# Supplementary material for: DeepFLR facilitates false localization rate control in phosphoproteomics
Source: Nat Commun. 2023 Apr 20;14:2269. doi: 10.1038/s41467-023-38035-1 (PMC10119288; doi:10.1038/s41467-023-38035-1)
Supplement: Supplementary file 3 — Supplementary Dataset 1 [file 41467_2023_38035_MOESM3_ESM.xlsx]

## Sheet: Bio1_DeepFLR_result
Supplementary Data 1: The protein phosphosites and phosphopeptides identified by DeepFLR and MaxQuant from the biological sample Bio_1.
PP.Charge	DeepFLR_deltascore	DeepFLR_Peptide	DeepFLR_proteinsite
2	0.8479	S1IPMPASR	P35568_374
2	0.8389	EGT1PPPPPPSR	Q9Y618_1383
2	0.8025	AS1PEPPGPESSSR	Q9C0C2_672
2	0.7982	S1IVVIHPDTGR	O60437_1657
2	0.7907	S1LPAPQDNDFLSR	O43353_363
2	0.776	S1LPVSICR	O94885_813
3	0.7599	DRAS1PAAAEEVVPEWASCLK	Q8N3V7_685
2	0.7559	AS1PIQPALDPSR	Q99500_326
2	0.7469	ELS1LDDPEVEQVSGR	Q9BTE6_174
4	0.7428	RPNEDS1DEDEEKGAVVPPVHDIYR	Q12996_691
2	0.7364	QQS1EEDLLLQDFSR	Q9UNL2_11
2	0.726	EPS1PALGPNLDGSGLLPR	Q9BRZ2_475
2	0.7185	WS1PPQNYK	Q96K21_144
3	0.7163	RPNEDS1DEDEEKGAVVPPVHDIYR	Q12996_691
2	0.7128	S1FDDPIVQTER	O95757_74
2	0.7113	S1MPVLGSVSSVTK	A0MZ66_506
2	0.711	DRAS1PAAAEEVVPEWASCLK	Q8N3V7_685
2	0.7103	S1CPELTSGPR	Q13111_206
3	0.7102	AHS1PVAVQVPGMQNNIADPEELFTK	Q9P289_4
2	0.7064	NDS1GEENVPLDLTR	Q6R327_21
2	0.6982	AS1PPAESMSVYR	Q9HCD6_1545
3	0.6971	ARHDS1PDLAPNVTYSLPR	Q9BRD0_271
3	0.6945	AMDNHS1DS1EEELAAFCPQLDDSTVAR	Q86VR2_260
3	0.6945	AMDNHS1DS1EEELAAFCPQLDDSTVAR	Q86VR2_258
2	0.6941	AS1LEDAPVDDLTR	Q7Z2W4_284
2	0.6936	LS1PENNQVLTK	Q16514_51
2	0.6905	S1QDIPFVSTDIINTLK	Q53SF7_441
2	0.6892	S1NQIPTEVR	Q9BWH2_151
3	0.6892	RGS1MEQAPAVALPPTHK	Q8WUF5_526
2	0.6886	MQS1LQLDCVAVPSSR	Q13546_320
2	0.6885	S1FEPVGTRPR	Q8NBJ9_389
2	0.6878	S1PGMLEPLGSSR	Q9UQ35_2132
2	0.687	AHS1PVAVQVPGMQNNIADPEELFTK	Q9P289_4
2	0.6851	S1PPDGQSFR	P78314_416
2	0.6845	QQLS1AEELDAQLDAYNAR	Q86V81_239
2	0.6837	EAEEES1S1GGEEEDEDENIEVVYSK	P55010_389
2	0.6837	EAEEES1S1GGEEEDEDENIEVVYSK	P55010_390
3	0.6836	QRS1PS1PAPAPAPAAAAGPPTR	Q9H7N4_500
3	0.6836	QRS1PS1PAPAPAPAAAAGPPTR	Q9H7N4_498
2	0.682	PAT1PGASSVEQLR	Q9H3U1_15
2	0.6805	S1PQMVSAIVR	P35222_191
2	0.6793	TAPPAS1PEAR	Q96JM3_542
2	0.6782	SVPVCES1QK	Q96JM3_196
2	0.6753	S1QDDAMVDYFFQR	Q14671_75
3	0.6751	MES1HS1EDEDLAGAVGGLGWNSR	Q96MH2_51
3	0.6751	MES1HS1EDEDLAGAVGGLGWNSR	Q96MH2_53
2	0.6749	S1LNLEDYKK	Q92541_697
2	0.6746	MGNLQNS1PVNMNPPPLSK	Q15596_565
2	0.6736	S1FAGNLNTYK	Q01813_386
2	0.6735	VAS1EEEEVPLVVYLK	Q8N3V7_263
2	0.6716	S1LDGAAAVDSADR	P11171_542
2	0.6708	AAS1IFGGAKPVDTAAR	P23588_359
3	0.6699	S1HNDFVAILDLPEGEHQYK	O43741_108
2	0.6699	IS1LPLPNFSSLNLR	P08670_412
2	0.6691	LS1PGESAYQK	Q6NYC8_224
3	0.6686	S1VENLPECGITHEQR	Q9UBF8_428
3	0.6679	S1HNNFVAILDLPEGEHQYK	Q9Y478_108
2	0.6662	S1MDLGIADETK	Q8TEW0_852
2	0.6639	S1IPQLDLGWPDTIAYR	A6ND36_127
2	0.6615	S1MVQHYYR	Q9H082_98
3	0.6585	S1HDRLPYQR	P49761_199
2	0.6565	MS1GFIYQGK	Q15052_488
2	0.6559	S1IQFVDWCPTGFK	P68363_340
2	0.6544	S1LPITIEMLK	Q8IZ21_464
2	0.6541	S1PGHMVILDQTK	Q9NWH9_553
2	0.6535	GLS1QNQQIPQNSVTPR	Q8WYP5_1797
3	0.6519	VADAKGDS1ES1EEDEDLEVPVPSR	P13861_80
3	0.6519	VADAKGDS1ES1EEDEDLEVPVPSR	P13861_78
2	0.6492	S1MAAAAASLGGPR	Q9P0T7_137
2	0.6483	S1VDIHDSIQPR	Q9Y6D6_1569
2	0.6478	S1QEEAEGILQQYIER	Q9UPQ0_435
2	0.6466	LNS1NNALIEFLLEGTPEIR	Q96JB2_663
3	0.6457	HREDS1DVEMVEDDSRK	P40692_477
2	0.6443	S1APASQASLR	Q14980_1840
2	0.6412	S1LEQNIQLPAALLSR	P33993_500
2	0.6401	S1LELNGAVEPSEGAPR	Q9NRL3_206
3	0.6399	S1RS1PLGFYVHLK	Q8IXT5_280
3	0.6399	S1RS1PLGFYVHLK	Q8IXT5_278
2	0.639	S1GDEEFKGEDELCDSGR	O43823_339
3	0.6371	EKT1PELPEPSVK	Q8IYB3_220
3	0.6366	RMS1DEFVDSFKK	Q92934_118
2	0.6347	SVQANLDQS1QR	Q27J81_367
2	0.6343	S1PGAPGPLTLK	Q15942_344
2	0.634	ILAT1PPQEDAPSVDIANIR	P29401_287
2	0.6312	MES1HS1EDEDLAGAVGGLGWNSR	Q96MH2_53
2	0.6312	MES1HS1EDEDLAGAVGGLGWNSR	Q96MH2_51
2	0.6303	S1VDFDSLTVR	Q9Y5K6_458
3	0.6302	KKS1EPDDELLFDFLNSSQK	Q8TBA6_116
2	0.6291	DEEERYFDEEEPEDAPS1PELDGD	Q96F63_337
2	0.6274	S1GEGEVSGLMR	Q13263_473
2	0.6262	NGS1EADIDEGLYSR	P22314_46
3	0.625	S1LPEEDVAEIQHAEEFLIKPESK	O60832_21
2	0.6244	TQMAEVLPS1PR	P11388_1213
2	0.6235	TIQMGS1FR	Q9Y2B0_55
3	0.6231	KPS1VGVPPPASPSYPR	Q9P206_971
3	0.6204	MEADS1PAGPGAPEPLAEGAAAEFSSLLR	Q8IXU6_5
3	0.6198	HGSFHEDEDPIGS1PR	Q96T58_1278
3	0.6166	HQNS1LPELEAAEAGAPGSGPVDLFR	Q96BZ8_59
2	0.6149	NTAAMVCS1LENR	P23921_780
2	0.6149	MDSNFGLAGLPGS1PK	O43463_391
2	0.6148	S1HDRLPYQR	P49761_199
2	0.6146	RAS1GQAFELILSPR	P16949_16
3	0.6125	KKS1PIINESR	Q13523_277
2	0.6117	KPS1VGVPPPASPSYPR	Q9P206_971
3	0.6099	LKS1EDGVEGDLGETQSR	Q09666_135
2	0.6098	S1VENLPECGITHEQR	Q9UBF8_428
2	0.6087	VGDGDLS1AEEIPENEVSLR	Q14684_245
2	0.6086	TILENS1VK	Q8WWQ0_1548
1	0.6084	LSGGLGAGS1CR	Q04695_39
2	0.6081	S1GDEMIFDPTMSK	P20042_2
2	0.6071	NS1GIWESPELDR	O15085_1295
2	0.6062	VDDDS1LGEFPVTNSR	Q92785_142
2	0.6052	ADGYEPPVQES1V	P61247_263
3	0.6047	HSCSPMGDGDPEAMEES1PR	Q9P275_952
3	0.6039	DRT1PPHLLYSDR	Q8NDT2_532
2	0.6036	S1LDQPFLSK	Q8WWN8_1444
2	0.6035	TLQPPES1PR	Q86UU1_443
2	0.6031	S1PQPPSR	Q86VM9_487
3	0.6031	NFTKPQDGDVIAPLIT1PQKK	Q9Y3Z3_592
3	0.6027	FGS1PKKDVDEYER	Q96T58_1194
3	0.6021	LQQQHS1EQPPLQPSPVMTR	Q5JTV8_135
2	0.6019	LS1GGLGAGSCR	Q04695_32
2	0.6008	S1LLVQTK	P39023_350
3	0.6008	QDS1DS1DVVDIEEAEHDFMGEAHPVVFSR	Q5T5Y3_738
3	0.6008	QDS1DS1DVVDIEEAEHDFMGEAHPVVFSR	Q5T5Y3_740
3	0.6006	TPILEDFELEGVCQLPDQS1PPR	Q7Z2Z1_1750
2	0.6004	S1FEEEGEHLGSR	Q9BXW6_499
2	0.5991	TAVIPINGS1PR	P06400_249
3	0.5991	ERPISLGIFPLPAGDGLLT1PDAQK	O60271_217
3	0.5978	MYLQQDELEEEEDERGPT1PPVR	Q9Y6N7_1240
2	0.5975	ES1PHFYR	Q9HDC5_452
3	0.5974	S1QGDPEDPHDEHYLLATQSK	Q9H981_412
3	0.5969	NHS1NAQFIESYVCR	P41229_317
2	0.5969	SEDMPFS1PK	Q12888_265
2	0.5964	MYPPRS1PK	Q8WWM7_449
2	0.5949	DGS1FGEGLTMK	Q9ULT0_647
3	0.5944	HLLS1PQLVQYQCGDSGK	Q9P209_237
2	0.594	S1LS1PGGAALGYR	Q96T37_292
2	0.594	S1LS1PGGAALGYR	Q96T37_294
2	0.5934	S1IHEVDISNLEAALR	Q9Y2H5_867
3	0.5932	EGS1PIPHDPEFGSK	P85037_445
3	0.5927	EKDS1PHMQDPNQADEEAMTQIIR	P23511_326
2	0.5927	AS1PIKMDLAPSK	P27816_358
3	0.5919	KAEENAS1QEEEEAAEDEGGEEDLASELR	Q9H4I2_680
2	0.5889	GYGFVDFDS1PAAAQK	P29558_112
2	0.5884	AGS1QVVATTAR	Q9BWH2_10
2	0.5871	DRT1PPLLYR	Q96T37_568
3	0.587	LGS1PVDNLEDMDRDDLTDDSVFTR	Q5VUA4_173
3	0.5846	KREEGS1DIEDEDMEELLNDTR	Q8NHQ9_544
3	0.584	MLKPQPLQQPS1QPQQPPPTQQAVAR	Q8WWM7_11
2	0.584	S1IRPGLSPYR	Q14697_52
2	0.582	GES1LDNLDSPR	Q8WWI1_1510
2	0.5807	TLLDPGRFS1K	O14497_1751
2	0.5806	S1LGGAVGSVASGAR	Q8NHG8_82
3	0.5803	KRS1ES1PPAELPSLR	Q14669_312
3	0.5803	KRS1ES1PPAELPSLR	Q14669_310
2	0.5803	VLS1PPKLNEVSSDANR	Q9H6Z4_333
2	0.5802	DYDDMS1PR	P61978_284
2	0.5797	TQVAGGQLS1FK	P46060_24
3	0.5794	EGRPSGEAFVELES1EDEVK	P31943_63
2	0.5793	LLGS1LDEVVLLSPVPELR	Q9H1A4_547
3	0.5792	LDRAS1PDLWPEQLPGVAEFAASFK	Q52LA3_28
2	0.5786	VLHYS1QG	Q9UKK3_1722
2	0.5779	AS1LEGNLAETENR	Q04695_323
3	0.576	S1RS1PHEAGFCVYLK	Q9NTZ6_424
3	0.576	S1RS1PHEAGFCVYLK	Q9NTZ6_422
2	0.5759	S1PPEGDTTLFLSR	Q9BTC0_1040
2	0.5757	GGLS1PANDTGAK	P30419_47
2	0.5741	TPILEDFELEGVCQLPDQS1PPR	Q7Z2Z1_1750
2	0.574	GYCPAKS1PK	P51825_245
2	0.5727	EMS1PS1PPAAQDPGGTALVSAR	Q9Y4F5_986
2	0.5727	EMS1PS1PPAAQDPGGTALVSAR	Q9Y4F5_988
2	0.5696	AGLS1PANCQSDR	Q14692_552
3	0.5696	SKTDLLVNDNPDPAPLS1PELQDFK	Q9UHF7_216
3	0.5692	RKS1ELPQDVYTIK	Q14738_573
2	0.5691	S1LDDKPYK	P17026_49
2	0.5683	S1RGQGYVGGQR	Q1KMD3_655
3	0.5677	S1PNREWEVLQPAPHQVITNLPEGVR	O75376_999
2	0.5674	EQS1DLDFFSPR	Q9NZ52_425
2	0.5674	APS1PPLSQVFQTR	Q9NRA8_564
2	0.5671	S1AS1PPPATSSSSSSR	Q9H7N4_612
2	0.5671	S1AS1PPPATSSSSSSR	Q9H7N4_614
2	0.5663	ALS1PGLEESGLGLLAR	O15417_1857
2	0.5662	DVT1PPPETEVVLIK	P27816_521
2	0.5655	S1FQGDDSDLLLK	Q9UPQ0_875
2	0.5651	S1LDGAPIGVMDQSLMK	O43491_550
2	0.5647	SKPIPIMPAS1PQK	O00429_616
2	0.5645	MEQS1PPPAPEPTQGPTPAR	Q96AY4_4
2	0.5642	YGAS1LRK	P61513_21
3	0.564	S1PGKCDQEKPAPSFACLK	Q01850_145
2	0.563	GRS1IDQDYER	Q9UDY2_244
2	0.5614	ARGDS1EALDEES	Q7Z4V5_664
2	0.5611	EVGS1PPLDPTER	Q96EK5_178
2	0.5603	IGS1DPLAYEPK	P19634_703
2	0.5593	DFQDYMEPEEGCQGS1PQR	O43237_194
2	0.5591	TQPDVMS1QNAR	Q96Q15_3556
3	0.559	EKDDLS1PQPLMTDFER	Q5THJ4_1138
2	0.5586	SIMVQS1PEK	Q14191_1133
2	0.5584	ENS1PVQSIR	Q7Z2Z1_1057
3	0.5583	GPPQS1PVFEGVYNNSR	Q8WWM7_111
3	0.5579	S1RS1PLHPMSEIPR	Q9NVW2_228
3	0.5579	S1RS1PLHPMSEIPR	Q9NVW2_230
2	0.5568	S1LLDASEEAIKK	P18206_721
2	0.5566	SPGLVPPS1PEFAPR	Q9H5H4_97
2	0.5556	S1FQQSSLSR	P43243_4
2	0.5552	VPS1PGMEEAGCSR	Q96RL1_653
2	0.555	S1WGNNYPQHR	Q9BTL3_86
2	0.5535	GDLS1DVEEEEEEEMDVDEATGAVK	Q96ST3_832
2	0.5533	TAQVPS1PPR	Q9UKV3_1004
3	0.5531	VKEEPPS1PPQSPR	Q00613_303
2	0.553	VS1GAQEMVSSAK	O60664_130
3	0.5526	RAADEDWDS1ELEDDLLGEDLLSGK	Q96EV2_41
2	0.5515	S1KINLQDLQGACTK	P04035_872
2	0.5511	DFT1PVCTTELGR	P30041_44
2	0.551	MDNS1QHPQPADSR	Q13472_778
2	0.5509	S1PS1PEPIYNSEGK	Q15637_80
2	0.5509	S1PS1PEPIYNSEGK	Q15637_82
3	0.5498	RQDS1DLVQCGVTSPSSAEATGK	Q9HC52_256
2	0.5498	APS1QLPLSGSR	Q9BW19_26
2	0.5498	NLS1PGAVESDVR	P53621_173
2	0.5484	AS1GVAVSDGVIK	P23528_3
3	0.5477	TNNNQILEVKS1PIK	P42568_483
3	0.5465	GPPS1PPAPVMHSPSR	Q13573_224
3	0.5463	ALPS1EDEEGQDDKDFYLR	Q8NF91_8305
2	0.5454	EGSCIFPEELS1PK	Q86YC2_660
2	0.5449	GAS1QAGMTGYGR	Q01995_186
3	0.5447	S1IEDDEEGHLICQSGDVLR	Q9HAZ1_138
2	0.5442	YEELQS1LAGK	P05787_291
2	0.5441	SFNMPS1LDK	Q96PC5_1255
2	0.5434	NYPS1QEELIK	P38398_1524
3	0.5433	KAEQGS1EEEGEGEEEEEEGGESK	Q8NE71_228
2	0.5423	AVS1PAPQSSSR	Q9P275_742
2	0.5423	SIQPQVS1PR	Q13322_104
2	0.5422	QIT1QEEDDS1DEEVAPENFFSLPEK	Q92733_267
2	0.5422	QIT1QEEDDS1DEEVAPENFFSLPEK	Q92733_261
3	0.5417	SQEPIPDDQKVS1DDDKEK	Q86UE4_426
3	0.5416	GGLKGS1EVGFHGAAPDISVK	Q09666_5530
2	0.5393	TDGEPGPQGWS1PR	Q9H773_85
2	0.5385	EGS1PIPHDPEFGSK	P85037_445
2	0.5377	NSQLFAAS1QK	Q9Y232_170
2	0.5377	ALS1KPGTAAELR	Q9BZ29_21
3	0.5366	DRRPS1VDAPVTDVGFLR	Q9BUH8_246
3	0.5365	KEEENADS1DDEGELQDLLSQDWR	Q96NB3_351
3	0.5361	IS1PPIKEEETKGDSVEK	Q6PJT7_409
2	0.5354	S1PMCNQPSINK	Q08499_255
2	0.5343	S1LPVSVPVWGFK	Q96B36_183
2	0.5333	GIS1PVVSEHR	Q99700_784
2	0.533	S1QEDFCGPEHSTEL	Q9NZJ0_717
2	0.5328	SLEQIES1FFR	Q9UGQ3_496
2	0.5324	S1FQDYTGQK	Q9NP64_114
2	0.5319	S1PQLSDFGLER	Q8IX90_155
3	0.5318	MESMNRPYTSLVPPLS1PQPK	Q70E73_610
2	0.5317	AS1LEEPPDGPSAGQATGPGEGR	Q9BVG9_24
2	0.5309	YYGGAGGS1PGKK	Q9BUH8_455
2	0.5303	DRAS1LQYR	Q9Y2U8_164
3	0.5301	SHQHMSPLAAQEMS1VR	Q5VU97_1138
2	0.5299	VTQVDGNS1PVR	P48444_493
2	0.5297	S1GEQITSSPVSPK	O43314_1006
2	0.5291	GVDFES1S1EDDDDDPFMNTSSLR	P49959_689
2	0.5291	GVDFES1S1EDDDDDPFMNTSSLR	P49959_688
2	0.5291	ADSWVEKEEPAPS1N	Q8N163_922
2	0.5286	S1PDGPVLSK	Q96AY4_47
2	0.5273	GAGGS1PVGVEEGLVNVGTGQK	Q7Z5J4_1374
2	0.5271	SDFQVNLNNAS1R	O60716_857
2	0.527	NFS1CGS1VEFDEADLESLR	Q86SQ0_387
2	0.527	NFS1CGS1VEFDEADLESLR	Q86SQ0_384
2	0.5267	TMELS1PR	Q15911_2795
2	0.5266	AKDQNES1LDEEMFYK	Q96AC1_666
2	0.5265	S1PVPSAFSDQSR	Q9UQ35_2449
2	0.5264	S1GECS1PVPMGSFPR	P25054_111
2	0.5264	S1GECS1PVPMGSFPR	P25054_107
2	0.5254	AES1LDDQMLSR	Q6ZV73_721
2	0.5252	GGFDS1PFYR	Q92574_505
2	0.5251	S1LLGIDTEDAIQGR	P49454_1654
3	0.525	MLPAVGS1ADEEEDPAEEDCPELVPMETTQSEEEEK	Q8IUF1_7
3	0.5248	RVS1EVEEEKEPVPQPLPSDDTR	O43290_448
3	0.524	LHGGFDS1DCS1EDGEALNGEPELDLTSK	O00178_47
3	0.524	LHGGFDS1DCS1EDGEALNGEPELDLTSK	O00178_44
2	0.5239	YQES1PGIQMK	Q9UHI6_714
3	0.5234	S1PDAKEDPVECPLCMEPLEIDDINFFPCTCGYQICR	O95628_4
2	0.523	TLMLPLT1EGS1LR	Q7L4E1_276
2	0.523	TLMLPLT1EGS1LR	Q7L4E1_273
2	0.5223	ELS1PAGSISK	O95453_619
2	0.5222	S1IVWYPPWAR	Q9UH62_72
1	0.522	LTEGCS1FR	P42677_78
2	0.5219	APS1VPAAEPEYPK	P54819_4
2	0.5218	LS1PSWNPK	Q96BY7_255
2	0.5212	QLS1LPLTQSK	Q9C0I1_564
2	0.5207	ENAS1PAPGTTAEEAMSR	P46379_973
2	0.5205	SLLLEPPRGT1PDR	Q53GT1_605
2	0.5204	QNS1VQEQPGTACLSK	Q9NQW6_225
2	0.5202	GDS1LKEPTSIAESSR	Q9C0B5_380
2	0.5191	GGVSGFGVPPAS1MR	Q9BUN8_226
2	0.5185	ITPPAAKPGS1PQAK	P35658_678
3	0.5185	GPGS1PPRT1PPAPGPPSFEEQLR	Q6ZTN6_465
3	0.5185	GPGS1PPRT1PPAPGPPSFEEQLR	Q6ZTN6_469
2	0.5184	S1LHGPCPVTTFGPK	O95544_64
2	0.5182	S1LS1PQEDALTGSR	Q96EN8_528
2	0.5182	S1LS1PQEDALTGSR	Q96EN8_530
2	0.5178	S1LPFSENVSAVQK	Q16513_21
3	0.5163	TEDEEFLIQHLLQAPS1PPR	Q9ULL5_651
2	0.5153	YADEEIPRS1PFK	O75369_1505
2	0.5151	VMDS1DEDDDY	O14737_119
2	0.5146	SEVAAGGGS1WDDR	Q66K74_321
2	0.5146	TVAS1DLQK	Q7L8J4_343
3	0.5136	S1QGDEAGGHGEDRPEPLSPK	Q9NZT2_361
2	0.5135	GPPS1PPAPVMHSPSR	Q13573_224
2	0.5128	FS1PGAPGGSGSQPNQK	Q15942_281
3	0.5128	S1LGEQDQMTLRPPEK	P48681_768
2	0.5126	TLLEKAS1QEGR	Q86WJ1_607
2	0.5123	VPS1S1DEEVVEEPQSR	Q9C0C2_1620
2	0.5123	VPS1S1DEEVVEEPQSR	Q9C0C2_1621
2	0.512	NNPS1PPPDSDLER	O95677_361
3	0.5112	AEAPAS1PAPLS1PLEVELDPEFEPQSR	O43524_7
3	0.5112	AEAPAS1PAPLS1PLEVELDPEFEPQSR	O43524_12
3	0.511	AS1PLPPPPPPPGAEPACPGSSAAAPEYK	Q8NDT2_113
2	0.5105	EQYVPPRS1PK	Q71RC2_722
2	0.51	SLIGS1PGR	Q9Y618_1479
2	0.5097	TNNNQILEVKS1PIK	P42568_483
2	0.5094	AQT1PPGPSLSGSK	Q9UQ35_1003
2	0.5088	GS1PNLTLPK	Q12923_2032
3	0.5067	AALGLQDS1DDEDAAVDIDEQIESMFNSK	Q7L014_804
2	0.5064	S1PYGGGRPGR	P46781_163
2	0.5064	MEDS1QDLNEQSVK	O95677_4
2	0.5061	LAEDEGDS1EPEAVGQSR	Q9UIG0_1468
3	0.5059	AAS1PVLQEDIDIEGVQSEGQDNGAEDSGDTEDELRR	P18887_461
2	0.5057	HQTMEVS1C	Q9UGV2_374
2	0.5051	DLKS1LEDPPTR	Q86V48_932
2	0.5048	VSNLQVS1PK	O00443_259
3	0.5042	RGS1S1PDVHALLEITEESDAVLVDK	Q6NZI2_366
3	0.5042	RGS1S1PDVHALLEITEESDAVLVDK	Q6NZI2_365
2	0.5041	LTPEQLHS1MR	Q9Y2R0_37
3	0.5039	LS1GLANVVLHELSGDDDTDQNMR	Q14789_6
3	0.5027	DNS1PEPNDPEEPQEVSSTPSDKK	Q9HB58_256
2	0.5025	EENPES1DGEPVVEDGTSVK	Q13439_266
2	0.5021	S1WHDVQVSSAYVK	O43399_96
3	0.5021	QPEKEEEEEAGES1VEDIFSEVVGR	Q8TDD1_644
3	0.5016	S1LGHPEPLSNGRPQGNSR	P49768_43
2	0.5016	GNS1PPSSGEACR	P41227_186
2	0.5014	EKT1PELPEPSVK	Q8IYB3_220
2	0.5012	VYEDSGIPLPAES1PK	Q8IXM2_96
3	0.4997	S1LEEDQEPIVSHQKPGK	Q14241_222
2	0.499	LSGGLGAGS1CR	Q04695_39
2	0.4989	LSEGPAAMAGPGS1PPR	Q8N2Y8_536
2	0.4986	AFLS1PPTLLEGPLR	Q96PC5_1144
2	0.4983	S1PVSSLQIR	P55197_689
2	0.4977	LAEPQS1QGNS1QVLLDAPIQLSK	Q9NUQ8_83
2	0.4977	LAEPQS1QGNS1QVLLDAPIQLSK	Q9NUQ8_79
2	0.4976	AS1QNRDPAATSVAAAR	O00762_3
2	0.4976	AYGGS1MCAK	P49207_81
2	0.4976	GGPAS1PGGLQGLETR	Q8NCD3_473
2	0.497	S1WHDMQTTTAYK	Q16890_86
2	0.4966	VPS1GIFDVNSR	Q5VZ89_989
2	0.4965	SNLEGS1LKDR	O14646_1622
3	0.4962	RGDDS1FGDKYR	P23588_219
2	0.4952	S1PGLCSDSLEK	Q5VUA4_136
2	0.4951	VS1GQPQSVTASSDK	Q8N6T3_150
3	0.4942	QNS1QLPAQVQNGPSQEELEIQR	Q8N8S7_125
2	0.4936	TPAAAAAMNLAS1PR	Q9UQ35_2272
3	0.4934	QES1DPEDDDVKKPALQSSVVATSK	Q9H307_100
2	0.4929	KLS1PIIEDSR	O60566_670
3	0.4927	S1VDEVNYWDKQDHPISR	P12694_347
2	0.4919	S1MVNTKPEK	Q16543_127
2	0.4917	ACSMPQELPQS1PR	Q8N5J2_103
2	0.4908	VS1PSPTTYR	P11274_354
2	0.4906	NS1PEDLGLSLTGDSCK	Q12888_500
2	0.4906	QVS1LPVTK	P98082_723
3	0.4903	ISMPDLDLHLKS1PK	Q09666_2397
3	0.4897	LQQGAGLESPQGQPEPGAAS1PQR	Q9H6F5_91
2	0.4884	QSLLGS1R	Q92974_137
2	0.4883	EVYELLDS1PGK	P22234_27
2	0.4881	VSMPDVELNLKS1PK	Q09666_3426
2	0.4866	AS1KEMFEDTVEER	Q16576_3
2	0.4865	FS1PVTPK	Q15942_267
3	0.4865	TSSTDLSDIPALPANPIPVIKNS1IK	P51003_738
5	0.4861	EDDDVIVNKPHVS1DEEEEEPPFYHHPFK	P18583_2129
2	0.486	GDS1DDEYDRR	Q9BXP5_4
2	0.4856	S1MIFSPASK	Q9P246_661
2	0.4855	AYRPPS1GEK	P30414_379
2	0.4853	QSLFDS1CK	Q8N697_298
2	0.4851	ATRPASTSQPDPS1PDR	P20749_374
2	0.4849	DNS1PEPNDPEEPQEVSSTPSDKK	Q9HB58_256
2	0.4841	SSPNVANQPPS1PGGK	P55196_1182
2	0.4833	GDADQAS1NILASFGLSAR	P43243_109
3	0.4825	S1QPKAPPVDDAEVDELVLQTK	Q9UIG0_1315
2	0.4824	TPHDILEDINAS1PEMR	Q9Y6Q9_214
3	0.4823	TMFAQVES1DDEEAKNEPEWK	Q9NW82_638
2	0.4821	ESVPEFPLS1PPK	P16949_38
2	0.4818	EMDMSPEEVVAS1PR	Q13049_335
2	0.4818	YSPRHS1R	Q07955_242
2	0.4812	RES1FLYR	Q08499_190
3	0.4811	TVLGPDTAEPATAEAAVAPPDAGLPLPGLPAEGS1PPPK	Q92667_429
2	0.4808	S1AEEEAADLPTKPTK	Q8WW12_53
2	0.4802	KAS1PEPPDSAEGALK	Q9H1B7_547
2	0.4797	DLLDDS1DDDDIEILEECIISAMPTK	P25054_1567
2	0.4793	SSAWAEGGS1PR	Q8N9B5_115
2	0.4787	QNS1QLPAQVQNGPSQEELEIQR	Q8N8S7_125
2	0.4778	AT1S1NVFAMFDQSQIQEFK	P24844_19
2	0.4778	AT1S1NVFAMFDQSQIQEFK	P24844_20
3	0.4768	HKAEEVEDETVELDVS1DEEMAR	Q99547_110
3	0.4758	EGEELGEGERPEEDAAALELS1S1DEAVEVEEVIEESR	Q6NZI2_203
3	0.4758	EGEELGEGERPEEDAAALELS1S1DEAVEVEEVIEESR	Q6NZI2_202
3	0.4755	VENMDIS1DEEEGGAPPPGSPQVLEEDEAELELQK	O43290_474
3	0.4754	MDS1DDEMVEEAVEGHLDDDGLPHGFCTVTYSSTDR	Q8WTS6_3
2	0.4752	GVGS1PEPGPTAPYLGR	Q9C0B5_621
2	0.4751	MAS1PPAPSPAPPAISPIIK	Q00587_101
2	0.4749	SSPNPFVGS1PPK	P98082_401
3	0.4748	NGAAGPHS1PDPLLDEQAFGDLTDLPVVPK	Q9H3Q1_174
2	0.474	LTPAHS1R	O95466_211
2	0.4734	S1PPREGSQGELTPANSQSR	Q13098_468
2	0.4731	EIS1PGSGPGEIR	O43491_715
2	0.4728	S1RECDITK	Q13427_546
2	0.4726	S1QQQPTPVTPK	O95251_80
2	0.4718	KLS1DDPCPVESK	O60244_617
2	0.4716	TVKEPEGPPPS1PGK	P58012_33
3	0.4715	ADGDS1GS1ERGGGGGPCGFQPASR	Q96QR8_8
3	0.4715	ADGDS1GS1ERGGGGGPCGFQPASR	Q96QR8_6
2	0.4715	APS1PGDYK	P55198_423
3	0.4713	T1PKDS1PGIPPSANAHQLFR	P51812_365
3	0.4713	T1PKDS1PGIPPSANAHQLFR	P51812_369
3	0.4712	SKESVPEFPLS1PPK	P16949_38
3	0.4711	TPHVQAVQGPLGS1PPKR	Q15149_125
2	0.4707	AAS1PSPQSVR	Q8IYB3_738
2	0.4701	S1PQQSAALPR	Q6IBW4_284
3	0.47	EAARS1PDKPGGSPSASR	Q9Y3T9_49
3	0.4698	HLLTDLPLPPELPGGDLS1PPDS1PEPK	Q9NYV4_685
3	0.4698	HLLTDLPLPPELPGGDLS1PPDS1PEPK	Q9NYV4_681
2	0.4695	GS1PHYFSPFRPY	Q13242_211
2	0.4695	ADTSQEICS1PR	P52948_1028
2	0.4694	LTEPQHGLGS1QR	Q13586_512
4	0.4689	ADVLEAHEAEAEEPEAGKS1EAEDDEDEVDDLPSSR	Q8IVT5_569
2	0.4683	SELS1PVAR	P25054_2283
2	0.4683	S1VS1PCSNVESR	Q9UQ35_954
2	0.4683	S1VS1PCSNVESR	Q9UQ35_952
2	0.4682	S1LQYEYK	O75643_8
2	0.4682	AFGS1GYRR	P23588_283
2	0.468	TLPIRS1PK	Q5UIP0_2348
3	0.4679	SLPAPVAQRPDS1PGGGLQAPGQK	Q5JVS0_108
2	0.4675	SPYQLVLQHS1R	Q15582_37
2	0.4669	LKS1EDGVEGDLGETQSR	Q09666_135
2	0.4669	TSDPDVILCNS1VELIR	Q96CW6_168
3	0.4667	IQQFDDDEEEEDEEEAQGS1GES1DGEDGAWQGSQLAR	Q9UPN7_638
3	0.4667	IQQFDDDEEEEDEEEAQGS1GES1DGEDGAWQGSQLAR	Q9UPN7_635
2	0.4667	S1IEDDEEGHLICQSGDVLR	Q9HAZ1_138
3	0.4665	KGDRS1PEPGQTWTR	Q09666_93
2	0.4664	NSDDAPWS1PK	Q9UPP1_880
3	0.4661	WVEENVPSSVTDVALPALLDS1DEER	Q8NBN3_540
2	0.4654	S1QEDEISSPVNK	Q5UIP0_2189
2	0.4652	DYGNS1PLHR	P26599_433
2	0.4648	CSGPGLS1PGMVR	P21333_1459
2	0.4646	S1RS1FDYNYR	O75494_133
2	0.4646	S1RS1FDYNYR	O75494_131
2	0.4638	SDVSPIIQPVPS1IK	P40818_400
2	0.4635	LTVVS1PNR	Q14CZ0_167
3	0.4627	LDVKS1IDDEDVDENEDDVYGNSSGR	Q8TEQ0_344
2	0.4624	S1QS1MDIDGVSCEK	O95155_105
2	0.4624	S1QS1MDIDGVSCEK	O95155_103
1	0.4615	AS1CVGSR	P48651_3
3	0.4605	SQLEGLEES1VRDR	O15031_1244
2	0.4602	MS1ADMSEIEAR	O43318_389
2	0.4602	S1QS1LPTTLLSPVR	P28290_737
2	0.4602	S1QS1LPTTLLSPVR	P28290_739
2	0.4597	PQSPVIQAAAVS1PK	Q9Y6D5_227
2	0.4592	AAGTAAALAFLS1QES1R	O75607_13
2	0.4592	AAGTAAALAFLS1QES1R	O75607_16
2	0.4591	S1QENILQGFSTSHK	Q86V48_611
3	0.4583	AHS1NPMADHTLR	Q9UBP6_27
2	0.4583	LSAPVS1QK	Q9P1T7_128
2	0.4582	DGEQS1PNVSLMQR	Q58WW2_336
2	0.4582	DCEYQQISPGAAPLPAS1PGAR	Q9NUE0_19
2	0.4581	NMS1VHLSPCFR	P62280_110
2	0.4575	S1PCGLTEQYLHK	P78559_1172
3	0.4572	S1RS1IEDDEEGHLICQSGDVLR	Q9HAZ1_138
3	0.4572	S1RS1IEDDEEGHLICQSGDVLR	Q9HAZ1_136
2	0.4565	ASGVAVS1DGVIK	P23528_8
2	0.456	AS1CAS1IDIEDATQHLR	Q6P2E9_3
2	0.456	AS1CAS1IDIEDATQHLR	Q6P2E9_6
2	0.4551	ESSIIAPAPAEDVDT1PPR	Q15910_487
4	0.4549	LQAALDDEEAGGRPAMEPGNGS1LDLGGDSAGR	Q00839_59
3	0.4547	GTVPDDAVEALADS1LGKK	P20810_440
3	0.4538	FSETHADPHNS1RR	O00767_173
3	0.4535	DSKPIALKEEIVT1PK	Q9NYV4_514
3	0.4534	GLGGYHGAGHPS1GR	Q13563_151
2	0.4533	S1LEEDLETLK	P48681_578
2	0.4532	S1AVLLVDETATTPIFANR	Q12802_1876
2	0.4529	S1LS1LQPQLTQR	P21731_331
2	0.4529	S1LS1LQPQLTQR	P21731_329
2	0.4524	TSIDAYDNFDNIS1LAQR	Q00610_1494
2	0.4519	S1LQHQEQLEDSK	Q9BSJ6_16
2	0.4516	ILDEDS1WS1DGEQEPITVDQTWR	Q9H9L4_149
2	0.4516	ILDEDS1WS1DGEQEPITVDQTWR	Q9H9L4_147
3	0.4514	SEHTVFIMPPEPPPDDGKDLS1PK	Q5VZ89_703
3	0.4513	LKS1VEDEMDS1PGEEPFYTGQGR	Q12857_280
3	0.4513	LKS1VEDEMDS1PGEEPFYTGQGR	Q12857_287
2	0.4512	YSLGPS1LRR	Q14573_1847
2	0.4509	MGS1PAPLLPGDLLGGGSDSI	Q9UPQ9_1816
3	0.45	VAGEAAET1DS1EPEPEPEPTAAPR	Q6QNY0_63
3	0.45	VAGEAAET1DS1EPEPEPEPTAAPR	Q6QNY0_65
2	0.4499	GAS1QAGMTGYGMPR	P37802_185
4	0.4492	FAS1DDEHDEHDENGATGPVKR	P05455_366
4	0.4491	WAHDKFS1GEEGEIEDDESGTENREEK	Q9Y2W1_928
3	0.449	WAHDKFS1GEEGEIEDDESGTENR	Q9Y2W1_928
2	0.4486	VLGS1EGEEEDEALSPAK	P18858_66
2	0.4484	QLT1QPETHFGR	Q9UJU6_291
3	0.4483	HGS1FVNKPTR	P29353_139
2	0.4482	AFVEDS1EDEDGAGEGGSSLLQK	Q8N9T8_171
2	0.4476	DNLTLWTADNAGEEGGEAPQEPQS1	P31947_248
3	0.4472	VGEDEDGS1DEEVVHNEDIHFEPIVSLPEVEVK	P49792_2900
2	0.4469	QEAGDS1PPPAPGTPK	P49848_653
3	0.4468	CGSGPVHISGQHLVAVEEDAES1EDEEEEDVK	P06748_125
2	0.4465	S1IQCLTVHK	O75083_322
2	0.4458	NS1NPVIAELSQAINSGTLLSK	Q8IZ21_270
2	0.4457	SVIYHALS1QK	O95707_10
2	0.4452	EES1GKPGAHVTVK	P22626_102
2	0.4449	QIS1FNGSEGR	O14646_1081
2	0.4444	SSALMGMCGS1R	P28290_1053
2	0.4443	VSAPEVS1VGHK	Q09666_337
2	0.4441	S1FNGTDNHIR	Q5T0W9_466
2	0.4438	S1AGEEEDGPVLTDEQK	Q66PJ3_332
2	0.4437	EES1LVEELSPASEK	Q9BXK5_420
2	0.4437	S1HHAASTTTAPTPAAR	Q7Z6Z7_1084
2	0.4433	LQQGAGLESPQGQPEPGAAS1PQR	Q9H6F5_91
3	0.4432	NS1LKEANHDGDFGITLAELR	P20020_17
2	0.4423	NVSHNPLLLLT1PQK	P47712_268
3	0.4421	S1RS1HDRLPYQR	P49761_197
2	0.4421	VGDS1QNPLLSDGDLSTMIGK	Q00403_70
3	0.4421	S1RS1HDRLPYQR	P49761_199
3	0.442	TPQRGDEEGLGGEEEEEEEEEEEDDS1AEEGGAAR	Q9Y2K7_869
2	0.442	QMS1FDLTK	Q9ULH0_918
2	0.4418	ENS1PNSFPR	Q9P260_453
2	0.441	SQEPIPDDQKVS1DDDKEK	Q86UE4_426
2	0.4409	TSTPFGS1GR	Q8TAP9_124
3	0.4399	GHKGS1FKDDPQLYQEIQER	Q5VV41_208
3	0.4399	LDS1QKHIDFSLR	P46781_153
2	0.4398	FFDS1EDEDFEILSL	Q9Y4P1_383
3	0.4397	QHLGATGGPGAQLGAS1FLQAR	Q9NWW5_23
2	0.4396	EIIKQEES1VDPDYWEK	Q14839_1308
2	0.4393	S1PLTGYVR	Q9NP66_105
2	0.4393	DSALAEAPEGLS1PAPPAR	Q9H9J4_856
3	0.4389	GPDEAMEDGEEGS1DDEAEWVVTK	Q9NZN4_438
2	0.4388	DFQEYVEPGEDFPAS1PQRR	Q9Y6G9_207
3	0.4385	TIQEVLEEQS1EDEDREAKR	P18858_141
3	0.4384	EAEEES1S1GGEEEDEDENIEVVYSK	P55010_389
3	0.4384	EAEEES1S1GGEEEDEDENIEVVYSK	P55010_390
2	0.4378	ADEAS1ELACPTPK	P49327_2198
3	0.4374	FAS1DDEHDEHDENGATGPVKR	P05455_366
3	0.4374	IGEEQS1AEDAEDGPPELLFIHGGHTAK	Q16576_354
2	0.4367	S1LDMDSIIAEVK	P05787_253
2	0.4367	AKS1EELAALSSQQPEK	Q13506_356
3	0.4345	MDVLAEEFGNLT1PEQLAAPIPTVEEK	Q9NW08_12
2	0.4344	RAYLPDGYENENQLLNS1QDC	Q9UFW8_164
2	0.4344	MDSAGQDINLNS1PNK	O43399_12
2	0.4343	LDPHPELLPELGS1LPPVNT	Q96KQ7_1204
3	0.4339	QDGS1QEAPEAPLSSELEPFHPKPK	Q14676_1086
2	0.4338	RWS1APESR	P54253_775
2	0.4337	LTVENS1PK	O43583_73
2	0.433	SCLAKGS1PER	Q6NYC8_530
2	0.4324	DFIAT1LEAEAFDDVVGETVGK	P27816_28
2	0.4322	TPIS1PLK	Q9NQW6_323
3	0.4318	KVEEEGS1PGDPDHEASTQGR	Q9NZT2_315
2	0.4311	TAQSPAMVGS1PIR	Q5VWG9_297
3	0.431	LNHRPS1EPELNLNSWPCK	Q8IZ21_557
1	0.4306	DYDDMS1PR	P61978_284
2	0.4304	NRS1AEEGELAESK	Q9C0C2_1666
2	0.4302	SVLPPDGNGS1PVLPDKR	Q8N6S5_80
2	0.4298	YSVLNNDDYFADVS1PLR	Q1ED39_42
3	0.4295	KGSPVSEIGWETPPPES1PR	Q13884_219
3	0.4294	EELEQQT1DGDCEEDEEEENDGETPK	Q99442_375
2	0.4292	YSLGPS1LR	Q14573_1847
2	0.4291	SESVVY1ADIR	O95297_263
2	0.4291	KGGEFDEFVNDDT1DDDLPISK	Q6PD62_925
2	0.4291	ECS1VEKGTGDSLR	Q05519_456
3	0.4284	S1RS1PQRPGWSR	Q9UQ35_534
3	0.4284	S1RS1PQRPGWSR	Q9UQ35_536
2	0.4282	S1LGS1VQAPSYGAR	P05783_15
2	0.4282	S1LGS1VQAPSYGAR	P05783_18
2	0.4281	NLYIIS1VK	P62829_41
2	0.428	ILATPPQEDAPS1VDIANIR	P29401_295
3	0.428	LLEGEES1RIS1LPLPNFSSLNLR	P08670_412
3	0.428	LLEGEES1RIS1LPLPNFSSLNLR	P08670_409
2	0.4273	EYCLS1PR	Q8NCD3_448
2	0.4265	RLS1AGLYR	Q13506_395
2	0.4264	TVLCGT1CGQPADK	P02545_590
2	0.4264	S1PQNQYPAELMR	P33993_121
3	0.4264	KKDELS1DYAEK	P46100_1061
2	0.4259	LLLAEDS1EEEVDFLSER	Q14676_168
2	0.4256	SPAEVKS1PEK	P12036_546
2	0.4255	GMT1ELEPSK	Q9ULF5_44
4	0.4255	TVLGPDTAEPATAEAAVAPPDAGLPLPGLPAEGS1PPPK	Q92667_429
2	0.4252	SSLNSSPWSGLMALGNS1R	Q8TCJ2_29
2	0.425	ANNS1QEPSPQLASSVASTR	Q96HC4_309
3	0.4249	DFQDYMEPEEGCQGS1PQR	O43237_194
2	0.4248	AVT1PVPTK	Q6PKG0_526
2	0.4246	ENSPFLNNVEVEQES1FFEGK	Q9Y666_62
3	0.4242	S1VVDMDLDDTDDGDDNAPLFYQPGKR	O95071_2486
2	0.4235	S1FEVEEVETPNSTPPR	Q9UHD8_30
2	0.4234	GSSSANPVNS1VR	Q99661_187
2	0.4232	LS1PGTDSSSNLGGVK	Q7Z3B3_249
2	0.423	RDS1VLAASR	Q14643_1598
2	0.4225	TGSGSPFAGNS1PAR	Q9UPT8_1275
3	0.4222	EKS1PVREPVDNLSPEER	Q86U06_149
2	0.4219	S1IKS1DVPVYLK	Q5SW79_356
2	0.4219	S1IKS1DVPVYLK	Q5SW79_359
2	0.4219	FS1PDSQYIDNR	Q8TEW0_383
2	0.4216	MPQDGS1DDEDEEWPTLEK	Q13895_98
2	0.4212	DMS1PLSETEMALGK	P27816_507
2	0.4211	FS1PTMGR	P78344_395
2	0.4211	VLS1DS1EDEEKDADVPGTSTR	Q8WWQ0_1283
2	0.4211	VLS1DS1EDEEKDADVPGTSTR	Q8WWQ0_1281
2	0.4211	KCS1LPAEEDSVLEK	P27816_636
1	0.4209	LLGS1QPS	Q9UMX0_586
2	0.4197	GDVTAEEAAGAS1PAK	P49006_22
2	0.4196	SFLDSGY1R	P18206_822
2	0.4195	FGS1NINLEADES	Q9NQP4_125
2	0.4189	S1IGS1AVDQGNESIVAK	Q9H0H5_203
2	0.4189	S1IGS1AVDQGNESIVAK	Q9H0H5_206
2	0.4187	DIYDKDNYELDEDT1D	Q9UBW7_1376
2	0.4183	LTEGCS1FR	P42677_78
3	0.4179	TTIPEEEEEEEEAAGVVVEEELFHQQGT1PR	P20700_575
3	0.4171	KRS1EGFSMDR	Q7Z4V5_454
2	0.4169	GPPQS1PVFEGVYNNSR	Q8WWM7_111
3	0.4168	VAPPYPHLFSSCSPPGMVLDGS1PK	Q9BUK6_495
3	0.4166	ALS1GRAS1PVPAPSSGLHAAVR	Q9P206_862
3	0.4166	ALS1GRAS1PVPAPSSGLHAAVR	Q9P206_858
2	0.4165	DISMEIDS1PENMMR	Q16204_254
3	0.4163	RAS1PPVS1PIPVSEYCESENK	Q2M2Z5_317
2	0.4163	YYGGGS1EGGRAPK	P14866_52
3	0.4163	RAS1PPVS1PIPVSEYCESENK	Q2M2Z5_321
3	0.4159	EES1GKPGAHVTVK	P22626_102
3	0.4157	LEHSSFPEGPGPGS1GDEANGPR	O15020_2171
3	0.4157	DVSGFSDPYCLLGIEQGVGVPGGS1PGS1R	Q70J99_150
3	0.4157	DVSGFSDPYCLLGIEQGVGVPGGS1PGS1R	Q70J99_153
2	0.4156	AAS1PPASASDLIEQQQK	Q5VSL9_335
2	0.4152	LIS1PYKK	O14929_361
2	0.4149	ILLVDS1PGMGNADDEQQEEGTSSK	Q9UKN8_611
3	0.4137	RNS1RDGDPLPSSLSCK	P53602_96
3	0.4136	GS1PEDDLIGIPFPDHSSELLSCLNEQR	O15156_3
2	0.4135	AQLS1PGIYDDTSAR	O75376_1472
2	0.4133	EVQS1PEGMISLR	Q9H6R4_811
2	0.4133	LFDEEEDS1S1EKLFDDSDER	O43719_713
2	0.4133	LFDEEEDS1S1EKLFDDSDER	O43719_714
2	0.4126	RAPS1PGAYK	P54259_645
2	0.4115	WS1GNEPTDEFSDLPLR	Q96II8_324
2	0.4114	IPCES1PPLEVVDTTASTK	P46013_2708
3	0.4109	VSMPDVELNLKS1PK	Q09666_3426
2	0.4107	S1QPDPVDTPTSSKPQSK	P46013_1496
3	0.4099	LTEPQHGLGS1QR	Q13586_512
2	0.4096	AS1LGS1LEGEAEAEASSPK	Q09666_5752
2	0.4096	AS1LGS1LEGEAEAEASSPK	Q09666_5749
1	0.409	ASWTVQES1K	Q63HN8_88
2	0.4089	STFREES1PLR	Q9NYF8_531
2	0.4089	TPVS1PVK	P23443_447
2	0.4082	KLS1NPDIFSSTGK	Q6P0Q8_74
2	0.4082	MEISAELPQT1PQR	Q8IWV7_21
3	0.4081	GDMS1DEDDENEFFDAPEIITMPENLGHK	P22059_351
3	0.4079	AVTTVTQSTPVPGPSVPPPEELQVS1PGPR	P51610_1507
2	0.4071	DIYLS1PDR	Q15696_349
2	0.407	EPGS1PPSVQR	Q9H6F5_47
3	0.407	EYAENIGDGRS1PEFR	Q8WYA6_545
4	0.4063	VGEDEDGS1DEEVVHNEDIHFEPIVSLPEVEVK	P49792_2900
3	0.4062	VLS1DS1EDEEKDADVPGTSTR	Q8WWQ0_1283
3	0.4062	VLS1DS1EDEEKDADVPGTSTR	Q8WWQ0_1281
2	0.406	SELLHIES1QVELLR	Q9UBK8_189
2	0.4055	AMLDSGIYPPGS1PGK	O95295_133
4	0.4055	IQQFDDDEEEEDEEEAQGS1GES1DGEDGAWQGSQLAR	Q9UPN7_638
2	0.4055	GLTWIAHS1R	Q7Z3K3_856
4	0.4055	IQQFDDDEEEEDEEEAQGS1GES1DGEDGAWQGSQLAR	Q9UPN7_635
2	0.4051	RAADEDWDS1ELEDDLLGEDLLSGK	Q96EV2_41
3	0.405	DFQEYVEPGEDFPAS1PQRR	Q9Y6G9_207
2	0.405	TCFS1PNR	O00303_258
2	0.4045	S1LESINSR	P62888_10
2	0.404	YFQS1PS1R	Q16629_192
2	0.404	YFQS1PS1R	Q16629_194
2	0.4034	NLVS1PAYCTQESR	Q9NUQ3_97
2	0.4034	HSCSPMGDGDPEAMEES1PR	Q9P275_952
2	0.4033	GADTAPTLAPEALPS1QGEVER	Q8IZL8_1033
2	0.4032	GTALGGGS1IR	O43516_234
3	0.4024	S1RERPSAPR	Q8N5F7_80
2	0.4023	GEQVSQNGLPAEQGS1PR	Q01082_2138
2	0.4023	SESELIDELS1EDFDR	P20810_373
3	0.4021	APVQPQQS1PAAAPGGTDEKPSGK	Q13200_16
2	0.402	STPQPPS1GK	P35269_442
3	0.4014	SQGDEAGGHGEDRPEPLS1PK	Q9NZT2_378
3	0.4012	FT1DTRKDEQER	P13639_57
3	0.4009	SKPLAAS1PKPAGLK	P46821_2271
2	0.4006	SPMCNQPS1INK	Q08499_262
2	0.4006	DKS1PVREPIDNLTPEER	Q14498_136
3	0.4005	VEEPSQCLASGTAISELIIEDNNAS1PQK	Q5UIP0_2144
2	0.3999	S1PEPEVLSTQEDLFDQSNK	Q12888_294
2	0.3999	MGSGIQYGDAS1LR	P61018_193
3	0.3997	AAAADERS1PEDGEDEEEEEQLVLVELSGIIDSDFLSK	Q969F1_9
2	0.3991	S1GNGNKPPSTDLK	P51153_178
2	0.399	SMMS1PMAER	P18583_1026
2	0.3988	LEQQSVPAAVFGS1LKED	Q9HCS7_851
2	0.3986	EKELS1PPPGLPSK	Q7Z4S6_1212
3	0.3986	KRQS1PEPSPVTLGR	Q9NRL2_1413
1	0.3985	AS1GVAVSDGVIK	P23528_3
3	0.398	S1QPSPVTVKPKPPAR	Q96AY4_2224
2	0.3979	DHS1PPSQGSPGNSAAR	Q18PE1_419
2	0.3975	YEYDPDIS1PPR	Q9BRD0_325
4	0.3971	KPATPAEDDEDDDIDLFGS1DNEEEDKEAAQLR	P29692_162
3	0.3968	KPRPS1EGDEDCLPASK	P78346_251
2	0.3964	S1VVSDLEADDVK	P11388_1374
2	0.3961	VLGSEGEEEDEALS1PAK	P18858_76
3	0.3957	KHSEEAEFTPPLKCS1PK	Q3B726_328
2	0.3954	NLS1FNELYPSGTLK	Q8WYP5_1541
3	0.3953	VPLSNENSQVPQS1PEDWRK	Q8IZT6_425
3	0.3952	EDS1VKPGAHLTVK	P51991_116
2	0.3941	AS1WESLDEEWR	Q00587_350
2	0.394	LDS1QPQETSPELPR	O14545_409
3	0.3937	SIQEIQELDKDDES1LRK	P52565_47
3	0.3934	GRLT1PS1PDIIVLSDNEASSPR	Q8WXI9_120
3	0.3934	GRLT1PS1PDIIVLSDNEASSPR	Q8WXI9_122
2	0.3931	QMNMS1PPPGNAGPVIMSIEEK	Q86U42_150
2	0.393	S1QPDKLQTLSPALK	Q13415_278
2	0.393	S1PPSVQSLAMR	Q96KQ7_140
3	0.3929	EVLVEDMVS1QEEAQGLPSSELDAVENQLK	P17028_157
2	0.3928	VADAKGDS1ES1EEDEDLEVPVPSR	P13861_78
2	0.3928	VADAKGDS1ES1EEDEDLEVPVPSR	P13861_80
2	0.3926	DS1LGTYSSR	Q9C0C2_872
2	0.3925	RDS1FLAQTK	Q5UIP0_1008
2	0.3924	EVEDKES1EGEEEDEDEDLSK	O95218_153
2	0.3923	TSSGDPPS1PLVK	Q99618_87
2	0.3918	EIS1QDSLAAR	Q07157_212
2	0.3918	AS1PPESDGFSDVR	P35568_3
2	0.3914	LSGLS1FKR	P49006_104
2	0.3911	SMMS1PMADR	P18583_1076
3	0.3911	SGIGHEAS1LKR	Q8N954_141
2	0.391	QRS1PS1PAPAPAPAAAAGPPTR	Q9H7N4_500
2	0.391	QRS1PS1PAPAPAPAAAAGPPTR	Q9H7N4_498
2	0.3904	LS1PSPTSQR	P02545_390
2	0.3904	VNGDAS1PAAAESGAK	P29966_46
2	0.3903	ALYDYAGQEADELS1FR	Q9UKS6_383
2	0.3902	ADEASELACPT1PK	P49327_2204
2	0.3902	SPSFGDPQLS1PEAR	O95425_270
2	0.3901	AVSPPHLDGPPS1PR	P29590_527
3	0.3898	TGEDEDEEDNDALLKENES1PDVRR	Q96FV9_560
3	0.3897	IACRS1PQPDPVGTPTIFKPQSK	P46013_2223
3	0.3897	QQS1FCAKPPPSPLSPVPSVVK	Q70E73_845
4	0.3893	DGGNPFAEPSELDNPFQDPAVIQHRPS1R	O14828_32
3	0.3882	T1RS1VEDDEEGHLICQSGDVLSAR	P49759_140
3	0.3882	T1RS1VEDDEEGHLICQSGDVLSAR	P49759_138
2	0.3882	RPQPYPYPS1KK	Q9H3N1_221
2	0.3877	AAS1KDTISNNR	Q14669_1078
4	0.3875	IKEEPVS1EEGEEDEEQEAEEEPMDTSPSGLHSK	Q9NVU0_503
2	0.3874	STGEAFVQFAS1QEIAEK	P31943_161
2	0.3874	TPEELFHPLGADS1QV	P11166_490
2	0.3873	FGYS1VNR	Q9Y3C1_16
2	0.3866	SLDMDS1IIAEVK	P05787_258
2	0.3863	LNQSDSIEDPNS1PAGR	Q86VS8_238
2	0.3862	SFGS1PNR	P50613_164
2	0.3861	FT1DTRKDEQER	P13639_57
3	0.3857	S1AS1PHDVDLCLVSPCEFEHR	Q66K74_729
3	0.3857	S1AS1PHDVDLCLVSPCEFEHR	Q66K74_731
2	0.3854	EYGS1PLK	P21127_589
2	0.3854	EYGS1PLK	Q9UQ88_577
2	0.3853	RS1PVPAQIAITVPK	O43432_495
3	0.3853	QGGASQSDKTPEELFHPLGADS1QV	P11166_490
2	0.3852	KGQAS1LYGK	Q92922_350
2	0.3851	NWDSLIPDEMPDS1PIQEK	O95613_2177
2	0.385	SLAS1IEAK	P28290_668
3	0.385	KHPDAS1VNFSEFSK	P09429_35
2	0.3848	TPKEEAQS1LEDLAGFK	P46013_1098
2	0.3842	AS1NKVQDSAPVETPR	P09601_241
3	0.3839	RPPS1PDVIVLSDNEQPSSPR	Q86YP4_100
2	0.3839	S1EGEGEAASADDGSLNTSGAGPK	Q9NWV8_49
2	0.3839	NHS1NAQFIESYVCR	P41229_317
2	0.3839	AVVS1PPKFVFGSESVK	P49792_2510
2	0.3839	DMDEPS1PVPNVEEVTLPK	Q8TAQ2_347
2	0.3837	STYFSDEEELS1D	Q8TBF4_216
3	0.3834	HLNSSQPSGFGPANS1LEDVVR	Q52LW3_499
3	0.3834	RRPS1PQPSPR	Q9UQ35_2702
3	0.383	S1PDLEASLDTLENNCHVGSDIDFRPK	Q13111_65
2	0.3828	KGS1DDAPYSPTAR	O75151_899
2	0.3827	NTSLPPLWS1PEAER	P49790_209
3	0.3823	NGDECAYHHPIS1PCK	Q6PJT7_620
3	0.382	TAHEIS1LKR	O75376_1242
2	0.3819	MLGEDS1DEEEEMDTSER	Q9BWU0_312
2	0.3817	ILTFDQLALDS1PK	Q07020_130
3	0.3814	S1RS1PMHYMYRPR	Q14966_508
3	0.3814	S1RS1PMHYMYRPR	Q14966_510
2	0.3809	LGS1VDSFER	O60343_588
2	0.3808	APASVLPAAT1PR	P13861_54
3	0.3807	RGS1GHPAYAEVEPVGEK	Q6UX71_506
2	0.3807	AADTEEMDIEMDS1GDEA	Q9UBB5_407
2	0.3803	EDS1LPEESSAPDFANLK	Q8TF72_1441
2	0.38	SCFES1S1PDPELK	Q9UQ35_876
2	0.38	SCFES1S1PDPELK	Q9UQ35_875
2	0.3794	AGLES1GAEPGDGDSDTTK	O60832_485
2	0.3794	AAS1PHQVTPQADEK	Q96L73_2471
2	0.3793	GSNEEQVNGS1PLER	Q9UHF7_978
2	0.3792	SGGKIS1LK	Q6UWN8_73
3	0.3792	AGEQQLS1EPEDMEMEAGDTDDPPR	Q93009_18
2	0.379	NNS1EKMSMEDENFR	Q6PJT7_281
2	0.3788	SPQGPSPVLAEDS1EGEG	Q99638_387
2	0.3787	QES1CLGNSPPFEK	Q86W56_286
2	0.3786	HEEEEWT1DDDLVESL	P51946_315
2	0.3784	VAGEAAET1DS1EPEPEPEPTAAPR	Q6QNY0_63
2	0.3784	VAGEAAET1DS1EPEPEPEPTAAPR	Q6QNY0_65
1	0.3783	ALRAS1ESGI	P48960_831
2	0.3781	WVEENVPSSVTDVALPALLDS1DEER	Q8NBN3_540
3	0.378	ADIDNKEQS1ELDQDLDDVEEVEEEETGEETK	P55209_10
2	0.3778	TPNTEQQTPLFQVIS1PQR	Q8IZD4_511
3	0.3776	RLNHS1PPQSSSR	Q5T8P6_127
2	0.3771	TSVATQCDPEEIIVLS1DS1D	Q9UER7_737
2	0.3771	TSVATQCDPEEIIVLS1DS1D	Q9UER7_739
3	0.3771	GDPPRLS1PDPVAGSAVSQELR	Q9BUR4_54
3	0.3771	KKEEPSQNDIS1PK	Q9NR30_89
2	0.3769	EAPGS1PPLSPR	Q86UU0_21
2	0.3767	SDSNLGGHS1IR	Q14966_636
2	0.3767	GPLS1PFNSR	A1L390_76
2	0.3763	KYIEIDS1DEEPR	Q9NVU7_585
2	0.3761	QPLSEASNQQPLS1GGEEK	Q9NQW6_54
2	0.3757	IIS1PGSSTPSSTR	Q5VT52_758
3	0.3756	VIFWSALAGAIPLNGDS1EEEANRDDR	Q9H089_252
2	0.3753	AEAEES1PGDPGTASPR	Q96EC8_7
3	0.375	RMS1PKPELTEEQK	P41208_20
3	0.3749	NSFNNPAYYVLEGVPHQLLPPEPPS1PAR	O15357_1003
2	0.3744	S1INKLDSPDPFK	P42566_790
2	0.374	KQS1LGELIGTLNAAK	P60174_21
2	0.3735	YFSQESEVS1E	Q6KB66_451
2	0.3734	DPYGS1LDR	Q8N4S9_161
2	0.3732	FISDRES1RR	Q9H2H9_49
2	0.3731	LSKVS1FR	P58107_2709
2	0.3729	ESNYFGLS1PEER	Q01804_443
2	0.3729	VGS1ES1EDEDLLSELELADR	Q5SXM2_1400
2	0.3729	VGS1ES1EDEDLLSELELADR	Q5SXM2_1398
3	0.3727	S1LPRPHDFFDAQTLDAIR	Q6ZN18_390
2	0.3727	QSMDMS1PIK	Q14562_460
3	0.3724	GGS1AAATSNPHHDNVR	Q9GZY8_258
2	0.3723	DAQDVQAS1QAEADQQQTR	Q9P2E9_978
3	0.372	RRAS1QEANLLTLAQK	Q6PJG2_461
4	0.3715	LNECIS1PVANEMNHLPAHSHDLQR	P23497_18
2	0.3715	S1LGEQDQMTLRPPEK	P48681_768
2	0.3715	APDS1LENVISNAVPGR	Q8N9N5_145
2	0.3711	S1PS1FGEDYYGPSR	P49761_224
2	0.3711	S1PS1FGEDYYGPSR	P49761_226
2	0.3707	S1WQPVSR	Q8WUF5_345
2	0.3706	ISINQT1PGK	Q8WWI1_1048
2	0.3697	FGTFGGLGS1K	Q09666_5830
2	0.3696	RPMS1DPSWNR	Q14C86_914
2	0.3692	ATENDIANFFS1PLNPIR	P31942_216
2	0.3691	PGLVDSNPAPPES1QEK	Q14061_14
2	0.369	KYNWS1AK	P61927_50
2	0.3688	ALVADEPEDLDT1EDEGLISFEEER	Q9BZC7_2412
2	0.3687	KAEQGS1EEEGEGEEEEEEGGESK	Q8NE71_228
2	0.3686	AS1DKDITVSK	P49790_192
2	0.3686	MYS1YPAR	P07910_138
2	0.3677	NIYS1EELR	P02545_212
2	0.3675	LDLGEDYPS1GK	O43143_15
2	0.3674	LASDDRPS1PPR	P98175_723
2	0.3674	EISPGS1GPGEIR	O43491_718
2	0.3672	GTQSIPNDS1PAR	Q9NQ92_66
2	0.367	KPRPS1EGDEDCLPASK	P78346_251
2	0.367	AFS1EGQITR	Q96GN5_261
2	0.367	GIS1HASSSIVSLAR	Q6GQQ9_100
3	0.3667	FVPAENDSILMNPAQDGEVQLS1QNDDK	Q12888_580
2	0.3663	ES1PGAAATSSSGPQAQQHR	Q7L2J0_69
2	0.3661	MNS1S1DEEKQLQLITSLK	A0MZ66_3
2	0.3661	MNS1S1DEEKQLQLITSLK	A0MZ66_4
2	0.3657	NVPHEDICEDS1DIDGDYR	O00629_60
3	0.3655	VLS1PPKLNEVSSDANR	Q9H6Z4_333
2	0.3647	NDS1WGSFDLR	Q7Z417_652
1	0.3644	AITSLLGGGS1PK	Q6KC79_2658
2	0.3641	LGS1FGSITR	Q14315_2233
3	0.3637	DKAS1PEPEKDFSEK	Q9ULU4_668
2	0.3636	AEGEWEDQEALDYFS1DK	Q9NYF8_385
3	0.3635	VQRPKEES1S1EDENEVSNILR	Q01804_1024
3	0.3635	VQRPKEES1S1EDENEVSNILR	Q01804_1023
4	0.363	QIASQFPPPPTPPAMESQPLKPVPANVAPQS1PPAVK	Q70E73_894
2	0.3624	QNLLS1VGDYR	O60264_137
2	0.3624	KKS1PIINESR	Q13523_277
3	0.3623	GDGVTPPAGTAAPAPPPLS1QDVPGR	Q96KQ7_569
3	0.3621	ITPPAAKPGS1PQAK	P35658_678
4	0.3619	PATPAEDDEDDDIDLFGS1DNEEEDKEAAQLREER	P29692_162
2	0.3617	MQFS1FEEYEK	Q5JU85_393
2	0.3616	METPS1QR	P02545_5
1	0.3615	THVGS1YK	Q12849_335
2	0.3607	AADS1DDGAVSAPAASDGGVSK	Q96GM8_5
2	0.3594	AEDGS1VIDYELIDQDAR	P07355_184
1	0.3593	VGGS1DEEASGIPSR	Q9NQ55_359
2	0.3592	ASEAPS1PPR	Q8N302_7
2	0.3589	S1PEPEATLTFPFLDK	Q9UPQ0_718
2	0.3581	FGQAATMEGIGAIGGT1PPAFNR	Q15233_450
3	0.3578	DSLVEHDEEFVQRQDS1PR	Q8WUY3_576
2	0.3578	EEPLS1EEEPCTSTAIASPEK	Q9Y2X3_502
2	0.3575	NS1PGSQVASNPR	Q9H0D6_448
3	0.3568	HSPEEDFRQS1PQEHFR	Q8IXT5_718
2	0.3568	TEVS1PVPR	O43159_223
3	0.3563	KAPAGQEEPGT1PPSSPLSAEQLDR	P13051_60
4	0.3551	CGSGPVHISGQHLVAVEEDAES1EDEEEEDVK	P06748_125
3	0.3549	HPHDIIDDINSGAVECPAS1	P30050_165
2	0.3549	SAVRPAS1LNLNR	Q96N67_888
3	0.3546	DRRPLLTAPDHCS1DDA	Q9GZR2_419
2	0.3543	AHS1PAEGASVESSSPGPK	Q8NFG4_62
2	0.3543	STAPETAIECTQAPAPAS1EDEK	Q14839_1602
2	0.3542	SSSLPAS1QNNLR	Q9Y2Y0_157
2	0.354	AS1GVTVNDEVIK	Q9Y281_3
3	0.3538	RPS1QNAISFFNVGHSK	Q9BXB4_189
3	0.3536	MEDS1MDMDMSPLRPQNYLFGCELK	P06748_4
2	0.3535	LQALVNSLCAGQS1P	Q6XQN6_537
2	0.3534	TAFYNEDDS1EEEQR	Q8WWQ0_1783
2	0.3533	ASAIS1IK	Q8WW12_87
2	0.3532	SKESVPEFPLS1PPK	P16949_38
2	0.3531	DIKEES1DEEEEDDEESGR	Q96EV2_205
3	0.3527	ENQEPLRS1PEVGDEEALRPLTK	P48681_680
2	0.3522	ALS1QGVESVKK	O43615_180
2	0.3521	AQS1LKAPSIATIK	Q6R327_1302
2	0.3519	QLS1PEDSSSPVK	Q96AY2_111
2	0.3518	S1VRPGASYK	Q8NEY8_172
2	0.3514	SPVKEEAKS1PEK	P12036_710
2	0.3513	S1AGALEEGTSEGQLCGR	Q8N2F6_45
4	0.3512	IGPPS1PGDDEEEAAAAAGAPAAAGATGDLASAQLGGAPNR	Q02447_73
2	0.3502	QMS1LCGTPEK	Q9UPU5_1285
2	0.3501	INS1IYNAK	P78524_622
3	0.3497	LQEEQDGGS1S1DEDRAGPAPPGASDGVDIQDVK	Q14147_750
3	0.3497	LQEEQDGGS1S1DEDRAGPAPPGASDGVDIQDVK	Q14147_749
3	0.3497	RNDDISELEDLS1ELEDLKDAK	Q9H4L7_152
3	0.3496	QNS1PAGNKENIKPNETSPSFSK	Q99700_758
2	0.3494	TLYMS1HR	Q9BSJ8_123
3	0.3494	VIIKEGDVDVS1DS1DDEDDNLPANFDTCHR	Q9NYV6_170
3	0.3494	VIIKEGDVDVS1DS1DDEDDNLPANFDTCHR	Q9NYV6_172
3	0.3494	HPS1REQLIDYLMLK	Q96RT1_1286
3	0.3489	NVPHEDICEDS1DIDGDYR	O00629_60
2	0.3487	ENS1PFLNNVEVEQESFFEGK	Q9Y666_50
3	0.3482	SVRPGAS1YKR	Q8NEY8_178
2	0.3482	STETSDFENIES1PLNER	Q96K76_910
2	0.348	GPDEAMEDGEEGS1DDEAEWVVTK	Q9NZN4_438
2	0.348	ANS1GGVDLDSSGEFASIEK	Q92766_1167
2	0.3478	AKNS1PPQAPSTR	Q8N1F8_761
3	0.3476	AYHSGYGAHGS1K	O95070_12
3	0.3476	ERS1PS1PLRGNVVPSPLPTR	Q9Y2V2_30
3	0.3476	ERS1PS1PLRGNVVPSPLPTR	Q9Y2V2_32
2	0.3475	YREVRDEDDDWS1S1DEF	P0CAP2_365
2	0.3475	YREVRDEDDDWS1S1DEF	P0CAP2_364
2	0.3468	GKDS1LYAQGK	P83881_32
2	0.3466	TEDGDWEWS1DDEMDEK	Q9UEW8_385
2	0.3464	LRLS1PSPTSQR	P02545_390
2	0.3464	LGS1QHSPGR	Q8IZP0_222
3	0.3463	AGPDLPSLPSHALEDEGWAAAAPS1PGS1AR	Q9H3Q1_295
3	0.3463	AGPDLPSLPSHALEDEGWAAAAPS1PGS1AR	Q9H3Q1_292
2	0.3458	GKDS1LYAQGR	Q969Q0_32
2	0.3457	NLNNSNLFS1PVNR	P52948_612
2	0.3454	RGS1LLGSMK	Q9HDC5_216
2	0.3452	FVEQQS1YKR	Q99590_1122
2	0.3447	SLRQS1FR	Q6P1M3_653
2	0.344	LACLS1EEGNEIESGK	Q9Y2L1_215
2	0.3437	ILEGDNGMDS1DMEEEADDGSK	Q9H8G2_203
2	0.3436	QEEMNS1QQEEEEMETDAR	Q13435_289
2	0.3436	NAIS1LPQLNQAAYDSLVVGK	Q00587_121
2	0.3435	RPIS1DDDCPSASK	Q96PU4_667
3	0.3424	RAT1PHPSELK	Q14160_475
2	0.3418	LGASNSPGQPNS1VK	P49756_683
2	0.3414	EIEELQSQAQALS1QEGK	Q01082_1447
2	0.3412	S1PGSPVCR	Q86VQ1_145
2	0.3411	EAARS1PDKPGGSPSASR	Q9Y3T9_49
2	0.3407	S1FEMTEFNQALEEIK	Q9BVS4_390
3	0.3404	DFS1PVPWSQYFESMEDVEVENETGKDTFR	Q9Y570_42
2	0.3404	SNEDS1LILEK	O94880_302
2	0.3402	RAS1PPDPSPSPSAASASER	Q9Y2F5_1692
2	0.3395	KDDS1DDDGGGWITPSNIK	Q9ULX3_201
3	0.3394	TVKPVENKDDDDSIADFLNS1DEEEDR	Q15649_80
3	0.3392	WKEPGSGGPQNLS1GPGGR	Q9H0W8_32
2	0.3391	STANQS1FRK	Q13464_1341
1	0.3391	YLEES1DEDDLF	P11388_1525
3	0.3385	T1PKDS1PGIPPSAGAHQLFR	Q15418_363
3	0.3385	T1PKDS1PGIPPSAGAHQLFR	Q15418_359
3	0.338	GGPEGVAAQAVASAASAGPADAEMEEIFDDAS1PGK	O60264_66
2	0.3376	LEHLES1QELDEQIYQEDEC	P41212_439
2	0.3374	LDIDS1PPITAR	P14618_37
2	0.3368	LAS1PQPSYAADANDSK	Q5TGY3_596
2	0.3367	VSPPAPGS1APET1PEDK	Q13459_1271
2	0.3367	VSPPAPGS1APET1PEDK	Q13459_1267
4	0.3363	GAAEEEQQDS1GS1EPRGDEDDIPLGPQSNVSLLDQHQHLK	Q9UJV9_66
4	0.3363	GAAEEEQQDS1GS1EPRGDEDDIPLGPQSNVSLLDQHQHLK	Q9UJV9_68
2	0.3355	SVVS1DLEADDVK	P11388_1377
3	0.3354	IPCKS1PPPELTDTATSTK	P46013_2588
3	0.3353	EPHS1PADQPEQQAESTLTSAETR	Q9H2Y7_1328
3	0.335	GPENPQVEVLS1EEEGEEEEEEEDILSLAEEK	Q70CQ2_2488
3	0.335	S1PDPGIVPQEAPVGNSLSELSEENFDGK	O15027_2022
3	0.3348	GRS1PS1PIGVGSEMCR	Q9Y4B5_1814
3	0.3348	GRS1PS1PIGVGSEMCR	Q9Y4B5_1812
2	0.3344	KVEEEGS1PGDPDHEASTQGR	Q9NZT2_315
2	0.3343	NLQDGQISDTGDLGEDIAS1N	Q7Z4S6_1673
3	0.3339	QLT1QPETHFGR	Q9UJU6_291
2	0.3339	SGGLQT1PECLSR	P85037_436
3	0.3338	S1PGETSKPRPFAGGGYR	Q9UNZ2_140
2	0.3338	SVAAEGALLPQT1PPS1PR	Q86X27_326
2	0.3338	SVAAEGALLPQT1PPS1PR	Q86X27_329
3	0.3337	TLFLGIPDENFEDHS1APPS1PEEK	Q99683_1029
3	0.3337	TLFLGIPDENFEDHS1APPS1PEEK	Q99683_1033
2	0.3335	KKDELS1DYAEK	P46100_1061
3	0.3332	SSGVSGGKPGLLPAHS1R	Q8IWB9_732
2	0.3332	ASGANYS1FHK	Q9UJU6_141
3	0.3331	KDTDDIES1PKR	Q9UPQ0_169
2	0.333	LAESLLALS1QQEELADLPK	Q9BVJ6_14
2	0.3329	YNQS1IS1LR	Q9UBH6_666
2	0.3329	YNQS1IS1LR	Q9UBH6_668
2	0.3328	IAS1DEEIQGTK	Q8WX93_893
2	0.3328	EDLSPAFDHS1PNK	P17706_304
2	0.3324	ATEIGS1PPR	Q9C0J8_7
2	0.3323	S1APASPTHPGLMSPR	P85037_416
3	0.3321	TPHDILEDINAS1PEMR	Q9Y6Q9_214
2	0.3321	YYS1IDDNQNK	Q8NI08_89
2	0.3319	VGSGQGGS1PCWK	Q9UMN6_351
2	0.3317	SCLLEEEEES1GEEAAEAME	Q969H6_154
2	0.3315	S1FEDLTDHPVTR	P78536_791
4	0.3315	S1LEPAENVHGAGGGAFPASQTPSKPASADGHR	P12931_17
2	0.3314	QKS1DAEEDGGTVSQEEEDR	P27824_554
3	0.3313	S1WDSSSPVDRPEPEAASPTTR	Q86WB0_354
2	0.331	S1CFESSPDPELK	Q9UQ35_871
2	0.3308	AITSLLGGGS1PK	Q6KC79_2658
2	0.3307	NNNPS1PPPDSDLER	Q99502_314
4	0.3306	RGS1MNNELLSPEFGPVRDPLADGVEGLGR	O00562_593
2	0.3305	ATEDGEEDEEMIES1IENLEDLK	P49736_170
3	0.3303	AKDQNES1LDEEMFYK	Q96AC1_666
2	0.3302	LGSVDS1FER	O60343_591
2	0.3298	GGGS1QHYPEER	Q9NWH9_944
3	0.3298	SPQEEDFRCPS1DEDFR	Q8IXT5_839
2	0.3295	SIDGKDAVHS1FK	Q8NEL9_341
2	0.3293	MES1QEPTESSQNGK	Q9UKK9_3
2	0.3292	RFS1EGVLQSPSQDQEK	Q9C0C2_429
2	0.3291	NQS1FCPTVNLDK	P46776_68
4	0.3288	EGDELEDNGKNFYES1DDDQKEK	O00203_276
2	0.3287	GLDSSSTAPS1ALGER	O15534_815
2	0.3287	KSGIPTSEPGS1Q	Q9H7D0_1869
2	0.3287	YTCS1FCGK	P61513_40
2	0.3277	SPLLAGGS1PPQPVVPAHK	Q8NFH5_73
3	0.3273	QTGQIIEDDQEKHLS1QEDNDLNK	Q8N4S0_154
2	0.327	ENS1FGSPLEFR	Q9UQ35_1326
2	0.3269	KEDALLYQS1K	P50402_87
2	0.3268	VDGSVNAYAINVS1QK	Q8WVK2_132
2	0.3268	YDERPGPS1PLPHR	P08621_226
2	0.3262	S1RS1PPPVSK	Q01130_189
2	0.3262	S1RS1PPPVSK	Q01130_191
1	0.3261	SDSDYDLS1PK	Q08499_202
3	0.3261	ALGGEDS1ENEEELGDEAMMALDQSLASLFAEQK	Q9BQG0_775
2	0.326	DKAS1PEPEKDFSEK	Q9ULU4_668
3	0.326	TVQGS1GHQEHINIHK	Q14247_47
3	0.3255	DKS1PVREPIDNLTPEER	Q14498_136
1	0.3254	TFS1ATVR	Q9Y2V2_52
2	0.3252	VVPSFLPVDQGGS1LVGR	Q14126_680
2	0.3249	SEAPETPMEEEAELVLT1EK	Q5JTH9_88
2	0.3248	TFNGS1IELCR	Q92974_711
2	0.3248	AAATPES1QEPQAK	P49006_151
1	0.3247	EYGS1PLK	P21127_589
1	0.3247	EYGS1PLK	Q9UQ88_577
3	0.3245	GS1KGVYQYHWQSHNVK	Q12965_3
2	0.3244	YAALS1VDGEDENEGEDYAE	P23588_597
2	0.3244	HTIIPAKS1PEK	Q9NZM1_1915
4	0.3244	GGPEGVAAQAVASAASAGPADAEMEEIFDDAS1PGK	O60264_66
2	0.3243	SSAGDTEFVHQNS1QEIQR	O43164_253
2	0.324	DGMDNQGGYGS1VGR	P31942_298
3	0.3238	GFTPIPGT1IEMLHPWNNEGAPPEDK	Q14126_650
3	0.3235	GRPPAEKLS1PNPPNLTK	P51532_1452
3	0.3235	AAKLS1EGS1QPAEEEEDQETPSR	Q9UKV3_240
3	0.3235	AAKLS1EGS1QPAEEEEDQETPSR	Q9UKV3_243
2	0.3235	S1GAQASSTPLSPTR	P02545_12
2	0.3233	LPGSGAVQAAS1PER	Q86U90_60
3	0.3229	KGGEFDEFVNDDT1DDDLPISK	Q6PD62_925
3	0.3219	KS1QENLGNPSKNEDNVK	Q9H0X4_21
2	0.3219	S1KT1PPKSYSTAR	Q05519_323
2	0.3219	S1KT1PPKSYSTAR	Q05519_325
2	0.3211	S1GKYDLDFK	P06733_254
2	0.321	YFDS1GDYNMAK	O43768_67
3	0.3208	LKTEKEPDATPPS1PR	P28715_341
2	0.3206	APHYNS1CCR	Q9BWG6_126
3	0.3202	RKS1ELEFETLK	Q5JSH3_262
3	0.3201	KQS1FDDNDS1EELEDKDSK	O60841_107
3	0.3201	KQS1FDDNDS1EELEDKDSK	O60841_113
2	0.3199	AS1QPDLVDTPTSSKPQPK	P46013_1740
3	0.3197	NNRPAFFSPS1LKR	Q6ICG6_306
3	0.3191	MEPETALWGPDLQGPEQS1PNDAHR	Q9UEG4_18
2	0.3187	SGMNS1PLR	Q9UQR1_665
2	0.3186	QLS1LSSSR	Q9UGP4_233
2	0.3184	S1PFEHSVEHK	O14646_1689
3	0.3183	DLLDDS1DDDDIEILEECIISAMPTK	P25054_1567
3	0.3182	AS1PPACPSEEDESLKGCELYVQLHGIQQVLK	P31321_3
3	0.318	ERS1PALKSPLQSVVVR	Q9Y2W1_248
3	0.3179	NDSDLFGLGLEEAGPKES1S1EEGKEGK	Q3YEC7_640
3	0.3179	NDSDLFGLGLEEAGPKES1S1EEGKEGK	Q3YEC7_641
2	0.3178	T1VITEEFKVPDK	Q96I24_76
2	0.3177	ATENDIYNFFS1PLNPVR	P31943_310
2	0.3175	S1VPVTVDDDDDDNDPENR	P46100_1253
3	0.3169	LQELNAHIVVS1DPEDITDCPR	Q16513_110
2	0.3167	S1LVMHTPPVLK	P46013_538
2	0.3165	ELSSPIS1PK	P78559_2022
3	0.3159	NIPSIFNTPEPTTTQEPLVGS1QK	Q8WY36_822
2	0.3159	T1PEEGGYSYDISEK	P46821_1949
3	0.3159	HTIIPAKS1PEK	Q9NZM1_1915
2	0.3159	RGS1GVFCANCLTTK	Q9UHF7_892
2	0.3156	GLQVDLQS1DGAAAEDIVASEQSLGQK	P33991_131
2	0.3155	SINKLDS1PDPFK	P42566_796
2	0.3155	IGEGT1YGVVYK	P06493_14
2	0.3154	NNCPFS1ADENYRPLAK	Q15154_960
2	0.3151	VS1PSDTTPLVSR	Q9HCK8_2046
3	0.315	RAPS1VANVGSHCDLSLK	P21333_2152
2	0.3148	EGS1QGELTPANSQSR	Q13098_474
3	0.3144	SGGSGHAVAEPAS1PEQELDQNK	P46013_308
1	0.3142	IGEGT1Y1GVVYK	P06493_14
1	0.3142	IGEGT1Y1GVVYK	P06493_15
4	0.3141	GRS1PQPPAEEDEDDFDDTLVAIDTYNCDLHFK	Q9BUJ2_194
3	0.3132	HAGNLTLHANS1VR	Q86X02_344
3	0.3131	RIDT1PS1LEEPSDLEELEQFAK	P14859_276
3	0.3131	RIDT1PS1LEEPSDLEELEQFAK	P14859_278
2	0.313	AHT1PTPGIYMGR	Q13595_202
2	0.3129	DTTIINHS1R	Q8IY63_720
2	0.3129	GDGVTPPAGTAAPAPPPLS1QDVPGR	Q96KQ7_569
2	0.3128	MRPGEATLS1C	P57081_411
2	0.3124	S1LHLSPQEQSASYQDR	Q9H410_77
3	0.3122	LKDLFDYS1PPLHK	Q9NYF8_512
2	0.3122	SGLS1LEELR	O60333_1057
2	0.3121	S1AVTTVVNPK	P05556_785
2	0.3121	NATLS1QVLR	Q9NRY5_209
4	0.3118	AGIPQHHPPMAQNLQYPDDS1DDEKK	Q15223_422
3	0.3117	S1IHRDHIESPK	Q08AD1_1268
3	0.3117	NHSVNEEEQEEQGEGS1EDEWEQVGPR	Q14694_576
3	0.3115	S1RDAT1PPVSPINMEDQER	P17275_251
3	0.3115	S1RDAT1PPVSPINMEDQER	P17275_255
2	0.3115	DDSLDLS1PQGR	Q14669_991
3	0.3114	AEPPS1PVHCVAAAAPTATVSEKEPFGK	Q6PCB5_6
2	0.3112	AT1QQQHDFTLTQTADGR	P78527_2638
2	0.311	IPSEMPS1PNFGK	Q9H2J7_687
2	0.3109	TPHS1PPLAK	Q8IZW8_350
2	0.3108	S1LESCLLDLR	Q6ZRV2_785
3	0.31	FHHTIGGS1R	P61313_187
2	0.3097	ACVCQTLGIS1PEEK	A6NHR9_67
2	0.309	MEGS1DFESSGGR	Q8WYH8_118
2	0.3089	VLLQAS1QDENFGNTTPR	P57740_37
3	0.3088	ADVLEAHEAEAEEPEAGKS1EAEDDEDEVDDLPSSR	Q8IVT5_569
3	0.3087	AEEKS1PISINVK	Q9UK58_352
2	0.3085	AAKLS1EGS1QPAEEEEDQETPSR	Q9UKV3_243
2	0.3085	AAKLS1EGS1QPAEEEEDQETPSR	Q9UKV3_240
2	0.3083	NMALFEEEMDS1NPMVSSLLNK	Q9Y666_78
2	0.308	S1PFEGAVTESQSLFSDNFR	O95628_324
2	0.3077	LGSQHS1PGR	Q8IZP0_225
2	0.3076	ES1PEGSYTDDANQEVR	Q5T0N5_501
2	0.3074	RLS1QPESAEK	Q9UKV3_710
2	0.3073	KEEENADS1DDEGELQDLLSQDWR	Q96NB3_351
3	0.3072	QFTPCQLLADHANS1PNKK	P40939_756
2	0.3072	APS1VATVGSICDLNLK	O75369_2107
2	0.307	HGSYEDAVHS1GALND	P17987_551
2	0.3066	NLSLTDFVGDES1PS1PER	Q8WUY3_595
2	0.3066	NLSLTDFVGDES1PS1PER	Q8WUY3_597
3	0.3064	AQGPAAS1AEEPKPVEAPAANSDQTVTVK	P80723_205
2	0.3063	S1DISPLTPR	P46821_1782
3	0.3063	QMNMS1PPPGNAGPVIMSIEEK	Q86U42_150
2	0.3062	NT1FVGTPFWMAPEVIK	Q9Y6E0_190
3	0.3057	IKEEPVS1EEGEEDEEQEAEEEPMDTSPSGLHSK	Q9NVU0_503
2	0.3056	NIPS1PGQLDPDTR	Q9P2D1_2559
2	0.3055	QGS1PDQVSPVSEMTSTSLYQDK	P46821_1438
3	0.3054	SMSQVDVDS1GIENMEVDENDRR	O95155_124
2	0.3052	SGIGHEAS1LKR	Q8N954_141
2	0.3048	TISTSDPAEVLVKNS1QPIK	Q86UE4_506
2	0.3047	S1QESGYYDR	P43243_208
2	0.3045	ERS1PSPSFR	P49585_329
2	0.3044	S1PS1PSPTPEAK	Q8TAQ2_302
2	0.3044	S1PS1PSPTPEAK	Q8TAQ2_304
2	0.3043	DGWGGYGS1DKR	Q15424_803
2	0.3039	IGEGT1Y1GVVYK	P06493_14
2	0.3039	IGEGT1Y1GVVYK	P06493_15
2	0.3037	LPDS1DDDEDEETAIQR	Q96K21_354
2	0.3032	AEAES1MYQIK	P05787_280
3	0.3031	NQYVPYPHAPGS1QR	Q12965_980
3	0.3029	AVSPPHLDGPPS1PR	P29590_527
2	0.3028	SIKS1DVPVYLK	Q5SW79_359
2	0.3024	EVDQDDEENS1EEDEMDSGTMVR	Q13043_320
2	0.3018	AQS1LLSTDR	O00231_14
2	0.3017	S1PPLQLSEAELLNQLQR	O15015_930
2	0.3016	GGRS1PDEVTLTSIVPTR	Q9UKS6_319
2	0.3013	S1FLESNYFTKPNLK	O60293_1046
3	0.3012	S1PPAVPSPPSSTDHSSHFSNFNDNSR	P42694_1614
2	0.3009	TEIMS1PLYQDEAPK	Q8IY81_584
2	0.3009	ASSVGVLS1PQKK	Q9UGU5_497
2	0.3008	TLSNAEDYLDDEDS1D	Q92882_213
3	0.3008	VGPADDGPAPS1GEEEGEGGGEAGGKEPAADAAPGPSAAFR	Q9UKN8_19
3	0.3004	MEDS1MDMDMS1PLRPQNYLFGCELK	P06748_10
3	0.3004	MEDS1MDMDMS1PLRPQNYLFGCELK	P06748_4
2	0.3	KWDGS1EEDEDNSK	O60841_164
3	0.3	SLAFDS1EHS1ADEKEKPCAK	Q96L73_483
3	0.3	SLAFDS1EHS1ADEKEKPCAK	Q96L73_486
2	0.2999	AITGAS1LADIMAK	P83731_86
3	0.2993	MDS1NIQGIENPGFEASPPAQGIPEAK	Q9H7M9_235
3	0.299	FGESEEVEMEVES1DEEDDKQEK	Q15459_329
2	0.2988	S1PHQLLSPSSFSPSATPSQK	Q14181_141
2	0.2988	RIS1GLIYEETR	P62805_48
3	0.2981	VLEDEEGS1KDIELSDDPYDCIR	Q15024_177
2	0.298	LSLGS1DDEADLVK	Q8WZ74_1524
2	0.298	GRDS1PYQSR	Q13242_204
2	0.2979	SGGLQT1PECLS1R	P85037_441
2	0.2979	SGGLQT1PECLS1R	P85037_436
3	0.2976	GVDFES1S1EDDDDDPFMNTSSLRR	P49959_689
3	0.2976	GVDFES1S1EDDDDDPFMNTSSLRR	P49959_688
2	0.2975	ERS1PPLSPEEK	Q8N157_1123
2	0.2975	RVQQEIDS1DESPVAR	Q6T4R5_415
3	0.2974	DLKIES1DVQEPTEPEDDLDIMLGNK	P20042_105
2	0.2973	S1PGASNFSTLPK	Q9Y4E8_229
3	0.2969	APS1PLGPTRDPVATFLETCR	Q0VG06_667
3	0.2967	AES1PAEKVPEESVLPLVQK	Q9UKV3_490
3	0.2965	SHVSSEPYEPIS1PPQVPVVHEK	O75376_2151
3	0.2963	RLPALS1HS1EGEEDEDEEEDEGKGWSSEK	P55201_460
3	0.2963	RLPALS1HS1EGEEDEDEEEDEGKGWSSEK	P55201_462
3	0.2963	NNCPFS1ADENYRPLAK	Q15154_960
2	0.2963	HS1AS1PVVFTSAR	O43166_1433
2	0.2963	HS1AS1PVVFTSAR	O43166_1431
2	0.2961	ETMQS1LNDR	P05783_86
2	0.2959	ATIS1DEEIER	Q9UQN3_199
2	0.2955	DADSSISVLEIHS1QK	Q96T23_524
3	0.2952	EDS1QRPGAHLTVK	P09651_95
2	0.295	S1PPSTGSTYGSSQK	Q9Y2W1_320
2	0.2949	EFS1GGSYSAK	Q5VT25_1651
2	0.2948	T1LDQSPELR	P42345_1162
2	0.2946	S1PGTPRPPGASK	Q9Y3X0_80
2	0.2945	S1FYSSHYAR	Q8NEY8_110
2	0.2944	EGVTPWAS1FKK	Q02952_612
2	0.2941	KIS1PPSYAR	Q8N2M8_285
2	0.2938	QGS1GRESPSLASR	Q8WWM7_335
2	0.2935	VS1PSTSYTPSR	Q9BTE3_154
2	0.2934	SLS1PFRR	Q12802_1559
2	0.2926	MAAS1MHGQPSPSLEDAK	Q8IUX1_34
3	0.2924	SELNEIKENQRS1PVR	Q13427_397
2	0.2922	EEEGPAGEAAAS1QPQAPTSVPGAR	Q9NR33_25
4	0.2918	RLPALS1HS1EGEEDEDEEEDEGKGWSSEK	P55201_460
4	0.2918	RLPALS1HS1EGEEDEDEEEDEGKGWSSEK	P55201_462
2	0.2917	VTENGGS1PQGIK	Q92766_36
2	0.2913	IGGS1FKNPSSFEGK	O75845_253
2	0.2912	MDDS1EVESTASILASVK	O60716_4
2	0.2911	GGLVS1DAYGEDDFSR	Q9UHR5_43
2	0.2909	LNS1PPSSIYK	Q53EP0_208
3	0.2905	KLDDQS1EDEALELEGPLITPGSGSIYSSPGLYSK	Q96AC1_159
4	0.2903	AHS1HEEASRPAATSTR	Q96FS4_74
3	0.2902	GQGESDPLDHEPAVS1PLLPR	P00519_569
2	0.2901	S1VSQDLIK	Q9UPQ0_377
2	0.2897	SVAVS1DEEEVEEEAER	Q9Y6X9_743
2	0.2897	NS1WDSPAFSNDVIR	Q6DN90_512
2	0.2896	GS1PSPASVSSGR	P10398_257
2	0.2896	QPT1PPSEAAASK	Q86UP2_153
2	0.2894	SILS1PGGSCGPIK	P78347_210
2	0.2893	DYLLS1ES1EDEGDNDGER	Q9BVJ6_29
4	0.2893	GPPQEEEEEEDEEEEATKEDAEAPGIRDHES1L	P51858_239
2	0.2893	DYLLS1ES1EDEGDNDGER	Q9BVJ6_31
2	0.2883	MPS1FGVSAPGK	Q8IVF2_842
2	0.2881	S1QDATFSPGSEQAEK	Q86WB0_329
2	0.288	VQS1LPSVPLSCAAYR	Q96AD5_404
3	0.2877	HIKEEPLS1EEEPCTSTAIASPEK	Q9Y2X3_502
2	0.287	VQDS1APVETPR	P09601_247
2	0.2866	LDNS1PNMNITQPSK	Q9Y6Q9_551
2	0.2866	DLS1MSEEDQMMR	Q7Z6Z7_1368
2	0.2864	S1FDHLISDTK	P21359_2543
2	0.2859	S1PS1PSFR	P49585_329
2	0.2859	S1PS1PSFR	P49585_331
3	0.2853	GDGES1QPQFPAVPLEPLPTTEGTPGLPLQQAEER	Q9C0C2_560
2	0.2853	AKS1LDGVTNDR	Q9UBM7_14
2	0.2846	ALS1PVTSR	Q96L91_736
2	0.2846	APS1AS1PLALHASR	Q8N3F8_484
2	0.2846	APS1AS1PLALHASR	Q8N3F8_486
3	0.2844	YDERPGPS1PLPHR	P08621_226
2	0.2843	IYQY1IQSR	Q13627_321
2	0.2843	S1EDEDS1LEEAGSPAPGPCPR	Q8TBB5_418
2	0.2843	S1EDEDS1LEEAGSPAPGPCPR	Q8TBB5_413
2	0.2842	GS1PLLGPVVPGPSPIPSVTEK	P49454_2900
3	0.2835	TEAPGTPEGPEPERPS1PGDGNPR	Q9Y666_40
4	0.2834	LHRIET1DEEESCDNAHGDANQPAR	Q96T23_1305
1	0.2832	VGS1SNFR	P05787_43
3	0.2832	RADNCS1PVAEEETTGSAESTLPK	Q9C0D5_270
2	0.283	GIAPAS1PMLGNASNPNK	P27448_469
2	0.283	NNS1PPTVGAFGHTR	Q86XL3_662
3	0.2828	S1QPDPVDTPTSSKPQSK	P46013_1496
4	0.2828	HNQGDS1DDDVEETHPMDGNDSDYDPKK	Q9P2K3_156
2	0.2828	AAS1PAKPSSLDLVPNLPK	Q8N3V7_833
2	0.2825	RNS1LEGYSR	Q8NDT2_562
3	0.2824	RPDYAPMES1S1DEEDEEFQFIK	P55081_53
3	0.2824	RPDYAPMES1S1DEEDEEFQFIK	P55081_52
3	0.2824	HQQDSDLSAACS1DADLHR	Q9H9J4_1226
3	0.2823	SLEQIES1FFRT1GRR	Q9UGQ3_500
3	0.2823	SLEQIES1FFRT1GRR	Q9UGQ3_496
2	0.2819	GGDVS1PSPYSSSSWR	Q14004_383
3	0.2818	AQGPAAS1AEEPKPVEAPAANSDQTVTVKE	P80723_205
2	0.2815	DGPATGLGS1FLR	Q07864_1317
3	0.2814	KHS1PS1PPPPTPTESR	Q92922_330
3	0.2814	KHS1PS1PPPPTPTESR	Q92922_328
2	0.2812	S1QEVTRDEESTR	Q99933_119
2	0.2809	ADVEASPGNPPDRQNS1K	Q9NW97_192
1	0.2808	ASAIS1IK	Q8WW12_87
2	0.2808	SILSPGGS1CGPIK	P78347_214
2	0.2805	GLS1EDTTEETLK	P19338_580
2	0.2804	DDS1FDSLDSFGSR	Q9UPQ0_201
2	0.2803	GNIETTSEDGQVFS1PK	Q5T200_993
2	0.28	GDSIEEILADS1EDEEDNEEEER	Q5JTH9_1080
2	0.2799	ETAVPGPLGIEDIS1PNLS1PDDK	Q12888_1426
2	0.2799	ETAVPGPLGIEDIS1PNLS1PDDK	Q12888_1430
3	0.2798	RLS1DCESTDVKR	Q7Z333_1366
2	0.2797	IGDEYAEDS1S1DEEDIR	Q14137_126
2	0.2797	IGDEYAEDS1S1DEEDIR	Q14137_127
2	0.2796	VSPAHS1PPENGLDK	Q04726_267
2	0.2794	LSVQSNPS1PQLR	O75152_132
2	0.2792	DRPGS1PES1PLLDAPFSR	Q8TF72_910
2	0.2792	DRPGS1PES1PLLDAPFSR	Q8TF72_913
2	0.2791	DSLIT1PHVS1R	P49792_2454
2	0.2791	DSLIT1PHVS1R	P49792_2450
2	0.2789	FGESEEVEMEVES1DEEDDKQEK	Q15459_329
2	0.2785	ASDPQS1PPQVSR	Q7L7X3_421
4	0.2784	S1RDRHDDYYR	Q16630_513
3	0.2778	RPPSPDVIVLS1DNEQPSSPR	Q86YP4_107
3	0.2778	GHS1CYRPR	P62753_82
2	0.2773	FNDS1EGDDTEETEDYR	Q9NYF8_397
2	0.2772	NNS1VSGLSVK	Q9UHI6_500
2	0.2771	NPYLLS1EEEDDDVDGDVNVEK	O60524_417
2	0.2767	VLTLS1DDLER	P55010_229
2	0.2765	QLS1MTLR	Q00536_12
2	0.2762	GVNTFS1PEGR	P28066_16
2	0.2762	AGLQS1LEASGR	O60784_355
2	0.2762	IGEGTY1GVVYK	P06493_15
2	0.2759	DDGSSMSFYVRPS1PAK	Q9NYB0_36
2	0.2755	EEPLS1EEEPCTSTAIASPEKK	Q9Y2X3_502
3	0.2754	LGHVVMGNNAVS1PYQQVIEK	P60228_399
2	0.2753	ESTGTSGPLQRPQLS1K	Q9H9Q4_287
2	0.2747	AYSSFGGGRGS1R	Q15056_21
2	0.2746	S1LDNNYSTPNER	O60716_899
2	0.2745	SVNGGPGS1PDLAR	O60245_989
2	0.2744	NS1PNNISGISNPPGTPR	Q9BWW4_347
2	0.2738	SPGS1PVCR	Q86VQ1_148
2	0.2738	GS1PTGGAQLLK	Q14684_513
2	0.2735	LSLS1PLR	Q66K74_657
2	0.2729	SGSSFVHQAS1FK	P49792_1456
2	0.2728	QHS1PGSADSLSNDSQR	O43439_409
2	0.2727	AGEQQLS1EPEDMEMEAGDTDDPPR	Q93009_18
2	0.2727	KVQAEDEANGLQTTPAS1R	P30622_143
3	0.2726	S1MEVKPAQASHTNYLLMR	Q12789_1632
2	0.2725	TPS1QIIR	Q01804_416
3	0.2724	KPEEMPTACPGHS1PR	Q9NZC9_112
3	0.2723	HFS1EHPSTSK	O43719_403
4	0.2719	QES1DPEDDDVKKPALQSSVVATSK	Q9H307_100
2	0.2718	S1PAGPAATPAQAQAASTPR	Q13428_967
3	0.2717	VKEEQLKNS1AEEEVLSSEK	O94880_84
2	0.2715	LSSQIS1AGEEK	Q86UE4_298
2	0.2714	FNS1YDISR	Q6IQ26_193
2	0.2713	STTAHS1WQR	Q9UKJ3_981
3	0.2712	IETDEEESCDNAHGDANQPARDS1QPR	Q96T23_1325
3	0.2708	GS1GGLFSPSTAHVPDGALGQR	Q9C0C2_1024
2	0.2707	VGVSQQPEDS1QQDLPGER	O15031_1570
3	0.2705	AVPKEDIYSGGGGGGS1R	Q13151_188
4	0.2705	HSPEEDFRQS1PQEHFR	Q8IXT5_718
2	0.2703	VSVQNGS1IHQK	Q7Z739_23
2	0.2702	EDS1FESLDSLGSR	Q8WWI1_246
2	0.2702	SGTSSPQS1PVFR	Q8N556_668
3	0.2701	PSDVGNLDDFAES1DEDEAHGPGAPEAR	Q8N3D4_191
3	0.2701	RRS1PSPYYSR	Q13595_260
2	0.2699	SDGSDTTEQESTNLPS1PNK	Q68DQ2_457
2	0.2699	FICVTPTTCSNTIDLPMS1PR	P40763_727
2	0.2698	APVQPQQS1PAAAPGGTDEKPSGK	Q13200_16
2	0.2697	MSQPGS1PS1PK	Q14839_1537
2	0.2697	MSQPGS1PS1PK	Q14839_1535
3	0.2697	QKEDVEVVGGS1DGEGAIGLSSDPK	Q8NHZ8_42
3	0.2693	SVVS1FDKVKEPR	Q15424_604
3	0.2691	DLHS1DDNEEES1DEVEDNDNDSEMERPVNR	P42568_412
3	0.2691	DLHS1DDNEEES1DEVEDNDNDSEMERPVNR	P42568_419
2	0.269	AES1PAEKVPEESVLPLVQK	Q9UKV3_490
2	0.2687	EQNS1LSLLEAR	Q8TF01_465
3	0.2684	KLPPPPPQAPPEEENES1EPEEPSGVEGAAFQSR	O60341_166
2	0.2684	S1RS1PLSPR	Q9NXX6_32
2	0.2684	S1RS1PLSPR	Q9NXX6_30
2	0.2681	KES1APPSLR	Q8WUI4_181
4	0.2681	EDDDVIVNKPHVS1DEEEEEPPFYHHPFK	P18583_2129
2	0.268	NLS1ALTR	Q9H8H2_757
2	0.268	CS1VSLSNVEAR	P47712_727
3	0.2679	SHIAQWS1PHT1PPR	P40189_670
3	0.2679	SHIAQWS1PHT1PPR	P40189_667
2	0.2678	RGDS1QPYQALK	Q9BTA9_22
2	0.2677	QIS1LPDLSQEEPQLK	Q15390_119
2	0.2674	IS1VREPMQTGIK	P25705_184
3	0.2673	AGRPSKPPS1PK	Q9P2M4_295
2	0.2672	S1RS1PLGFYVHLK	Q8IXT5_278
2	0.2672	S1RS1PLGFYVHLK	Q8IXT5_280
3	0.267	S1IKRPSPAEK	Q9HC35_171
2	0.2669	LLPSAPQTLPDGPLAS1PAR	O15027_1964
2	0.2668	HQS1FGAAVLSR	Q5VV41_107
2	0.2666	QS1PSPSTRPIR	Q8IYB3_713
2	0.2665	GFS1FVATGLMEDDGKPR	Q15418_380
3	0.2663	S1FEQVSGVTVPHNPSSAVGCGAGTDANR	Q9BYI3_453
2	0.266	NRGDLTADS1VQR	P49069_143
2	0.266	ADHS1FS1DGVPSDSVEAAK	Q99733_7
2	0.266	ADHS1FS1DGVPSDSVEAAK	Q99733_5
2	0.2659	LPQPPEGQCYS1N	Q13404_146
2	0.2653	QGSGRES1PSLASR	Q8WWM7_339
1	0.2645	S1RS1PPPVSK	Q01130_189
1	0.2645	S1RS1PPPVSK	Q01130_191
3	0.2644	EEAPAS1PLRPLYPQIS1PLK	P85037_223
3	0.2644	EEAPAS1PLRPLYPQIS1PLK	P85037_213
2	0.2643	S1LKESEALPEK	Q6NZI2_171
2	0.2641	DMPGGFLFEGLS1DDEDDFHPNTR	Q96S82_230
3	0.264	PGATAFLEEATAEEPGAAPGS1PPDS1PGR	Q96C34_75
3	0.264	PGATAFLEEATAEEPGAAPGS1PPDS1PGR	Q96C34_71
3	0.2639	HCSLQAVPEEIYRYS1R	Q14160_35
3	0.2636	EKTPSPKEEDEEPES1PPEK	Q9H1E3_214
3	0.2635	EEAPAS1PLRPLYPQISPLK	P85037_213
2	0.2631	FAGHSEAGGGS1GDR	O96013_148
2	0.263	DMQGLS1LDAASQPSK	Q96EY5_170
2	0.2628	AS1FVTEVLAHSGR	O43264_3
3	0.2628	NS1CPGPLDSSAFLSSDFLLPEDPKPR	Q9NP71_361
3	0.2625	VLMSVQYFLEDVDCKQS1MR	Q05655_130
2	0.2624	DSAIPVES1DT1DDEGAPR	Q96D46_470
2	0.2624	DSAIPVES1DT1DDEGAPR	Q96D46_468
2	0.2624	QTTFLGS1PGPR	Q9H0X9_747
3	0.2622	NTDVAQS1PEAPKQEAPAK	Q9P2E9_615
2	0.2621	LEVTEIVKPS1PK	Q7Z6E9_1179
3	0.262	ESGVAGDPWKEET1DT1DLEVVLEK	Q1ED39_308
2	0.262	CPFTGNVS1IR	P62280_67
3	0.262	ESGVAGDPWKEET1DT1DLEVVLEK	Q1ED39_310
3	0.2619	CPVKQDS1VESQLKR	Q5T8I3_288
2	0.2616	GDMANNS1VAYSGVK	P20020_8
2	0.2615	LEHSSFPEGPGPGS1GDEANGPR	O15020_2171
2	0.2608	AEPYVAS1EYK	Q9BZ29_927
2	0.2606	EMDMSPEEVVAS1PRAS1PAK	Q13049_339
2	0.2606	EMDMSPEEVVAS1PRAS1PAK	Q13049_335
2	0.2606	EVISWGS1GR	Q99700_508
2	0.2605	AQAVS1EEEEEEEGKSSSPK	Q9GZR7_82
2	0.2605	GDQVLNFS1DAEDLIDDSK	Q96EZ8_282
3	0.2604	NRS1PHHSTVK	Q8TAD8_99
2	0.2604	SIDSEFSNAIAS1IR	Q8NFT8_696
4	0.2603	MEVEDGLGS1PKPEEIKDFSYVHK	Q71F56_923
2	0.26	QYAGYDYS1QQGR	Q969M3_45
3	0.2599	DKFS1PFPVQDRPESSLVFK	Q9UQ35_1188
2	0.2599	YEDDGIS1DDEIEGKR	Q9Y2K7_28
3	0.2597	LLEDS1DS1EDEAAPSPLQPALRPNPTAILDEAPKPK	Q9BW85_211
3	0.2597	LLEDS1DS1EDEAAPSPLQPALRPNPTAILDEAPKPK	Q9BW85_213
2	0.2597	LTVAS1PK	O75179_1709
2	0.2589	GDS1VSDSGSDALR	Q53EL6_76
2	0.2588	HSIS1MPAMR	Q16890_137
3	0.2587	RRPGASPTGETPTIEEGEEDEDEAS1EAEGAR	P04920_132
4	0.2587	GHKGS1FKDDPQLYQEIQER	Q5VV41_208
2	0.2583	LQS1IGTENTEENR	P04075_46
2	0.2581	SSNQTAPS1LNNIIK	Q9UPN4_208
2	0.258	RPS1LPPSK	Q6PJT7_343
2	0.2578	AMS1LVSNEGEGEQNEIR	Q14573_2609
2	0.2575	ALSQGVES1VKK	O43615_185
2	0.2572	DWEDDS1DEDMSNFDR	Q15185_113
2	0.2572	VFDDES1DEKEDEEYADEK	O43719_642
2	0.2567	GSLAS1LDS1LRK	O60716_352
2	0.2567	GSLAS1LDS1LRK	O60716_349
3	0.2566	GDEGAGYTDVYGDYRPLFDNPQDPDNVS1LQEVEAEALSR	Q9BZC7_1410
2	0.2563	VGGS1DEEASGIPSR	Q9NQ55_359
2	0.2561	SPFEIIS1PPAS1PPEMVGQR	P78559_1797
2	0.2561	SPFEIIS1PPAS1PPEMVGQR	P78559_1801
3	0.2561	S1RDNGPDGMEPEGVIESNWNEIVDSFDDMNLSESLLR	P60842_9
2	0.2561	EGLIS1QDGSSLEALLR	Q92785_113
2	0.256	TTNPFYNT1M	Q76I76_1422
2	0.256	AS1PSLERPEK	Q13601_3
2	0.256	YGLQDS1DEEEEEHPSK	P52948_888
3	0.2559	KPATPAEDDEDDDIDLFGS1DNEEEDKEAAQLR	P29692_162
2	0.2554	AYQHGGVTGLS1QY	Q92900_1127
2	0.2554	SARHT1PAR	P62995_33
2	0.2552	PSAPS1PPPR	Q8IV50_24
3	0.2547	HSTPHAAFQPNS1QIGEEMSQNSFIK	Q9UKV3_125
2	0.2546	IIEQLS1PQAATSR	Q03468_158
3	0.2545	ERVPS1VAEAPQLRPAGTAAAK	Q63ZY3_540
3	0.2543	HRPS1PPATPPPK	Q8IYB3_402
3	0.2541	LSLTSDPEEGDPLALGPES1PGEPQPPQLK	Q5T1M5_1114
2	0.254	LQS1EPESIR	P09496_105
2	0.254	ADGDS1GS1ERGGGGGPCGFQPASR	Q96QR8_6
2	0.254	ADGDS1GS1ERGGGGGPCGFQPASR	Q96QR8_8
3	0.2539	LAPVPS1PEPQKPAPVSPESVK	Q96JM3_204
2	0.2537	S1RT1PPVTR	Q9UQ35_1927
2	0.2537	S1RT1PPVTR	Q9UQ35_1925
3	0.2535	FSEMMNNMGGDEDVDLPEVDGADDDS1QDS1DDEKMPDLE	Q15185_151
3	0.2535	FSEMMNNMGGDEDVDLPEVDGADDDS1QDS1DDEKMPDLE	Q15185_148
2	0.253	SHIAQWS1PHT1PPR	P40189_667
2	0.253	SHIAQWS1PHT1PPR	P40189_670
2	0.253	SQS1WEER	Q6Y7W6_160
2	0.253	ANTLS1PVR	Q9H792_281
2	0.2525	AAVDS1DVESLPR	Q9H6E5_6
3	0.2524	ESEDKPEIEDVGS1DEEEEKK	P07900_263
3	0.252	RPPS1PDVIVLS1DNEQPSSPR	Q86YP4_100
3	0.252	RPPS1PDVIVLS1DNEQPSSPR	Q86YP4_107
2	0.2519	QVQS1LTCEVDALK	P08670_325
2	0.2516	GLEELS1LAQT	P51798_801
3	0.2513	GLLYDS1DEEDEERPAR	P49736_139
3	0.2513	S1PVIGSEVFLPNSNHVASGAGEAEER	P29590_530
2	0.2508	NSQPNRYT1NR	P50750_186
2	0.2508	REEDEENDNDNES1DHDEADS	Q9NRG0_124
2	0.2507	KFTYLGS1QDR	Q7Z2W4_302
2	0.2504	SGGLQTPECLS1R	P85037_441
2	0.25	QKS1EEPSVSIPFLQTALLR	Q5SW79_446
3	0.2499	QLS1LEGSGLGVEDLKDNTPSGK	Q9UMZ2_752
2	0.2498	IAS1PVSR	P09884_209
2	0.2498	S1FSSQRPGMER	P48634_1384
2	0.2497	AYHSGYGAHGS1K	O95070_12
2	0.2488	NES1LESPMGEWGFQK	O95210_145
3	0.2488	S1CHDLDLLGQSPGWGQTQAVETNIVCK	Q9P0V3_296
2	0.2486	S1LHSAHSLASR	O15027_1356
2	0.2486	NS1LTGEEGQLAR	Q9BX95_112
3	0.2486	QPPPLAPQS1PQGGVMGGSNSNQQQQMR	P46937_289
2	0.2485	S1RTPLLPR	Q9UQ35_2032
2	0.2483	S1RT1PPSAPSQSR	Q9UQ35_2407
2	0.2483	S1RT1PPSAPSQSR	Q9UQ35_2409
2	0.2479	ADLDS1PPKLSGVQQPSEGVGGGR	Q9H9E3_6
2	0.2472	KQNS1PVAPTAQPK	Q6P1N0_455
2	0.2472	TTQSMQDFPVVDS1EEEAEEEFQK	Q9UBB9_210
2	0.2471	SDSDYDLS1PK	Q08499_202
1	0.2469	ASAVSELS1PR	Q9Y2W1_243
2	0.2466	S1LS1PNHNTLQTLK	O75592_2787
2	0.2466	S1LS1PNHNTLQTLK	O75592_2789
2	0.2465	AVAS1PEATVSQTDENK	Q641Q2_498
2	0.2463	ASGEHS1PGSGAAR	Q9H4A4_7
2	0.2461	AYQQKPYPS1PK	P39880_1270
2	0.2459	ALS1LGTIPSLTR	Q5SNT2_454
3	0.2457	ALENGDADEPS1FS1DPEDFVDDVSEEELLGDVLK	P55884_154
2	0.2457	GGGT1PDANSLAPPGK	Q9BRQ0_302
3	0.2457	ALENGDADEPS1FS1DPEDFVDDVSEEELLGDVLK	P55884_152
3	0.2457	DAETGSSQCQTPGSTASSEPVS1PLQEK	A7KAX9_856
3	0.2456	VDS1QASITQDSDSIKKPEEIK	Q6KC79_553
3	0.2455	DKDDQEWES1PS1PPKPTVFISGVIAR	P51397_51
3	0.2455	DKDDQEWES1PS1PPKPTVFISGVIAR	P51397_49
3	0.2451	IGS1LGLGTGEDDDYVDDFNSTSHR	O95684_326
2	0.2447	ASMSEFLES1EDGEVEQQR	Q15022_546
2	0.2442	SSLALCLDS1DS1EDELKR	Q86T82_650
2	0.2442	SSLALCLDS1DS1EDELKR	Q86T82_652
3	0.2441	ALEAELDAQHLSETFDNIDNLS1PK	P25054_780
1	0.2439	S1YTSGPGSR	P05787_24
3	0.2438	S1PKPAAPAAPPFSSSSGVLGTGLCELDR	O43294_68
2	0.2437	SLS1PIIGK	Q9H4G0_784
3	0.2436	AS1PAPGSGHPEGPGAHLDMNSLDR	O94826_91
2	0.2435	SSTSFANIQENS1N	Q86WC4_333
3	0.2434	DMPGGFLFEGLS1DDEDDFHPNTR	Q96S82_230
3	0.2433	KAS1PEAASTPRDPIDVDLPEEAER	P29590_403
2	0.2433	AYHS1GYGAHGSK	O95070_5
2	0.2433	RPDPDS1DEDEDYER	Q96I25_155
2	0.2431	NHS1MGHISSK	Q8TBZ3_483
3	0.2429	GAAS1PVLQEDHCDSLPSVLQVEEK	Q8N9B5_713
2	0.2428	MYS1FDDVLEEGK	Q8WWI1_805
3	0.2425	AQS1PVSGPNVAHLTDGATLNDR	Q5THJ4_1042
2	0.2423	LFDVCGS1QDFESDLDR	Q92878_635
2	0.2422	MSSEGPPRMS1PK	Q99700_624
3	0.2422	RLS1EQLAHTPTAFK	Q9UBF8_511
3	0.2421	ALAEEAS1EEELPSDVDLNDPYFAEEVK	Q9H501_657
2	0.2421	ELEEEEENS1DEDELDSHTMVK	Q13188_316
3	0.242	PATPAEDDEDDDIDLFGS1DNEEEDKEAAQLREER	P29692_162
2	0.2419	GDLDASVPS1MK	Q09666_5321
2	0.2418	MGPSVGS1QQELR	O43683_331
2	0.2418	VEVTEFEDIKS1GYR	Q01105_133
2	0.2418	SES1ENWR	Q6Y7W6_201
2	0.2414	MQGQS1PPAPTR	Q14008_816
2	0.2413	KS1PSDTEGLVK	O95297_219
3	0.2412	S1IGASPNPFSVHTATAVPSGK	P09884_186
2	0.241	SVENQES1VEIINDLK	Q8WYP5_1884
3	0.2409	MLQDDDDT1VHLPFEGGSLLQIPVK	Q9Y6M7_1167
3	0.2408	RNS1VERPAEPVAGAATPSLVEQQK	Q9BTC0_1456
3	0.2407	RVS1QDLEVEKPDASPTSLQLR	O94885_90
4	0.2405	EAAAQEAGADTPGKGEPPAPKS1PPK	O95466_1031
2	0.2405	MES1YHKPDQQK	P29401_3
3	0.2403	GKNS1IDASEEKPVMR	Q9NRZ9_115
3	0.2402	S1PGVVISDDEPGYDLDLFCIPNHYAEDLER	P00492_5
2	0.2401	S1QDPTPPSAPQEATEGSK	Q9UPN7_770
3	0.2392	EMEQS1MNMLNSNHELPDVSEFMTR	Q9NPA0_197
4	0.2392	LLEDS1DS1EDEAAPSPLQPALRPNPTAILDEAPKPK	Q9BW85_211
4	0.2392	LLEDS1DS1EDEAAPSPLQPALRPNPTAILDEAPKPK	Q9BW85_213
2	0.239	SDSLS1PPR	Q9UPQ0_192
3	0.2388	KPSGSPDLWKLS1PDQR	Q96JM3_452
2	0.2387	QQFS1PSMTER	Q8TDB6_202
2	0.2387	PHYGS1VLDNER	P46940_19
3	0.2386	SGKYDLDFKS1PDDPSR	P06733_263
2	0.2385	S1LESVLSLGPR	Q13470_502
2	0.2383	EWSLESSPAQNWT1PPQPR	Q8N6T3_135
2	0.2381	EGSQGELT1PANSQSR	Q13098_479
2	0.2379	SEPIS1PPRDR	Q02078_408
2	0.2376	QLAELETEDGMQES1P	Q96QG7_548
3	0.2374	GSAPHSESDLPEQEEEILGS1DDDEQEDPNDYCK	Q96SB4_51
3	0.2374	LGS1PDYGNSALLSLPGYRPTTR	Q14980_1862
2	0.2373	VS1PPASPGP	Q9Y4U1_275
3	0.2371	ALAEEASEEELPS1DVDLNDPYFAEEVK	Q9H501_663
2	0.2369	NTDVAQS1PEAPKQEAPAK	Q9P2E9_615
3	0.2366	RGT1S1PRPPEGGLGYSQLGDDDLK	P21127_751
3	0.2366	RGT1S1PRPPEGGLGYSQLGDDDLK	P21127_752
3	0.2361	GVPHPEDDHS1QVEGPESLR	Q6P996_779
2	0.2361	KLEGNSPQGS1NQGVK	P61006_185
2	0.2361	QHLGATGGPGAQLGAS1FLQAR	Q9NWW5_23
2	0.236	METEADAPS1PAPS1LGER	Q12873_1601
2	0.236	METEADAPS1PAPS1LGER	Q12873_1605
3	0.236	RQS1PSPSTRPIR	Q8IYB3_713
3	0.2358	KVVDYSQFQES1DDADEDYGR	Q9H1E3_19
2	0.2356	NLGS1INTELQDVQR	O75396_137
2	0.2353	VQSLEGEKLS1PK	P46821_1779
2	0.2351	VENSPQVDGS1PPGLEGLLGGIGEK	Q8WVB6_871
2	0.2351	GPVS1PSVSFQPLAR	Q7Z434_222
2	0.2351	GEFSAS1PMLK	Q9UQ35_1124
3	0.235	VFDDES1DEKEDEEYADEK	O43719_642
2	0.2349	ELS1NS1PLRENSFGSPLEFR	Q9UQ35_1318
2	0.2349	ELS1NS1PLRENSFGSPLEFR	Q9UQ35_1320
2	0.2348	LGS1GGS1GDGPSVSWSR	Q9Y6R9_373
2	0.2348	LGS1GGS1GDGPSVSWSR	Q9Y6R9_376
3	0.2347	DSFDDRGPSLNPVLDYDHGS1R	P43243_206
2	0.234	GQSPAGDGS1PEPPTPR	Q9H6R4_289
2	0.2335	SQS1LNIR	O00443_338
2	0.2334	S1LS1YSPVER	Q9UQ35_2690
2	0.2334	S1LS1YSPVER	Q9UQ35_2692
2	0.2333	EVYQQQQYGS1GGR	Q99729_242
2	0.2333	QLS1MSSADSADAK	Q5JSZ5_416
2	0.2333	LSGPS1LK	Q09666_4903
2	0.233	HTGPNS1PDT1ANDGFVR	P31943_104
2	0.233	HTGPNS1PDT1ANDGFVR	P31943_107
3	0.233	STFREES1PLR	Q9NYF8_531
2	0.2328	DYEEVGVDS1VEGEGEEEGEEY	P68363_439
2	0.2328	EMLAS1DDEEDVSSKVEK	Q0ZGT2_80
2	0.2328	LTPLPEDNS1MNVDQDGDPSDR	P78527_3205
2	0.2327	S1VGDGETVEFDVVEGEK	P67809_102
2	0.2326	SEAAS1PALPVITK	Q99958_219
3	0.2326	ENDLYVLPPLQEEEKHS1S1EEEDEKEWQER	P28715_156
3	0.2326	ENDLYVLPPLQEEEKHS1S1EEEDEKEWQER	P28715_157
2	0.2324	S1RT1PLISR	Q9UQ35_1880
2	0.2324	S1RT1PLISR	Q9UQ35_1878
4	0.2322	FAFSPLSEEEEEDEQKEPMLKES1FEGMK	Q8NBN3_491
2	0.2321	IACKS1PPPESMDTPTSTR	P46013_2105
2	0.2319	RPPS1PEPSTK	Q01082_2102
2	0.2319	ELVEPLT1PSGEAPNQALLR	P00533_693
2	0.2317	EHLGS1QLIAGTK	Q14432_273
2	0.2312	LLQDS1VDFSLADAINTEFK	P08670_83
2	0.2311	MEVDRS1PGLPMSDLK	Q6WCQ1_619
2	0.231	IDIS1PSTLR	Q9NYF8_658
3	0.231	S1PFEHSVEHK	O14646_1689
2	0.2309	TRSPS1PDDILER	Q13523_580
3	0.2308	DTEEPLPVKESDQTLAALLS1PK	P18583_1697
3	0.2308	QVVPPFKPNISGEFGLDNFDSQFTNEPVQLT1PDDDDIVR	P41743_564
2	0.2308	S1FSSQRPVDR	Q9Y520_1542
3	0.2304	QQDLHLES1PQRQPEYSPESPR	Q9H6F5_102
2	0.2303	TPQS1PAPCVLLR	Q9Y613_498
2	0.2303	KYVIS1DEEEEDDD	Q8WVC0_658
2	0.2303	ELKEQYS1DAPEEIR	Q8NEJ9_214
2	0.2301	MTIS1QQEFGR	P55036_266
2	0.2301	EEAPAS1PLRPLYPQIS1PLK	P85037_223
2	0.2301	EEAPAS1PLRPLYPQIS1PLK	P85037_213
2	0.23	RLS1NVS1LPGPGLSVPR	O94806_216
2	0.23	RLS1NVS1LPGPGLSVPR	O94806_213
2	0.2298	AHEEQDEES1QDNLFSSDR	Q15058_1292
3	0.2296	S1RERPSQPEGLR	Q04637_1194
2	0.2295	SDIS1PLT1PR	P46821_1785
2	0.2295	SDIS1PLT1PR	P46821_1788
2	0.2294	DGS1LNQSSGYR	P06241_21
2	0.2294	WLDDLLAS1PPPSGGGAR	Q9C0C2_691
2	0.2294	NS1PGLLVSPGNLNK	Q06413_222
3	0.2293	AAVFDLDLET1EEGS1EGEGEPELSPADACPLAELR	Q9UBS0_11
3	0.2293	AAVFDLDLET1EEGS1EGEGEPELSPADACPLAELR	Q9UBS0_15
2	0.2291	YPSLLLHS1QEEK	Q8IWZ3_1632
2	0.2289	ATLPS1PDKLPGFK	P22314_835
3	0.2289	MREDYDS1VEQDGDEPGPQR	Q9Y5S9_56
2	0.2289	VGSAQPS1PPDDLDAGGLAQR	Q8N3D4_1168
3	0.2285	SHVEDGDIAGAPAS1S1PEAPPAEQDPVQLK	Q9P2E9_1276
3	0.2285	SHVEDGDIAGAPAS1S1PEAPPAEQDPVQLK	Q9P2E9_1277
2	0.2284	DGLNDDDFEPYLS1PQAR	Q9Y5A9_39
2	0.2284	TLS1MDKGF	P17858_775
3	0.2284	VSCHDS1DDDIMRNDR	Q76FK4_365
2	0.2284	LS1DKLSER	Q99797_325
3	0.2278	EKFPEFCSSPS1PPVEVK	Q68E01_502
2	0.2278	AS1INS1LLSDKR	Q04656_1466
2	0.2278	AS1INS1LLSDKR	Q04656_1463
2	0.2275	KALEVEES1NS1EDEASFK	Q03111_361
2	0.2275	KALEVEES1NS1EDEASFK	Q03111_359
3	0.2274	APS1PAPSSVPLGSEKPSNVSQDR	O75179_2401
3	0.2271	LVRS1PS1PHSCHR	P21580_575
3	0.2271	LVRS1PS1PHSCHR	P21580_573
2	0.2271	GDPEWSSETDALVGS1R	Q7Z7N9_214
3	0.2269	YHGHSMSDPGVS1YR	P08559_300
2	0.2268	HLLTDLPLPPELPGGDLS1PPDS1PEPK	Q9NYV4_681
2	0.2268	HLLTDLPLPPELPGGDLS1PPDS1PEPK	Q9NYV4_685
3	0.2268	FGQAATMEGIGAIGGT1PPAFNR	Q15233_450
2	0.2265	STGSATSLAS1QGER	Q5SW79_636
2	0.2264	SSVLRVS1QK	Q9Y6A5_39
2	0.2263	NSAS1VGIIQR	Q53EU6_68
2	0.2261	ASAPS1PNAQVACDHCLK	Q14258_100
3	0.2259	CGLGQENS1DNEHLVENEVSLLLEESDLR	P46100_634
2	0.2251	SDISPLT1PR	P46821_1788
2	0.2249	VDS1EGDFSENDDAAGDFR	O43823_323
3	0.2248	NSVHEQEAINS1DPELSNCENFQK	Q8IX90_119
2	0.2248	GS1LDESSLGFGYPK	Q9BUZ4_426
2	0.2245	GS1PDGSLQTGKPSAPK	Q8IZL8_481
3	0.2245	SSAGDTEFVHQNS1QEIQR	O43164_253
2	0.2244	IDIS1PSTFR	Q9Y2W1_682
2	0.2243	S1PGEYINIDFGEPGAR	Q9Y4H2_915
2	0.2243	GLSDHVS1LDGQELGTR	Q7L8J4_362
3	0.2241	NKELYEINPPEISEEIIGS1PIPEPR	Q86YS7_643
2	0.2241	TLS1DYNIQK	P0CG48_57
2	0.2241	SYT1MDDAWK	Q8WWI1_932
2	0.2238	QLS1ES1FKSK	Q08945_657
2	0.2238	QLS1ES1FKSK	Q08945_659
2	0.2235	LEPTAPALS1PR	Q96IF1_119
2	0.2234	ELVLS1S1PEDLTQDFEEMK	P78559_526
2	0.2234	ELVLS1S1PEDLTQDFEEMK	P78559_527
2	0.2233	NLVYDQS1PNR	Q9NXR1_282
3	0.2233	ELEKPIQSKPQSPVIQAAAVS1PK	Q9Y6D5_227
2	0.2233	EGPSCPS1PGPFCR	Q4AC94_2114
3	0.2233	GQILMPNIGYGS1NKK	P62910_62
3	0.2229	STLTTLPFPGAEANS1PGKAEAEKPR	Q96GV9_25
2	0.2228	NKS1NEDQSMGNWQIK	P02545_458
2	0.2228	PYQDFIIDS1R	Q96Q11_353
2	0.2226	SSPSVLIHS1LGK	Q9P0K7_419
2	0.2225	RS1ECNMCNTPK	O95218_83
2	0.2224	SSDQPLTVPVS1PK	Q9ULW0_738
4	0.2222	RRPGAQPLPPPPPS1QS1PEPTEPHPR	Q9UIS9_297
4	0.2222	RRPGAQPLPPPPPS1QS1PEPTEPHPR	Q9UIS9_295
2	0.2221	S1MSGGHGLR	P49815_1130
2	0.222	NIPSIFNTPEPTTTQEPLVGS1QK	Q8WY36_822
2	0.222	YEPQS1PGYEPR	Q9H5H4_125
2	0.2219	LDSQEPGRQT1PDR	Q8TB03_314
2	0.2217	EFCNS1PDCSAWK	O14524_368
2	0.2215	FAQPGS1FEYEYAMR	Q15233_262
2	0.2214	VCS1LSNQR	P28290_704
2	0.2213	QAS1VTLQPLK	P78345_253
2	0.2213	LLPYPTLASPAS1D	P0C1Z6_252
2	0.2211	ELDLS1ELDDPDSAYLQEAR	Q9UER7_213
2	0.2211	IGS1MSSVTSNK	P28290_270
3	0.2209	LPEGPVDS1EDDEEEDEEIDRTDPLQGR	Q8TEU7_230
3	0.2207	AEAPAS1PAPLS1PLEVELDPEFEPQSRPR	O43524_12
3	0.2207	AEAPAS1PAPLS1PLEVELDPEFEPQSRPR	O43524_7
3	0.2206	QQLEEEEENFSRPQIDENPLDDNS1EEEMEDAPK	Q5F1R6_370
2	0.2204	YGS1PPQR	O15234_265
2	0.2202	EFAPS1DEELDSYR	O75391_114
3	0.2202	FAFSPLS1EEEEEDEQKEPMLK	Q8NBN3_475
2	0.2202	MCDFGISGYLVDS1VAK	P52564_207
3	0.2202	GPPS1PPAPVMHSPSRK	Q13573_224
2	0.2202	VHGS1LGDTPR	Q96KQ7_40
2	0.2201	GEPNVSY1ICSR	P49841_216
2	0.2201	TMFAQVES1DDEEAKNEPEWK	Q9NW82_638
2	0.22	GRAS1PGGVSTSSSDGK	P54259_34
3	0.2198	ADDT1FEALCIEPFSSPPELPDVMKPQDSGSSANEQAVQ	Q15370_84
2	0.2195	EKQS1S1EEEEKETR	Q92504_276
2	0.2195	EKQS1S1EEEEKETR	Q92504_275
2	0.2194	S1PVSTRPLPSASQK	Q8ND56_216
2	0.2193	PVSVAGS1PLS1PGPVR	Q9Y4H2_388
2	0.2193	PVSVAGS1PLS1PGPVR	Q9Y4H2_391
2	0.2192	VVDYSQFQES1DDADEDYGR	Q9H1E3_19
3	0.2191	ELLSPLS1EPDDRYPLIVK	Q9UHB7_706
3	0.219	RAS1DDGKLTDPSK	P04049_43
2	0.2189	ENPVLDVVS1NPEQTAGEER	Q12888_63
2	0.2188	GISS1LPR	Q8WWI1_926
2	0.2184	DLSMS1EEDQMMR	Q7Z6Z7_1370
2	0.2184	DSLGAYAS1QDANEQGQDLGK	Q9C0C2_899
2	0.2183	EVS1PSDVR	Q8WYP5_1944
2	0.2182	SPVFS1DEDS1DLDFDISK	O00566_171
2	0.2182	SPVFS1DEDS1DLDFDISK	O00566_167
2	0.2181	HVS1PVTPPR	Q13443_758
2	0.2178	THVGS1YK	Q12849_335
2	0.2177	NYGYNPS1PVKPEGLR	Q15047_1066
3	0.2177	AARDS1DS1EEDLVSYGTGLEPLEEGERPK	Q9BRR8_6
2	0.2177	YLGGS1MDLSTFDFR	O95983_56
2	0.2177	S1AYGGPVGAGIR	P08729_53
3	0.2177	AARDS1DS1EEDLVSYGTGLEPLEEGERPK	Q9BRR8_8
2	0.2176	HCS1QVDSVR	Q14247_113
1	0.2175	S1PSTLLPK	P27816_825
2	0.2175	DVEDMELS1DVEDDGSK	Q5VT52_374
3	0.2175	KPGPPLS1PEIRS1PAGSPELR	Q96JM3_427
3	0.2175	KPGPPLS1PEIRS1PAGSPELR	Q96JM3_432
3	0.2174	GS1PTRPNPPVR	Q14195_522
1	0.2174	TLLLS1S1DDEF	Q9Y519_403
1	0.2174	TLLLS1S1DDEF	Q9Y519_402
2	0.2171	RLSYNTAS1NK	P49207_17
3	0.2171	AEEEEAS1T1EEEDKEGAVVSAPSVK	Q14160_688
2	0.2171	GGS1AAATSNPHHDNVR	Q9GZY8_258
2	0.2171	AS1LSLAPVNIFK	P78371_3
3	0.2171	AEEEEAS1T1EEEDKEGAVVSAPSVK	Q14160_689
3	0.2167	VQS1GLDLFSMLLEQNDLEPGHTELLR	Q13158_41
3	0.2165	NNS1PPTVGAFGHTR	Q86XL3_662
2	0.2163	GSASYS1PPR	P0DPB5_104
2	0.2163	PSSFQNNVQS1QDPQVSTK	Q9NRL2_850
3	0.2163	SLVHRLS1DGDMTSALR	Q8WXE1_518
3	0.2163	NYS1VGSRPLKPLSPLR	O60825_483
2	0.2162	SLS1AIDR	O95831_268
3	0.2161	RNGAAGPHS1PDPLLDEQAFGDLTDLPVVPK	Q9H3Q1_174
2	0.2159	KNS1LISSLEEEVSILNR	Q14980_1225
3	0.2157	DGGNPFAEPSELDNPFQDPAVIQHRPS1R	O14828_32
2	0.2156	LVDVS1PDRGSPPSR	Q9NYZ3_575
3	0.2153	TLSDVEDQKELASPVS1PELR	Q5T4S7_181
3	0.2153	LEGPVS1PDVEPGKEETEESK	O14686_1671
2	0.2151	MVTGNGS1LKR	P52701_309
2	0.215	HFS1EHPSTSK	O43719_403
2	0.215	GFGDGYNGYGGGPGGGNFGGS1PGYGGGR	P22626_259
2	0.215	DGGS1GNSTIIVSR	Q7Z6Z7_2362
1	0.2149	SSQFGS1LEF	Q8NHZ8_82
1	0.2147	LSPS1PTSQR	P02545_392
3	0.2147	IAEEIGIEGS1DDDALVTGEQDEELSR	Q9Y5B6_295
3	0.2145	MLQDDDDTVHLPFEGGS1LLQIPVK	Q9Y6M7_1176
2	0.2144	RDS1FDNCSLGESSK	Q5UIP0_1688
2	0.2142	GSSLCS1YYGR	Q70JA7_46
3	0.2139	VYFQS1PPGAAGEGPGGADDEGPVRR	Q96C90_32
3	0.2138	RHS1PSPRPR	Q8IYB3_683
2	0.2137	IDFDSVSSIMASS1Q	Q9UBQ5_217
2	0.2136	VPLAPITDPQQLQLS1PLK	P31350_20
2	0.2135	AAAAAAAGDS1DS1WDADAFSVEDPVR	O75822_13
2	0.2135	AAAAAAAGDS1DS1WDADAFSVEDPVR	O75822_11
2	0.2135	SFS1MQDLR	Q9H6H4_152
4	0.2134	QVVPPFKPNISGEFGLDNFDSQFTNEPVQLT1PDDDDIVR	P41743_564
2	0.2133	EDS1QRPGAHLTVK	P09651_95
2	0.2131	VPSPLEGS1EGDGDT1D	Q9Y606_426
2	0.2131	VPSPLEGS1EGDGDT1D	Q9Y606_420
2	0.213	CS1VS1LSNVEAR	P47712_729
2	0.213	CS1VS1LSNVEAR	P47712_727
2	0.2129	TPS1IDLQR	Q7Z401_1225
2	0.2124	SMS1FQGIR	P15924_2209
2	0.2123	YGS1IVDDER	Q13576_16
2	0.2121	TDASSASSFLDS1DELER	Q14498_341
2	0.2121	TPS1FLKK	P35611_726
2	0.2116	MREDYDS1VEQDGDEPGPQR	Q9Y5S9_56
3	0.2115	YGRPPDSHHS1R	Q01130_101
2	0.2115	SLS1YSPVER	Q9UQ35_2692
2	0.2114	FQETEFLS1PPR	P42166_424
3	0.2112	KVPVQEIDDDFFPS1S1GEEAEAASVGEGGGGGR	Q03468_429
3	0.2112	KVPVQEIDDDFFPS1S1GEEAEAASVGEGGGGGR	Q03468_430
2	0.2112	VPS1VESLFR	Q13439_71
2	0.2112	GS1PTRPNPPVR	Q14195_522
3	0.2111	APEPLGPADQSELGPEQLEAEVGES1S1DEEPVESR	Q969G5_165
3	0.2111	APEPLGPADQSELGPEQLEAEVGES1S1DEEPVESR	Q969G5_166
2	0.2111	GEEGS1DDDETENGPKPK	Q6PD62_970
2	0.2111	S1LT1NSHLEK	Q9H2H9_54
2	0.2111	S1LT1NSHLEK	Q9H2H9_52
1	0.2107	SFS1IS1PVR	P18583_2011
2	0.2107	VQIS1PDSGGLPER	Q92945_181
1	0.2107	SFS1IS1PVR	P18583_2013
2	0.2106	LVS1PGSANETSSILVESVTR	O75369_2478
2	0.2106	TVQS1LEIDLDSMR	P05783_305
2	0.2103	ANS1FVGTAQYVSPELLTEK	O15530_241
2	0.2103	NQYVPYPHAPGS1QR	Q12965_980
2	0.2098	LSESQLS1FR	Q96PK6_623
2	0.2094	ENSFGS1PLEFR	Q9UQ35_1329
2	0.2093	RLSPSAS1PPR	Q8IYB3_393
2	0.2093	VDDSTGTVIS1DVEEDAGELSR	Q9Y2D8_312
4	0.2093	ILDPNTGEPAPVLSSPPPADVSTFLAFPS1PEK	P46060_442
2	0.2092	HAS1LDGASPYFK	Q8N350_299
3	0.2089	VTDALPEPEPPGAMAAS1EDEEEEEEALEAMQSR	Q9Y3E7_200
2	0.2089	SVS1LS1MR	O60238_168
2	0.2089	SVS1LS1MR	O60238_166
3	0.2088	S1PAAGSSQSSGWPNDVDAGPASLKK	Q14938_301
2	0.2087	DVYLS1PRDDGYSTK	P38159_208
3	0.2086	DADEES1IEDVDDEEFEELIDTFEDDNCFSSGK	Q03701_835
3	0.2086	SYSFHQS1QHR	Q8NEY8_167
3	0.2084	GNAS1PGAATHDSLSDYGPQDSRPTPMR	Q9UGU0_966
2	0.2084	AES1PSPAPPPGLR	Q9BUA3_308
2	0.2084	SQS1FALR	Q8WXE0_858
2	0.2084	AS1PS1PQPSSQPLQIHR	Q9HC35_146
2	0.2084	AS1PS1PQPSSQPLQIHR	Q9HC35_144
2	0.2081	S1LNCNTTFGDGPDMLR	Q9NYQ6_2737
2	0.208	KGDRS1PEPGQTWTR	Q09666_93
2	0.2079	DYDEEEQGYDS1EKEK	Q05519_434
2	0.2079	KAS1QQSNQIQTQR	Q05D32_9
2	0.2078	LVS1FHDDSDEDLLHI	P11717_2479
3	0.2075	EEASLLSHSPGTSNQSQPCS1PKPIR	Q9H4Z3_30
2	0.2075	DLLVSSGSNNSLPCGS1PK	Q5THK1_1029
2	0.2074	TGGADQSLQQGEGS1KK	P09132_135
3	0.2071	IEDS1EPHIPLIDDTDAEDDAPTKR	P20020_1155
3	0.2069	PSPEGDPSPPPPPMSALVPDT1PPDT1PPAMK	Q3KQU3_51
3	0.2069	PSPEGDPSPPPPPMSALVPDT1PPDT1PPAMK	Q3KQU3_47
2	0.2068	GVAQTPGS1VEEDALLCGPVSK	Q9BQP7_71
2	0.2066	LSSNCSGVEGDVT1DEDEGAEMSQR	Q9UPR0_584
2	0.2065	AVSRLS1R	O43665_10
2	0.2064	KKYPS1PQK	Q9P2N5_120
2	0.2064	SLES1LDTSLFAK	Q12874_295
2	0.2063	GHTESCSCPLQQS1PR	O76074_86
2	0.2062	NKS1PAAVTEPETNK	O75449_170
2	0.2059	EVTINQS1LLAPLR	P08729_71
2	0.2059	FEPES1PGFESR	Q9H5H4_83
2	0.2055	NLS1NEELTK	Q0JRZ9_403
4	0.2055	MGS1LRAPVDEDRLS1PLVAADSLLEHVR	Q01094_364
4	0.2055	MGS1LRAPVDEDRLS1PLVAADSLLEHVR	Q01094_375
2	0.2053	DSGDNSQTEPHS1FR	O95263_407
2	0.2052	QSFTQS1LK	Q9H1H9_1287
2	0.2051	GLGPS1PAGDGPSGSGK	Q92934_25
2	0.205	EAQT1LDS1QIQETSI	P27816_1142
2	0.205	EAQT1LDS1QIQETSI	P27816_1145
3	0.205	SLAALDALNT1DDENDEEEYEAWK	P55081_267
2	0.2048	QNT1EESTIGR	Q9ULF5_536
3	0.2047	GPPQEEEEEEDEEEEATKEDAEAPGIRDHES1L	P51858_239
2	0.2045	TPS1GEFLER	Q9UNN5_582
2	0.2044	EKPDS1DDDLDIASLVTAK	Q86V48_659
2	0.2043	RYS1DFEWLK	Q9UMY4_73
2	0.2042	SLGSVQAPS1YGAR	P05783_23
2	0.2042	IS1DAHLADTMIGK	Q9Y657_124
2	0.2042	KPIDSLRDS1R	Q9UQ35_2688
2	0.204	QS1PGHQS1PLASPK	Q8N1G0_266
2	0.204	QS1PGHQS1PLASPK	Q8N1G0_271
2	0.204	NDREYDS1GDT1DEIIAMK	Q76FK4_378
2	0.204	SCSSPAVSAVSQLPLS1PK	Q9Y2F5_1903
2	0.204	NDREYDS1GDT1DEIIAMK	Q76FK4_381
3	0.2039	FSMPS1LKGEGPEFDVNLSK	Q09666_1010
2	0.2039	SSSVLS1LEGS1EK	A1L390_647
2	0.2039	SSSVLS1LEGS1EK	A1L390_643
3	0.2039	S1PNRDFLTHVSAR	O15067_569
3	0.2038	KKTEFLDLDNSPLSPPS1PR	Q8NCF5_204
2	0.2037	SSSSSQESLNRPLS1AK	Q7Z460_568
3	0.2036	ERS1PALKS1PLQSVVVR	Q9Y2W1_253
3	0.2036	ERS1PALKS1PLQSVVVR	Q9Y2W1_248
2	0.2036	ADLS1LADALTEPSPDIEGEIKR	P27816_5
2	0.2034	RS1PS1PPPTR	Q8IYB3_549
3	0.2034	YTPPTQPPIS1PPYQEACTLK	Q9UET6_271
2	0.2034	RS1PS1PPPTR	Q8IYB3_551
2	0.2033	ILQS1QDFSLDSSAEEEGLR	Q5T8I3_313
2	0.2032	SLS1PPQSQSK	Q9UQB8_325
2	0.203	GQSQLS1NPTDDSWK	Q9Y6D5_1528
3	0.2029	HAS1QKDYSSGFGGK	Q14247_150
2	0.2027	QYS1QHGLDGK	Q9UPT5_283
3	0.2025	SPQTLAPVGEDAMKT1PS1PAAEDAREPEAK	Q92797_1257
3	0.2025	SPQTLAPVGEDAMKT1PS1PAAEDAREPEAK	Q92797_1259
2	0.2025	LLQCDPSSAS1QF	P37235_191
3	0.2025	TLPQQES1LEIELAEEKPVKR	Q5VZK9_880
2	0.2024	FPVPELS1DQEGDSSSEED	Q9BRX2_374
2	0.2024	S1AGTATQMR	Q92934_134
3	0.2021	YLPLNTALYEPPLDPELPALDS1DGDS1DDGEDGRGDEK	Q8WUB8_297
3	0.2021	YLPLNTALYEPPLDPELPALDS1DGDS1DDGEDGRGDEK	Q8WUB8_301
2	0.202	LKLS1PSPSSR	P20700_391
2	0.202	AS1GADSKGDDLSTAILK	P55072_3
2	0.2017	LNGPGENVS1EDEAQSSNQR	Q659C4_60
2	0.2017	SSMS1GLHLVK	Q13085_80
2	0.2016	IAEEIGIEGS1DDDALVTGEQDEELSR	Q9Y5B6_295
3	0.2015	GPEENYSRPEAPNEFYDGDHDNDKES1DVEI	O15379_424
3	0.2012	LRLS1PSPTSQR	P02545_390
3	0.2012	ERDHS1PT1PSVFNSDEER	Q6UN15_494
3	0.2012	ERDHS1PT1PSVFNSDEER	Q6UN15_492
2	0.2011	MVSQSQPGS1R	O75122_459
2	0.201	HGS1VSADEAAR	Q9NWW5_31
2	0.201	EYPS1PPPSPLR	Q9HCD6_1530
3	0.2007	AAAAAAAGDS1DS1WDADAFSVEDPVR	O75822_13
3	0.2007	AAAAAAAGDS1DS1WDADAFSVEDPVR	O75822_11
2	0.2006	SSLS1GDEEDELFK	Q5T1M5_1164
3	0.2006	RNPS1PDHSYK	Q15696_384
2	0.2005	LSTFRES1FK	P23497_394
2	0.2004	HTDDEMTGY1VATR	Q16539_182
2	0.2003	YHT1PPRS1R	P30414_343
2	0.2003	LLQTCFSSPADDS1MDR	Q9NZL4_356
2	0.2003	YHT1PPRS1R	P30414_347
2	0.2002	ATLSSTSGLDLMSESGEGEIS1PQR	Q8WWI1_1026
2	0.2	GLS1QSALPYR	P62277_12
2	0.2	NKS1YSFIAR	Q8IWX8_902
2	0.1999	TSGAPGS1PQT1PPER	Q96MH2_32
2	0.1999	TSGAPGS1PQT1PPER	Q96MH2_29
2	0.1998	TLLLS1S1DDEF	Q9Y519_402
2	0.1998	TLLLS1S1DDEF	Q9Y519_403
2	0.1996	SRS1IS1RPR	Q16629_204
2	0.1996	SRS1IS1RPR	Q16629_202
2	0.1996	AAAYDIS1EDEED	P49585_362
2	0.1994	GSLGIS1QEEQ	Q9NZD8_304
2	0.1993	ERS1PS1PSFR	P49585_329
2	0.1993	RPQS1PGASPSQAER	Q96T58_736
2	0.1993	ERS1PS1PSFR	P49585_331
4	0.1993	LNDPFQPFPGNDS1PKEKDPEIFCDPFTSATTTTNK	P42566_814
3	0.1991	RDS1FDDRGPS1LNPVLDYDHGSR	P43243_188
3	0.1991	RDS1FDDRGPS1LNPVLDYDHGSR	P43243_195
2	0.1989	FGEYNSNMS1PEEK	P78316_96
3	0.1989	DQDS1S1DDERALEDWVSSETSALPRPR	Q5TAQ9_129
3	0.1989	DQDS1S1DDERALEDWVSSETSALPRPR	Q5TAQ9_130
2	0.1988	KQS1FDDNDS1EELEDKDSK	O60841_113
2	0.1988	KQS1FDDNDS1EELEDKDSK	O60841_107
2	0.1988	DVES1PSWR	O00159_408
2	0.1988	AGS1PSPQPSGELPR	Q92619_23
2	0.1987	VNEFGES1YEEK	Q96KA5_526
2	0.1985	QFEMENS1LS1DPENEQTVQK	Q96QE3_356
2	0.1985	EAEEGEDDRDS1ANGEDDS	P07910_299
2	0.1985	QFEMENS1LS1DPENEQTVQK	Q96QE3_354
3	0.1983	S1RS1PSHTRPR	Q8IYB3_292
2	0.1983	VPDEEENEES1DNEKETEK	P11388_1106
2	0.1983	AVS1LDSPVSVGSSPPVK	Q9Y6Q9_857
3	0.1983	S1RS1PSHTRPR	Q8IYB3_290
2	0.1982	S1QETVTFK	Q9HBT8_41
2	0.1981	IVQS1QDFTDGSNTEDSNLR	Q5T9C2_336
3	0.1976	NDREYDS1GDTDEIIAMK	Q76FK4_378
2	0.1974	SPPREGS1QGELTPANSQSR	Q13098_474
2	0.1971	KAS1GS1ENEGDYNPGR	Q02880_1550
2	0.1971	KAS1GS1ENEGDYNPGR	Q02880_1552
2	0.1969	SQLPTLEQDGGTQNPVSSPGMS1QELR	P46937_371
2	0.1969	SNES1VDIQDQEEK	Q5UIP0_1579
4	0.1968	ALGGEDS1ENEEELGDEAMMALDQSLASLFAEQK	Q9BQG0_775
1	0.1968	IDIS1PSTLR	Q9NYF8_658
2	0.1968	SITSTPLS1GK	Q9P0K7_300
2	0.1968	GFS1DSGGGPPAK	Q9H307_66
3	0.1967	CEERS1PS1FGEDYYGPSR	P49761_226
3	0.1967	CEERS1PS1FGEDYYGPSR	P49761_224
3	0.1966	KDDNDEEEEDIDFFEDIDS1DEDEGGLFGSK	O00566_242
2	0.1961	EFHLNES1GDPSSK	Q01105_161
3	0.1961	GNFGGSFAGS1FGGAGGHAPGVAR	P52272_637
3	0.1957	EGES1PAAGPPPQELVEEEPSAPPTLLEEETEDGSDK	Q8IZL8_1043
3	0.1956	RPS1PPEPWDEEDGASCSTFFGSEER	Q9P1Y6_936
3	0.1953	AKPAMPQDSVPS1PR	P53396_481
3	0.1951	AGEGDQQDAAHNMGNHLPLLPAES1EEEDEMEVEDQDSK	Q96SW2_25
3	0.1951	RPQPYPYPS1KK	Q9H3N1_221
2	0.1949	VSAS1LPR	Q8WWI1_895
3	0.1948	YAACGSPEEVLQAEQEFLANAKES1PQEEEIDPFDVDSGR	Q9UJK0_228
2	0.1946	GSYVS1IHSSGFR	O00148_40
2	0.1944	EKTPSPKEEDEEPES1PPEK	Q9H1E3_214
3	0.1944	SKPVLEPLT1PPLGS1PRPR	Q9H7P9_445
3	0.1944	SKPVLEPLT1PPLGS1PRPR	Q9H7P9_450
2	0.1943	AENNS1EVGASGYGVPGPTWDR	Q08211_125
2	0.1942	S1PPSSSEIFTPAHEENVR	C9JLW8_21
1	0.1942	DSLIDS1LT	P56537_243
2	0.194	GSSAAASPGS1PPPGR	Q86UX6_18
3	0.1938	SNPKS1PQKPIVR	P15056_151
2	0.1938	ASWTVQES1K	Q63HN8_88
3	0.1937	LLASEIYDILQSSNMADGDSFNEMNS1R	Q9NVT9_126
2	0.1937	KNDMDEPPPLDYGS1GEDDGK	Q12873_597
3	0.1937	DLRAS1PKPTSK	O43166_1528
2	0.1936	QGS1FSEDVISHK	Q9UPN3_3927
2	0.1934	SLSDNGQPGT1PDPADSGGTSAK	O75691_1741
2	0.1934	NDKS1EEEQSSSSVK	P07910_233
2	0.1934	KAEPSEVDMNS1PK	Q9NR30_71
[truncated: 10,808 more rows]

## Sheet: Bio1_MaxQuant_result
PP.Charge	MaxQuant_localization_probability	MaxQuant_Peptide	Maxquant_proteinsite
3	1	Y1FMELLLEK	Q96DT5_2494
2	1	S1PMCNQPSINK	Q08499_255
3	1	SPLLAGGS1PPQPVVPAHK	Q8NFH5_73
2	1	KEES1EES1DDDMGFGLFD	P05387_105
2	1	S1PLS1PTETFSWPDVR	A1L390_1037
2	1	S1PLS1PTETFSWPDVR	A1L390_1040
3	1	SPLTAAS1PGELPTEGAGPDVVEDISHLLADVAR	Q92619_99
2	1	S1PLTGYVR	Q9NP66_105
2	1	SPMCNQPS1INK	Q08499_262
4	1	SPLGEAPEPDS1DAEVAEAAKPHLSEVTTEGYPSEPLGGLEQK	A2RU67_62
2	1	KEES1EES1DDDMGFGLFD	P05387_102
3	1	S1PNRDFLTHVSAR	O15067_569
3	1	S1PNREWEVLQPAPHQVITNLPEGVR	O75376_999
2	1	SPLLAGGS1PPQPVVPAHK	Q8NFH5_73
3	1	S1PKPAAPAAPPFSSSSGVLGTGLCELDR	O43294_68
2	1	S1PPAS1PESWK	Q96JM3_386
2	1	S1PGSISYLPSFFTK	O75376_2184
2	1	SPGS1PVCR	Q86VQ1_148
2	1	SPGS1PVGEGTGSPPK	P35611_358
3	1	S1PGVVISDDEPGYDLDLFCIPNHYAEDLER	P00492_5
2	1	S1PHQLLSPSSFSPSATPSQK	Q14181_141
2	1	S1PPAS1PESWK	Q96JM3_382
3	1	SPQEEDFRCPS1DEDFR	Q8IXT5_839
2	1	SPQGPSPVLAEDS1EGEG	Q99638_387
3	1	S1PQGQLDTSESKPDSFFLEPLMPAVLKPAK	Q5T5Y3_575
2	1	S1PQLSDFGLER	Q8IX90_155
2	1	S1PQMVSAIVR	P35222_191
2	1	S1PQNQYPAELMR	P33993_121
2	1	S1PQPPSR	Q86VM9_487
2	1	S1PPYTAFLGNLPYDVTEESIK	P23588_93
3	1	S1PPKVPIVIQDDSLPAGPPPQIR	Q7Z422_39
3	1	S1PPAVPSPPSSTDHSSHFSNFNDNSR	P42694_1614
2	1	S1PPDGQSFR	P78314_416
2	1	S1PPEGDTTLFLSR	Q9BTC0_1040
2	1	S1PPGSGASTPVGPWDQAVQR	Q8TE77_9
2	1	S1PPSVQSLAMR	Q96KQ7_140
2	1	SPPREGS1QGELTPANSQSR	Q13098_474
2	1	S1PPSSSEIFTPAHEENVR	C9JLW8_21
3	1	S1PGSGSQSSGWHEVEPGMPSPTTLK	Q12857_300
2	1	S1PGNVNNTIVVPLLEDGR	Q9Y4X4_202
2	1	SNS1WQGNLGGNK	Q9P0K1_834
2	1	SNS1WVNTGGPK	Q96N67_929
2	1	SNSSYLGSDEMGS1GDELPCDMR	Q8TCU6_1200
2	1	SNT1LDIMDGR	O94915_1959
2	1	SPAEVKS1PEK	P12036_546
4	1	S1PART1PPASLYHGYLPENGVLRPEPTK	Q8N3V7_779
4	1	S1PART1PPASLYHGYLPENGVLRPEPTK	Q8N3V7_783
2	1	SNS1LVSTFTMEK	Q9HB21_332
2	1	S1PGNTSQPPAFFSK	Q9Y618_2258
4	1	SNS1FNSTFEHHLPPSPLEHGTPFQR	Q5VT52_1185
2	1	S1NQIPTEVR	Q9BWH2_151
3	1	SNSDS1ARLPISSGSTSSSR	Q9Y653_678
2	1	SNS1EGDLDGLILK	P51523_128
2	1	SNS1ELEDEILCLEK	Q96PC5_747
2	1	SNS1FNNPLGNR	O95835_464
3	1	S1PASCHEHPMADDPSK	Q9BXB5_507
2	1	S1PGEYINIDFGEPGAR	Q9Y4H2_915
2	1	SPFEIIS1PPAS1PPEMVGQR	P78559_1801
2	1	S1PGAPGPLTLK	Q15942_344
2	1	S1PGASNFSTLPK	Q9Y4E8_229
3	1	S1PGDFTSAAQLASTPFHK	O43683_596
2	1	S1PGDFTSAAQLASTPFHK	O43683_596
2	1	S1PGHMVILDQTK	Q9NWH9_553
2	1	S1PCGLTEQYLHK	P78559_1172
3	1	S1PGKCDQEKPAPSFACLK	Q01850_145
2	1	S1PGLCSDSLEK	Q5VUA4_136
2	1	SPGLVPPS1PEFAPR	Q9H5H4_97
2	1	S1PGMLEPLGSSR	Q9UQ35_2132
2	1	SPFEIIS1PPAS1PPEMVGQR	P78559_1797
3	1	S1PFEHSVEHK	O14646_1689
2	1	S1PFEHSVEHK	O14646_1689
2	1	S1PFEGAVTESQSLFSDNFR	O95628_324
2	1	S1PERPTGDLR	Q5T200_77
2	1	S1PEPEVLSTQEDLFDQSNK	Q12888_294
2	1	S1PEPEATLTFPFLDK	Q9UPQ0_718
3	1	SPDLGEYDPLTQADS1DES1EDDLVLNLQK	A2RU67_33
3	1	SPDLGEYDPLTQADS1DES1EDDLVLNLQK	A2RU67_30
3	1	S1PDLEASLDTLENNCHVGSDIDFRPK	Q13111_65
2	1	SPDEATAADQES1EDDLSASR	Q9Y4F1_889
3	1	S1PDAKEDPVECPLCMEPLEIDDINFFPCTCGYQICR	O95628_4
4	1	SQLDDHPES1DDEENFIDANDDEDMEKFTDADKETEIVK	Q03701_629
2	1	SPYQLVLQHS1R	Q15582_37
2	1	SPVKEEAKS1PEK	P12036_710
2	1	S1PVSSLQIR	P55197_689
2	1	SPVSSQQS1LK	Q8IWJ2_1490
2	1	KEEPQELLQS1QDFVGEK	O95260_169
2	1	S1PVSTRPLPSASQK	Q8ND56_216
2	1	SPYS1PVLR	Q14004_400
4	1	SPVGSGAPQAAAPAPAAHVAGNPGGDAAPAATGTAAAASLATAAGS1EDAEK	P16989_79
3	1	KEEPQELLQS1QDFVGEK	O95260_169
3	1	SQASMVINS1DT1DDEEEVSAALTLAHLK	Q14676_402
3	1	SQASMVINS1DT1DDEEEVSAALTLAHLK	Q14676_404
3	1	S1PVIGSEVFLPNSNHVASGAGEAEER	P29590_530
2	1	SPVFS1DEDS1DLDFDISK	O00566_167
2	1	SPTPKS1PPSR	Q9NVD7_19
2	1	SPVFS1DEDS1DLDFDISK	O00566_171
2	1	S1PVFSDEDS1DLDFDISK	O00566_163
2	1	S1PVFSDEDS1DLDFDISK	O00566_171
2	1	S1PVGKS1PPSTGSTYGSSQK	Q9Y2W1_315
2	1	S1PVGKS1PPSTGSTYGSSQK	Q9Y2W1_320
3	1	KEDS1DEEEDDDS1EEDEEDDEDEDEDEDEIEPAAMK	P19338_153
2	1	S1PQQSAALPR	Q6IBW4_284
3	1	KEDS1DEEEDDDS1EEDEEDDEDEDEDEDEIEPAAMK	P19338_145
3	1	SQEPIPDDQKVS1DDDKEK	Q86UE4_426
2	1	SQEPIPDDQKVS1DDDKEK	Q86UE4_426
2	1	S1QESGYYDR	P43243_208
3	1	S1QEEPKDTFEHDPSESIDEFNK	Q9NYF8_183
3	1	SQGDEAGGHGEDRPEPLS1PK	Q9NZT2_378
3	1	S1QGDEAGGHGEDRPEPLSPK	Q9NZT2_361
3	1	S1QGDPEDPHDEHYLLATQSK	Q9H981_412
2	1	S1QENILQGFSTSHK	Q86V48_611
2	1	S1QEEAEGILQQYIER	Q9UPQ0_435
2	1	S1QDDAMVDYFFQR	Q14671_75
2	1	S1QDATFSPGSEQAEK	Q86WB0_329
2	1	S1QEDFCGPEHSTEL	Q9NZJ0_717
2	1	S1QDIPFVSTDIINTLK	Q53SF7_441
2	1	S1QDLESVQEVGGSYWQR	Q9H583_1190
2	1	S1QDPTPPSAPQEATEGSK	Q9UPN7_770
2	1	SQDVAVS1PQQQQCSK	Q96F86_131
2	1	S1QEATEAAPSCVGDMADTPR	Q9UHD8_238
2	1	S1QEDEISSPVNK	Q5UIP0_2189
2	1	SPSVPKS1PTPK	Q9NVD7_14
2	1	SPS1ISNMAALSR	Q9H1A4_343
2	1	SPS1FGGASEASAR	Q8WVT3_184
2	1	S1PSGGAAGPLLTPSQSLDGSR	Q96CX2_185
2	1	SPS1GSAFGSQENLR	Q96N67_1432
2	1	S1PS1FGEDYYGPSR	P49761_224
2	1	SPS1LGSDLTFATR	Q13425_395
2	1	SPS1LLQSGAK	Q9BQG0_1310
2	1	SPS1LNLLQNK	O43353_531
2	1	S1PS1FGEDYYGPSR	P49761_226
2	1	S1PQQTVPYVVPLSPK	Q9UQR0_499
4	1	SPQTLAPVGEDAMKT1PS1PAAEDAREPEAK	Q92797_1257
4	1	SPQTLAPVGEDAMKT1PS1PAAEDAREPEAK	Q92797_1259
3	1	SPQTLAPVGEDAMKT1PS1PAAEDAREPEAK	Q92797_1257
3	1	SPQTLAPVGEDAMKT1PS1PAAEDAREPEAK	Q92797_1259
2	1	SPS1FASEWDEIEK	Q92625_663
2	1	SPS1FGAGEGLLR	Q96PE2_420
2	1	SPSFGDPQLS1PEAR	O95425_270
2	1	SPS1PSFR	P49585_331
2	1	SPS1PVLR	O43432_232
2	1	SPS1QDFSFIEDTEILDSAMYR	Q9C0C2_1554
2	1	SPS1PPDGS1PAATPEIR	O00499_303
2	1	SPS1PPDGS1PAATPEIR	O00499_298
2	1	SPS1PPDGSPAATPEIR	O00499_298
2	1	S1PS1PEPIYNSEGK	Q15637_82
2	1	S1PS1PEPIYNSEGK	Q15637_80
2	1	SPS1PAVPLR	Q6P4R8_228
2	1	SNMS1PHGLPAR	Q13330_449
2	1	SNLEGS1LKDR	O14646_1622
3	1	SLKES1EQES1EEEILAQK	Q9BW71_227
3	1	SLKES1EQES1EEEILAQKK	Q9BW71_223
2	1	SLKES1EQES1EEEILAQK	Q9BW71_227
3	1	SLKES1EQES1EEEILAQKK	Q9BW71_227
2	1	S1LLDASEEAIKK	P18206_721
3	1	SLLDS1DDSSDLLDFALSASRPESR	Q5TGY3_846
2	1	S1LLGIDTEDAIQGR	P49454_1654
3	1	SLKES1EQES1EEEILAQK	Q9BW71_223
2	1	SLKES1EQES1EEEILAQK	Q9BW71_223
3	1	SLLSHEFQDET1DT1EEETLYSSK	O75976_1368
2	1	S1LGYAYVNFQQPADAER	Q13310_51
2	1	S1LHGPCPVTTFGPK	O95544_64
3	1	SLHLS1PQEQSASYQDR	Q9H410_81
2	1	SLHLS1PQEQSASYQDR	Q9H410_81
2	1	S1LHLSPQEQSASYQDR	Q9H410_77
2	1	S1LHS1AHSLASR	O15027_1356
2	1	S1LHS1AHSLASR	O15027_1359
3	1	S1LLQSEQQPSWTDDLPLCHLSGVGSASNR	Q15750_7
3	1	SLLSHEFQDET1DT1EEETLYSSK	O75976_1370
2	1	S1LNCNTTFGDGPDMLR	Q9NYQ6_2737
2	1	S1LNLEDYKK	Q92541_697
2	1	S1LPAPQDNDFLSR	O43353_363
3	1	SLPAPVAQRPDS1PGGGLQAPGQK	Q5JVS0_108
3	1	S1LPEEDVAEIQHAEEFLIKPESK	O60832_21
2	1	S1LPFSENVSAVQK	Q16513_21
2	1	S1LPITIEMLK	Q8IZ21_464
3	1	SLMS1S1PEDLTKDFEELKAEEVDVTK	P46821_831
3	1	S1LPRPHDFFDAQTLDAIR	Q6ZN18_390
2	1	S1LPTTVPES1PNYR	Q6PKG0_766
3	1	SLMS1S1PEDLTKDFEELKAEEVDVTK	P46821_832
2	1	SLLSHEFQDET1DT1EEETLYSSK	O75976_1368
2	1	SLLSHEFQDET1DT1EEETLYSSK	O75976_1370
2	1	S1LLVQTK	P39023_350
2	1	SLMS1S1PEDLTK	P46821_831
2	1	SLMS1S1PEDLTK	P46821_832
2	1	S1LGS1VQAPSYGAR	P05783_18
2	1	S1LGS1VQAPSYGAR	P05783_15
2	1	S1LDGAAAVDSADR	P11171_542
4	1	SLAPDRS1DDEHDPLDNTSRPR	Q92614_2020
2	1	SLAS1IEAK	P28290_668
1	1	SLAS1IEAK	P28290_668
2	1	S1LDDKPYK	P17026_49
4	1	S1LDGAEFSRPASVSENHDAGPDGDKR	Q9H4G0_430
3	1	SLAFDS1EHS1ADEKEKPCAK	Q96L73_483
2	1	S1LDGAPIGVMDQSLMK	O43491_550
2	1	SLDMDS1IIAEVK	P05787_258
2	1	S1LDMDSIIAEVK	P05787_253
2	1	S1LDNNYSTPNER	O60716_899
2	1	S1LDQPFLSK	Q8WWN8_1444
3	1	SLAFDS1EHS1ADEKEKPCAK	Q96L73_486
2	1	SLGS1VQAPSYGAR	P05783_18
3	1	SKTDLLVNDNPDPAPLS1PELQDFK	Q9UHF7_216
3	1	S1KS1PPKVPIVIQDDSLPAGPPPQIR	Q7Z422_37
3	1	S1KS1PPKVPIVIQDDSLPAGPPPQIR	Q7Z422_39
2	1	SLAALDALNT1DDENDEEEYEAWK	P55081_267
3	1	SLAALDALNT1DDENDEEEYEAWK	P55081_267
2	1	S1LDQTSPCPLVLVR	Q6XZF7_684
2	1	SLDSDES1EDEEDDYQQK	Q13442_63
2	1	S1LEQNIQLPAALLSR	P33993_500
2	1	S1LESCLLDLR	Q6ZRV2_785
2	1	S1LESINSR	P62888_10
2	1	SLES1LDTSLFAK	Q12874_295
2	1	S1LESVLSLGPR	Q13470_502
2	1	S1LGEQDQMTLRPPEK	P48681_768
2	1	SLDS1DESEDEEDDYQQK	Q13442_60
3	1	S1LGEQDQMTLRPPEK	P48681_768
2	1	S1LGGAVGSVASGAR	Q8NHG8_82
3	1	S1LGHPEPLSNGRPQGNSR	P49768_43
2	1	SLGLSLS1GGDQEDAGR	Q9UJ70_76
2	1	SLGSVQAPS1YGAR	P05783_23
3	1	SLEQIES1FFRT1GRR	Q9UGQ3_500
3	1	SLEQIES1FFRT1GRR	Q9UGQ3_496
2	1	SLEQIES1FFR	Q9UGQ3_496
4	1	S1LEPAENVHGAGGGAFPASQTPSKPASADGHR	P12931_17
3	1	S1LELSSLAGPGEDPLSADSLGKPTR	Q13615_647
2	1	S1LELNGAVEPSEGAPR	Q9NRL3_206
3	1	S1LEEDQEPIVSHQKPGK	Q14241_222
2	1	S1LEEDLETLK	P48681_578
3	1	SLDSEPSVPSAAKPPS1PEK	Q7Z3K3_425
2	1	SLDS1DES1EDEEDDYQQK	Q13442_63
2	1	SLDS1DES1EDEEDDYQQK	Q13442_60
2	1	S1LPTTVPES1PNYR	Q6PKG0_774
2	1	S1LVGTPYWMAPELISR	O96013_474
2	1	SLTNS1HLEK	Q9H2H9_56
2	1	S1LTNS1HLEK	Q9H2H9_52
2	1	S1LTNS1HLEK	Q9H2H9_56
3	1	SLVHRLS1DGDMTSALR	Q8WXE1_518
2	1	SLT1KT1PAR	Q9BXS6_298
2	1	S1LYASSPGGVYATR	P08670_51
2	1	S1LYASS1PGGVYATR	P08670_51
2	1	S1LYASS1PGGVYATR	P08670_56
2	1	SLT1KT1PAR	Q9BXS6_300
2	1	S1LSYS1PVER	Q9UQ35_2694
2	1	SLS1VPDSGR	O75420_638
2	1	SLS1YS1PVER	Q9UQ35_2692
2	1	SLS1VPVDLSR	Q9NYF3_122
2	1	SLS1YEEPR	Q8IZD4_275
2	1	SLSYS1PVER	Q9UQ35_2694
2	1	SLS1YSPVER	Q9UQ35_2692
2	1	SLS1YS1PVER	Q9UQ35_2694
2	1	S1LSYS1PVER	Q9UQ35_2690
2	1	S1LS1YSPVER	Q9UQ35_2690
2	1	S1LS1YSPVER	Q9UQ35_2692
2	1	S1LYESFVSSSDR	P18615_131
2	1	S1MAAAAASLGGPR	Q9P0T7_137
3	1	SMS1QVDVDSGIENMEVDENDRR	O95155_118
3	1	SMSQVDVDS1GIENMEVDENDRR	O95155_124
2	1	S1MVNTKPEK	Q16543_127
2	1	S1MVQHYYR	Q9H082_98
2	1	S1MDLGIADETK	Q8TEW0_852
2	1	SNEDQS1MGNWQIK	P02545_463
2	1	SNEDS1LILEK	O94880_302
2	1	SNELSWMS1FAS1FHVR	Q5T1H1_2729
2	1	SNELSWMS1FAS1FHVR	Q5T1H1_2732
2	1	SMS1IDDTPR	Q96N67_182
2	1	SMS1FQGIR	P15924_2209
2	1	S1MPVLGSVSSVTK	A0MZ66_506
2	1	SMMS1PMAER	P18583_1026
2	1	SMMS1PMADR	P18583_1076
2	1	S1MKKEPLSSTAK	Q5T890_197
2	1	S1MIFSPASK	Q9P246_661
2	1	S1MGYDDLDYGMMSDYGTAR	O60716_288
3	1	S1MEVKPAQASHTNYLLMR	Q12789_1632
2	1	SLSGS1PLK	Q9UIG0_349
2	1	SLS1ESSVIMDR	Q9H2Y7_861
3	1	SLS1FEMQQDELIEKPMSPMQYAR	Q9Y6Y0_338
2	1	SLS1GSPLK	Q9UIG0_347
3	1	SLS1EEKEDHSDGLAGLK	Q6P0Q8_876
2	1	SLS1GSSPCPK	Q9UQ35_780
2	1	S1LS1GSSPCPK	Q9UQ35_778
2	1	S1LS1GSSPCPK	Q9UQ35_780
2	1	SLSDNGQPGT1PDPADSGGTSAK	O75691_1741
2	1	S1LPVSVPVWGFK	Q96B36_183
2	1	SLPTTVPES1PNYR	Q6PKG0_774
2	1	S1LPVSICR	O94885_813
2	1	S1LQHQEQLEDSK	Q9BSJ6_16
2	1	SLSCLS1DLDGGVALEPR	O95685_28
2	1	S1LQTGVGELHGETR	Q13393_629
2	1	SLRQS1FR	Q6P1M3_653
2	1	SLS1AIDR	O95831_268
2	1	SLS1ASPALGSTK	O95544_48
2	1	SLS1IEIGHEVK	O15155_50
2	1	S1LS1PNHNTLQTLK	O75592_2789
2	1	S1LS1PQEDALTGSR	Q96EN8_528
2	1	S1LS1PQEDALTGSR	Q96EN8_530
2	1	SLS1PSHLTEDR	Q5T200_877
2	1	S1LS1PNHNTLQTLK	O75592_2787
2	1	SLS1PNHNTLQTLK	O75592_2789
2	1	SLS1PILPGR	Q6ZSZ5_1291
2	1	SLS1PIIGK	Q9H4G0_784
2	1	S1LS1PGGAALGYR	Q96T37_294
2	1	S1LS1PGGAALGYR	Q96T37_292
2	1	SLS1PGGAALGYR	Q96T37_294
2	1	SLS1PFRR	Q12802_1559
2	1	S1LS1LQPQLTQR	P21731_331
2	1	S1LS1LQPQLTQR	P21731_329
2	1	SLS1LQPQLTQR	P21731_331
2	1	SLS1LGDKEISR	Q9UMZ2_1075
3	1	SQLEGLEES1VRDR	O15031_1244
2	1	S1KS1PPKSPEEEGAVSS	Q01130_208
2	1	SVIYHALS1QK	O95707_10
2	1	IHNVGS1PLK	P52701_830
2	1	SVGGS1GGGS1FGDNLVTR	P02545_632
2	1	SVGGS1GGGS1FGDNLVTR	P02545_636
2	1	IHMS1GPK	Q09666_5031
4	1	IHRAS1DPGLPAEEPKEK	P27708_1859
2	1	SVNGGPGS1PDLAR	O60245_989
2	1	SVPGTTSSPLVGDIS1PK	Q9UQR0_590
3	1	S1VPNTPLRPNQQSVVNSSFSELFVK	Q15643_1842
2	1	SVPVCES1QK	Q96JM3_196
2	1	S1VPVTVDDDDDDNDPENR	P46100_1253
2	1	S1VRPGASYK	Q8NEY8_172
2	1	IIAPS1PVKS1FKK	Q9HCS5_393
3	1	IKEEVLS1ES1EAENQQAGAAALAPEIVIK	Q9UJX5_777
3	1	S1VEDVRPHHTDANNQSACFEAPDQK	Q9Y520_878
2	1	S1VENLPECGITHEQR	Q9UBF8_428
3	1	S1VENLPECGITHEQR	Q9UBF8_428
2	1	IIAS1LNQQVAFGINK	Q86Y13_794
2	1	S1VGDGETVEFDVVEGEK	P67809_102
2	1	IIAPS1PVKS1FKK	Q9HCS5_389
3	1	IHRAS1DPGLPAEEPKEK	P27708_1859
2	1	IHS1PIIR	O60885_1117
2	1	SVGGS1GGGSFGDNLVTR	P02545_632
2	1	SVGGSGGGS1FGDNLVTR	P02545_636
2	1	SVQANLDQS1QR	Q27J81_367
3	1	SVRPGAS1YKR	Q8NEY8_178
2	1	IGELGAPEVWGLS1PK	Q8N5F7_149
3	1	S1VVDMDLDDTDDGDDNAPLFYQPGKR	O95071_2486
2	1	SVS1VDIR	Q6UB99_1792
2	1	IGLPHS1IK	Q14498_117
2	1	SVTSNQSDGTQESCES1PDVLDR	Q9UGV2_361
2	1	SVTSNQSDGT1QESCESPDVLDR	Q9UGV2_355
2	1	SVS1TMNLSK	Q14244_183
2	1	S1VVGTPAYLAPEVLR	O94806_735
2	1	S1VVSDLEADDVK	P11388_1374
2	1	SVVS1DLEADDVK	P11388_1377
3	1	SVVS1FDKVKEPR	Q15424_604
2	1	IGPLGLS1PK	P30050_38
3	1	SVSDPVEDKKEQES1DEEEEEEEEDEPSGATTR	Q8NFC6_2986
2	1	IHCGLQDS1QK	Q07864_1940
2	1	SVSEINS1DDELSGK	P82094_344
3	1	IHLAQS1LHK	P55060_931
2	1	SVS1LQEPR	Q6PJF5_90
2	1	SVS1LSMR	O60238_166
2	1	IHEGNIS1K	Q15846_414
2	1	S1VS1PCSNVESR	Q9UQ35_952
2	1	S1VS1PCSNVESR	Q9UQ35_954
2	1	SVS1PPPKR	Q13247_316
2	1	IGS1PLS1PKK	Q659C4_343
2	1	IGS1PLS1PKK	Q659C4_340
3	1	IKEEVLS1ES1EAENQQAGAAALAPEIVIK	Q9UJX5_779
2	1	S1VDIHDSIQPR	Q9Y6D6_1569
2	1	S1VDFDSLTVR	Q9Y5K6_458
2	1	IQQFDDGGS1DEEDIWEEK	Q5H9R7_617
3	1	STLTTLPFPGAEANS1PGKAEAEKPR	Q96GV9_25
2	1	IQQHVGEEAS1PR	Q8TER5_961
2	1	STPQPPS1GK	P35269_442
2	1	STS1LNERPK	P49815_939
2	1	STS1LSALVR	Q5VZ89_1325
3	1	STLESEKPGS1PEAAETSPPSNIIDHCEK	Q96T23_622
2	1	STS1MLISSGHNK	Q9Y485_574
2	1	IQAQFGPLAQLS1PQER	P51692_193
2	1	IPS1PNILK	Q5VUA4_2101
2	1	IQQNQS1IR	O75116_1374
3	1	S1VDEVNYWDKQDHPISR	P12694_347
2	1	SSVLRVS1QK	Q9Y6A5_39
2	1	STADS1GGEGLETAPK	Q8NFC6_266
2	1	STANQS1FRK	Q13464_1341
2	1	STAPETAIECTQAPAPAS1EDEK	Q14839_1602
2	1	IRS1S1VEKENQK	Q13427_717
2	1	IRS1S1VEKENQK	Q13427_716
2	1	STES1LQANVQR	P26373_109
2	1	STETSDFENIES1PLNER	Q96K76_910
2	1	STFREES1PLR	Q9NYF8_531
3	1	STFREES1PLR	Q9NYF8_531
2	1	STGEAFVQFAS1QEIAEK	P31943_161
2	1	STGS1ATSLASQGER	Q5SW79_630
2	1	STS1QGSINSPVYSR	O14639_452
2	1	IPAPKES1LR	Q99661_106
2	1	S1VAS1NQSEMEFSSLQDMPK	Q8N163_675
2	1	SVAAEGALLPQT1PPS1PR	Q86X27_329
2	1	ILKS1PEIQR	P36578_295
3	1	IKNENT1EGS1PQEDGVELEGLK	P11388_1247
2	1	SVAS1NQSEMEFSSLQDMPK	Q8N163_678
2	1	SVAS1NQS1EMEFSSLQDMPK	Q8N163_678
2	1	SVAS1NQS1EMEFSSLQDMPK	Q8N163_681
2	1	S1VAS1NQSEMEFSSLQDMPK	Q8N163_678
3	1	IKNENT1EGS1PQEDGVELEGLK	P11388_1244
2	1	SVAVS1DEEEVEEEAER	Q9Y6X9_743
2	1	SVAAEGALLPQT1PPS1PR	Q86X27_326
2	1	STYFS1DEEELS1D	Q8TBF4_216
2	1	STYFS1DEEELS1D	Q8TBF4_210
2	1	STYFSDEEELS1D	Q8TBF4_216
3	1	STVTGERQS1GDGQESTEPVENK	O15234_148
2	1	ILRGS1QR	Q96JM7_206
2	1	ILVPKS1PVK	Q9Y232_201
2	1	STVLTPMFVETQAS1QGTLQTR	P78527_2612
2	1	IMAT1PEQVGK	P12956_455
2	1	INFS1DLDQR	Q15154_110
2	1	STS1VPENPK	P04150_134
2	1	SVVS1FDKVKEPR	Q15424_604
3	1	S1QLGAHHTTPVGDGAAGTR	Q5BJD5_10
3	1	TCEERPAEDGS1DEEDPDSMEAPTR	Q9H6Y2_14
2	1	TAS1PPPPPKR	Q8IYB3_616
2	1	TAS1QEGCQELTQEQR	O43933_1181
2	1	IAIS1PLKS1PNK	Q6MZP7_310
2	1	TAS1TNNIAQAR	Q9UBI6_7
2	1	TAS1VLRR	Q96HP4_56
2	1	TAVIPINGS1PR	P06400_249
2	1	TCFS1PNR	O00303_258
2	1	TCS1FGGFDLTNR	O94885_407
2	1	TCS1LPDLSK	Q96PY6_1052
2	1	IACEEEFS1DS1EEEGEGGRK	Q13547_423
2	1	IACEEEFS1DS1EEEGEGGRK	Q13547_421
2	1	TDASSASSFLDS1DELER	Q14498_341
3	1	IACEEEFS1DS1EEEGEGGRK	Q13547_423
2	1	IAIS1PLKS1PNK	Q6MZP7_314
2	1	TAS1PPALPK	Q13029_643
3	1	IDENS1DKEMEVEES1PEKIK	Q8N3X1_499
2	1	TASES1ISNLSEAGSIK	P30622_195
2	1	TAS1FSESR	P53396_455
3	1	IDENS1DKEMEVEES1PEKIK	Q8N3X1_508
2	1	IAQVS1PGPR	Q9NQS7_263
2	1	TAS1GSSVTSLDGTR	Q92597_330
3	1	TASIKPEVALLDTQDMENMS1DDDGWEFVNLGDQQSFGIK	O00410_652
2	1	TAS1LNQRPR	Q8IZP0_231
2	1	TAS1LPGYGR	O14639_655
3	1	IACEEEFS1DS1EEEGEGGRK	Q13547_421
2	1	S1WGNNYPQHR	Q9BTL3_86
2	1	TEDGGWEWS1DDEFDEESEEGK	O95747_339
3	1	TEAPGT1PEGPEPERPS1PGDGNPR	Q9Y666_30
3	1	TEAPGT1PEGPEPERPS1PGDGNPR	Q9Y666_40
2	1	IACDEEFS1DS1EDEGEGGRR	Q92769_424
2	1	IACDEEFS1DS1EDEGEGGRR	Q92769_422
3	1	TEDEEFLIQHLLQAPS1PPR	Q9ULL5_651
2	1	TEDGDWEWS1DDEMDEK	Q9UEW8_385
3	1	HVVLGAIENKVES1K	P41227_182
2	1	HVS1PVT1PPR	Q13443_761
3	1	TEELIES1PKLESSEGEIIQTVDR	Q99590_608
2	1	HVS1PVT1PPR	Q13443_758
3	1	TEAPGT1PEGPEPERPSPGDGNPR	Q9Y666_30
3	1	IACDEEFS1DS1EDEGEGGRR	Q92769_424
2	1	TDGEPGPQGWS1PR	Q9H773_85
3	1	TDGS1IS1GDRQPVTVADYISR	P51116_601
3	1	TDGS1IS1GDRQPVTVADYISR	P51116_603
2	1	TDSEKPFRGS1QS1PK	Q9Y2W1_406
3	1	TEAPGTPEGPEPERPS1PGDGNPR	Q9Y666_40
2	1	TDSEKPFRGS1QS1PK	Q9Y2W1_408
3	1	IACDEEFS1DS1EDEGEGGRR	Q92769_422
2	1	TASESISNLSEAGS1IK	P30622_204
2	1	TAS1ELLLDRR	Q92508_1646
2	1	SYS1FIAR	Q8IWX8_904
3	1	SYLEGS1S1DNQLKDSESTPVDDR	Q9UHI6_678
3	1	S1YRDLDKPR	Q8NAV1_216
2	1	SYS1AGNASQLEQLSR	Q14678_325
2	1	IES1PKLER	Q92598_809
2	1	IES1DEEEDFENVGK	Q96T23_1345
2	1	SYS1LSELSVLQAK	Q9P0V3_246
2	1	SYS1PAHNR	Q9Y2W1_55
3	1	SYLEGS1S1DNQLKDSESTPVDDR	Q9UHI6_677
2	1	IDENS1DKEMEVEES1PEKIK	Q8N3X1_499
2	1	SWS1PPPEVSR	Q9NR19_30
2	1	S1WHDMQTTTAYK	Q16890_86
2	1	S1WHDVQVSSAYVK	O43399_96
3	1	IGEEDS1T1DDEDGLLEEHKEFLK	Q8IX21_711
3	1	IGEEDS1T1DDEDGLLEEHKEFLK	Q8IX21_710
2	1	IFVLNQLRDPT1S1PK	Q9P2K8_959
2	1	IFVLNQLRDPT1S1PK	Q9P2K8_958
3	1	IFDLGS1DNEEVVAGPAPAHAK	Q969U6_284
2	1	SYKYS1PK	P49792_796
2	1	IES1QKLNFK	P27816_1058
3	1	SWYIADIFT1DES1EDDRDSCMGSGFK	Q6UB99_1120
3	1	SWYIADIFT1DES1EDDRDSCMGSGFK	Q6UB99_1123
2	1	S1YEDLTESEDGAASGDSHK	Q86VX9_153
2	1	IEDVGS1DEEDDS1GKDKK	P08238_261
3	1	TADGRVS1PAGGTLDDKPK	Q8WY36_844
2	1	IEDVGS1DEEDDS1GKDKK	P08238_255
2	1	TAFYNEDDS1EEEQR	Q8WWQ0_1783
3	1	TAHEIS1LKR	O75376_1242
2	1	TAPPAS1PEAR	Q96JM3_542
3	1	IERPGEGS1PMVDNPMR	Q96T88_287
2	1	TAQSPAMVGS1PIR	Q5VWG9_297
2	1	IDENS1DKEMEVEES1PEKIK	Q8N3X1_508
2	1	TAQSPAMVGS1PIRS1PK	Q5VWG9_297
2	1	TAQSPAMVGS1PIRS1PK	Q5VWG9_301
2	1	TAQVPS1PPR	Q9UKV3_1004
2	1	TAS1EGDGGAAAGAAAAGAR	Q9Y4H2_365
2	1	IEEELGS1KAK	P06733_419
2	1	IEPIPGES1PK	O60841_1168
2	1	S1YVTTSTR	P08670_29
2	1	SYT1MDDAWK	Q8WWI1_932
2	1	SYS1VVASEYDK	O75592_3478
3	1	SYS1PDGKESPSDKK	P43243_598
2	1	SYS1PDGKESPSDKK	P43243_598
2	1	IERLS1IR	P55809_283
2	1	IERPGEGS1PMVDNPMR	Q96T88_287
2	1	SSTSFANIQENS1N	Q86WC4_333
2	1	SRQT1PS1PDVVLR	Q9UPQ0_217
2	1	SRNS1PLLER	Q7KZI7_486
2	1	SRPTSEGS1DIESTEPQK	Q4G0J3_261
2	1	SRQT1PS1PDVVLR	Q9UPQ0_215
2	1	S1RS1FDYNYR	O75494_131
2	1	S1RS1FDYNYR	O75494_133
2	1	S1RGQGYVGGQR	Q1KMD3_655
3	1	S1RS1HDRLPYQR	P49761_197
3	1	S1RDNGPDGMEPEGVIESNWNEIVDSFDDMNLSESLLR	P60842_9
2	1	SRDAT1PPVS1PINMEDQER	P17275_255
2	1	SRDAT1PPVS1PINMEDQER	P17275_259
3	1	S1RDAT1PPVSPINMEDQER	P17275_251
3	1	S1RDAT1PPVSPINMEDQER	P17275_255
3	1	S1RERPSQPEGLR	Q04637_1194
4	1	S1RDRHDDYYR	Q16630_513
3	1	SRDS1FLKR	P46778_104
2	1	S1RECDITK	Q13427_546
3	1	S1RERPSAPR	Q8N5F7_80
3	1	S1RS1HDRLPYQR	P49761_199
3	1	S1RS1PMHYMYRPR	Q14966_510
2	1	S1RS1PPPVSK	Q01130_189
2	1	S1RS1PPPVSK	Q01130_191
3	1	S1RS1PQRPGWSR	Q9UQ35_534
3	1	S1RS1PQRPGWSR	Q9UQ35_536
2	1	S1RS1PQRPGWSR	Q9UQ35_534
2	1	S1RS1PQRPGWSR	Q9UQ35_536
3	1	S1RS1PMHYMYRPR	Q14966_508
3	1	S1RS1IEDDEEGHLICQSGDVLR	Q9HAZ1_136
3	1	S1RS1IEDDEEGHLICQSGDVLR	Q9HAZ1_138
3	1	S1RS1PHEAGFCVYLK	Q9NTZ6_422
3	1	S1RS1PHEAGFCVYLK	Q9NTZ6_424
3	1	S1RS1PLDKDTYPPSASVVGASVGGHR	Q96T37_257
3	1	S1RS1PLDKDTYPPSASVVGASVGGHR	Q96T37_259
3	1	S1RS1PLGFYVHLK	Q8IXT5_278
3	1	S1RS1PLGFYVHLK	Q8IXT5_280
3	1	S1RS1PLHPMSEIPR	Q9NVW2_228
3	1	S1RS1PLHPMSEIPR	Q9NVW2_230
3	1	SQSDLDDQHDYDS1VAS1DEDTDQEPLR	Q9Y2X7_388
2	1	SQS1FALR	Q8WXE0_858
2	1	SQS1LNIR	O00443_338
3	1	SQS1LPGADSLLAKPIDK	Q9Y4A5_2077
3	1	SQSDLDDQHDYDS1VAS1DEDTDQEPLR	Q9Y2X7_385
2	1	SQT1PPGVATPPIPK	Q15648_1051
3	1	SQLSFLPTEAQAQVS1PPPPYPAPQELTQPLLQQPR	Q6UUV7_443
3	1	SQMTQEAS1DEAEDMKEAMNR	Q9P0K7_624
2	1	SQNS1QPEGLLVR	O75376_1117
2	1	S1QPDPVDTPTSSKPQSK	P46013_1496
3	1	S1QPKAPPVDDAEVDELVLQTK	Q9UIG0_1315
3	1	SQSDLDDQHDYDSVAS1DEDTDQEPLR	Q9Y2X7_388
3	1	S1QPSPVTVKPKPPAR	Q96AY4_2224
2	1	S1QQQPTPVTPK	O95251_80
2	1	SQS1PAASDCSSSSSSASLPSSGR	O95817_173
2	1	SQS1PHYFR	Q9UKJ3_1035
2	1	SQS1PVHLR	Q96T58_727
2	1	SQSSHS1YDDSTLPLIDR	O60716_864
2	1	SQS1WEER	Q6Y7W6_160
3	1	SQS1NPILGSPFFSHFDGQDSYAAAVR	Q9NYL2_593
2	1	S1QS1MDIDGVSCEK	O95155_105
2	1	S1QS1MDIDGVSCEK	O95155_103
2	1	SQS1MDIDGVSCEK	O95155_105
2	1	S1QS1LPTTLLSPVR	P28290_739
2	1	S1QS1LPTTLLSPVR	P28290_737
3	1	SSS1LDGEHHDGYHR	Q9C0J8_1279
2	1	KADT1EEEFLAFR	P46013_1764
2	1	KAAVLS1DS1EDEEK	Q96ST2_400
3	1	SSSISEEKGDS1DDEKPR	Q9UKV3_216
2	1	KAAVLS1DS1EDEEK	Q96ST2_398
2	1	IVEHQNLS1K	Q9H501_735
2	1	KAEGEPQEES1PLK	Q9NYF8_177
2	1	SSS1LDMNR	Q96D71_562
2	1	SSS1LGNLKK	Q86W92_466
2	1	SSS1MAAGLER	Q9UQB8_366
2	1	IVDS1PEKLK	Q9BZD4_247
2	1	SSNVSYKYS1K	P11717_2354
1	1	SSQFGS1LEF	Q8NHZ8_82
2	1	SSPNPFVGS1PPK	P98082_401
2	1	SSPNVANQPPS1PGGK	P55196_1182
2	1	SSPSVLIHS1LGK	Q9P0K7_419
3	1	SSPVNNHHS1PGQTPTLGQPEAR	Q5SW79_1529
2	1	SSPVPEMLEES1QELLEPVVDDVPK	Q5VZ89_1135
2	1	SSS1ESYTQSFQSR	Q9BTU6_462
2	1	SSS1DMDLQKK	Q5HYK7_369
2	1	SSS1PAPADIAQTVQEDLR	Q13283_232
2	1	IT1PPAAKPGS1PQAK	P35658_678
2	1	IS1DAELEAELEK	Q8WUX9_417
2	1	IS1FVEEDVHPK	Q8WYP5_1232
2	1	SSSVLS1LEGSEK	A1L390_643
2	1	SSSVLS1LEGS1EK	A1L390_643
2	1	IT1PPAAKPGS1PQAK	P35658_670
2	1	SSSVLS1LEGS1EK	A1L390_647
2	1	SSS1VTSIDKESR	Q5T5C0_782
2	1	IS1APNVDFNLEGPK	Q09666_5448
2	1	IS1PDLNIK	Q69YH5_756
2	1	SSSSSQESLNRPLS1AK	Q7Z460_568
3	1	IS1PIQKPQGLDPVEILQER	P51531_329
2	1	SSS1PVTELASR	Q9UQ35_1103
2	1	SSS1PVGLAK	Q9NRA8_951
2	1	SSS1PTSYWK	Q92614_2007
2	1	SSS1PTQYGLTK	Q9NYL2_637
2	1	SSS1PIPLTPSK	Q8N5Y2_400
2	1	SSS1PFLSK	Q9NYV4_334
2	1	SRVS1VS1PGR	Q8IYB3_431
2	1	SRVS1VS1PGR	Q8IYB3_429
2	1	SSAGDTEFVHQNS1QEIQR	O43164_253
2	1	S1RT1PPVTR	Q9UQ35_1927
3	1	SSAGDTEFVHQNS1QEIQR	O43164_253
2	1	SSALMGMCGS1R	P28290_1053
2	1	SSATSGDIWPGLSAYDNS1PR	Q9NYF8_222
2	1	KDHS1DS1DDQMLVAK	Q9NW75_117
2	1	SSAWAEGGS1PR	Q8N9B5_115
2	1	KDHS1DS1DDQMLVAK	Q9NW75_115
2	1	S1RT1PPVTR	Q9UQ35_1925
2	1	SRS1SDIVSSVR	Q14C86_902
2	1	S1RS1PSSPELNNK	Q9UQ35_1497
2	1	S1RS1PSSPELNNK	Q9UQ35_1499
2	1	S1RT1PLISR	Q9UQ35_1878
2	1	S1RT1PLISR	Q9UQ35_1880
2	1	S1RT1PPSAPSQSR	Q9UQ35_2407
2	1	S1RT1PPSAPSQSR	Q9UQ35_2409
2	1	SSDQPLTVPVS1PK	Q9ULW0_738
2	1	SSLALCLDS1DS1EDELKR	Q86T82_650
2	1	SSLALCLDS1DS1EDELKR	Q86T82_652
2	1	SSLGQS1AS1ETEEDTVSVSK	Q13435_307
2	1	SSLGQS1AS1ETEEDTVSVSK	Q13435_309
3	1	SSENS1QEDQEVVVVKEPDEGELEEEWLK	Q8N392_92
2	1	SSLNSSPWSGLMALGNS1R	Q8TCJ2_29
2	1	SSLS1GDEEDELFK	Q5T1M5_1164
2	1	SSMS1GLHLVK	Q13085_80
2	1	SSGS1PYGGGYGSGGGSGGYGSR	P51991_358
2	1	KALVVPEPEPDS1DS1NQER	Q5VTR2_136
3	1	SSGS1LGHRPSQEMDK	Q5SW79_466
2	1	KALVVPEPEPDS1DS1NQER	Q5VTR2_138
2	1	SSGHSSSELS1PDAVEK	Q9UQ35_1387
2	1	KAS1EEIEDFR	Q96FT9_78
2	1	KAS1PEPEGEAAGK	Q8IU81_384
3	1	SSGDVLETFNFLENADDS1DEDEENDMIEGIPEGK	Q13033_257
2	1	S1KS1PPKSPEEEGAVSS	Q01130_206
2	1	NS1PGSQVASNPR	Q9H0D6_448
4	1	RDS1FDDRGPSLNPVLDYDHGSR	P43243_188
3	1	RAS1WAS1ENGETDAEGTQMTPAK	Q12789_1865
3	1	RAS1WAS1ENGETDAEGTQMTPAK	Q12789_1868
2	1	LGNREDPLPQDS1FEGVDEDEWD	P57737_915
3	1	RAT1PHPSELK	Q14160_475
2	1	RAYLPDGYENENQLLNS1QDC	Q9UFW8_164
3	1	RDS1FDDRGPSLNPVLDYDHGSR	P43243_188
2	1	RAS1WAS1ENGETDAEGTQMTPAK	Q12789_1865
3	1	RDS1FDDRGPS1LNPVLDYDHGSR	P43243_188
3	1	RDS1FDDRGPS1LNPVLDYDHGSR	P43243_195
3	1	RDS1FDDRGPSLNPVLDYDHGS1R	P43243_188
3	1	RDS1FDDRGPSLNPVLDYDHGS1R	P43243_206
2	1	LGGFGS1KR	Q14839_303
2	1	RAS1WAS1ENGETDAEGTQMTPAK	Q12789_1868
2	1	LGS1LVDEFK	P12956_520
2	1	RDS1FDNCSLGESSK	Q5UIP0_1688
2	1	LGS1PKPER	Q86VM9_868
3	1	RADNCS1PVAEEETTGSAESTLPK	Q9C0D5_270
2	1	RAPS1PGAYK	P54259_645
3	1	RAPS1VANVGSHCDLSLK	P21333_2152
3	1	RAS1DDGKLTDPSK	P04049_43
2	1	RAS1GQAFELILSPR	P16949_16
2	1	RAS1ISEPSDTDPEPR	Q8N1F8_387
2	1	RAS1PPDPSPSPSAASASER	Q9Y2F5_1692
3	1	RAS1PPVS1PIPVSEYCESENK	Q2M2Z5_317
3	1	RAS1PPVS1PIPVSEYCESENK	Q2M2Z5_321
2	1	RDS1FLAQTK	Q5UIP0_1008
3	1	RGS1MEQAPAVALPPTHK	Q8WUF5_526
2	1	LFPDT1PLALDANK	Q12906_592
2	1	RGGGSGGGEES1EGEEVDED	Q96QR8_304
2	1	LFQLGPPS1PVK	O95997_165
3	1	RGPNYTSGYGTNSELS1NPSETESER	P51114_406
4	1	RGS1DAS1DFDISEIQSVCSDVETVPQTHRPTPR	Q03001_7510
4	1	RGS1DAS1DFDISEIQSVCSDVETVPQTHRPTPR	Q03001_7513
3	1	RGDDS1FGDKYR	P23588_219
3	1	RGS1GHPAYAEVEPVGEK	Q6UX71_506
2	1	RGS1GVFCANCLTTK	Q9UHF7_892
2	1	RGS1LEMSSDGEPLSR	Q6ZN18_206
2	1	RGS1LLGSMK	Q9HDC5_216
2	1	RGS1LSNAGDPEIVK	O43847_94
3	1	LFRPPS1PAPAAPGAR	Q86U90_37
2	1	LGGAVPFAPPEVS1PEQAK	Q6ZSR9_93
2	1	RDS1VLAASR	Q14643_1598
2	1	REEDEENDNDNES1DHDEADS	Q9NRG0_124
3	1	REEDEPEERS1GDETPGSEVPGDK	Q1KMD3_161
4	1	REEQTDTS1DGESVTHHIR	P36915_51
2	1	RES1FLYR	Q08499_190
2	1	RFS1EGVLQSPSQDQEK	Q9C0C2_429
2	1	LGFVDVQNCIS1R	Q14573_2670
2	1	RES1PSPAPKPR	Q8IYB3_450
3	1	RES1PSPAPKPR	Q8IYB3_450
2	1	RAADEDWDS1ELEDDLLGEDLLSGK	Q96EV2_41
3	1	RAADEDWDS1ELEDDLLGEDLLSGK	Q96EV2_41
2	1	QS1PGHQS1PLASPK	Q8N1G0_271
2	1	LIHGEDS1DS1EGEEEGR	Q9C0C9_87
2	1	LIHGEDS1DS1EGEEEGR	Q9C0C9_89
2	1	QS1PGHQS1PLASPK	Q8N1G0_266
3	1	LHRIET1DEEES1CDNAHGDANQPAR	Q96T23_1310
2	1	QSMDMS1PIK	Q14562_460
3	1	LHRIET1DEEES1CDNAHGDANQPAR	Q96T23_1305
3	1	QSQQPMKPIS1PVKDPVS1PASQK	Q12888_1094
3	1	QSQQPMKPIS1PVKDPVS1PASQK	Q12888_1101
2	1	QSPAS1PPPLGGGAPVR	Q14160_1448
2	1	QSLLGS1R	Q92974_137
2	1	QYS1QHGLDGK	Q9UPT5_283
3	1	QRS1PS1PAPAPAPAAAAGPPTR	Q9H7N4_498
3	1	QRS1PS1PAPAPAPAAAAGPPTR	Q9H7N4_500
2	1	QRS1PS1PAPAPAPAAAAGPPTR	Q9H7N4_498
2	1	QRS1PS1PAPAPAPAAAAGPPTR	Q9H7N4_500
2	1	QSETVDQNS1DS1DEMLAILK	P46100_729
2	1	QSETVDQNS1DS1DEMLAILK	P46100_731
2	1	QSLFDS1CK	Q8N697_298
2	1	QSFDDNDS1EELEDKDSK	O60841_113
2	1	QSFTQS1LK	Q9H1H9_1287
2	1	QSHSES1PSLQSK	Q9UQ35_1083
2	1	QSHSGS1IS1PYPK	Q9UQ35_992
2	1	QSHSGS1IS1PYPK	Q9UQ35_994
3	1	QSQQPMKPIS1PVKDPVSPASQK	Q12888_1094
2	1	QSS1GASSSSFSSSR	O00571_606
3	1	QVVSVVQDEEVGLPFEASPES1PPPASPDGVTEIR	Q96TA1_641
2	1	QVS1LPVTK	P98082_723
2	1	QVS1TENDSTLVHR	O75592_1624
2	1	LGS1VDS1FER	O60343_591
2	1	LGS1VDS1FER	O60343_588
3	1	QVVPPFKPNISGEFGLDNFDSQFTNEPVQLT1PDDDDIVR	P41743_564
1	1	LGS1VDS1FER	O60343_591
1	1	LGS1VDS1FER	O60343_588
2	1	LHRFDS1Q	Q8TEB9_314
2	1	LGS1QHS1PGR	Q8IZP0_225
2	1	LGS1QHS1PGR	Q8IZP0_222
2	1	QYAGYDYS1QQGR	Q969M3_45
3	1	QVS1ASELHTSGILGPETLR	P58107_2718
2	1	QVS1ASELHTSGILGPETLR	P58107_2718
2	1	QVQS1LTCEVDALK	P08670_325
2	1	QVLQSTQS1PR	Q9Y2D5_748
2	1	QTNPS1AMEVEEDDPVPEIR	P55072_718
3	1	QTGQIIEDDQEKHLS1QEDNDLNK	Q8N4S0_154
3	1	LHKPPADS1GVDLR	O15427_436
4	1	LHNGNAS1PPRVPS1PPPAPEPPWHCGDR	O15037_353
4	1	LHNGNAS1PPRVPS1PPPAPEPPWHCGDR	O15037_359
2	1	QSS1PSGSEQLVR	O15231_453
4	1	RGS1MNNELLSPEFGPVRDPLADGVEGLGR	O00562_593
2	1	KVELS1ES1EEDKGGK	Q8IYB3_465
4	1	RPNEDS1DEDEEKGAVVPPVHDIYR	Q12996_691
2	1	LDQPVS1APPS1PR	Q16204_240
2	1	LDQPVS1APPS1PR	Q16204_244
2	1	RPMS1DPSWNR	Q14C86_914
3	1	RPNEDS1DEDEEKGAVVPPVHDIYR	Q12996_691
3	1	RPPS1PDVIVLSDNEQPSSPR	Q86YP4_100
2	1	LDQNVNEAMPS1LK	Q8NC54_256
3	1	RPPS1PDVIVLS1DNEQPSSPR	Q86YP4_100
3	1	RPPS1PDVIVLS1DNEQPSSPR	Q86YP4_107
2	1	RPPS1PEPSTK	Q01082_2102
3	1	RPMEEDGEEKS1PSK	Q12906_382
2	1	LDEGT1PPEPK	Q9Y4G6_1843
3	1	RPES1PSEIS1PIKGSVR	Q7Z5K2_226
3	1	RPDYAPMES1S1DEEDEEFQFIK	P55081_53
2	1	RPDYAPMES1S1DEEDEEFQFIK	P55081_52
2	1	RPDYAPMES1S1DEEDEEFQFIK	P55081_53
3	1	RPES1PSEIS1PIKGSVR	Q7Z5K2_221
3	1	RPGTQGHLGPEKEEEES1DGEPEDSSTS	Q8IYB7_875
2	1	RPIS1DDDCPSASK	Q96PU4_667
2	1	RPQPYPYPS1KK	Q9H3N1_221
3	1	LACRT1PS1PARPALR	Q9H211_29
2	1	LACRT1PS1PARPALR	Q9H211_31
2	1	LACRT1PS1PARPALR	Q9H211_29
3	1	RRAS1QEANLLTLAQK	Q6PJG2_461
3	1	LACRT1PS1PARPALR	Q9H211_31
3	1	RREEGPPPPSPDGAS1S1DAEPEPPSGR	Q9NTJ3_27
3	1	RREEGPPPPSPDGAS1S1DAEPEPPSGR	Q9NTJ3_28
2	1	KVELS1ES1EEDKGGK	Q8IYB3_463
3	1	RRFS1DS1EGEETVPEPR	Q13286_12
3	1	RRFS1DS1EGEETVPEPR	Q13286_14
2	1	LDADPS1LQR	P08729_83
2	1	LCDPDGLS1DEEDQKPVR	Q96RY5_307
2	1	RPS1LPPSK	Q6PJT7_343
3	1	RPS1PPEPWDEEDGASCSTFFGSEER	Q9P1Y6_936
3	1	RPS1QNAISFFNVGHSK	Q9BXB4_189
3	1	RPTETNPVTSNS1DEECNETVK	P46100_677
2	1	LAS1PELER	P17535_100
3	1	RPYTGNPQYTYNNWS1PPVQSNETSNGYFLER	Q93008_2443
2	1	LANQQS1LK	Q6P4F7_469
3	1	RQDEDYDEQVEES1LQDEDDNDVYILTK	O00410_827
3	1	RQDS1DLVQCGVTSPSSAEATGK	Q9HC52_256
3	1	RPDYAPMES1S1DEEDEEFQFIK	P55081_52
2	1	RPDPDS1DEDEDYER	Q96I25_155
2	1	LEQVES1GLHR	Q8TER5_866
2	1	RIS1QVSSGETEYNPTEAR	Q6ZNJ1_2739
2	1	LFDDEAS1VDEPR	Q8NI35_645
3	1	RKS1ELEFETLK	Q5JSH3_262
3	1	RKS1ELPQDVYTIK	Q14738_573
3	1	RLNHS1PPQSSSR	Q5T8P6_127
3	1	LFEES1DDKEDEDADGKEVEDADEK	O43719_676
3	1	RLPALS1HS1EGEEDEDEEEDEGKGWSSEK	P55201_460
3	1	RLPALS1HS1EGEEDEDEEEDEGKGWSSEK	P55201_462
4	1	RLPALS1HS1EGEEDEDEEEDEGKGWSSEK	P55201_460
4	1	RLPALS1HS1EGEEDEDEEEDEGKGWSSEK	P55201_462
2	1	LEQLCEEFS1EEER	Q9H3C7_360
2	1	RIS1QSQPVR	O95071_1549
2	1	RIS1GLIYEETR	P62805_48
2	1	RPAAAAAAGSAS1PR	Q96S55_153
2	1	LFNLS1KEDDVR	P62753_148
3	1	RGS1S1PDVHALLEITEESDAVLVDK	Q6NZI2_365
3	1	RGS1S1PDVHALLEITEESDAVLVDK	Q6NZI2_366
3	1	LFIIRGS1PQQIDHAK	Q92945_480
3	1	RGT1S1PRPPEGGLGYSQLGDDDLK	P21127_751
3	1	RIGDLQAAIEDEMES1DENEDLINSLQDMVTK	Q92614_1942
3	1	RGT1S1PRPPEGGLGYSQLGDDDLK	P21127_752
3	1	RIDT1PS1LEEPSDLEELEQFAK	P14859_276
3	1	RIDT1PS1LEEPSDLEELEQFAK	P14859_278
2	1	LENS1PLGEALR	Q9NX40_108
2	1	RNS1LEGYSR	Q8NDT2_562
2	1	LEGVDGGQS1PR	O00418_18
2	1	LEEPPELNRQS1PNPR	Q7Z5L9_175
3	1	LEEPPELNRQS1PNPR	Q7Z5L9_175
3	1	RMS1DEFVDSFKK	Q92934_118
3	1	RMS1PKPELTEEQK	P41208_20
3	1	RNDDISELEDLS1ELEDLKDAK	Q9H4L7_152
2	1	RLS1AGLYR	Q13506_395
3	1	RNS1RDGDPLPSSLSCK	P53602_96
2	1	RNS1SEASSGDFLDLK	Q9UK76_87
3	1	RNS1VERPAEPVAGAATPSLVEQQK	Q9BTC0_1456
2	1	RLSYNTAS1NK	P49207_17
3	1	LEKS1PLAGNKDNK	O75151_625
2	1	RLS1QPESAEK	Q9UKV3_710
2	1	RLS1PSAS1PPR	Q8IYB3_393
2	1	RLS1PSAS1PPR	Q8IYB3_389
2	1	LELQGPRGS1PNAR	P19338_563
2	1	RLS1NTDGLPR	Q9NTJ4_480
3	1	LELQGPRGS1PNAR	P19338_563
3	1	RLS1EQLAHTPTAFK	Q9UBF8_511
3	1	RLS1DCESTDVKR	Q7Z333_1366
3	1	RLS1AQGQAISVVGSLSSMSPLEEEAPQAK	Q92797_494
2	1	QRS1LGPSLATDKS	Q9H3N1_270
3	1	QRS1DDESPSTSSGSSDADQRDPAAPEPEEQEER	Q969T4_8
3	1	QRPVPQPSSAS1LDEYTLMR	Q9Y4H2_594
4	1	PATPAEDDEDDDIDLFGS1DNEEEDKEAAQLREER	P29692_162
3	1	NYS1VGSRPLKPLSPLR	O60825_483
4	1	PAPAVGEAEDKENQQATSGPNQPS1VRR	P16989_324
2	1	LNAS1PAAR	Q9UGU0_574
2	1	LMHNAS1DS1EVDQDDVVEWK	Q9H2P0_955
3	1	PATPAEDDEDDDIDLFGS1DNEEEDKEAAQLREER	P29692_162
2	1	LMHNAS1DS1EVDQDDVVEWK	Q9H2P0_953
2	1	NYSEVIEVDES1DVEEDIFPTTSK	P49959_649
2	1	PAT1PGASSVEQLR	Q9H3U1_15
3	1	LMHNAS1DS1EVDQDDVVEWK	Q9H2P0_955
3	1	LMHNAS1DS1EVDQDDVVEWK	Q9H2P0_953
3	1	PGATAFLEEATAEEPGAAPGS1PPDS1PGR	Q96C34_71
3	1	PGATAFLEEATAEEPGAAPGS1PPDS1PGR	Q96C34_75
2	1	NYQQNYQNS1ESGEK	P67809_165
2	1	NWDSLIPDEMPDS1PIQEK	O95613_2177
2	1	LPDMS1VK	Q09666_691
2	1	NVSHNPLLLLT1PQK	P47712_268
2	1	LPDLS1PVENK	Q9Y520_2105
3	1	NVSYKEDDDFET1DS1DDLIEMTGEGVDEQQDNSETIEK	O14647_240
3	1	NVSYKEDDDFET1DS1DDLIEMTGEGVDEQQDNSETIEK	O14647_242
2	1	NWEDEDFYDS1DDDTFLDR	Q9BWU0_466
2	1	LNGQS1PGLAR	Q9ULC8_725
2	1	LNLAQFLNEDLS1	Q9BPX3_1015
2	1	NYILDQTNVYGS1AQR	Q9BUJ2_512
3	1	QRPSYDIFEDS1DDS1EPGGPPAPR	Q9UMN6_1095
2	1	PYQDFIIDS1R	Q96Q11_353
2	1	PVS1PSSLLDTAISEEAR	P57059_435
2	1	PVSVAGS1PLS1PGPVR	Q9Y4H2_388
2	1	PVSVAGS1PLS1PGPVR	Q9Y4H2_391
2	1	LLS1FRS1MEEAR	O43149_1540
3	1	PVAPQVPS1PGGAPGQGPYPYSLSEPAPLTLDTSGK	Q9NZB2_383
2	1	LLS1FRS1MEEAR	O43149_1537
3	1	LLQQQEEEEACLEEEEEEEDS1DEEDQR	Q96F63_257
3	1	PTTQQS1PQDEQEKLLDEAIQAVK	Q96QK1_7
3	1	PSDVGNLDDFAES1DEDEAHGPGAPEAR	Q8N3D4_191
2	1	PHYGS1VLDNER	P46940_19
2	1	PQSPVIQAAAVS1PK	Q9Y6D5_227
2	1	PSAPS1PPPR	Q8IV50_24
2	1	PSMS1PTPLDR	Q9UQ35_2123
3	1	PSPEGDPSPPPPPMSALVPDT1PPDT1PPAMK	Q3KQU3_47
3	1	PSPEGDPSPPPPPMSALVPDT1PPDT1PPAMK	Q3KQU3_51
2	1	PSSFQNNVQS1QDPQVSTK	Q9NRL2_850
3	1	NVRS1DIS1DQEEDEESEGCPVSINLSK	Q15154_1768
3	1	NVRS1DIS1DQEEDEESEGCPVSINLSK	Q15154_1765
2	1	LPLLPPES1PGPLR	Q14160_853
3	1	NSVQSGES1DS1DEEEESKEPPIKLPK	O75592_181
3	1	LQAALDDEEAGGRPAMEPGNGS1LDLGGDS1AGR	Q00839_66
3	1	LQAALDDEEAGGRPAMEPGNGS1LDLGGDS1AGR	Q00839_59
3	1	NSVHEQEAINS1DPELSNCENFQK	Q8IX90_119
3	1	NSVQSGES1DS1DEEEESKEPPIKLPK	O75592_183
2	1	LQADPKPIS1PQQK	O75128_815
2	1	NS1WDSPAFSNDVIR	Q6DN90_512
2	1	LPS1PAPAR	Q8IY33_143
2	1	NTAAMVCS1LENR	P23921_780
3	1	NTDSWAPPLEIVNHRS1PS1REK	Q9NRR4_355
3	1	NTDSWAPPLEIVNHRS1PS1REK	Q9NRR4_357
2	1	NVPQEES1LEDSDVDADFK	O00505_56
2	1	NSQPNRYT1NR	P50750_186
2	1	LQEES1DLELAK	O75822_127
2	1	NS1PNNISGISNPPGTPR	Q9BWW4_347
2	1	NSPTFKS1FEER	Q16890_149
3	1	LQAKES1PQRK	Q15061_77
2	1	NSQLFAAS1QK	Q9Y232_170
2	1	LQAKES1PQRK	Q15061_77
2	1	NSS1WYSSGSR	Q86XZ4_480
2	1	NSSLLS1FDNEDENE	Q96AT1_146
2	1	NSS1PAPPQPAPGK	Q9NYV4_1083
4	1	NSSTDQGS1DEEGSLQKEQESAMDKHNLER	Q12789_1068
2	1	LPS1LGNKEPPGQEK	Q9UPY5_26
2	1	NTDVAQS1PEAPKQEAPAK	Q9P2E9_615
2	1	LPLQES1EEEEREER	P23497_157
2	1	LPREPS1NPER	P23588_131
2	1	LPLVPES1PRR	Q86WB0_321
3	1	NTPSQHSHSIQHS1PER	Q9NYF8_268
3	1	NTDVAQS1PEAPKQEAPAK	Q9P2E9_615
2	1	NVALLSQLYHS1PAR	Q15717_202
2	1	NVPHEDICEDS1DIDGDYR	O00629_60
3	1	NVPHEDICEDS1DIDGDYR	O00629_60
2	1	NVPQEESLEDS1DVDADFK	O00505_60
3	1	NT1PSQHSHSIQHS1PER	Q9NYF8_268
3	1	NT1PSQHSHSIQHS1PER	Q9NYF8_257
3	1	LPS1LGNKEPPGQEK	Q9UPY5_26
2	1	NT1FVGTPFWMAPEVIK	Q9Y6E0_190
2	1	NTFTAWS1DEES1DYEIDDRDVNK	Q6PKG0_631
2	1	NTFTAWS1DEES1DYEIDDRDVNK	Q6PKG0_627
3	1	NTFTAWS1DEES1DYEIDDRDVNK	Q6PKG0_631
3	1	NTFTAWS1DEES1DYEIDDRDVNK	Q6PKG0_627
3	1	NTFTAWS1DEESDYEIDDRDVNK	Q6PKG0_627
2	1	QAS1EDSNDLTPTLPETPVPLPR	Q9ULH1_1041
2	1	QAS1PTEVVER	Q8TB72_182
3	1	QMNMS1PPPGNAGPVIMSIEEK	Q86U42_150
3	1	LKFS1DEEDGRDS1DEEGAEGHR	P48634_350
2	1	QLS1SGVSEIR	P04792_82
2	1	QLSS1GVSEIR	P04792_83
2	1	QLSVEPYS1QEEAER	O00488_98
2	1	QLT1QPETHFGR	Q9UJU6_291
2	1	QMNMS1PPPGNAGPVIMSIEEK	Q86U42_150
2	1	QMS1FDLTK	Q9ULH0_918
2	1	QLS1MSSADSADAK	Q5JSZ5_416
2	1	QMS1LCGTPEK	Q9UPU5_1285
3	1	LKFS1DEEDGRDS1DEEGAEGHR	P48634_342
2	1	QNS1DPTSENPPLPTR	Q9UKE5_640
3	1	QNS1PAGNKENIKPNETSPSFSK	Q99700_758
2	1	QLS1PEDSSSPVK	Q96AY2_111
3	1	LKLEDDS1EES1DAEFDEGFKVPGFLFK	Q03468_489
2	1	QLS1ESESSLEMDDER	Q16204_323
4	1	LKFS1DEEDGRDS1DEEGAEGHR	P48634_350
2	1	QLHLEGAS1LELS1DDDTESK	P35580_1952
2	1	QLHLEGAS1LELS1DDDTESK	P35580_1956
2	1	QLHNS1LDPSELPGK	Q86V48_1042
4	1	QLPALDGSLMGPES1PPAQEEEAPVS1PHKKPAPQK	Q8N9T8_628
4	1	QLPALDGSLMGPES1PPAQEEEAPVS1PHKKPAPQK	Q8N9T8_639
2	1	QLSES1FK	Q08945_659
2	1	QLS1LSSSR	Q9UGP4_233
4	1	LKFS1DEEDGRDS1DEEGAEGHR	P48634_342
3	1	QLS1LEGSGLGVEDLKDNTPSGK	Q9UMZ2_752
2	1	QLS1LPLTQSK	Q9C0I1_564
2	1	QNS1PVTQDGIQESPWQDR	O75815_83
3	1	QNS1QLPAQVQNGPSQEELEIQR	Q8N8S7_125
2	1	QNS1QLPAQVQNGPSQEELEIQR	Q8N8S7_125
2	1	LIPGPLS1PVAR	P48634_1219
2	1	LKAEVDNRS1PQK	Q5W0B1_210
3	1	LKAEVDNRS1PQK	Q5W0B1_210
3	1	QQLEEEEENFSRPQIDENPLDDNS1EEEMEDAPK	Q5F1R6_370
2	1	QQLS1AEELDAQLDAYNAR	Q86V81_239
2	1	QQS1EEDLLLQDFSR	Q9UNL2_11
3	1	QQS1FCAKPPPSPLSPVPSVVK	Q70E73_845
2	1	QQTEKPES1EDEWER	O60231_160
2	1	QQVAFYGQTLGQAQAHS1QEQ	Q96I24_569
3	1	QRPSYDIFEDS1DDS1EPGGPPAPR	Q9UMN6_1092
3	1	QQFHSKPVDS1DS1DDDPLEAFMAEVEDQAAR	Q86XP3_111
3	1	QQFHSKPVDS1DS1DDDPLEAFMAEVEDQAAR	Q86XP3_109
2	1	LKAEVEKQS1K	Q9UM00_98
3	1	QQDLHLES1PQRQPEYSPESPR	Q9H6F5_102
3	1	GHQDLDPDNEGELRHT1R	Q9ULF5_308
3	1	LKAEVEKQS1K	Q9UM00_98
3	1	QPPPLAPQS1PQGGVMGGSNSNQQQQMR	P46937_289
2	1	QPLSEASNQQPLS1GGEEK	Q9NQW6_54
3	1	QPLLLS1EDEEDTKR	Q99613_39
2	1	QPLLLS1EDEEDTKR	Q99613_39
3	1	QPEKEEEEEAGES1VEDIFSEVVGR	Q8TDD1_644
2	1	QNT1EESTIGR	Q9ULF5_536
2	1	QNS1VQEQPGTACLSK	Q9NQW6_225
3	1	LKLEDDS1EES1DAEFDEGFKVPGFLFK	Q03468_486
3	1	QLGDFFGMSNSYAECYPATMDDMAVDS1DEEVDYSK	Q13123_460
2	1	QAS1TDAGTAGALTPQHVR	P46937_109
2	1	QFTQS1PETEASADSFPDTK	O15061_653
2	1	LLIVQDAS1ER	O95772_193
2	1	QES1CLGNSPPFEK	Q86W56_286
3	1	QES1DPEDDDVKKPALQSSVVATSK	Q9H307_100
4	1	QES1DPEDDDVKKPALQSSVVATSK	Q9H307_100
2	1	QES1DPEDDDVKKPALQSSVVATSK	Q9H307_100
3	1	QFTPCQLLADHANS1PNKK	P40939_756
3	1	LLLERPS1PIRDR	Q96T37_700
3	1	QGGASQSDKTPEELFHPLGADS1QV	P11166_490
2	1	QGS1FSEDVISHK	Q9UPN3_3927
3	1	QGS1FTIEKPSPNIPIELIPHINK	Q5SW79_838
2	1	QGSPDQVS1PVSEMTSTSLYQDK	P46821_1443
2	1	QGS1PDQVSPVSEMTSTSLYQDK	P46821_1438
2	1	QEEMNS1QQEEEEMETDAR	Q13435_289
2	1	QEAGDS1PPPAPGTPK	P49848_653
2	1	QLAELETEDGMQES1P	Q96QG7_548
3	1	QDKPMDTSVLS1EEGGEPFQK	Q12888_398
2	1	QAS1VTLQPLK	P78345_253
2	1	LLQLVEDRGS1GR	P17844_480
3	1	QDGS1QEAPEAPLSSELEPFHPKPK	Q14676_1086
2	1	LLPPAS1P	Q9Y4R8_836
2	1	QDPVTYIS1ET1DEEDDFMCK	P35251_108
2	1	QDPVTYIS1ET1DEEDDFMCK	P35251_110
3	1	QDS1DS1DVVDIEEAEHDFMGEAHPVVFSR	Q5T5Y3_738
3	1	QDS1DS1DVVDIEEAEHDFMGEAHPVVFSR	Q5T5Y3_740
2	1	QGS1PDQVS1PVSEMTSTSLYQDK	P46821_1438
2	1	QGS1PDQVS1PVSEMTSTSLYQDK	P46821_1443
2	1	QHEVEIPS1PTQK	Q08499_348
3	1	QITQEEDDS1DEEVAPENFFSLPEK	Q92733_267
2	1	QILIACS1PVSSVR	Q5QJE6_117
2	1	QIS1FNGSEGR	O14646_1081
2	1	QIS1LPDLSQEEPQLK	Q15390_119
2	1	QITQEEDDS1DEEVAPENFFSLPEK	Q92733_267
2	1	QIT1QEEDDS1DEEVAPENFFSLPEK	Q92733_261
3	1	QHLGATGGPGAQLGAS1FLQAR	Q9NWW5_23
2	1	QIT1QEEDDS1DEEVAPENFFSLPEK	Q92733_267
3	1	QKEDVEVVGGS1DGEGAIGLSSDPK	Q8NHZ8_42
2	1	QKS1DAEEDGGTVSQEEEDR	P27824_554
2	1	QKS1EEPSVSIPFLQTALLR	Q5SW79_446
2	1	QICVVMLETLSQS1PPK	Q15366_173
2	1	LKMS1PGR	Q9UGU0_1019
3	1	LKS1DERPVHIK	Q9UPN9_1119
2	1	QICLVMLETLSQS1PQGR	Q15365_173
2	1	LKS1IEER	O15164_1042
4	1	QIASQFPPPPTPPAMESQPLKPVPANVAPQS1PPAVK	Q70E73_894
2	1	QIANS1QDGYVWQVTDMNR	P10155_19
2	1	LLGMS1FMNR	Q9UIQ6_80
2	1	LLHEDLDES1DDDMDEK	O43150_701
2	1	QHLGATGGPGAQLGAS1FLQAR	Q9NWW5_23
2	1	SGGLQT1PECLS1R	P85037_441
2	1	KET1ES1EAEDNLDDLEK	Q8IYB3_874
2	1	S1GGGDLTLGLEPSEEEAPR	P04626_1054
2	1	KET1ES1EAEDNLDDLEK	Q8IYB3_872
2	1	SGGKIS1LK	Q6UWN8_73
2	1	SGGLQT1PECLS1R	P85037_436
2	1	S1GEGEVSGLMR	Q13263_473
2	1	SGGLQT1PECLSR	P85037_436
2	1	SGGLQTPECLS1R	P85037_441
3	1	SGGSGHAVAEPAS1PEQELDQNK	P46013_308
3	1	SGIGHEAS1LKR	Q8N954_141
2	1	SGIGHEAS1LKR	Q8N954_141
2	1	S1GEQITSSPVSPK	O43314_1006
2	1	S1GECS1PVPMGSFPR	P25054_111
2	1	KET1PPPLVPPAAR	Q9BQA1_5
3	1	SFS1QPEAGGSHHK	Q8WVV9_61
2	1	SFS1QPEAGGSHHK	Q8WVV9_61
2	1	S1GECS1PVPMGSFPR	P25054_107
2	1	S1FYSSHYAR	Q8NEY8_110
2	1	S1GAQASSTPLSPTR	P02545_12
2	1	S1GDEEFKGEDELCDSGR	O43823_339
2	1	S1GDEMIFDPTMSK	P20042_2
3	1	S1GS1PAPETTNESVPFAQHSSLDSR	O15047_468
3	1	S1GS1PAPETTNESVPFAQHSSLDSR	O15047_470
2	1	SGSSFVHQAS1FK	P49792_1456
2	1	SGS1YSYLEER	O14974_910
2	1	SGTNS1PPPPFSDWGR	Q9UKT5_12
2	1	SGTSSPQS1PVFR	Q8N556_668
2	1	S1GKYDLDFK	P06733_254
2	1	SGLS1LEELR	O60333_1057
2	1	SGMS1PEQSR	Q9UQ35_1132
2	1	S1GNGNKPPSTDLK	P51153_178
2	1	S1GNWESSEGWGAQPEGAGAQR	Q9Y5X1_116
2	1	KEVS1PEVVR	Q5T200_198
2	1	SFS1PKS1PLELGEK	Q15742_162
2	1	SFS1PKS1PLELGEK	Q15742_159
2	1	S1FEEEGEHLGSR	Q9BXW6_499
3	1	SEWLDPS1QKS1PLHVGETR	O15164_808
3	1	SEWLDPS1QKS1PLHVGETR	O15164_811
2	1	S1FAGNLNTYK	Q01813_386
2	1	S1FDDPIVQTER	O95757_74
2	1	S1FDHLISDTK	P21359_2543
2	1	S1FEDLTDHPVTR	P78536_791
2	1	S1FEMTEFNQALEEIK	Q9BVS4_390
2	1	KFVEWLQNAEEES1ES1EGEEN	Q9Y6E2_412
2	1	S1FEPVGTRPR	Q8NBJ9_389
3	1	S1FEQVSGVTVPHNPSSAVGCGAGTDANR	Q9BYI3_453
2	1	S1FEVEEVETPNSTPPR	Q9UHD8_30
2	1	SFGS1PNR	P50613_164
2	1	KFVEWLQNAEEES1ES1EGEEN	Q9Y6E2_414
2	1	SFS1MQDLTTIR	Q9H902_152
2	1	SES1VEGFLSPSR	Q08AD1_1313
3	1	SES1PKEPEQLRK	P09651_6
2	1	SES1PKEPEQLRK	P09651_6
2	1	SES1PPPLSDPK	Q15059_263
2	1	SEVAAGGGS1WDDR	Q66K74_321
2	1	SESVVY1ADIR	O95297_263
2	1	SETSWES1PK	Q86UE4_568
2	1	S1FLESNYFTKPNLK	O60293_1046
2	1	S1FNGTDNHIR	Q5T0W9_466
2	1	SFNMPS1LDK	Q96PC5_1255
2	1	SFSKEELMS1S1DLEETAGSTSIPK	O00567_519
2	1	S1FSIS1PVR	P18583_2013
2	1	SFSKEELMS1S1DLEETAGSTSIPK	O00567_520
2	1	SFNYS1PNSSTSEVSSTSASK	Q5VT52_593
3	1	SFSKEELMS1S1DLEETAGSTSIPK	O00567_519
3	1	SFSKEELMS1S1DLEETAGSTSIPK	O00567_520
2	1	SFS1KEVEER	Q04637_1187
2	1	SFS1MQDLR	Q9H6H4_152
2	1	S1FSIS1PVR	P18583_2009
2	1	SFS1IS1PVR	P18583_2013
2	1	SFS1IS1PVR	P18583_2011
2	1	SFS1FEKPR	P78314_427
2	1	SFS1EDTLMDGPAR	Q9BRG2_125
2	1	SFS1ADNFIGIQR	Q8N7R7_344
2	1	S1FQQSSLSR	P43243_4
2	1	S1FQGDDSDLLLK	Q9UPQ0_875
2	1	S1FQDYTGQK	Q9NP64_114
2	1	SHDDGNIDLES1DSFLK	P18583_152
4	1	RRPGAQPLPPPPPS1QS1PEPTEPHPR	Q9UIS9_295
3	1	SKDYDVYS1DNDICSQESEDNFAK	Q8N5P1_77
2	1	S1IVVIHPDTGR	O60437_1657
2	1	S1IVWYPPWAR	Q9UH62_72
3	1	SKDEEEDEES1DDADDTPILKPVSLLR	Q92794_1113
2	1	SIS1QDS1LDELSMEDYWIELENIK	Q8N392_69
2	1	SKESVPEFPLS1PPK	P16949_38
2	1	SIS1QDS1LDELSMEDYWIELENIK	Q8N392_66
3	1	KES1KGPIVPLNVADQK	P55011_994
2	1	KES1LKVQK	Q9BZF1_120
2	1	SIS1LKLDSEE	O00562_1237
3	1	SIS1LTRPGSSSLSSGPNSILCR	Q9HB19_314
2	1	KEMELLIMT1K	Q9UMD9_364
2	1	SIS1NEGLTLNNSHVSK	Q08AD1_464
3	1	SIS1NEGLTLNNSHVSK	Q08AD1_464
2	1	SIS1PEVSASR	Q9Y2F5_925
3	1	SKESVPEFPLS1PPK	P16949_38
2	1	SKFS1PQK	Q9NS91_158
3	1	S1HDRLPYQR	P49761_199
4	1	SKS1EEAHAEDSVMDHHFR	Q8NC51_330
2	1	SKS1ETGDSSIFR	O43166_288
2	1	SKS1LENFFLR	Q6ZMT1_48
3	1	SKS1NPDFLKK	Q6WCQ1_993
2	1	SKS1NPDFLKK	Q6WCQ1_993
3	1	SKS1PNNEGDVHFSR	Q8NAP3_309
3	1	SKS1DGEAKPEPSPSPR	P26358_143
2	1	S1KINLQDLQGACTK	P04035_872
2	1	SKHEEEEWT1DDDLVES1L	P51946_315
2	1	SKHEEEEWT1DDDLVES1L	P51946_322
2	1	SKPIPIMPAS1PQK	O00429_616
3	1	SKPLAAS1PKPAGLK	P46821_2271
2	1	SKPVFSESLS1D	O60220_96
3	1	SKPVLEPLT1PPLGS1PRPR	Q9H7P9_445
3	1	SKPVLEPLT1PPLGS1PRPR	Q9H7P9_450
3	1	SIS1CEEATCSDTSESILEEEPQENQKK	O94763_442
2	1	SIS1ADDDLQESSR	P18615_115
3	1	SHVSSEPYEPIS1PPQVPVVHEK	O75376_2151
2	1	SHS1SSEAYEPR	Q8IVF2_280
3	1	SHVEDGDIAGAPAS1S1PEAPPAEQDPVQLK	Q9P2E9_1276
3	1	SHVEDGDIAGAPAS1S1PEAPPAEQDPVQLK	Q9P2E9_1277
2	1	SHS1PSASQSGSQLR	Q8WWI1_1593
2	1	SIDGKDAVHS1FK	Q8NEL9_341
2	1	SIDSEFSNAIAS1IR	Q8NFT8_696
2	1	S1IRPGLSPYR	Q14697_52
3	1	SHIAQWS1PHT1PPR	P40189_670
2	1	S1HDRLPYQR	P49761_199
2	1	S1HHAASTTTAPTPAAR	Q7Z6Z7_1084
3	1	SHHAPMS1PGSSGGGGQPLAR	O14497_363
3	1	SHIAQWS1PHT1PPR	P40189_667
2	1	SHIAQWS1PHT1PPR	P40189_667
2	1	SHIAQWS1PHT1PPR	P40189_670
3	1	S1HNDFVAILDLPEGEHQYK	O43741_108
3	1	S1HNNFVAILDLPEGEHQYK	Q9Y478_108
3	1	SHQHMSPLAAQEMS1VR	Q5VU97_1138
2	1	S1IDTQTPSVQER	Q86VQ1_345
2	1	S1IEDDEEGHLICQSGDVLR	Q9HAZ1_138
3	1	S1IEDDEEGHLICQSGDVLR	Q9HAZ1_138
2	1	S1INKLDSPDPFK	P42566_790
2	1	S1IKS1DVPVYLK	Q5SW79_359
2	1	SILS1PGGSCGPIK	P78347_210
2	1	SIMVQS1PEK	Q14191_1133
2	1	SINHQIES1PSER	Q9UPQ0_973
2	1	SINKLDS1PDPFK	P42566_796
2	1	S1IPMPASR	P35568_374
3	1	S1IGASPNPFSVHTATAVPSGK	P09884_186
2	1	S1IPQLDLGWPDTIAYR	A6ND36_127
2	1	S1IQCLTVHK	O75083_322
2	1	S1IQDLTVTGTEPGQVSSR	O43318_439
3	1	SIQEIQELDKDDES1LRK	P52565_47
2	1	S1IQFVDWCPTGFK	P68363_340
2	1	SIQPQVS1PR	Q13322_104
2	1	S1IKS1DVPVYLK	Q5SW79_356
2	1	SIKS1DVPVYLK	Q5SW79_359
3	1	S1IKRPSPAEK	Q9HC35_171
3	1	SIIQSAQQDS1IKK	Q92616_786
3	1	S1IHS1FMTHPEFAIEEELPR	P23634_1165
3	1	S1IHS1FMTHPEFAIEEELPR	P23634_1162
3	1	S1IHRDHIESPK	Q08AD1_1268
2	1	S1IHEVDISNLEAALR	Q9Y2H5_867
2	1	S1IGS1AVDQGNESIVAK	Q9H0H5_206
2	1	S1IGS1AVDQGNESIVAK	Q9H0H5_203
2	1	S1IGSAVDQGNESIVAK	Q9H0H5_203
2	1	S1IGASPNPFSVHTATAVPSGK	P09884_186
2	1	SES1MPVQLNK	Q92609_522
2	1	SES1LSNCSIGKK	Q92625_647
2	1	KPS1EDEVLNK	Q8NDI1_1058
2	1	S1AEEEAADLPTKPTK	Q8WW12_53
2	1	S1AGALEEGTSEGQLCGR	Q8N2F6_45
2	1	S1AGEEEDGPVLTDEQK	Q66PJ3_332
3	1	KQDFDEDDILKELEELS1LEAQGIK	O60841_66
2	1	SALS1PSKSPAK	P49792_2276
2	1	S1APASPTHPGLMSPR	P85037_416
3	1	SADNLSCPS1PLNVMEPVTELMQEQSYLK	P28290_1063
2	1	KPRS1PPR	Q86TG7_252
2	1	KPIDS1LRDS1R	Q9UQ35_2688
2	1	KPIDS1LRDS1R	Q9UQ35_2684
3	1	KPAT1PAEDDEDDDIDLFGS1DNEEEDKEAAQLR	P29692_162
3	1	KPAT1PAEDDEDDDIDLFGS1DNEEEDKEAAQLR	P29692_147
3	1	KQFS1LENVQEGEILHDAK	O75113_300
3	1	S1APPS1PPFPPPPAFPELAACTPPASPEPMSALASR	Q8WX93_688
2	1	S1AAASNLSGLSLQEAQQILNVSK	Q9Y3D7_45
2	1	RYS1PDELR	Q8WUB8_270
2	1	RYS1PPIQR	Q8IYB3_597
2	1	RYS1PS1PPPK	Q8IYB3_605
2	1	RYS1PS1PPPK	Q8IYB3_607
3	1	KRS1WGHES1PEER	Q9UKJ3_1009
2	1	KRPQS1PS1PR	Q99590_818
2	1	SAADS1ISESVPVGPK	P45974_783
2	1	S1ADGSAPAGEGEGVTLQR	Q01650_31
2	1	KRPQS1PS1PR	Q99590_816
2	1	SAAEAVATSVLTQMAS1QR	P17544_459
2	1	SAAPSQLQGNS1FK	Q9Y620_14
2	1	SAAS1PVVSSMPER	P18583_1769
2	1	SADGS1APAGEGEGVTLQR	Q01650_35
3	1	S1APPS1PPFPPPPAFPELAACTPPASPEPMSALASR	Q8WX93_684
2	1	SAS1PTVPR	Q92817_2025
2	1	S1AS1PYPSHSLSSPQR	Q5T200_370
2	1	S1AS1PYPSHSLSSPQR	Q5T200_372
2	1	KPALPVS1PAAR	Q9BWU0_82
2	1	KLS1LQER	Q8N5S9_74
2	1	KLGNS1LLR	Q14980_2062
2	1	S1AS1PPPATSSSSSSR	Q9H7N4_614
2	1	SAS1ADNLTLPR	Q8ND76_326
2	1	SAS1LSYPDR	Q6P4Q7_664
2	1	SAS1ASHQADIK	Q14739_99
2	1	SAS1EPSLHR	P04049_621
2	1	SAS1EPSLNR	P15056_729
2	1	SAS1FAFEFPK	Q86YV5_696
4	1	KPAT1PAEDDEDDDIDLFGS1DNEEEDKEAAQLR	P29692_162
4	1	KPAT1PAEDDEDDDIDLFGS1DNEEEDKEAAQLR	P29692_147
2	1	SAS1PDDDLGSSNWEAADLGNEER	O00193_17
2	1	S1AS1PPPATSSSSSSR	Q9H7N4_612
2	1	S1AS1PDDDLGSSNWEAADLGNEER	O00193_15
2	1	S1AS1PDDDLGSSNWEAADLGNEER	O00193_17
3	1	S1AS1PHDVDLCLVSPCEFEHR	Q66K74_729
3	1	S1AS1PHDVDLCLVSPCEFEHR	Q66K74_731
3	1	KRS1WGHES1PEER	Q9UKJ3_1014
3	1	RYS1FRVPEEER	Q5VT25_1545
2	1	RYS1DFEWLR	O60493_72
2	1	RRS1QS1IEQESQEK	Q5VTL8_529
3	1	RRS1QS1IEQESQEK	Q5VTL8_527
3	1	RRS1QS1IEQESQEK	Q5VTL8_529
2	1	RS1ECNMCNTPK	O95218_83
2	1	RS1PS1PPPTR	Q8IYB3_549
2	1	RS1PS1PPPTR	Q8IYB3_551
2	1	RRS1QS1IEQESQEK	Q5VTL8_527
2	1	RYS1DFEWLK	Q9UMY4_73
4	1	RRPGAQPLPPPPPS1QS1PEPTEPHPR	Q9UIS9_297
3	1	RRPGASPTGETPTIEEGEEDEDEAS1EAEGAR	P04920_132
3	1	RRPS1PQPSPR	Q9UQ35_2702
2	1	RRPS1PQPSPR	Q9UQ35_2702
3	1	RRS1PS1PYYSR	Q13595_260
3	1	RRS1PS1PYYSR	Q13595_262
2	1	KS1PGVEIK	Q9Y597_711
3	1	RVS1VCAETYNPDEEEEDTDPR	P13861_99
2	1	RVS1VCAETYNPDEEEEDTDPR	P13861_99
3	1	KS1PRPAGPQLFLPDPDPQR	Q9BUH6_152
2	1	RWS1APESR	P54253_775
3	1	RYGLLANTEDPTEMAS1LDS1DEETVFESR	Q9BVV8_117
3	1	RYGLLANTEDPTEMAS1LDS1DEETVFESR	Q9BVV8_120
2	1	RYPSSISSS1PQK	Q14157_609
3	1	RVS1S1DEEHTVDSCISDMK	Q70CQ2_3359
3	1	RVS1S1DEEHTVDSCISDMK	Q70CQ2_3358
2	1	RVS1PLNLSSVT1P	Q9UJX2_596
2	1	RVS1PLNLSSVT1P	Q9UJX2_588
3	1	RVS1EVEEEKEPVPQPLPSDDTR	O43290_448
2	1	RTDALTSS1PGR	P49736_41
3	1	RS1YDVPPPPMEPDHPFYSNISK	P18669_118
2	1	RS1PVPAQIAITVPK	O43432_495
2	1	KLES1LRR	Q8N4V1_128
2	1	KLES1LDALEPEEK	Q14807_562
2	1	SEALS1S1VLDQEEAMEIK	Q12888_640
2	1	S1EAEDEDDEDYVPYVPLR	Q9UJV9_23
2	1	KGNAEGS1S1DEEGKLVIDEPAK	P51858_132
3	1	KGNAEGS1S1DEEGKLVIDEPAK	P51858_133
3	1	KGNAEGS1S1DEEGKLVIDEPAK	P51858_132
2	1	SEALS1S1VLDQEEAMEIK	Q12888_639
2	1	SEAPETPMEEEAELVLT1EK	Q5JTH9_88
2	1	S1EDEDSLEEAGSPAPGPCPR	Q8TBB5_413
2	1	S1EDEDS1LEEAGSPAPGPCPR	Q8TBB5_413
2	1	S1EDEDS1LEEAGSPAPGPCPR	Q8TBB5_418
2	1	KGNAEGS1S1DEEGKLVIDEPAK	P51858_133
3	1	KGS1DALRPPVPQGEDEVPK	Q8N3D4_310
2	1	SDSLS1PPR	Q9UPQ0_192
2	1	SDS1DYDLSPK	Q08499_197
1	1	SDSDYDLS1PK	Q08499_202
2	1	SDS1LLSFR	Q00587_192
2	1	SDSNLGGHS1IR	Q14966_636
2	1	SDS1SQPMLLR	P11532_3623
3	1	SDSVLPASHGHLPQAGS1LER	Q8N4C8_763
2	1	SDVSPIIQPVPS1IK	P40818_400
3	1	SEAAAPHTDAGGGLS1S1DEEEGTSSQAEAAR	Q01831_883
3	1	SEAAAPHTDAGGGLS1S1DEEEGTSSQAEAAR	Q01831_884
3	1	SEDES1ETEDEEEKSQEDQEQKR	P25205_672
2	1	SEDMPFS1PK	Q12888_265
3	1	SEQSSMSIEFGQES1PEQSLAMDFSR	P46821_1653
2	1	KGGS1WIQEINVAEK	P78527_4026
2	1	SEPIS1PPRDR	Q02078_408
4	1	SEPVINNDNPLES1NDEKEGQEATCSRPQIVPEPMDFR	P23497_362
3	1	KGAGDGS1DEEVDGKADGAEAK	P35579_1943
2	1	KGAAPT1PPGK	Q13428_914
2	1	SESELIDELS1EDFDR	P20810_373
2	1	SEDPPGQEAGS1EEEGSSASGLAK	O75153_664
2	1	SES1ELIDELSEDFDR	P20810_366
2	1	SES1ENWR	Q6Y7W6_201
2	1	SESLIDAS1EDSQLEAAIR	O94888_285
2	1	SELS1QDAEPAGSQETK	Q9BVJ6_437
2	1	SELS1PVAR	P25054_2283
3	1	SELNEIKENQRS1PVR	Q13427_397
2	1	SELLHIES1QVELLR	Q9UBK8_189
3	1	SEHTVFIMPPEPPPDDGKDLS1PK	Q5VZ89_703
2	1	SEGS1PVLPHEPAK	Q9UKE5_769
2	1	S1EGEGEAASADDGSLNTSGAGPK	Q9NWV8_49
2	1	SEES1PVYSNSSVR	Q03188_538
2	1	SDSDYDLS1PK	Q08499_202
3	1	KHGLAHDEMKS1PR	Q9Y2W1_698
2	1	SAS1WGSADQLK	Q86VQ1_223
2	1	SAYQTIDS1AEAPADPFAVPEGR	Q6RW13_138
2	1	S1AYGGPVGAGIR	P08729_53
2	1	KKT1LS1LVK	Q96RQ1_9
3	1	KKS1PNELVDDLFK	Q9UNZ2_114
2	1	KKS1PNELVDDLFK	Q9UNZ2_114
3	1	KKDAS1DDLDDLNFFNQK	P20042_67
2	1	S1AVLLVDETATTPIFANR	Q12802_1876
2	1	SCFES1S1PDPELK	Q9UQ35_875
2	1	SCFES1S1PDPELK	Q9UQ35_876
2	1	S1CFESSPDPELK	Q9UQ35_871
3	1	S1CHDLDLLGQSPGWGQTQAVETNIVCK	Q9P0V3_296
2	1	KKT1LS1LVK	Q96RQ1_11
2	1	SATRPS1PS1PER	Q9UQ35_353
2	1	SAS1WGSTDQLK	Q6P1L5_273
3	1	SATPEPVTDNRDVEDMELS1DVEDDGSK	Q5VT52_374
2	1	KLEGNS1PQGS1NQGVK	P61006_185
2	1	SATRPS1PS1PER	Q9UQ35_351
2	1	KLEGNS1PQGS1NQGVK	P61006_181
2	1	SAVLHS1QSSSSSSR	Q86WJ1_885
3	1	KLDKENLS1DER	Q9BZI7_310
2	1	SCLAKGS1PER	Q6NYC8_530
2	1	SCLLEEEEES1GEEAAEAME	Q969H6_154
2	1	KIVEPEVVGES1DS1EVEGDAWR	P55081_118
2	1	SDIS1PLT1PR	P46821_1785
2	1	KIPDPDS1DDVS1EVDAR	P51532_699
2	1	KIPDPDS1DDVS1EVDAR	P51532_695
2	1	SDFQVNLNNAS1R	O60716_857
2	1	SDGS1LEDGDDVHR	Q9NRX5_364
2	1	SDIS1PLT1PR	P46821_1788
2	1	SCMLTGT1PESVQSAK	Q96AE4_153
2	1	SDIS1PLTPR	P46821_1785
3	1	KHS1DPHLLER	Q9Y6M7_242
2	1	SDEGQLS1PATR	Q15149_720
2	1	KIVEPEVVGES1DS1EVEGDAWR	P55081_116
2	1	SCS1LVLEHQPDNIK	Q14318_296
2	1	SCS1ASCVPHGAK	P00519_718
3	1	KIVEPEVVGES1DS1EVEGDAWR	P55081_116
3	1	KIVEPEVVGES1DS1EVEGDAWR	P55081_118
2	1	S1CPELTSGPR	Q13111_206
2	1	TEGYAAFQEDS1S1GDEAESPSK	Q15311_92
2	1	TEGYAAFQEDS1S1GDEAESPSK	Q15311_93
2	1	DRPVGGS1PGGPR	Q8NHG8_135
2	1	DQVNLS1PK	Q5FBB7_256
2	1	DRLS1QVLR	Q9HD20_935
2	1	DRS1PIRGS1PR	Q9HCD5_29
2	1	DRS1PIRGS1PR	Q9HCD5_34
2	1	DQT1PDENDQVVVK	O00425_528
2	1	DNS1PPPAFKPEPPK	Q9UDY2_986
2	1	DMDDGS1DS1LGVGLDQEFR	Q9NPG3_338
2	1	DMDDGS1DS1LGVGLDQEFR	Q9NPG3_336
2	1	DMLGS1LR	Q9H3Q1_105
3	1	DPDEDEEEGT1DEDDLEADDDLLAELNEVLGEEQK	Q6P1N0_92
2	1	DWEDDS1DEDMS1NFDR	Q15185_118
3	1	DVPPDILLDS1PERK	Q6KC79_318
2	1	DVPPDILLDS1PERK	Q6KC79_318
3	1	DVVMLDNLPDLPPALVPS1PPKR	Q9BWH6_72
2	1	DVPDS1QQHPAPEK	O60885_338
2	1	DWEDDS1DEDMS1NFDR	Q15185_113
2	1	DRS1PLRR	Q96PK6_215
2	1	DVAAEAVARS1PK	Q9UKY4_41
2	1	DVEMGNS1VIEENEMK	P43003_512
3	1	DLDEEGS1EKELHENVLDK	O43719_579
2	1	DKMCS1MVK	P61247_112
3	1	DLAFEVPERGS1RPAS1PAAK	Q9P2N6_511
3	1	DLAFEVPERGS1RPAS1PAAK	Q9P2N6_515
2	1	DLAVPAALT1PR	Q8TEM1_1844
2	1	DKEVS1DDEAEEK	P07900_231
2	1	DLFNGLDS1EEEKDGEEK	Q96S90_99
3	1	DLGGACPPQDHDMQGLAERIS1VL	Q9BZL6_876
2	1	DLGS1ELVR	P08581_966
2	1	DGQDAIAQS1PEK	Q9NWH9_289
2	1	DGWS1LDRDR	Q96T37_622
2	1	DKAS1QEGGDVLGAR	Q5SW96_186
2	1	DLHQGIEAAS1DEEDLR	Q9UKS6_276
2	1	DLS1PEPAPDEGPRR	Q8TBE0_184
3	1	DLQEQDADAGS1ERGLS1GEEEDDEPDCCNDER	Q6P158_132
3	1	DLQEQDADAGS1ERGLS1GEEEDDEPDCCNDER	Q6P158_127
2	1	DLS1LEEIQK	P16949_46
3	1	DLHQGIEAAS1DEEDLR	Q9UKS6_276
2	1	DLS1PQHMVVR	P49590_67
2	1	DLVQPDKPAS1PK	Q6PJT7_515
3	1	DLLHPS1PEEEKRK	P42677_11
2	1	DLLHPS1LEEEK	Q71UM5_11
3	1	DLKIES1DVQEPT1EPEDDLDIMLGNK	P20042_111
3	1	DLKIES1DVQEPT1EPEDDLDIMLGNK	P20042_105
2	1	DLIDNS1FNR	Q8IY81_688
4	1	EGIQWEAKEDNS1EGEEILEEVGGDLEEEDDHHMEFCR	Q14839_428
3	1	EEDFRRPS1EEDFR	Q8IXT5_591
2	1	EEAS1DDDMEGDEAVVR	O75643_225
2	1	EEEAIQLDGLNAS1QIR	P14625_64
3	1	EEPWVDPNS1PVLLEDPVLCALAK	Q04828_232
2	1	EEPWVDPNS1PVLLEDPVLCALAK	Q04828_232
3	1	EEQRS1PFNDRFPLK	O94913_705
2	1	EGFLES1FKK	Q15070_364
2	1	EFDELNPS1AQR	P16615_663
2	1	EFVEDGEVDES1DIS1DFEDMDK	Q9BXY0_229
2	1	EFVEDGEVDES1DIS1DFEDMDK	Q9BXY0_232
3	1	EGAGDAEADPLEPPPPQQQLGLS1LRR	Q9BTC0_60
2	1	EGHLS1PDIVAEQK	P15559_82
2	1	EEWDARQS1IIR	Q66PJ3_366
2	1	EES1EES1EAEPVQR	Q9BW71_196
2	1	EES1EES1EAEPVQR	Q9BW71_199
2	1	EEVGNIS1ILQENDFGDFGMDDR	O60216_153
3	1	EES1LEDVLGPPPDNDDVVNDFDIEDEVVEVENR	Q8WVY7_81
2	1	EDVEVAES1PLR	Q99567_517
2	1	EAEDS1DS1DDNIKR	Q96ST2_513
3	1	EADDDEEVDDNIPEMPS1PKK	P26358_714
2	1	EADDDEEVDDNIPEMPS1PKK	P26358_714
2	1	EAEDS1DS1DDNIKR	Q96ST2_511
3	1	EAELES1PEVMPEEEDEDDEDGGEEAPAPGGAGK	Q8IX01_887
2	1	EAALPPVS1PLK	Q04637_1231
2	1	EAANEAGDS1S1QDEAEDDVK	Q9NVU0_162
2	1	EAANEAGDS1S1QDEAEDDVK	Q9NVU0_161
2	1	EAGS1PAQEFK	Q5JSZ5_613
2	1	EDEIS1PPPPNPVVK	P10644_83
2	1	ECELS1PGVNR	Q9BXP5_493
2	1	ECPDQLGPS1PK	Q15596_29
2	1	EDQALLS1VR	Q5T481_390
2	1	EAPGS1PPLS1PR	Q86UU0_25
2	1	EAPGS1PPLS1PR	Q86UU0_21
2	1	EALLQAS1R	P26038_407
3	1	EALGLGPPAAQLT1PPPAPVGLR	Q8IY67_463
2	1	EALGLGPPAAQLT1PPPAPVGLR	Q8IY67_463
3	1	EALAEAALES1PRPALVR	O14745_280
2	1	EALAEAALES1PRPALVR	O14745_280
2	1	ANLS1LLR	P23246_283
2	1	ANAS1PQKPLDLK	Q9Y618_956
2	1	ANCS1QEELDEEFEQFMK	Q5TB80_5
2	1	ANS1MEGLMPR	O43306_576
2	1	AMGIMNS1FVNDIFER	Q99880_65
3	1	ANS1PEKPPEAGAAHKPR	Q9UFC0_212
4	1	ANS1PEKPPEAGAAHKPR	Q9UFC0_212
2	1	ALVAT1PGKK	P19338_121
2	1	ALVADEPEDLDT1EDEGLIS1FEEER	Q9BZC7_2419
2	1	ALS1PVIPLIPR	O14686_4738
2	1	ALVADEPEDLDT1EDEGLIS1FEEER	Q9BZC7_2412
2	1	APDVEGQGLDWS1LK	Q09666_1123
2	1	AQGVRS1PLLR	O60343_666
2	1	AQAAAPAS1VPAQAPK	P47914_142
2	1	AQAVS1EEEEEEEGK	Q9GZR7_82
2	1	AQGEPVAGHES1PK	O94979_799
2	1	AQLEPVAS1PAK	Q15149_1435
2	1	APS1PPVEHPR	Q86WR7_179
2	1	AQLGGPEAAKS1DET1AAK	P04792_199
2	1	AQLGGPEAAKS1DET1AAK	P04792_202
2	1	APGS1PAAPR	Q9NQX5_229
3	1	APPGAPGPGPGS1GAPGS1QEEEEEPGLVEGDPGDGAIEDPELEAIK	Q86U42_95
2	1	APHVQAS1VR	Q9UBU6_212
2	1	APINGCCS1LDAE	O00408_937
3	1	APPGAPGPGPGS1GAPGS1QEEEEEPGLVEGDPGDGAIEDPELEAIK	Q86U42_90
2	1	APS1EIDPR	O95801_51
2	1	APS1PDPDLVQR	Q8WXX7_319
2	1	APS1PEPAAPR	P20749_41
2	1	ALS1PAELR	Q14160_1486
2	1	AIEEGT1LEEIEEEVR	P51532_1396
2	1	AGS1QDIFDAIVMADER	Q8WV07_4
2	1	AIAMS1LGQDIPMDQR	Q7Z6Z7_1382
2	1	AKADS1PVNGLPK	Q96S94_369
2	1	AKGPS1PPGAK	Q96S55_65
2	1	AKPVVS1DFDS1DEEQDER	P51531_1568
2	1	AKPVVS1DFDS1DEEQDER	P51531_1572
2	1	AKS1VDEIAK	A6ND36_356
2	1	AGS1PELVVLDPPWDK	Q96IY1_4
3	1	ALS1MPLNGLKEEDKEPLIELFVK	Q9Y696_4
3	1	AGS1LKDPDVAELFFKDDPEK	Q9UL54_9
2	1	AGLQMKS1PEK	Q9BRQ0_40
2	1	AGPEEPGDS1PPLR	Q12770_851
2	1	AGPLS1GKK	P17844_30
3	1	AGS1LKDPEIAELFFKEDPEK	Q7L7X3_9
2	1	AGS1PDVLR	Q8NDX6_44
2	1	AKS1VLKK	P11166_226
3	1	ALS1DREEEEEDDEEEEEEVEAAAQR	Q8N3E9_496
2	1	ALPQT1PRPR	Q9UQ35_1492
2	1	ALPLS1PR	Q99741_54
2	1	ALMGS1PQLVAAVVR	P14923_182
2	1	ALLS1S1PEGEEK	O75592_3932
2	1	ALLS1S1PEGEEK	O75592_3931
2	1	ALGHS1IQQR	Q96ER9_70
2	1	ALES1PERPFLAILGGAK	P00558_203
3	1	ALES1PERPFLAILGGAK	P00558_203
3	1	ALAMPGRPES1PPVFR	Q63ZY3_375
2	1	AQLGINEDHS1EGDEK	Q69YQ0_220
2	1	AQPFGFIDS1DT1DAEEER	Q14676_329
2	1	AQPFGFIDS1DT1DAEEER	Q14676_331
2	1	AVS1PPHLDGPPS1PR	P29590_527
2	1	AVS1PPHLDGPPS1PR	P29590_518
3	1	AVS1PPHLDGPPS1PR	P29590_518
3	1	AVS1PPHLDGPPS1PR	P29590_527
3	1	AVPIAVADEGES1ES1EDDDLKPR	Q9Y2K6_132
2	1	AVPPVS1PELR	Q96JM3_416
2	1	AVPIAVADEGES1ES1EDDDLKPR	Q9Y2K6_132
2	1	AVPIAVADEGES1ES1EDDDLKPR	Q9Y2K6_134
2	1	AVS1EEQQPALK	Q8NE71_166
2	1	AVPVES1PVQKV	Q8TB61_427
2	1	DGDGVPGGGPLS1PAR	Q92888_863
3	1	DDPDGKQEAKPQQAAGMLS1PK	Q13428_1257
2	1	DGAT1LILS1K	O15031_1555
2	1	DGAT1LILS1K	O15031_1559
3	1	DGKFS1PIQEKS1PK	O43683_655
2	1	AVVVS1PKEENK	O75909_340
3	1	DGKFS1PIQEKS1PK	O43683_661
2	1	DGKFS1PIQEKS1PK	O43683_655
2	1	DGKFS1PIQEKS1PK	O43683_661
2	1	DDDIAALVVDNGS1GMCK	P60709_14
2	1	DCLNVLNKS1NEGK	Q99471_56
2	1	DAMNLS1GR	Q9H4A3_2265
2	1	DAGGPRPES1PVPAGR	Q9BVG9_16
2	1	CVLPEEDS1GELAKPK	Q9Y3F4_312
3	1	CPS1PINEHNGLIK	Q9Y2H6_213
2	1	CLT1PQRER	Q9UQ35_1511
2	1	CLIKS1PDR	P52948_839
3	1	AVPIAVADEGES1ES1EDDDLKPR	Q9Y2K6_134
2	1	ARIPS1GK	Q9NTM9_17
2	1	AQS1FPDNR	Q99759_250
2	1	AQS1PGAVEEILDR	Q9NYM9_9
2	1	AQS1REQLAALK	Q9UII2_63
2	1	ARS1APPMEGAR	Q86YD1_53
2	1	ARS1PS1PCPFR	P27987_174
2	1	ARS1PS1PCPFR	P27987_176
2	1	AS1EELQKDLEEVK	Q9HB71_3
3	1	AQQELVPPQQQAS1PPQLPK	O15027_1069
2	1	AQQELVPPQQQAS1PPQLPK	O15027_1069
2	1	AS1GVQVADEVCR	P60981_3
2	1	AVGMPS1PVS1PK	Q9UHB7_1055
2	1	AVADLALIPDVDIDS1DGVFK	Q9NRX4_16
2	1	AVAVGRPS1NEELR	Q9NVA2_9
2	1	AVFPS1IVGRPR	P60709_33
2	1	AVGMPS1PVS1PK	Q9UHB7_1058
2	1	AVHS1PIR	Q7RTP6_1221
2	1	AS1QVKPGDS1LPR	P08913_346
2	1	AS1QVKPGDS1LPR	P08913_339
3	1	AS1PPPQGPLPGPPGALHR	Q96G74_64
2	1	AS1PPGDLQNPK	O00273_315
2	1	AS1LEAAIADAEQR	P05787_330
2	1	AS1LDDPGEVR	Q9H1K0_3
2	1	FNFS1KPK	Q09666_5720
2	1	FLNRS1PEES1FDIK	Q96S38_423
2	1	FLNRS1PEES1FDIK	Q96S38_427
3	1	FLET1DS1EEEQEEVNEKK	Q76FK4_888
2	1	FPLRMS1R	O43709_240
3	1	FPPEDFRHS1PEDFR	Q8IXT5_575
3	1	FLET1DS1EEEQEEVNEKK	Q76FK4_890
2	1	FLET1DS1EEEQEEVNEKK	Q76FK4_890
2	1	FLET1DS1EEEQEEVNEKK	Q76FK4_888
2	1	FT1DT1RKDEQER	P13639_59
2	1	FS1GGFGAR	O00571_594
2	1	FS1FKKS1FK	P29966_159
2	1	FS1FKKS1FK	P29966_163
3	1	FS1PPRHELS1PPQKR	Q9BXP5_67
3	1	FS1PPRHELS1PPQKR	Q9BXP5_74
2	1	FS1PVLGR	Q9NRG9_495
3	1	FRDQDLAS1CDRDR	Q9Y383_347
2	1	FPQLRLS1QK	Q9ULX3_352
2	1	FQELS1QPR	O60271_238
3	1	FQLQHERLS1R	Q9HC21_51
2	1	FQQDS1QKF	Q15057_775
2	1	FAGAS1IK	O00425_438
2	1	FADLS1EAANR	P08670_299
2	1	FADQDDIGNVS1FDR	Q5H9R7_579
2	1	EVS1PPGAR	Q8NFC6_3029
2	1	FAS1ENDLPEWK	P43487_60
2	1	FAS1FIDK	P05787_104
2	1	EVNS1QEEEEEELLRK	Q96RL1_101
1	1	EVELVS1E	O60832_513
3	1	EVNS1QEEEEEELLRK	Q96RL1_101
2	1	EVPPPPAEES1EEEDDDGLPK	Q9H6X2_362
2	1	EVS1PLLPK	Q15911_3432
2	1	FDQLFDDES1DPFEVLK	Q8NC51_25
2	1	FKAEAPLPS1PK	Q09666_5110
2	1	FIEFEDS1QEQEKK	O60271_109
3	1	FIEFEDS1QEQEKK	O60271_109
2	1	FLEQS1MDIEDLK	O95239_1038
3	1	FHLQDFDRLS1ANR	Q86X19_182
2	1	FGT1FGGLGS1K	Q09666_5830
2	1	FGT1FGGLGS1K	Q09666_5824
3	1	FGS1QCMQPNNIMGIENICELAAR	P24468_198
2	1	FGS1GMNMGR	P52272_365
2	1	FGLGS1PLPS1PR	Q14934_217
2	1	FGLGS1PLPS1PR	Q14934_213
2	1	FGGNPGGFGNQGGFGNS1R	Q13148_292
2	1	FGFIVGS1QGAEGALEEVPLEVLR	Q9BXI6_64
2	1	FES1PEVAER	P52272_701
2	1	FT1DT1RKDEQER	P13639_57
3	1	GGGGDMAEPS1EAGDAPPDDGPPGELGPDGPDGPEEK	P08621_320
2	1	GGGAFVQNS1QPVAVR	P33176_950
3	1	GGEHGPQVPLS1QPPEDELDR	Q15654_249
2	1	GGGGGQDNGLEGLGNDS1R	P08621_410
2	1	GGGGNFGPGPGS1NFR	P22626_225
2	1	GFGFVDFNS1EEDAK	P19338_619
2	1	GFGFGQGAGALVHS1E	P21291_192
2	1	GFS1LEELR	P26373_77
2	1	GGDAKS1PVLQEK	A6NFI3_112
2	1	GGS1PDLWK	Q96JM3_476
3	1	GGS1CLAAAHHR	Q96E22_76
3	1	GGS1LLQHVGGDHR	Q96EX2_125
2	1	GGS1LPPVKR	Q13330_639
2	1	GGS1CLAAAHHR	Q96E22_76
1	1	GGS1PDLWK	Q96JM3_476
2	1	GGS1PQMDDIK	Q13144_544
2	1	GGGLGS1PGEGGALPR	Q7Z7A3_200
2	1	GGNFGFGDS1R	P22626_212
2	1	GGHMIAVS1PQK	Q9ULM3_627
2	1	GGKPEPPAMPQPVPT1A	P23396_242
2	1	GGPGKLS1PR	Q12888_1362
2	1	GGPS1PGDVEAIK	P09661_197
2	1	GEPAAAAAPEAGAS1PVEK	P29966_101
2	1	GAGQQQS1QEMMEVDRR	Q15435_12
2	1	GAEAFGDS1EEDGEDVFEVEK	Q99549_51
2	1	GAES1PFEEK	P46821_1427
3	1	GAGAAGLPQPPRES1PQLHER	Q9BR39_469
3	1	GAGQQQS1QEMMEVDRR	Q15435_12
4	1	GAAEEAELEDS1DDEEKPVKQDDFPK	Q9UBB9_98
3	1	GAHRPEHAS1GRR	Q13433_173
3	1	GAKEEHGGLIRS1PR	P26368_79
2	1	GAKEEHGGLIRS1PR	P26368_79
3	1	GAAEEAELEDS1DDEEKPVKQDDFPK	Q9UBB9_98
3	1	FT1DT1RKDEQER	P13639_57
3	1	FT1DT1RKDEQER	P13639_59
3	1	GEAVLRPGLDAEPELS1PEEQR	Q9BRJ6_59
3	1	GEAS1EDLCEMALDPELLLLRDDGEEEFAGAK	Q8N163_640
2	1	GEFS1AS1PMLK	Q9UQ35_1122
4	1	GAKEEHGGLIRS1PR	P26368_79
2	1	GEFS1AS1PMLK	Q9UQ35_1124
2	1	GEGGILINS1QGER	P31040_321
2	1	GDS1PELKPR	Q5VWQ8_978
4	1	GDS1LILEHQWELEKLELLHEVEK	O60333_1487
2	1	GDDDEES1DEEAVKK	O43395_619
2	1	GCRLS1PR	P17812_562
4	1	GAVENEEDLPELS1DS1GDEAAWEDEDDADLPHGK	O60678_27
4	1	GAVENEEDLPELS1DS1GDEAAWEDEDDADLPHGK	O60678_25
3	1	GAVENEEDLPELS1DS1GDEAAWEDEDDADLPHGK	O60678_27
3	1	GAVENEEDLPELS1DS1GDEAAWEDEDDADLPHGK	O60678_25
2	1	GAS1PDMAPILEPVDR	Q8WUY3_2211
3	1	GAPPGS1PEPPALLAAPLAAGACPGGR	Q9Y4B5_263
2	1	GAMAHVGS1R	Q66PJ3_190
2	1	EGS1PANWKR	O96019_233
3	1	EGPGEEHFEDMAS1DEDMKPK	Q99856_119
2	1	EGPVAS1PPFMDLEQAVLPAVIPK	Q9H4A3_1978
2	1	EGS1PAPLEPEPGAAQPK	Q01167_398
3	1	EGPDLDRPGS1DRQER	Q7Z4V5_652
2	1	EGVT1PWAS1FKK	Q02952_608
2	1	EGVT1PWAS1FKK	Q02952_612
2	1	EHAPLAS1PVENK	Q9ULJ3_714
2	1	EIDCLS1PEAQK	Q32MZ4_16
2	1	ELIPQES1PR	Q96DF8_292
2	1	ELDEEGS1DPPLPGR	Q9BRJ6_175
2	1	ELEIGQAGS1QR	Q15021_1310
2	1	ELGPLPDDDDMAS1PK	Q86U86_636
2	1	ELNVS1FINEK	P49585_233
2	1	ELPPS1PEKK	P27816_696
2	1	EKEIS1DDEAEEEKGEK	P08238_226
2	1	EIES1EIDS1EEELINK	Q14566_758
2	1	EIES1EIDS1EEELINK	Q14566_762
3	1	EKDFS1PEALKK	O15372_183
3	1	EKEIS1DDEAEEEKGEK	P08238_226
2	1	EKQLS1PEAQAR	O94880_530
2	1	ERRT1PPGR	Q13427_611
3	1	ERPIS1LGIFPLPAGDGLLT1PDAQK	O60271_203
3	1	ERPIS1LGIFPLPAGDGLLT1PDAQK	O60271_217
3	1	ERPPDHQHS1AQVK	A0FGR8_669
2	1	ERS1LS1RER	P84103_138
3	1	ERPART1PPR	Q86VM9_677
2	1	ERS1LS1RER	P84103_140
2	1	ERS1MS1ENAVR	Q9GZY8_155
2	1	ERS1MS1ENAVR	Q9GZY8_157
2	1	EQIS1DIDDAVR	P53999_118
2	1	ERENLMGS1VR	O95249_141
3	1	EREES1EDELEEANGNNPIDIEVDQNK	Q9UKL0_260
3	1	EREMQNLS1QHGR	O15126_112
2	1	ERLS1WPK	Q8IVF2_260
2	1	ERHPS1WR	P23588_406
3	1	ES1PRPLQLPGAEGPAIS1DGEEGGGEPGAGGGAAGAAGAGR	Q6PKG0_75
3	1	ES1PRPLQLPGAEGPAIS1DGEEGGGEPGAGGGAAGAAGAGR	Q6PKG0_90
2	1	EVADIFNAPS1DDEEFVGFR	Q96GN5_21
2	1	EVDEDS1EPEREVR	Q53GS9_82
2	1	ERS1PPLS1PEEK	Q8N157_1127
2	1	ERS1PPLS1PEEK	Q8N157_1123
2	1	EMLMEDVGS1EEEQEEEDEAPFQEK	Q9H1E3_113
3	1	EMLMEDVGS1EEEQEEEDEAPFQEK	Q9H1E3_113
2	1	ELS1PAALEK	O75683_138
3	1	ELS1KELNHEIQR	Q8NHM5_951
2	1	EMELELAQT1KLQLVEAECK	Q9Y3P9_1017
3	1	EMAHGS1QEAEAPGAVAGAAEVPREPPILPR	Q8IVD9_146
4	1	EMAHGS1QEAEAPGAVAGAAEVPREPPILPR	Q8IVD9_146
2	1	EPLIPAS1PK	Q9Y613_523
2	1	ENPPVEDS1S1DEDDKR	Q8TCJ2_499
2	1	ENS1PAAFPDR	Q9Y5B0_740
3	1	EPDPPDDRDAS1DGEDEKPPLPPR	O15357_132
3	1	EPEMPGPREES1EEEEDEDDEEEEEEEKEK	P35659_32
3	1	EPWDGRDGELPVEDDIDLS1DVELDDLGKDEL	Q15084_428
2	1	EQAPDIS1PK	Q7Z333_947
2	1	ENPPVEDS1S1DEDDKR	Q8TCJ2_498
3	1	ENAAAPS1PVRAPAPS1PAKEER	O75781_124
3	1	ENAAAPS1PVRAPAPS1PAKEER	O75781_116
2	1	EMPQDLRS1PAR	O43765_77
2	1	AGLGS1PERPPK	Q9H6F5_58
2	1	TVDS1QGPTPVCTPTFLER	Q9BYG3_230
2	1	TVART1PLGQR	Q9UQ35_1531
2	1	TVAS1DLQK	Q7L8J4_343
2	1	TVAS1IKNDPPSR	O00139_100
2	1	HDT1PDPS1PLR	Q9BRD0_163
2	1	TVDLGIS1DLEDDC	Q8NHQ9_594
2	1	HDT1PDPS1PLR	Q9BRD0_159
2	1	TVEDEDQDS1EEEKDNDSYIK	Q9Y5T5_415
2	1	TVANLLSGKS1PR	Q13428_156
2	1	TVIIEQSWGS1PK	P10809_70
2	1	T1VITEEFKVPDK	Q96I24_76
2	1	TVKEPEGPPPS1PGK	P58012_33
3	1	TVKPVENKDDDDSIADFLNS1DEEEDR	Q15649_80
2	1	TTWGDGGENS1PCNVVSK	O00161_110
3	1	TVLGPDTAEPATAEAAVAPPDAGLPLPGLPAEGS1PPPK	Q92667_429
3	1	HEDLVPPAGS1PELS1PPQPLFRPR	Q9UPS6_1659
3	1	HEHPPNPPVS1PGK	Q6VMQ6_673
3	1	TTQSMQDFPVVDS1EEEAEEEFQK	Q9UBB9_210
2	1	TTS1AGTGGMWR	P60468_49
3	1	TTS1FAESCKPVQQPSAFGSMK	P49841_9
3	1	HEDLVPPAGS1PELS1PPQPLFRPR	Q9UPS6_1663
2	1	TTS1GDDACNLTSFR	Q96N67_452
2	1	TTS1PSSDTDLLDR	Q96QT6_131
2	1	TTS1IS1PALAR	Q9UKE5_678
2	1	TTS1IS1PALAR	Q9UKE5_680
2	1	TTS1PLEEEER	Q9UKV3_365
2	1	TVLCGT1CGQPADK	P02545_590
4	1	TVLGPDTAEPATAEAAVAPPDAGLPLPGLPAEGS1PPPK	Q92667_429
2	1	GWGS1PGRPK	A7E2V4_1130
4	1	HAPHCLS1EEEGEQDRPR	O75190_277
3	1	HAPHCLS1EEEGEQDRPR	O75190_277
4	1	TVSLGAGAKDELHIVEAEAMNYEGS1PIK	P06748_70
2	1	TVS1LSQMLR	Q8IWE2_261
2	1	TVS1PPIRK	Q9UHB6_609
2	1	TVS1PSTIR	Q96JH7_747
2	1	TVSQQS1FDGVSLDSSGPEDR	Q6BDS2_1106
3	1	HAS1PDKWNDKPK	Q96JM3_87
4	1	HADGEKEDQFNGS1PPRPQPR	Q69YN4_173
2	1	GWS1QEGPVK	Q9C0C2_221
2	1	TVS1QQS1FDGVSLDSSGPEDR	Q6BDS2_1103
2	1	TVS1QQS1FDGVSLDSSGPEDR	Q6BDS2_1106
2	1	TVLPTVPES1PEEEVK	O75152_108
2	1	HDS1PDPS1PPRR	Q9BRD0_201
3	1	TVMDGGLES1DGPNMTENGLEDESRPQR	P51116_566
3	1	TVQGS1GHQEHINIHK	Q14247_47
4	1	TVQGS1GHQEHINIHK	Q14247_47
2	1	TVQS1LEIDLDSMR	P05783_305
2	1	HDS1PDPS1PPRR	Q9BRD0_197
2	1	TVS1DNSLSNSR	Q96RU3_296
3	1	TVSLGAGAKDELHIVEAEAMNYEGS1PIK	P06748_70
2	1	TTQSMQDFPVVDS1EEEAEEEFQK	Q9UBB9_210
2	1	HELS1PPQKR	Q9BXP5_74
2	1	TTPATGEQS1PGAR	O00308_211
2	1	HGES1AWNLENR	P18669_14
2	1	HGLQLGAQS1PGR	Q8N1G0_1057
2	1	TSFSVGS1DDELGPIR	Q9NRY4_1179
2	1	HGLLLPAS1PVR	Q96E09_76
2	1	TSIDAYDNFDNIS1LAQR	Q00610_1494
2	1	HFNAPS1HIR	P61254_23
3	1	TSPLKDNPS1PEPQLDDIKR	Q96JC9_165
3	1	TSQPPVPQGEAEEDS1QGKEGPSGSGDSQLSASSR	Q12789_739
2	1	TSQVGAASAPAKES1PR	Q13428_381
2	1	TSDPDVILCNS1VELIR	Q96CW6_168
2	1	HGS1DPAFAPGPR	Q6ZRV2_523
2	1	HGS1FHEDEDPIGS1PR	Q96T58_1278
3	1	HGS1FHEDEDPIGS1PR	Q96T58_1278
3	1	HGS1FHEDEDPIGS1PR	Q96T58_1268
3	1	T1RS1VEDDEEGHLICQSGDVLSAR	P49759_138
3	1	T1RS1VEDDEEGHLICQSGDVLSAR	P49759_140
2	1	TSAAACAVTDLS1DDS1DFDEKAK	Q9NQZ2_365
2	1	TSAAACAVTDLS1DDS1DFDEKAK	Q9NQZ2_368
2	1	HGS1FHEDEDPIGS1PR	Q96T58_1268
2	1	TSAQHALTSVS1R	P61073_321
2	1	TSSAFVGKT1PEAS1PEPK	Q99460_311
2	1	TSSAFVGKT1PEAS1PEPK	Q99460_315
3	1	HFKDEDEDEDVAS1PDGLGR	O95365_549
3	1	TTAPTEGKS1PLKK	Q96T37_741
3	1	HFFHHADEDDEEEDDS1PPER	O43314_38
2	1	TSVATQCDPEEIIVLS1DS1D	Q9UER7_737
2	1	TSVATQCDPEEIIVLS1DS1D	Q9UER7_739
3	1	TSVLGGGEDGIEPVS1PPEGMTEPGHSR	Q9Y618_2223
3	1	HELS1PPQKR	Q9BXP5_74
2	1	TTHLAGALS1PGEAWPFESV	Q9Y3X0_521
3	1	TTIPEEEEEEEEAAGVVVEEELFHQQGT1PR	P20700_575
2	1	TTKS1PSDSGYSYETIGK	P46821_1915
2	1	TSTPFGS1GR	Q8TAP9_124
2	1	TSSVSSISQVS1PER	P42356_265
3	1	TSSVLGMS1VES1APAVEEEKGEELEQK	Q12888_127
3	1	TSSVLGMS1VES1APAVEEEKGEELEQK	Q12888_124
3	1	TSSTDLSDIPALPANPIPVIKNS1IK	P51003_738
2	1	TSS1PLFNK	Q9BY89_128
4	1	HFFHHADEDDEEEDDS1PPER	O43314_38
2	1	TSS1GTSLSAMHSSGSSGK	Q12888_1317
2	1	TSSGDPPS1PLVK	Q99618_87
2	1	TSS1FTEQLDEGTPNR	Q13439_41
2	1	TSS1FHLLR	Q9ULL5_1077
3	1	TVTCVTVVEPEAPPS1PDVLQAATHR	Q9P1Y6_973
2	1	GS1DS1EDGEFEIQAEDDAR	Q8TDD1_39
2	1	GS1DS1EDGEFEIQAEDDAR	Q8TDD1_41
2	1	VEVTEFEDIKS1GYR	Q01105_133
3	1	VEYS1EEELKTHISK	P12956_560
2	1	VFDDES1DEKEDEEYADEK	O43719_642
2	1	VETLS1PESALQGS1PR	Q99958_240
3	1	VFDDES1DEKEDEEYADEK	O43719_642
2	1	VFPEPTES1GDEGEELGLPLLSTR	Q9BUR4_491
2	1	VGDGDLS1AEEIPENEVSLR	Q14684_245
2	1	VGDS1QNPLLSDGDLSTMIGK	Q00403_70
2	1	VETLS1PESALQGS1PR	Q99958_232
2	1	GS1PEEELPLPAFEK	Q5JTD0_300
2	1	VEMYS1GS1DDDDDFNKLPK	O60841_137
3	1	VENMDIS1DEEEGGAPPPGSPQVLEEDEAELELQK	O43290_474
2	1	VENMSSNQDGNDS1DEFM	Q86WR0_204
2	1	VENSPQVDGS1PPGLEGLLGGIGEK	Q8WVB6_871
3	1	VENSPQVDGS1PPGLEGLLGGIGEK	Q8WVB6_871
2	1	GS1FAPGHGPR	Q9NX00_36
2	1	VEQATKPS1FER	Q96E39_88
2	1	VETLSPESALQGS1PR	Q99958_240
2	1	VGDSTPVSEKPVSAAVDANASES1P	Q9H8Y8_451
3	1	GRQS1QQEAEEEEREEEEEAQIIQR	Q9NQZ2_150
2	1	VHGEPTSDLS1DID	O95696_1055
2	1	VHGS1LGDTPR	Q96KQ7_40
3	1	VHNDAQS1FDYDHDAFLGAEEAK	O43852_44
2	1	GRS1GS1AAQAEGLCK	Q92685_11
3	1	VIFWSALAGAIPLNGDS1EEEANRDDR	Q9H089_252
2	1	VGVSQQPEDS1QQDLPGER	O15031_1570
3	1	VIIKEGDVDVS1DS1DDEDDNLPANFDTCHR	Q9NYV6_170
3	1	VIIKEGDVDVS1DS1DDEDDNLPANFDTCHR	Q9NYV6_172
3	1	VKAS1PITNDGEDEFVPS1DGLDKDEYTFSPGK	Q02880_1400
3	1	VKAS1PITNDGEDEFVPS1DGLDKDEYTFSPGK	Q02880_1413
3	1	GRPPAEKLS1PNPPK	P51531_1377
2	1	GRS1GS1AAQAEGLCK	Q92685_13
1	1	VGGS1DEEASGIPSR	Q9NQ55_359
3	1	VGDTEKPEPERS1PPNR	Q9NZ63_261
2	1	VGDTEKPEPERS1PPNR	Q9NZ63_261
3	1	VGEDEDGS1DEEVVHNEDIHFEPIVSLPEVEVK	P49792_2900
4	1	VGEDEDGS1DEEVVHNEDIHFEPIVSLPEVEVK	P49792_2900
2	1	VGGS1DEEASGIPSR	Q9NQ55_359
3	1	VGPADDGPAPS1GEEEGEGGGEAGGKEPAADAAPGPSAAFR	Q9UKN8_19
2	1	VGS1SNFR	P05787_43
2	1	VGS1ES1EDEDLLSELELADR	Q5SXM2_1398
2	1	VGS1ES1EDEDLLSELELADR	Q5SXM2_1400
2	1	VGSGQGGS1PCWK	Q9UMN6_351
2	1	VEMYS1GS1DDDDDFNKLPK	O60841_135
2	1	GS1PRPQAPK	Q14978_538
3	1	GVGDDQLGEES1EERDDHLLPM	P20645_267
2	1	VADAKGDS1ES1EEDEDLEVPVPSR	P13861_80
3	1	VADAKGDS1ES1EEDEDLEVPVPSR	P13861_78
3	1	VADAKGDS1ES1EEDEDLEVPVPSR	P13861_80
2	1	GVS1MPNMLEPK	O14639_706
2	1	VAGEAAETDS1EPEPEPEPTAAPR	Q6QNY0_65
2	1	VAAETQS1PSLFGSTK	Q9UKX7_221
2	1	VAGEAAET1DS1EPEPEPEPTAAPR	Q6QNY0_63
2	1	VAGEAAET1DS1EPEPEPEPTAAPR	Q6QNY0_65
3	1	VAGEAAET1DS1EPEPEPEPTAAPR	Q6QNY0_63
3	1	VAGEAAET1DS1EPEPEPEPTAAPR	Q6QNY0_65
2	1	VALS1DDETKETENMR	Q15054_307
2	1	VADAKGDS1ES1EEDEDLEVPVPSR	P13861_78
2	1	GVS1RS1PPK	Q8TAD8_74
2	1	TWDDDS1DPESETDPDAQAK	Q5XUX1_18
2	1	TWT1LCGTPEYLAPEIILSK	P22694_198
2	1	GVS1RS1PPK	Q8TAD8_76
2	1	TYS1DEANQMR	Q9BXF6_307
3	1	TYS1DTDSCSDIPLEDPDRPVHCSK	Q9HB20_244
3	1	TYSECEDGTYSPEIS1WHHR	P48651_429
2	1	TYS1LTTPAR	Q9Y4H2_577
2	1	VAAAAGSGPS1PPGS1PGHDR	Q9BTU6_47
2	1	VAAAAGSGPS1PPGS1PGHDR	Q9BTU6_51
2	1	VANS1PTMVNLLLGK	Q6UB99_276
3	1	VAPPYPHLFSSCSPPGMVLDGS1PK	Q9BUK6_495
2	1	GT1PQKDVIIK	P53611_3
2	1	GVAPADS1PEAPRR	Q9P2G1_737
2	1	VDS1PTVTTTLK	Q07866_460
3	1	GVAGPGPIGREPDPDS1DWEPEER	Q9NPE2_41
2	1	VEAKEESEES1DEDMGFGLFD	P05388_307
2	1	VAS1EEEEVPLVVYLK	Q8N3V7_263
2	1	GS1PVFLPR	Q9NYV4_423
3	1	VEEPSQCLASGTAISELIIEDNNAS1PQK	Q5UIP0_2144
3	1	VEKDYNDLFDGDDMS1NAGDFLNDNAVEIPSFSK	O75717_333
2	1	VDS1EGDFSENDDAAGDFR	O43823_323
2	1	VDSEGDFS1ENDDAAGDFR	O43823_328
2	1	VDPSLMEDS1DDGPSLPTK	O15258_95
2	1	GVELCFPENET1PPEGK	Q13535_1989
2	1	VDHGAEIITQS1PGR	P11137_1782
2	1	VDGSVNAYAINVS1QK	Q8WVK2_132
2	1	VDDSTGTVIS1DVEEDAGELSR	Q9Y2D8_312
2	1	VDDDS1LGEFPVTNSR	Q92785_142
2	1	GVEPS1PS1PIKPGDIK	Q92890_245
2	1	VATLNS1EEESDPPTYK	Q00341_31
2	1	GVEPS1PS1PIKPGDIK	Q92890_247
2	1	VAS1PTSGVKR	Q9Y4H2_1100
2	1	VAS1FSIPGSSSR	Q14573_1832
2	1	HGS1ILNR	Q9NZN5_22
2	1	TRLS1PPR	Q96PK6_582
4	1	TLDS1DEERPRPAPPDWSHMR	Q9BW71_530
2	1	HRPS1PPAT1PPPK	Q8IYB3_402
3	1	TKEYVSNDAAQS1DDEEKLQSQPTDTDGGR	Q5JSH3_403
4	1	TKEYVSNDAAQS1DDEEKLQSQPTDTDGGR	Q5JSH3_403
2	1	HRPS1PPAT1PPPK	Q8IYB3_406
3	1	TISTSDPAEVLVKNS1QPIK	Q86UE4_506
3	1	TLDS1DEERPRPAPPDWSHMR	Q9BW71_530
2	1	TLDSGTSEIVKS1PR	Q9H501_198
2	1	TLDVKS1PEAK	P12036_769
2	1	TLEEVVMAEEEDEGTDRPGS1PA	A6NKF1_402
2	1	TISTSDPAEVLVKNS1QPIK	Q86UE4_506
3	1	TIQEVLEEQS1EDEDREAKR	P18858_141
2	1	TIQMGS1FR	Q9Y2B0_55
2	1	TIS1AQDTLAYATALLNEK	Q9UPU5_2561
2	1	TIS1DGTISASK	Q5T0N5_295
2	1	TISINS1PK	Q9P1Y6_867
2	1	TIS1NPEVVMK	P55196_216
3	1	HRPS1PPAT1PPPK	Q8IYB3_406
3	1	HRPS1PPAT1PPPK	Q8IYB3_402
2	1	TIS1PSTSNNIPLMR	O94806_391
3	1	TLEEVVMAEEEDEGTDRPGS1PA	A6NKF1_402
4	1	TLPQQES1LEIELAEEKPVKR	Q5VZK9_880
2	1	HQAS1DS1ENEELPKPR	Q96ST2_235
2	1	TLMLPLTEGS1LR	Q7L4E1_276
2	1	TLMLPLT1EGS1LR	Q7L4E1_273
2	1	TLMLPLT1EGS1LR	Q7L4E1_276
2	1	TLPIRS1PK	Q5UIP0_2348
3	1	TLPQQES1LEIELAEEKPVKR	Q5VZK9_880
2	1	TLQPPES1PR	Q86UU1_443
2	1	HQAS1DS1ENEEPPKPR	Q96ST2_196
2	1	TLS1DESICSNR	Q9P2F8_1488
2	1	TLS1DESIYNSQR	O43166_1585
2	1	TLS1DESLCSGR	O60292_1544
2	1	HQAS1DS1ENEELPKPR	Q96ST2_237
2	1	HQAS1DS1ENEEPPKPR	Q96ST2_198
2	1	HQAS1LIR	Q8NFH8_254
3	1	TLHCEGTEINS1DDEQESK	Q9BPX3_674
3	1	TLETQPLAPDCCPSDQDPAPAHPS1PHAS1PMNK	Q9BUR4_26
3	1	TLETQPLAPDCCPSDQDPAPAHPS1PHAS1PMNK	Q9BUR4_30
3	1	TLFLGIPDENFEDHS1APPS1PEEK	Q99683_1029
3	1	TLFLGIPDENFEDHS1APPS1PEEK	Q99683_1033
2	1	TLHCEGTEINS1DDEQESK	Q9BPX3_674
3	1	HQAS1INELKR	Q9H4G0_510
2	1	TLLDPGRFS1K	O14497_1751
2	1	TLLEKAS1QEGR	Q86WJ1_607
1	1	TLLLS1S1DDEF	Q9Y519_402
1	1	TLLLS1S1DDEF	Q9Y519_403
2	1	TLLLS1S1DDEF	Q9Y519_402
2	1	TLLLS1S1DDEF	Q9Y519_403
3	1	TGEDEDEEDNDALLKENES1PDVRR	Q96FV9_560
3	1	TFAPLPEFEQEEDDGEVT1EDS1DEDFIQPR	Q9UPN9_1105
2	1	TFS1ATVR	Q9Y2V2_52
2	1	TFS1EPGDHPGMLTSGK	Q9HA47_253
2	1	HRS1LS1PVPR	A2AJT9_15
2	1	HRS1LS1PVPR	A2AJT9_17
2	1	TFS1LTEVR	O95239_801
4	1	TGEPS1PPHDILHEPPDVVS1DDEKDHGK	Q15311_48
2	1	TEVS1PVPR	O43159_223
4	1	TGEPS1PPHDILHEPPDVVS1DDEKDHGK	Q15311_62
2	1	TGGADQSLQQGEGS1KK	P09132_135
3	1	HRS1EPQHPK	Q9HB19_401
3	1	TFAPLPEFEQEEDDGEVT1EDS1DEDFIQPR	Q9UPN9_1102
2	1	HS1PPMVR	O60256_227
2	1	TEIMS1PLYQDEAPK	Q8IY81_584
2	1	HS1PVQMNR	Q0JRZ9_394
3	1	TENSLANENQQPIKS1EPES1EGEEPK	Q8NHM5_975
3	1	TENSLANENQQPIKS1EPES1EGEEPK	Q8NHM5_979
3	1	TESTYLAEMHRQS1PK	Q3KR37_550
2	1	HS1LEEGLDMVNR	Q7Z309_58
2	1	TES1PATAAETASEELDNR	Q9NTJ3_41
2	1	TGSGSPFAGNS1PAR	Q9UPT8_1275
2	1	TGS1LQLICK	Q96JP5_177
2	1	TIAS1DS1EEEAGKELSDK	Q96ST2_438
2	1	THTTALAGRS1PS1PASGR	Q9UQ35_295
2	1	THTTALAGRS1PS1PASGR	Q9UQ35_297
2	1	THVGS1YK	Q12849_335
1	1	THVGS1YK	Q12849_335
2	1	TIAS1DS1EEEAGKELSDK	Q96ST2_440
[truncated: 4,935 more rows]
