# Supplementary material for: DeepFLR facilitates false localization rate control in phosphoproteomics
Source: Nat Commun. 2023 Apr 20;14:2269. doi: 10.1038/s41467-023-38035-1 (PMC10119288; doi:10.1038/s41467-023-38035-1)
Supplement: Supplementary file 4 — Supplementary Dataset 2 [file 41467_2023_38035_MOESM4_ESM.xlsx]

## Sheet: Supplementary Data2
Supplementary Data 2: Phosphosites verified by targeted MS analysis.
R.FileName	PG.ProteinId	PG.ProteinName	EG.ModifiedSequence	EG.Qvalue	TG.Charge	TG.SignalToNoise	T.FrgLossType	T.FrgNum	T.FrgType	T.FrgZ	T.SignalToNoise	Proteinsite	Site_determing_fragment
YS-Q-1.raw	Q96MW1	Q96MW1	_AALLAQY[Phospho (STY)]ADVTDEEDEADEKDDSGATTMNIGSDK_	1.29e-13	3	344.335	noloss	4	b	1	36.516	Q96MW1_135
YS-Q-1.raw	Q96MW1	Q96MW1	_AALLAQY[Phospho (STY)]ADVTDEEDEADEKDDSGATTMNIGSDK_	1.29e-13	3	344.335	noloss	5	b	1	14.9292	Q96MW1_135
YS-Q-1.raw	Q96MW1	Q96MW1	_AALLAQY[Phospho (STY)]ADVTDEEDEADEKDDSGATTMNIGSDK_	1.29e-13	3	344.335	noloss	6	b	1	10.5196	Q96MW1_135
YS-Q-1.raw	Q96MW1	Q96MW1	_AALLAQY[Phospho (STY)]ADVTDEEDEADEKDDSGATTMNIGSDK_	1.29e-13	3	344.335	noloss	7	b	1	1.08414	Q96MW1_135	TRUE
YS-Q-1.raw	Q96MW1	Q96MW1	_AALLAQY[Phospho (STY)]ADVTDEEDEADEKDDSGATTMNIGSDK_	1.29e-13	3	344.335	noloss	3	y	1	16.3683	Q96MW1_135
YS-Q-1.raw	Q96MW1	Q96MW1	_AALLAQY[Phospho (STY)]ADVTDEEDEADEKDDSGATTMNIGSDK_	1.29e-13	3	344.335	noloss	4	y	1	68.027	Q96MW1_135
YS-Q-1.raw	Q96MW1	Q96MW1	_AALLAQY[Phospho (STY)]ADVTDEEDEADEKDDSGATTMNIGSDK_	1.29e-13	3	344.335	noloss	5	y	1	40.7725	Q96MW1_135
YS-Q-1.raw	Q96MW1	Q96MW1	_AALLAQY[Phospho (STY)]ADVTDEEDEADEKDDSGATTMNIGSDK_	1.29e-13	3	344.335	noloss	6	y	1	27.5088	Q96MW1_135
YS-Q-1.raw	Q96MW1	Q96MW1	_AALLAQY[Phospho (STY)]ADVTDEEDEADEKDDSGATTMNIGSDK_	1.29e-13	3	344.335	noloss	7	y	1	5.27381	Q96MW1_135
YS-Q-1.raw	Q96MW1	Q96MW1	_AALLAQY[Phospho (STY)]ADVTDEEDEADEKDDSGATTMNIGSDK_	1.29e-13	3	344.335	noloss	8	y	1	26.7763	Q96MW1_135
YS-Q-1.raw	Q96MW1	Q96MW1	_AALLAQY[Phospho (STY)]ADVTDEEDEADEKDDSGATTMNIGSDK_	1.29e-13	3	344.335	noloss	9	y	1	16.9866	Q96MW1_135
YS-Q-1.raw	Q96MW1	Q96MW1	_AALLAQY[Phospho (STY)]ADVTDEEDEADEKDDSGATTMNIGSDK_	1.29e-13	3	344.335	noloss	10	y	1	8.46058	Q96MW1_135
YS-Q-1.raw	Q96MW1	Q96MW1	_AALLAQY[Phospho (STY)]ADVTDEEDEADEKDDSGATTMNIGSDK_	1.29e-13	3	344.335	noloss	11	y	1	14.7109	Q96MW1_135
YS-Q-1.raw	Q96MW1	Q96MW1	_AALLAQY[Phospho (STY)]ADVTDEEDEADEKDDSGATTMNIGSDK_	1.29e-13	3	344.335	noloss	12	y	1	21.6298	Q96MW1_135
YS-Q-1.raw	Q96MW1	Q96MW1	_AALLAQY[Phospho (STY)]ADVTDEEDEADEKDDSGATTMNIGSDK_	1.29e-13	3	344.335	noloss	13	y	1	8.92199	Q96MW1_135
YS-Q-1.raw	Q96MW1	Q96MW1	_AALLAQY[Phospho (STY)]ADVTDEEDEADEKDDSGATTMNIGSDK_	1.29e-13	3	344.335	noloss	14	y	1	21.348	Q96MW1_135
YS-Q-1.raw	Q96MW1	Q96MW1	_AALLAQY[Phospho (STY)]ADVTDEEDEADEKDDSGATTMNIGSDK_	1.29e-13	3	344.335	noloss	15	y	2	9956.38	Q96MW1_135
YS-Q-1.raw	Q96MW1	Q96MW1	_AALLAQY[Phospho (STY)]ADVTDEEDEADEKDDSGATTMNIGSDK_	1.29e-13	3	344.335	noloss	16	y	2	7.58257	Q96MW1_135
YS-Q-1.raw	Q96MW1	Q96MW1	_AALLAQY[Phospho (STY)]ADVTDEEDEADEKDDSGATTMNIGSDK_	1.29e-13	3	344.335	noloss	16	y	1	10.5784	Q96MW1_135
YS-Q-1.raw	Q96MW1	Q96MW1	_AALLAQY[Phospho (STY)]ADVTDEEDEADEKDDSGATTMNIGSDK_	1.29e-13	3	344.335	noloss	17	y	2	5.53377	Q96MW1_135
YS-Q-1.raw	Q96MW1	Q96MW1	_AALLAQY[Phospho (STY)]ADVTDEEDEADEKDDSGATTMNIGSDK_	1.29e-13	3	344.335	noloss	18	y	2	6.15529	Q96MW1_135
YS-Q-1.raw	Q96MW1	Q96MW1	_AALLAQY[Phospho (STY)]ADVTDEEDEADEKDDSGATTMNIGSDK_	1.29e-13	3	344.335	noloss	19	y	2	4.99165	Q96MW1_135
YS-Q-1.raw	Q96MW1	Q96MW1	_AALLAQY[Phospho (STY)]ADVTDEEDEADEKDDSGATTMNIGSDK_	1.29e-13	3	344.335	noloss	20	y	2	3.10137	Q96MW1_135
YS-Q-1.raw	Q96MW1	Q96MW1	_AALLAQY[Phospho (STY)]ADVTDEEDEADEKDDSGATTMNIGSDK_	1.29e-13	3	344.335	noloss	22	y	2	18192.7	Q96MW1_135
YS-Q-1.raw	Q96MW1	Q96MW1	_AALLAQY[Phospho (STY)]ADVTDEEDEADEKDDSGATTMNIGSDK_	1.29e-13	3	344.335	noloss	23	y	2	6.58585	Q96MW1_135
YS-Q-1.raw	Q96MW1	Q96MW1	_AALLAQY[Phospho (STY)]ADVTDEEDEADEKDDSGATTMNIGSDK_	1.29e-13	3	344.335	noloss	24	y	2	1.06994	Q96MW1_135
YS-Q-1.raw	Q96MW1	Q96MW1	_AALLAQY[Phospho (STY)]ADVTDEEDEADEKDDSGATTMNIGSDK_	1.29e-13	3	344.335	noloss	25	y	2	0.000640142	Q96MW1_135
YS-Q-1.raw	Q96MW1	Q96MW1	_AALLAQY[Phospho (STY)]ADVTDEEDEADEKDDSGATTMNIGSDK_	1.29e-13	3	344.335	noloss	27	y	2	0.000383265	Q96MW1_135
YS-Q-1.raw	Q96MW1	Q96MW1	_AALLAQY[Phospho (STY)]ADVTDEEDEADEKDDSGATTMNIGSDK_	1.29e-13	3	344.335	noloss	28	y	2	22.8701	Q96MW1_135	TRUE
YS-Q-1.raw	Q96MW1	Q96MW1	_AALLAQY[Phospho (STY)]ADVTDEEDEADEKDDSGATTMNIGSDK_	1.29e-13	3	344.335	noloss	29	y	2	1.05076	Q96MW1_135	TRUE
YS-Q-1.raw	Q96MW1	Q96MW1	_AALLAQY[Phospho (STY)]ADVTDEEDEADEKDDSGATTMNIGSDK_	1.29e-13	3	344.335	noloss	30	y	2	3.0055	Q96MW1_135	TRUE
YS-Q-1.raw	Q96MW1	Q96MW1	_AALLAQY[Phospho (STY)]ADVTDEEDEADEKDDSGATTMNIGSDK_	1.29e-13	3	344.335	noloss	31	y	2	3436.1	Q96MW1_135	TRUE
YS-Q-1.raw	Q8N3V7	Q8N3V7	_DRAS[Phospho (STY)]PAAAEEVVPEWAS[Phospho (STY)]C[Carbamidomethyl (C)]LKSPR_	3.18e-05	3	258.103	noloss	3	b	1	0.00046482	Q8N3V7_698
YS-Q-1.raw	Q8N3V7	Q8N3V7	_DRAS[Phospho (STY)]PAAAEEVVPEWAS[Phospho (STY)]C[Carbamidomethyl (C)]LKSPR_	3.18e-05	3	258.103	H3PO4	4	b	1	8.43061	Q8N3V7_698	TRUE
YS-Q-1.raw	Q8N3V7	Q8N3V7	_DRAS[Phospho (STY)]PAAAEEVVPEWAS[Phospho (STY)]C[Carbamidomethyl (C)]LKSPR_	3.18e-05	3	258.103	noloss	4	b	1	4.90721	Q8N3V7_698	TRUE
YS-Q-1.raw	Q8N3V7	Q8N3V7	_DRAS[Phospho (STY)]PAAAEEVVPEWAS[Phospho (STY)]C[Carbamidomethyl (C)]LKSPR_	3.18e-05	3	258.103	noloss	6	b	1	8.39842	Q8N3V7_698	TRUE
YS-Q-1.raw	Q8N3V7	Q8N3V7	_DRAS[Phospho (STY)]PAAAEEVVPEWAS[Phospho (STY)]C[Carbamidomethyl (C)]LKSPR_	3.18e-05	3	258.103	H3PO4	7	b	1	3.44891	Q8N3V7_698	TRUE
YS-Q-1.raw	Q8N3V7	Q8N3V7	_DRAS[Phospho (STY)]PAAAEEVVPEWAS[Phospho (STY)]C[Carbamidomethyl (C)]LKSPR_	3.18e-05	3	258.103	noloss	7	b	1	4.90495	Q8N3V7_698	TRUE
YS-Q-1.raw	Q8N3V7	Q8N3V7	_DRAS[Phospho (STY)]PAAAEEVVPEWAS[Phospho (STY)]C[Carbamidomethyl (C)]LKSPR_	3.18e-05	3	258.103	H3PO4	8	b	1	4199.39	Q8N3V7_698	TRUE
YS-Q-1.raw	Q8N3V7	Q8N3V7	_DRAS[Phospho (STY)]PAAAEEVVPEWAS[Phospho (STY)]C[Carbamidomethyl (C)]LKSPR_	3.18e-05	3	258.103	H3PO4	8	b	2	4657.5	Q8N3V7_698	TRUE
YS-Q-1.raw	Q8N3V7	Q8N3V7	_DRAS[Phospho (STY)]PAAAEEVVPEWAS[Phospho (STY)]C[Carbamidomethyl (C)]LKSPR_	3.18e-05	3	258.103	noloss	8	b	1	11.8354	Q8N3V7_698	TRUE
YS-Q-1.raw	Q8N3V7	Q8N3V7	_DRAS[Phospho (STY)]PAAAEEVVPEWAS[Phospho (STY)]C[Carbamidomethyl (C)]LKSPR_	3.18e-05	3	258.103	noloss	8	b	2	3413.14	Q8N3V7_698	TRUE
YS-Q-1.raw	Q8N3V7	Q8N3V7	_DRAS[Phospho (STY)]PAAAEEVVPEWAS[Phospho (STY)]C[Carbamidomethyl (C)]LKSPR_	3.18e-05	3	258.103	H3PO4	9	b	1	2.20677	Q8N3V7_698	TRUE
YS-Q-1.raw	Q8N3V7	Q8N3V7	_DRAS[Phospho (STY)]PAAAEEVVPEWAS[Phospho (STY)]C[Carbamidomethyl (C)]LKSPR_	3.18e-05	3	258.103	H3PO4	9	b	2	5.40014	Q8N3V7_698	TRUE
YS-Q-1.raw	Q8N3V7	Q8N3V7	_DRAS[Phospho (STY)]PAAAEEVVPEWAS[Phospho (STY)]C[Carbamidomethyl (C)]LKSPR_	3.18e-05	3	258.103	noloss	9	b	2	4.09624	Q8N3V7_698	TRUE
YS-Q-1.raw	Q8N3V7	Q8N3V7	_DRAS[Phospho (STY)]PAAAEEVVPEWAS[Phospho (STY)]C[Carbamidomethyl (C)]LKSPR_	3.18e-05	3	258.103	noloss	9	b	1	6.99669	Q8N3V7_698	TRUE
YS-Q-1.raw	Q8N3V7	Q8N3V7	_DRAS[Phospho (STY)]PAAAEEVVPEWAS[Phospho (STY)]C[Carbamidomethyl (C)]LKSPR_	3.18e-05	3	258.103	H2O	10	b	2	0.943153	Q8N3V7_698
YS-Q-1.raw	Q8N3V7	Q8N3V7	_DRAS[Phospho (STY)]PAAAEEVVPEWAS[Phospho (STY)]C[Carbamidomethyl (C)]LKSPR_	3.18e-05	3	258.103	H3PO4	10	b	1	13.1119	Q8N3V7_698	TRUE
YS-Q-1.raw	Q8N3V7	Q8N3V7	_DRAS[Phospho (STY)]PAAAEEVVPEWAS[Phospho (STY)]C[Carbamidomethyl (C)]LKSPR_	3.18e-05	3	258.103	H3PO4	10	b	2	7434.4	Q8N3V7_698	TRUE
YS-Q-1.raw	Q8N3V7	Q8N3V7	_DRAS[Phospho (STY)]PAAAEEVVPEWAS[Phospho (STY)]C[Carbamidomethyl (C)]LKSPR_	3.18e-05	3	258.103	noloss	10	b	1	23.3824	Q8N3V7_698	TRUE
YS-Q-1.raw	Q8N3V7	Q8N3V7	_DRAS[Phospho (STY)]PAAAEEVVPEWAS[Phospho (STY)]C[Carbamidomethyl (C)]LKSPR_	3.18e-05	3	258.103	noloss	10	b	2	13235.2	Q8N3V7_698	TRUE
YS-Q-1.raw	Q8N3V7	Q8N3V7	_DRAS[Phospho (STY)]PAAAEEVVPEWAS[Phospho (STY)]C[Carbamidomethyl (C)]LKSPR_	3.18e-05	3	258.103	H3PO4	11	b	1	3.67398	Q8N3V7_698	TRUE
YS-Q-1.raw	Q8N3V7	Q8N3V7	_DRAS[Phospho (STY)]PAAAEEVVPEWAS[Phospho (STY)]C[Carbamidomethyl (C)]LKSPR_	3.18e-05	3	258.103	H3PO4	11	b	2	3.85056	Q8N3V7_698	TRUE
YS-Q-1.raw	Q8N3V7	Q8N3V7	_DRAS[Phospho (STY)]PAAAEEVVPEWAS[Phospho (STY)]C[Carbamidomethyl (C)]LKSPR_	3.18e-05	3	258.103	noloss	11	b	1	23.3519	Q8N3V7_698	TRUE
YS-Q-1.raw	Q8N3V7	Q8N3V7	_DRAS[Phospho (STY)]PAAAEEVVPEWAS[Phospho (STY)]C[Carbamidomethyl (C)]LKSPR_	3.18e-05	3	258.103	noloss	11	b	2	5876.98	Q8N3V7_698	TRUE
YS-Q-1.raw	Q8N3V7	Q8N3V7	_DRAS[Phospho (STY)]PAAAEEVVPEWAS[Phospho (STY)]C[Carbamidomethyl (C)]LKSPR_	3.18e-05	3	258.103	H3PO4	12	b	2	1.14163	Q8N3V7_698	TRUE
YS-Q-1.raw	Q8N3V7	Q8N3V7	_DRAS[Phospho (STY)]PAAAEEVVPEWAS[Phospho (STY)]C[Carbamidomethyl (C)]LKSPR_	3.18e-05	3	258.103	H3PO4	12	b	1	4.99951	Q8N3V7_698	TRUE
YS-Q-1.raw	Q8N3V7	Q8N3V7	_DRAS[Phospho (STY)]PAAAEEVVPEWAS[Phospho (STY)]C[Carbamidomethyl (C)]LKSPR_	3.18e-05	3	258.103	noloss	12	b	2	0.000228039	Q8N3V7_698
YS-Q-1.raw	Q8N3V7	Q8N3V7	_DRAS[Phospho (STY)]PAAAEEVVPEWAS[Phospho (STY)]C[Carbamidomethyl (C)]LKSPR_	3.18e-05	3	258.103	noloss	12	b	1	6.7016	Q8N3V7_698	TRUE
YS-Q-1.raw	Q8N3V7	Q8N3V7	_DRAS[Phospho (STY)]PAAAEEVVPEWAS[Phospho (STY)]C[Carbamidomethyl (C)]LKSPR_	3.18e-05	3	258.103	noloss	16	b	2	0.342797	Q8N3V7_698
YS-Q-1.raw	Q8N3V7	Q8N3V7	_DRAS[Phospho (STY)]PAAAEEVVPEWAS[Phospho (STY)]C[Carbamidomethyl (C)]LKSPR_	3.18e-05	3	258.103	2(+H3+O4+P)	17	b	2	1.11549	Q8N3V7_698
YS-Q-1.raw	Q8N3V7	Q8N3V7	_DRAS[Phospho (STY)]PAAAEEVVPEWAS[Phospho (STY)]C[Carbamidomethyl (C)]LKSPR_	3.18e-05	3	258.103	H3PO4	17	b	2	1.17706	Q8N3V7_698
YS-Q-1.raw	Q8N3V7	Q8N3V7	_DRAS[Phospho (STY)]PAAAEEVVPEWAS[Phospho (STY)]C[Carbamidomethyl (C)]LKSPR_	3.18e-05	3	258.103	noloss	17	b	2	1.26056	Q8N3V7_698
YS-Q-1.raw	Q8N3V7	Q8N3V7	_DRAS[Phospho (STY)]PAAAEEVVPEWAS[Phospho (STY)]C[Carbamidomethyl (C)]LKSPR_	3.18e-05	3	258.103	2(+H3+O4+P)	18	b	2	1.29044	Q8N3V7_698
YS-Q-1.raw	Q8N3V7	Q8N3V7	_DRAS[Phospho (STY)]PAAAEEVVPEWAS[Phospho (STY)]C[Carbamidomethyl (C)]LKSPR_	3.18e-05	3	258.103	H3PO4	18	b	2	1.16984	Q8N3V7_698
YS-Q-1.raw	Q8N3V7	Q8N3V7	_DRAS[Phospho (STY)]PAAAEEVVPEWAS[Phospho (STY)]C[Carbamidomethyl (C)]LKSPR_	3.18e-05	3	258.103	noloss	18	b	2	1.22347	Q8N3V7_698
YS-Q-1.raw	Q8N3V7	Q8N3V7	_DRAS[Phospho (STY)]PAAAEEVVPEWAS[Phospho (STY)]C[Carbamidomethyl (C)]LKSPR_	3.18e-05	3	258.103	2(+H3+O4+P)	19	b	2	0.000176403	Q8N3V7_698
YS-Q-1.raw	Q8N3V7	Q8N3V7	_DRAS[Phospho (STY)]PAAAEEVVPEWAS[Phospho (STY)]C[Carbamidomethyl (C)]LKSPR_	3.18e-05	3	258.103	H3PO4	19	b	2	0.000684026	Q8N3V7_698
YS-Q-1.raw	Q8N3V7	Q8N3V7	_DRAS[Phospho (STY)]PAAAEEVVPEWAS[Phospho (STY)]C[Carbamidomethyl (C)]LKSPR_	3.18e-05	3	258.103	noloss	19	b	2	1.05318	Q8N3V7_698
YS-Q-1.raw	Q8N3V7	Q8N3V7	_DRAS[Phospho (STY)]PAAAEEVVPEWAS[Phospho (STY)]C[Carbamidomethyl (C)]LKSPR_	3.18e-05	3	258.103	2(+H3+O4+P)	20	b	2	0.000848208	Q8N3V7_698
YS-Q-1.raw	Q8N3V7	Q8N3V7	_DRAS[Phospho (STY)]PAAAEEVVPEWAS[Phospho (STY)]C[Carbamidomethyl (C)]LKSPR_	3.18e-05	3	258.103	H3PO4	20	b	2	0.000459408	Q8N3V7_698
YS-Q-1.raw	Q8N3V7	Q8N3V7	_DRAS[Phospho (STY)]PAAAEEVVPEWAS[Phospho (STY)]C[Carbamidomethyl (C)]LKSPR_	3.18e-05	3	258.103	noloss	20	b	2	0.000664659	Q8N3V7_698
YS-Q-1.raw	Q8N3V7	Q8N3V7	_DRAS[Phospho (STY)]PAAAEEVVPEWAS[Phospho (STY)]C[Carbamidomethyl (C)]LKSPR_	3.18e-05	3	258.103	2(+H3+O4+P)	21	b	2	3821.68	Q8N3V7_698
YS-Q-1.raw	Q8N3V7	Q8N3V7	_DRAS[Phospho (STY)]PAAAEEVVPEWAS[Phospho (STY)]C[Carbamidomethyl (C)]LKSPR_	3.18e-05	3	258.103	H3PO4	21	b	2	4859.43	Q8N3V7_698
YS-Q-1.raw	Q8N3V7	Q8N3V7	_DRAS[Phospho (STY)]PAAAEEVVPEWAS[Phospho (STY)]C[Carbamidomethyl (C)]LKSPR_	3.18e-05	3	258.103	noloss	3	y	1	0.000236221	Q8N3V7_698
YS-Q-1.raw	Q8N3V7	Q8N3V7	_DRAS[Phospho (STY)]PAAAEEVVPEWAS[Phospho (STY)]C[Carbamidomethyl (C)]LKSPR_	3.18e-05	3	258.103	noloss	4	y	1	0.000258044	Q8N3V7_698
YS-Q-1.raw	Q8N3V7	Q8N3V7	_DRAS[Phospho (STY)]PAAAEEVVPEWAS[Phospho (STY)]C[Carbamidomethyl (C)]LKSPR_	3.18e-05	3	258.103	noloss	5	y	1	0.00148602	Q8N3V7_698
YS-Q-1.raw	Q8N3V7	Q8N3V7	_DRAS[Phospho (STY)]PAAAEEVVPEWAS[Phospho (STY)]C[Carbamidomethyl (C)]LKSPR_	3.18e-05	3	258.103	noloss	6	y	1	0.00047797	Q8N3V7_698
YS-Q-1.raw	Q8N3V7	Q8N3V7	_DRAS[Phospho (STY)]PAAAEEVVPEWAS[Phospho (STY)]C[Carbamidomethyl (C)]LKSPR_	3.18e-05	3	258.103	H3PO4	7	y	1	8.36507	Q8N3V7_698
YS-Q-1.raw	Q8N3V7	Q8N3V7	_DRAS[Phospho (STY)]PAAAEEVVPEWAS[Phospho (STY)]C[Carbamidomethyl (C)]LKSPR_	3.18e-05	3	258.103	noloss	7	y	1	3.3717	Q8N3V7_698
YS-Q-1.raw	Q8N3V7	Q8N3V7	_DRAS[Phospho (STY)]PAAAEEVVPEWAS[Phospho (STY)]C[Carbamidomethyl (C)]LKSPR_	3.18e-05	3	258.103	H3PO4	8	y	1	12.507	Q8N3V7_698
YS-Q-1.raw	Q8N3V7	Q8N3V7	_DRAS[Phospho (STY)]PAAAEEVVPEWAS[Phospho (STY)]C[Carbamidomethyl (C)]LKSPR_	3.18e-05	3	258.103	noloss	8	y	1	4.104	Q8N3V7_698
YS-Q-1.raw	Q8N3V7	Q8N3V7	_DRAS[Phospho (STY)]PAAAEEVVPEWAS[Phospho (STY)]C[Carbamidomethyl (C)]LKSPR_	3.18e-05	3	258.103	H3PO4	9	y	1	9.45147	Q8N3V7_698
YS-Q-1.raw	Q8N3V7	Q8N3V7	_DRAS[Phospho (STY)]PAAAEEVVPEWAS[Phospho (STY)]C[Carbamidomethyl (C)]LKSPR_	3.18e-05	3	258.103	H3PO4	9	y	2	5322.1	Q8N3V7_698
YS-Q-1.raw	Q8N3V7	Q8N3V7	_DRAS[Phospho (STY)]PAAAEEVVPEWAS[Phospho (STY)]C[Carbamidomethyl (C)]LKSPR_	3.18e-05	3	258.103	noloss	9	y	2	3972.46	Q8N3V7_698
YS-Q-1.raw	Q8N3V7	Q8N3V7	_DRAS[Phospho (STY)]PAAAEEVVPEWAS[Phospho (STY)]C[Carbamidomethyl (C)]LKSPR_	3.18e-05	3	258.103	noloss	9	y	1	5699.67	Q8N3V7_698
YS-Q-1.raw	Q8N3V7	Q8N3V7	_DRAS[Phospho (STY)]PAAAEEVVPEWAS[Phospho (STY)]C[Carbamidomethyl (C)]LKSPR_	3.18e-05	3	258.103	H3PO4	11	y	1	10.5946	Q8N3V7_698
YS-Q-1.raw	Q8N3V7	Q8N3V7	_DRAS[Phospho (STY)]PAAAEEVVPEWAS[Phospho (STY)]C[Carbamidomethyl (C)]LKSPR_	3.18e-05	3	258.103	H3PO4	11	y	2	24.3382	Q8N3V7_698
YS-Q-1.raw	Q8N3V7	Q8N3V7	_DRAS[Phospho (STY)]PAAAEEVVPEWAS[Phospho (STY)]C[Carbamidomethyl (C)]LKSPR_	3.18e-05	3	258.103	noloss	11	y	2	5.32087	Q8N3V7_698
YS-Q-1.raw	Q8N3V7	Q8N3V7	_DRAS[Phospho (STY)]PAAAEEVVPEWAS[Phospho (STY)]C[Carbamidomethyl (C)]LKSPR_	3.18e-05	3	258.103	noloss	11	y	1	9.9519	Q8N3V7_698
YS-Q-1.raw	Q8N3V7	Q8N3V7	_DRAS[Phospho (STY)]PAAAEEVVPEWAS[Phospho (STY)]C[Carbamidomethyl (C)]LKSPR_	3.18e-05	3	258.103	H3PO4	12	y	2	0.000703612	Q8N3V7_698
YS-Q-1.raw	Q8N3V7	Q8N3V7	_DRAS[Phospho (STY)]PAAAEEVVPEWAS[Phospho (STY)]C[Carbamidomethyl (C)]LKSPR_	3.18e-05	3	258.103	noloss	12	y	2	0.354535	Q8N3V7_698
YS-Q-1.raw	Q8N3V7	Q8N3V7	_DRAS[Phospho (STY)]PAAAEEVVPEWAS[Phospho (STY)]C[Carbamidomethyl (C)]LKSPR_	3.18e-05	3	258.103	noloss	12	y	1	1.29209	Q8N3V7_698
YS-Q-1.raw	Q8N3V7	Q8N3V7	_DRAS[Phospho (STY)]PAAAEEVVPEWAS[Phospho (STY)]C[Carbamidomethyl (C)]LKSPR_	3.18e-05	3	258.103	noloss	13	y	2	1.1588	Q8N3V7_698
YS-Q-1.raw	Q8N3V7	Q8N3V7	_DRAS[Phospho (STY)]PAAAEEVVPEWAS[Phospho (STY)]C[Carbamidomethyl (C)]LKSPR_	3.18e-05	3	258.103	H3PO4	19	y	2	1461.28	Q8N3V7_698
YS-Q-1.raw	Q8N3V7	Q8N3V7	_DRAS[Phospho (STY)]PAAAEEVVPEWAS[Phospho (STY)]C[Carbamidomethyl (C)]LKSPR_	3.18e-05	3	258.103	noloss	19	y	2	1977.06	Q8N3V7_698
YS-Q-1.raw	Q8WXA9	Q8WXA9	_EAQSFISAAIEPES[Phospho (STY)]GKSNER_	7.31e-05	3	137.036	H2O	3	b	1	12.1574	Q8WXA9_181
YS-Q-1.raw	Q8WXA9	Q8WXA9	_EAQSFISAAIEPES[Phospho (STY)]GKSNER_	7.31e-05	3	137.036	noloss	3	b	1	2.35087	Q8WXA9_181
YS-Q-1.raw	Q8WXA9	Q8WXA9	_EAQSFISAAIEPES[Phospho (STY)]GKSNER_	7.31e-05	3	137.036	H2O	4	b	1	8.60247	Q8WXA9_181
YS-Q-1.raw	Q8WXA9	Q8WXA9	_EAQSFISAAIEPES[Phospho (STY)]GKSNER_	7.31e-05	3	137.036	noloss	4	b	1	1.48569	Q8WXA9_181
YS-Q-1.raw	Q8WXA9	Q8WXA9	_EAQSFISAAIEPES[Phospho (STY)]GKSNER_	7.31e-05	3	137.036	H2O	5	b	1	3.15902	Q8WXA9_181
YS-Q-1.raw	Q8WXA9	Q8WXA9	_EAQSFISAAIEPES[Phospho (STY)]GKSNER_	7.31e-05	3	137.036	noloss	10	b	2	1.22902	Q8WXA9_181
YS-Q-1.raw	Q8WXA9	Q8WXA9	_EAQSFISAAIEPES[Phospho (STY)]GKSNER_	7.31e-05	3	137.036	H3PO4	14	b	2	1.0676	Q8WXA9_181	TRUE
YS-Q-1.raw	Q8WXA9	Q8WXA9	_EAQSFISAAIEPES[Phospho (STY)]GKSNER_	7.31e-05	3	137.036	noloss	14	b	2	1.23348	Q8WXA9_181	TRUE
YS-Q-1.raw	Q8WXA9	Q8WXA9	_EAQSFISAAIEPES[Phospho (STY)]GKSNER_	7.31e-05	3	137.036	H3PO4	15	b	2	0.000584105	Q8WXA9_181
YS-Q-1.raw	Q8WXA9	Q8WXA9	_EAQSFISAAIEPES[Phospho (STY)]GKSNER_	7.31e-05	3	137.036	noloss	15	b	2	0.00031344	Q8WXA9_181
YS-Q-1.raw	Q8WXA9	Q8WXA9	_EAQSFISAAIEPES[Phospho (STY)]GKSNER_	7.31e-05	3	137.036	H3PO4	16	b	2	0.000513121	Q8WXA9_181
YS-Q-1.raw	Q8WXA9	Q8WXA9	_EAQSFISAAIEPES[Phospho (STY)]GKSNER_	7.31e-05	3	137.036	noloss	16	b	2	0.000531416	Q8WXA9_181
YS-Q-1.raw	Q8WXA9	Q8WXA9	_EAQSFISAAIEPES[Phospho (STY)]GKSNER_	7.31e-05	3	137.036	noloss	3	y	1	4.22921	Q8WXA9_181
YS-Q-1.raw	Q8WXA9	Q8WXA9	_EAQSFISAAIEPES[Phospho (STY)]GKSNER_	7.31e-05	3	137.036	noloss	4	y	1	0.000479121	Q8WXA9_181
YS-Q-1.raw	Q8WXA9	Q8WXA9	_EAQSFISAAIEPES[Phospho (STY)]GKSNER_	7.31e-05	3	137.036	noloss	6	y	1	0.00018328	Q8WXA9_181
YS-Q-1.raw	Q8WXA9	Q8WXA9	_EAQSFISAAIEPES[Phospho (STY)]GKSNER_	7.31e-05	3	137.036	H3PO4	7	y	1	3.02901	Q8WXA9_181	TRUE
YS-Q-1.raw	Q8WXA9	Q8WXA9	_EAQSFISAAIEPES[Phospho (STY)]GKSNER_	7.31e-05	3	137.036	noloss	7	y	1	0.621102	Q8WXA9_181
YS-Q-1.raw	Q8WXA9	Q8WXA9	_EAQSFISAAIEPES[Phospho (STY)]GKSNER_	7.31e-05	3	137.036	H2O	9	y	1	0.000596682	Q8WXA9_181
YS-Q-1.raw	Q8WXA9	Q8WXA9	_EAQSFISAAIEPES[Phospho (STY)]GKSNER_	7.31e-05	3	137.036	H3PO4	9	y	2	4.71595	Q8WXA9_181	TRUE
YS-Q-1.raw	Q8WXA9	Q8WXA9	_EAQSFISAAIEPES[Phospho (STY)]GKSNER_	7.31e-05	3	137.036	H3PO4	9	y	1	15.437	Q8WXA9_181	TRUE
YS-Q-1.raw	Q8WXA9	Q8WXA9	_EAQSFISAAIEPES[Phospho (STY)]GKSNER_	7.31e-05	3	137.036	noloss	9	y	2	5.18445	Q8WXA9_181	TRUE
YS-Q-1.raw	Q8WXA9	Q8WXA9	_EAQSFISAAIEPES[Phospho (STY)]GKSNER_	7.31e-05	3	137.036	noloss	9	y	1	13.5446	Q8WXA9_181	TRUE
YS-Q-1.raw	Q8WXA9	Q8WXA9	_EAQSFISAAIEPES[Phospho (STY)]GKSNER_	7.31e-05	3	137.036	1(+H2+O)1(+H3+O4+P)	10	y	1	20.2962	Q8WXA9_181	TRUE
YS-Q-1.raw	Q8WXA9	Q8WXA9	_EAQSFISAAIEPES[Phospho (STY)]GKSNER_	7.31e-05	3	137.036	1(+H2+O)1(+H3+O4+P)	10	y	2	26.7742	Q8WXA9_181	TRUE
YS-Q-1.raw	Q8WXA9	Q8WXA9	_EAQSFISAAIEPES[Phospho (STY)]GKSNER_	7.31e-05	3	137.036	H2O	10	y	1	4214.92	Q8WXA9_181	TRUE
YS-Q-1.raw	Q8WXA9	Q8WXA9	_EAQSFISAAIEPES[Phospho (STY)]GKSNER_	7.31e-05	3	137.036	H3PO4	10	y	1	13.7591	Q8WXA9_181	TRUE
YS-Q-1.raw	Q8WXA9	Q8WXA9	_EAQSFISAAIEPES[Phospho (STY)]GKSNER_	7.31e-05	3	137.036	H3PO4	10	y	2	2163.87	Q8WXA9_181	TRUE
YS-Q-1.raw	Q8WXA9	Q8WXA9	_EAQSFISAAIEPES[Phospho (STY)]GKSNER_	7.31e-05	3	137.036	noloss	10	y	2	1.13399	Q8WXA9_181	TRUE
YS-Q-1.raw	Q8WXA9	Q8WXA9	_EAQSFISAAIEPES[Phospho (STY)]GKSNER_	7.31e-05	3	137.036	noloss	10	y	1	3304.94	Q8WXA9_181	TRUE
YS-Q-1.raw	Q8WXA9	Q8WXA9	_EAQSFISAAIEPES[Phospho (STY)]GKSNER_	7.31e-05	3	137.036	H3PO4	11	y	2	0.000484944	Q8WXA9_181
YS-Q-1.raw	Q8WXA9	Q8WXA9	_EAQSFISAAIEPES[Phospho (STY)]GKSNER_	7.31e-05	3	137.036	H3PO4	11	y	1	35.9471	Q8WXA9_181	TRUE
YS-Q-1.raw	Q8WXA9	Q8WXA9	_EAQSFISAAIEPES[Phospho (STY)]GKSNER_	7.31e-05	3	137.036	noloss	11	y	1	3563.38	Q8WXA9_181	TRUE
YS-Q-1.raw	Q8WXA9	Q8WXA9	_EAQSFISAAIEPES[Phospho (STY)]GKSNER_	7.31e-05	3	137.036	noloss	11	y	2	5467.93	Q8WXA9_181	TRUE
YS-Q-1.raw	Q8WXA9	Q8WXA9	_EAQSFISAAIEPES[Phospho (STY)]GKSNER_	7.31e-05	3	137.036	H3PO4	12	y	2	4691.57	Q8WXA9_181	TRUE
YS-Q-1.raw	Q8WXA9	Q8WXA9	_EAQSFISAAIEPES[Phospho (STY)]GKSNER_	7.31e-05	3	137.036	noloss	12	y	1	1.25099	Q8WXA9_181	TRUE
YS-Q-1.raw	Q8WXA9	Q8WXA9	_EAQSFISAAIEPES[Phospho (STY)]GKSNER_	7.31e-05	3	137.036	noloss	12	y	2	9.3311	Q8WXA9_181	TRUE
YS-Q-1.raw	Q8WXA9	Q8WXA9	_EAQSFISAAIEPES[Phospho (STY)]GKSNER_	7.31e-05	3	137.036	H3PO4	13	y	2	4.26311	Q8WXA9_181	TRUE
YS-Q-1.raw	Q8WXA9	Q8WXA9	_EAQSFISAAIEPES[Phospho (STY)]GKSNER_	7.31e-05	3	137.036	noloss	13	y	2	4.343	Q8WXA9_181	TRUE
YS-Q-1.raw	Q8WXA9	Q8WXA9	_EAQSFISAAIEPES[Phospho (STY)]GKSNER_	7.31e-05	3	137.036	H2O	14	y	2	1.00135	Q8WXA9_181
YS-Q-1.raw	Q8WXA9	Q8WXA9	_EAQSFISAAIEPES[Phospho (STY)]GKSNER_	7.31e-05	3	137.036	H3PO4	14	y	2	23.3959	Q8WXA9_181
YS-Q-1.raw	Q8WXA9	Q8WXA9	_EAQSFISAAIEPES[Phospho (STY)]GKSNER_	7.31e-05	3	137.036	noloss	14	y	2	13.5996	Q8WXA9_181
YS-Q-1.raw	Q8WXA9	Q8WXA9	_EAQSFISAAIEPES[Phospho (STY)]GKSNER_	7.31e-05	3	137.036	H2O	15	y	2	0.792213	Q8WXA9_181
YS-Q-1.raw	Q8WXA9	Q8WXA9	_EAQSFISAAIEPES[Phospho (STY)]GKSNER_	7.31e-05	3	137.036	H3PO4	15	y	2	6.28143	Q8WXA9_181
YS-Q-1.raw	Q8WXA9	Q8WXA9	_EAQSFISAAIEPES[Phospho (STY)]GKSNER_	7.31e-05	3	137.036	noloss	15	y	2	7.23442	Q8WXA9_181
YS-Q-1.raw	Q8WXA9	Q8WXA9	_EAQSFISAAIEPES[Phospho (STY)]GKSNER_	7.31e-05	3	137.036	H3PO4	16	y	2	6257.2	Q8WXA9_181
YS-Q-1.raw	Q8WXA9	Q8WXA9	_EAQSFISAAIEPES[Phospho (STY)]GKSNER_	7.31e-05	3	137.036	noloss	16	y	2	5.52965	Q8WXA9_181
YS-Q-1.raw	Q8WXA9	Q8WXA9	_EAQSFISAAIEPES[Phospho (STY)]GKSNER_	7.31e-05	3	137.036	H3PO4	17	y	2	26.7444	Q8WXA9_181
YS-Q-1.raw	Q8WXA9	Q8WXA9	_EAQSFISAAIEPES[Phospho (STY)]GKSNER_	7.31e-05	3	137.036	NH3	17	y	2	1.30892	Q8WXA9_181
YS-Q-1.raw	Q8WXA9	Q8WXA9	_EAQSFISAAIEPES[Phospho (STY)]GKSNER_	7.31e-05	3	137.036	noloss	17	y	2	7.78423	Q8WXA9_181
YS-Q-1.raw	Q8WXA9	Q8WXA9	_EAQSFISAAIEPES[Phospho (STY)]GKSNER_	7.31e-05	3	137.036	noloss	18	y	2	0.000708963	Q8WXA9_181
YS-Q-1.raw	Q08AE8	Q08AE8	_ELSPPLEQLIDHMANT[Phospho (STY)]VEADGSNDEGYEAAEEGLGDEDEK_	0.0002536	3	89.3846	H2O	3	b	1	3.04566	Q08AE8_163
YS-Q-1.raw	Q08AE8	Q08AE8	_ELSPPLEQLIDHMANT[Phospho (STY)]VEADGSNDEGYEAAEEGLGDEDEK_	0.0002536	3	89.3846	noloss	3	b	1	0.000554994	Q08AE8_163
YS-Q-1.raw	Q08AE8	Q08AE8	_ELSPPLEQLIDHMANT[Phospho (STY)]VEADGSNDEGYEAAEEGLGDEDEK_	0.0002536	3	89.3846	noloss	6	b	1	1.22276	Q08AE8_163
YS-Q-1.raw	Q08AE8	Q08AE8	_ELSPPLEQLIDHMANT[Phospho (STY)]VEADGSNDEGYEAAEEGLGDEDEK_	0.0002536	3	89.3846	noloss	7	b	1	3301.68	Q08AE8_163
YS-Q-1.raw	Q08AE8	Q08AE8	_ELSPPLEQLIDHMANT[Phospho (STY)]VEADGSNDEGYEAAEEGLGDEDEK_	0.0002536	3	89.3846	noloss	8	b	1	1.25878	Q08AE8_163
YS-Q-1.raw	Q08AE8	Q08AE8	_ELSPPLEQLIDHMANT[Phospho (STY)]VEADGSNDEGYEAAEEGLGDEDEK_	0.0002536	3	89.3846	noloss	9	b	1	1523.49	Q08AE8_163
YS-Q-1.raw	Q08AE8	Q08AE8	_ELSPPLEQLIDHMANT[Phospho (STY)]VEADGSNDEGYEAAEEGLGDEDEK_	0.0002536	3	89.3846	noloss	10	b	1	1.20127	Q08AE8_163
YS-Q-1.raw	Q08AE8	Q08AE8	_ELSPPLEQLIDHMANT[Phospho (STY)]VEADGSNDEGYEAAEEGLGDEDEK_	0.0002536	3	89.3846	H3PO4	16	b	2	0.000303433	Q08AE8_163
YS-Q-1.raw	Q08AE8	Q08AE8	_ELSPPLEQLIDHMANT[Phospho (STY)]VEADGSNDEGYEAAEEGLGDEDEK_	0.0002536	3	89.3846	H3PO4	16	b	1	1.23506	Q08AE8_163	TRUE
YS-Q-1.raw	Q08AE8	Q08AE8	_ELSPPLEQLIDHMANT[Phospho (STY)]VEADGSNDEGYEAAEEGLGDEDEK_	0.0002536	3	89.3846	H3PO4	17	b	2	1.26954	Q08AE8_163	TRUE
YS-Q-1.raw	Q08AE8	Q08AE8	_ELSPPLEQLIDHMANT[Phospho (STY)]VEADGSNDEGYEAAEEGLGDEDEK_	0.0002536	3	89.3846	H3PO4	18	b	2	1.27357	Q08AE8_163	TRUE
YS-Q-1.raw	Q08AE8	Q08AE8	_ELSPPLEQLIDHMANT[Phospho (STY)]VEADGSNDEGYEAAEEGLGDEDEK_	0.0002536	3	89.3846	H3PO4	20	b	2	0.00067429	Q08AE8_163
YS-Q-1.raw	Q08AE8	Q08AE8	_ELSPPLEQLIDHMANT[Phospho (STY)]VEADGSNDEGYEAAEEGLGDEDEK_	0.0002536	3	89.3846	noloss	20	b	2	0.00070489	Q08AE8_163
YS-Q-1.raw	Q08AE8	Q08AE8	_ELSPPLEQLIDHMANT[Phospho (STY)]VEADGSNDEGYEAAEEGLGDEDEK_	0.0002536	3	89.3846	noloss	3	y	1	4782.06	Q08AE8_163
YS-Q-1.raw	Q08AE8	Q08AE8	_ELSPPLEQLIDHMANT[Phospho (STY)]VEADGSNDEGYEAAEEGLGDEDEK_	0.0002536	3	89.3846	H2O	4	y	1	2972	Q08AE8_163
YS-Q-1.raw	Q08AE8	Q08AE8	_ELSPPLEQLIDHMANT[Phospho (STY)]VEADGSNDEGYEAAEEGLGDEDEK_	0.0002536	3	89.3846	noloss	4	y	1	6738.73	Q08AE8_163
YS-Q-1.raw	Q08AE8	Q08AE8	_ELSPPLEQLIDHMANT[Phospho (STY)]VEADGSNDEGYEAAEEGLGDEDEK_	0.0002536	3	89.3846	noloss	5	y	1	3605.91	Q08AE8_163
YS-Q-1.raw	Q08AE8	Q08AE8	_ELSPPLEQLIDHMANT[Phospho (STY)]VEADGSNDEGYEAAEEGLGDEDEK_	0.0002536	3	89.3846	H2O	6	y	1	1711.18	Q08AE8_163
YS-Q-1.raw	Q08AE8	Q08AE8	_ELSPPLEQLIDHMANT[Phospho (STY)]VEADGSNDEGYEAAEEGLGDEDEK_	0.0002536	3	89.3846	noloss	6	y	1	7.80442	Q08AE8_163
YS-Q-1.raw	Q08AE8	Q08AE8	_ELSPPLEQLIDHMANT[Phospho (STY)]VEADGSNDEGYEAAEEGLGDEDEK_	0.0002536	3	89.3846	noloss	7	y	1	6524.08	Q08AE8_163
YS-Q-1.raw	Q08AE8	Q08AE8	_ELSPPLEQLIDHMANT[Phospho (STY)]VEADGSNDEGYEAAEEGLGDEDEK_	0.0002536	3	89.3846	H2O	8	y	1	4.2392	Q08AE8_163
YS-Q-1.raw	Q08AE8	Q08AE8	_ELSPPLEQLIDHMANT[Phospho (STY)]VEADGSNDEGYEAAEEGLGDEDEK_	0.0002536	3	89.3846	noloss	8	y	1	5.87006	Q08AE8_163
YS-Q-1.raw	Q08AE8	Q08AE8	_ELSPPLEQLIDHMANT[Phospho (STY)]VEADGSNDEGYEAAEEGLGDEDEK_	0.0002536	3	89.3846	H2O	9	y	1	3.89886	Q08AE8_163
YS-Q-1.raw	Q08AE8	Q08AE8	_ELSPPLEQLIDHMANT[Phospho (STY)]VEADGSNDEGYEAAEEGLGDEDEK_	0.0002536	3	89.3846	noloss	9	y	1	10.7241	Q08AE8_163
YS-Q-1.raw	Q08AE8	Q08AE8	_ELSPPLEQLIDHMANT[Phospho (STY)]VEADGSNDEGYEAAEEGLGDEDEK_	0.0002536	3	89.3846	H2O	10	y	1	2635.5	Q08AE8_163
YS-Q-1.raw	Q08AE8	Q08AE8	_ELSPPLEQLIDHMANT[Phospho (STY)]VEADGSNDEGYEAAEEGLGDEDEK_	0.0002536	3	89.3846	noloss	10	y	1	8.24087	Q08AE8_163
YS-Q-1.raw	Q08AE8	Q08AE8	_ELSPPLEQLIDHMANT[Phospho (STY)]VEADGSNDEGYEAAEEGLGDEDEK_	0.0002536	3	89.3846	noloss	11	y	1	11.1361	Q08AE8_163
YS-Q-1.raw	Q08AE8	Q08AE8	_ELSPPLEQLIDHMANT[Phospho (STY)]VEADGSNDEGYEAAEEGLGDEDEK_	0.0002536	3	89.3846	noloss	12	y	1	6.80955	Q08AE8_163
YS-Q-1.raw	Q08AE8	Q08AE8	_ELSPPLEQLIDHMANT[Phospho (STY)]VEADGSNDEGYEAAEEGLGDEDEK_	0.0002536	3	89.3846	H2O	13	y	1	1.04934	Q08AE8_163
YS-Q-1.raw	Q08AE8	Q08AE8	_ELSPPLEQLIDHMANT[Phospho (STY)]VEADGSNDEGYEAAEEGLGDEDEK_	0.0002536	3	89.3846	noloss	13	y	1	31.0602	Q08AE8_163
YS-Q-1.raw	Q08AE8	Q08AE8	_ELSPPLEQLIDHMANT[Phospho (STY)]VEADGSNDEGYEAAEEGLGDEDEK_	0.0002536	3	89.3846	noloss	14	y	1	2709.19	Q08AE8_163
YS-Q-1.raw	Q08AE8	Q08AE8	_ELSPPLEQLIDHMANT[Phospho (STY)]VEADGSNDEGYEAAEEGLGDEDEK_	0.0002536	3	89.3846	noloss	15	y	1	4065.22	Q08AE8_163
YS-Q-1.raw	Q08AE8	Q08AE8	_ELSPPLEQLIDHMANT[Phospho (STY)]VEADGSNDEGYEAAEEGLGDEDEK_	0.0002536	3	89.3846	noloss	16	y	1	1587.36	Q08AE8_163
YS-Q-1.raw	Q08AE8	Q08AE8	_ELSPPLEQLIDHMANT[Phospho (STY)]VEADGSNDEGYEAAEEGLGDEDEK_	0.0002536	3	89.3846	noloss	22	y	2	1.2474	Q08AE8_163
YS-Q-1.raw	Q08AE8	Q08AE8	_ELSPPLEQLIDHMANT[Phospho (STY)]VEADGSNDEGYEAAEEGLGDEDEK_	0.0002536	3	89.3846	noloss	23	y	2	1.28814	Q08AE8_163
YS-Q-1.raw	Q08AE8	Q08AE8	_ELSPPLEQLIDHMANT[Phospho (STY)]VEADGSNDEGYEAAEEGLGDEDEK_	0.0002536	3	89.3846	noloss	30	y	2	1.05054	Q08AE8_163	TRUE
YS-Q-1.raw	Q9H3S7	Q9H3S7	_GAAAADLLSSSPESQHGGTQS[Phospho (STY)]PGGGQPLLQPTK_	7.72e-05	3	262.261	H2O	5	b	1	0.000497902	Q9H3S7_1133
YS-Q-1.raw	Q9H3S7	Q9H3S7	_GAAAADLLSSSPESQHGGTQS[Phospho (STY)]PGGGQPLLQPTK_	7.72e-05	3	262.261	noloss	5	b	1	8.71534	Q9H3S7_1133
YS-Q-1.raw	Q9H3S7	Q9H3S7	_GAAAADLLSSSPESQHGGTQS[Phospho (STY)]PGGGQPLLQPTK_	7.72e-05	3	262.261	H2O	6	b	1	20.948	Q9H3S7_1133
YS-Q-1.raw	Q9H3S7	Q9H3S7	_GAAAADLLSSSPESQHGGTQS[Phospho (STY)]PGGGQPLLQPTK_	7.72e-05	3	262.261	NH3	6	b	1	0.00109687	Q9H3S7_1133
YS-Q-1.raw	Q9H3S7	Q9H3S7	_GAAAADLLSSSPESQHGGTQS[Phospho (STY)]PGGGQPLLQPTK_	7.72e-05	3	262.261	noloss	6	b	1	19.2472	Q9H3S7_1133
YS-Q-1.raw	Q9H3S7	Q9H3S7	_GAAAADLLSSSPESQHGGTQS[Phospho (STY)]PGGGQPLLQPTK_	7.72e-05	3	262.261	H2O	7	b	1	8.95547	Q9H3S7_1133
YS-Q-1.raw	Q9H3S7	Q9H3S7	_GAAAADLLSSSPESQHGGTQS[Phospho (STY)]PGGGQPLLQPTK_	7.72e-05	3	262.261	NH3	7	b	1	0.000502644	Q9H3S7_1133
YS-Q-1.raw	Q9H3S7	Q9H3S7	_GAAAADLLSSSPESQHGGTQS[Phospho (STY)]PGGGQPLLQPTK_	7.72e-05	3	262.261	noloss	7	b	1	24.115	Q9H3S7_1133
YS-Q-1.raw	Q9H3S7	Q9H3S7	_GAAAADLLSSSPESQHGGTQS[Phospho (STY)]PGGGQPLLQPTK_	7.72e-05	3	262.261	H2O	8	b	1	7846.58	Q9H3S7_1133
YS-Q-1.raw	Q9H3S7	Q9H3S7	_GAAAADLLSSSPESQHGGTQS[Phospho (STY)]PGGGQPLLQPTK_	7.72e-05	3	262.261	NH3	8	b	1	0.000518066	Q9H3S7_1133
YS-Q-1.raw	Q9H3S7	Q9H3S7	_GAAAADLLSSSPESQHGGTQS[Phospho (STY)]PGGGQPLLQPTK_	7.72e-05	3	262.261	noloss	8	b	1	12.7096	Q9H3S7_1133
YS-Q-1.raw	Q9H3S7	Q9H3S7	_GAAAADLLSSSPESQHGGTQS[Phospho (STY)]PGGGQPLLQPTK_	7.72e-05	3	262.261	H2O	9	b	1	0.430642	Q9H3S7_1133
YS-Q-1.raw	Q9H3S7	Q9H3S7	_GAAAADLLSSSPESQHGGTQS[Phospho (STY)]PGGGQPLLQPTK_	7.72e-05	3	262.261	noloss	9	b	1	2.30231	Q9H3S7_1133
YS-Q-1.raw	Q9H3S7	Q9H3S7	_GAAAADLLSSSPESQHGGTQS[Phospho (STY)]PGGGQPLLQPTK_	7.72e-05	3	262.261	H2O	10	b	1	0.375201	Q9H3S7_1133
YS-Q-1.raw	Q9H3S7	Q9H3S7	_GAAAADLLSSSPESQHGGTQS[Phospho (STY)]PGGGQPLLQPTK_	7.72e-05	3	262.261	noloss	10	b	1	0.639946	Q9H3S7_1133
YS-Q-1.raw	Q9H3S7	Q9H3S7	_GAAAADLLSSSPESQHGGTQS[Phospho (STY)]PGGGQPLLQPTK_	7.72e-05	3	262.261	H2O	11	b	1	1.15504	Q9H3S7_1133
YS-Q-1.raw	Q9H3S7	Q9H3S7	_GAAAADLLSSSPESQHGGTQS[Phospho (STY)]PGGGQPLLQPTK_	7.72e-05	3	262.261	noloss	11	b	1	0.000763021	Q9H3S7_1133
YS-Q-1.raw	Q9H3S7	Q9H3S7	_GAAAADLLSSSPESQHGGTQS[Phospho (STY)]PGGGQPLLQPTK_	7.72e-05	3	262.261	noloss	20	b	2	0.000532658	Q9H3S7_1133
YS-Q-1.raw	Q9H3S7	Q9H3S7	_GAAAADLLSSSPESQHGGTQS[Phospho (STY)]PGGGQPLLQPTK_	7.72e-05	3	262.261	H3PO4	21	b	2	0.000597923	Q9H3S7_1133
YS-Q-1.raw	Q9H3S7	Q9H3S7	_GAAAADLLSSSPESQHGGTQS[Phospho (STY)]PGGGQPLLQPTK_	7.72e-05	3	262.261	noloss	26	b	2	1.10463	Q9H3S7_1133	TRUE
YS-Q-1.raw	Q9H3S7	Q9H3S7	_GAAAADLLSSSPESQHGGTQS[Phospho (STY)]PGGGQPLLQPTK_	7.72e-05	3	262.261	noloss	30	b	2	1.11054	Q9H3S7_1133	TRUE
YS-Q-1.raw	Q9H3S7	Q9H3S7	_GAAAADLLSSSPESQHGGTQS[Phospho (STY)]PGGGQPLLQPTK_	7.72e-05	3	262.261	H2O	3	y	1	8.52714	Q9H3S7_1133
YS-Q-1.raw	Q9H3S7	Q9H3S7	_GAAAADLLSSSPESQHGGTQS[Phospho (STY)]PGGGQPLLQPTK_	7.72e-05	3	262.261	noloss	3	y	1	70.1856	Q9H3S7_1133
YS-Q-1.raw	Q9H3S7	Q9H3S7	_GAAAADLLSSSPESQHGGTQS[Phospho (STY)]PGGGQPLLQPTK_	7.72e-05	3	262.261	H2O	4	y	1	16.3819	Q9H3S7_1133
YS-Q-1.raw	Q9H3S7	Q9H3S7	_GAAAADLLSSSPESQHGGTQS[Phospho (STY)]PGGGQPLLQPTK_	7.72e-05	3	262.261	NH3	4	y	1	19.5895	Q9H3S7_1133
YS-Q-1.raw	Q9H3S7	Q9H3S7	_GAAAADLLSSSPESQHGGTQS[Phospho (STY)]PGGGQPLLQPTK_	7.72e-05	3	262.261	noloss	4	y	1	21.7147	Q9H3S7_1133
YS-Q-1.raw	Q9H3S7	Q9H3S7	_GAAAADLLSSSPESQHGGTQS[Phospho (STY)]PGGGQPLLQPTK_	7.72e-05	3	262.261	noloss	5	y	1	27.84	Q9H3S7_1133
YS-Q-1.raw	Q9H3S7	Q9H3S7	_GAAAADLLSSSPESQHGGTQS[Phospho (STY)]PGGGQPLLQPTK_	7.72e-05	3	262.261	noloss	7	y	2	1.01579	Q9H3S7_1133
YS-Q-1.raw	Q9H3S7	Q9H3S7	_GAAAADLLSSSPESQHGGTQS[Phospho (STY)]PGGGQPLLQPTK_	7.72e-05	3	262.261	noloss	7	y	1	16.718	Q9H3S7_1133
YS-Q-1.raw	Q9H3S7	Q9H3S7	_GAAAADLLSSSPESQHGGTQS[Phospho (STY)]PGGGQPLLQPTK_	7.72e-05	3	262.261	noloss	8	y	1	0.923311	Q9H3S7_1133
YS-Q-1.raw	Q9H3S7	Q9H3S7	_GAAAADLLSSSPESQHGGTQS[Phospho (STY)]PGGGQPLLQPTK_	7.72e-05	3	262.261	noloss	9	y	1	4953.58	Q9H3S7_1133
YS-Q-1.raw	Q9H3S7	Q9H3S7	_GAAAADLLSSSPESQHGGTQS[Phospho (STY)]PGGGQPLLQPTK_	7.72e-05	3	262.261	noloss	10	y	1	6423.37	Q9H3S7_1133
YS-Q-1.raw	Q9H3S7	Q9H3S7	_GAAAADLLSSSPESQHGGTQS[Phospho (STY)]PGGGQPLLQPTK_	7.72e-05	3	262.261	noloss	11	y	1	10622.6	Q9H3S7_1133
YS-Q-1.raw	Q9H3S7	Q9H3S7	_GAAAADLLSSSPESQHGGTQS[Phospho (STY)]PGGGQPLLQPTK_	7.72e-05	3	262.261	noloss	12	y	1	17.5968	Q9H3S7_1133
YS-Q-1.raw	Q9H3S7	Q9H3S7	_GAAAADLLSSSPESQHGGTQS[Phospho (STY)]PGGGQPLLQPTK_	7.72e-05	3	262.261	noloss	12	y	2	15262.9	Q9H3S7_1133
YS-Q-1.raw	Q9H3S7	Q9H3S7	_GAAAADLLSSSPESQHGGTQS[Phospho (STY)]PGGGQPLLQPTK_	7.72e-05	3	262.261	H3PO4	13	y	1	1.16548	Q9H3S7_1133	TRUE
YS-Q-1.raw	Q9H3S7	Q9H3S7	_GAAAADLLSSSPESQHGGTQS[Phospho (STY)]PGGGQPLLQPTK_	7.72e-05	3	262.261	H3PO4	13	y	2	1.25987	Q9H3S7_1133	TRUE
YS-Q-1.raw	Q9H3S7	Q9H3S7	_GAAAADLLSSSPESQHGGTQS[Phospho (STY)]PGGGQPLLQPTK_	7.72e-05	3	262.261	noloss	13	y	1	0.000194423	Q9H3S7_1133
YS-Q-1.raw	Q9H3S7	Q9H3S7	_GAAAADLLSSSPESQHGGTQS[Phospho (STY)]PGGGQPLLQPTK_	7.72e-05	3	262.261	H3PO4	17	y	1	1.03143	Q9H3S7_1133
YS-Q-1.raw	Q9H3S7	Q9H3S7	_GAAAADLLSSSPESQHGGTQS[Phospho (STY)]PGGGQPLLQPTK_	7.72e-05	3	262.261	H3PO4	18	y	2	0.820022	Q9H3S7_1133
YS-Q-1.raw	Q9H3S7	Q9H3S7	_GAAAADLLSSSPESQHGGTQS[Phospho (STY)]PGGGQPLLQPTK_	7.72e-05	3	262.261	noloss	18	y	2	4.73457	Q9H3S7_1133
YS-Q-1.raw	Q9H3S7	Q9H3S7	_GAAAADLLSSSPESQHGGTQS[Phospho (STY)]PGGGQPLLQPTK_	7.72e-05	3	262.261	H3PO4	20	y	2	1.2239	Q9H3S7_1133
YS-Q-1.raw	Q9H3S7	Q9H3S7	_GAAAADLLSSSPESQHGGTQS[Phospho (STY)]PGGGQPLLQPTK_	7.72e-05	3	262.261	noloss	20	y	2	0.924352	Q9H3S7_1133
YS-Q-1.raw	Q9H3S7	Q9H3S7	_GAAAADLLSSSPESQHGGTQS[Phospho (STY)]PGGGQPLLQPTK_	7.72e-05	3	262.261	H2O	22	y	2	0.000263676	Q9H3S7_1133
YS-Q-1.raw	Q9H3S7	Q9H3S7	_GAAAADLLSSSPESQHGGTQS[Phospho (STY)]PGGGQPLLQPTK_	7.72e-05	3	262.261	H3PO4	22	y	2	3.03483	Q9H3S7_1133
YS-Q-1.raw	Q9H3S7	Q9H3S7	_GAAAADLLSSSPESQHGGTQS[Phospho (STY)]PGGGQPLLQPTK_	7.72e-05	3	262.261	NH3	22	y	2	0.00071926	Q9H3S7_1133
YS-Q-1.raw	Q9H3S7	Q9H3S7	_GAAAADLLSSSPESQHGGTQS[Phospho (STY)]PGGGQPLLQPTK_	7.72e-05	3	262.261	noloss	22	y	2	0.0005584	Q9H3S7_1133
YS-Q-1.raw	Q9H3S7	Q9H3S7	_GAAAADLLSSSPESQHGGTQS[Phospho (STY)]PGGGQPLLQPTK_	7.72e-05	3	262.261	H2O	23	y	2	0.000136926	Q9H3S7_1133
YS-Q-1.raw	Q9H3S7	Q9H3S7	_GAAAADLLSSSPESQHGGTQS[Phospho (STY)]PGGGQPLLQPTK_	7.72e-05	3	262.261	H3PO4	23	y	2	6.79243	Q9H3S7_1133
YS-Q-1.raw	Q9H3S7	Q9H3S7	_GAAAADLLSSSPESQHGGTQS[Phospho (STY)]PGGGQPLLQPTK_	7.72e-05	3	262.261	noloss	23	y	2	4.72252	Q9H3S7_1133
YS-Q-1.raw	Q9H3S7	Q9H3S7	_GAAAADLLSSSPESQHGGTQS[Phospho (STY)]PGGGQPLLQPTK_	7.72e-05	3	262.261	H2O	24	y	2	0.000436662	Q9H3S7_1133
YS-Q-1.raw	Q9H3S7	Q9H3S7	_GAAAADLLSSSPESQHGGTQS[Phospho (STY)]PGGGQPLLQPTK_	7.72e-05	3	262.261	H3PO4	24	y	2	4.40772	Q9H3S7_1133
YS-Q-1.raw	Q9H3S7	Q9H3S7	_GAAAADLLSSSPESQHGGTQS[Phospho (STY)]PGGGQPLLQPTK_	7.72e-05	3	262.261	NH3	24	y	2	0.00047142	Q9H3S7_1133
YS-Q-1.raw	Q9H3S7	Q9H3S7	_GAAAADLLSSSPESQHGGTQS[Phospho (STY)]PGGGQPLLQPTK_	7.72e-05	3	262.261	noloss	24	y	2	8.96874	Q9H3S7_1133
YS-Q-1.raw	Q9H3S7	Q9H3S7	_GAAAADLLSSSPESQHGGTQS[Phospho (STY)]PGGGQPLLQPTK_	7.72e-05	3	262.261	H2O	25	y	2	3.6396	Q9H3S7_1133
YS-Q-1.raw	Q9H3S7	Q9H3S7	_GAAAADLLSSSPESQHGGTQS[Phospho (STY)]PGGGQPLLQPTK_	7.72e-05	3	262.261	H3PO4	25	y	2	2.10293	Q9H3S7_1133
YS-Q-1.raw	Q9H3S7	Q9H3S7	_GAAAADLLSSSPESQHGGTQS[Phospho (STY)]PGGGQPLLQPTK_	7.72e-05	3	262.261	NH3	25	y	2	8578.09	Q9H3S7_1133
YS-Q-1.raw	Q9H3S7	Q9H3S7	_GAAAADLLSSSPESQHGGTQS[Phospho (STY)]PGGGQPLLQPTK_	7.72e-05	3	262.261	noloss	25	y	2	12.8165	Q9H3S7_1133
YS-Q-1.raw	Q9H3S7	Q9H3S7	_GAAAADLLSSSPESQHGGTQS[Phospho (STY)]PGGGQPLLQPTK_	7.72e-05	3	262.261	H2O	26	y	2	0.700502	Q9H3S7_1133
YS-Q-1.raw	Q9H3S7	Q9H3S7	_GAAAADLLSSSPESQHGGTQS[Phospho (STY)]PGGGQPLLQPTK_	7.72e-05	3	262.261	H3PO4	26	y	2	10000.4	Q9H3S7_1133
YS-Q-1.raw	Q9H3S7	Q9H3S7	_GAAAADLLSSSPESQHGGTQS[Phospho (STY)]PGGGQPLLQPTK_	7.72e-05	3	262.261	NH3	26	y	2	1.66969	Q9H3S7_1133
YS-Q-1.raw	Q9H3S7	Q9H3S7	_GAAAADLLSSSPESQHGGTQS[Phospho (STY)]PGGGQPLLQPTK_	7.72e-05	3	262.261	noloss	26	y	2	7.39254	Q9H3S7_1133
YS-Q-1.raw	Q9H3S7	Q9H3S7	_GAAAADLLSSSPESQHGGTQS[Phospho (STY)]PGGGQPLLQPTK_	7.72e-05	3	262.261	H3PO4	27	y	2	1.09645	Q9H3S7_1133
YS-Q-1.raw	Q9H3S7	Q9H3S7	_GAAAADLLSSSPESQHGGTQS[Phospho (STY)]PGGGQPLLQPTK_	7.72e-05	3	262.261	noloss	27	y	2	1.38716	Q9H3S7_1133
YS-Q-1.raw	Q9H3S7	Q9H3S7	_GAAAADLLSSSPESQHGGTQS[Phospho (STY)]PGGGQPLLQPTK_	7.72e-05	3	262.261	H3PO4	28	y	2	2258.15	Q9H3S7_1133
YS-Q-1.raw	Q9H3S7	Q9H3S7	_GAAAADLLSSSPESQHGGTQS[Phospho (STY)]PGGGQPLLQPTK_	7.72e-05	3	262.261	noloss	28	y	2	24.5005	Q9H3S7_1133
YS-Q-1.raw	Q9H3S7	Q9H3S7	_GAAAADLLSSSPESQHGGTQS[Phospho (STY)]PGGGQPLLQPTK_	7.72e-05	3	262.261	H3PO4	29	y	2	1.26058	Q9H3S7_1133
YS-Q-1.raw	Q9H3S7	Q9H3S7	_GAAAADLLSSSPESQHGGTQS[Phospho (STY)]PGGGQPLLQPTK_	7.72e-05	3	262.261	noloss	29	y	2	2.25619	Q9H3S7_1133
YS-Q-1.raw	Q9HCL2	Q9HCL2	_KLPEPLSWRS[Phospho (STY)]DEEDEDS[Phospho (STY)]DFGEEQR_	0.000127485	3	206.832	noloss	3	b	1	0.000288208	Q9HCL2_688
YS-Q-1.raw	Q9HCL2	Q9HCL2	_KLPEPLSWRS[Phospho (STY)]DEEDEDS[Phospho (STY)]DFGEEQR_	0.000127485	3	206.832	H2O	4	b	1	0.00116638	Q9HCL2_688
YS-Q-1.raw	Q9HCL2	Q9HCL2	_KLPEPLSWRS[Phospho (STY)]DEEDEDS[Phospho (STY)]DFGEEQR_	0.000127485	3	206.832	NH3	4	b	1	4830.41	Q9HCL2_688
YS-Q-1.raw	Q9HCL2	Q9HCL2	_KLPEPLSWRS[Phospho (STY)]DEEDEDS[Phospho (STY)]DFGEEQR_	0.000127485	3	206.832	noloss	4	b	1	3.6396	Q9HCL2_688
YS-Q-1.raw	Q9HCL2	Q9HCL2	_KLPEPLSWRS[Phospho (STY)]DEEDEDS[Phospho (STY)]DFGEEQR_	0.000127485	3	206.832	noloss	6	b	1	1.30309	Q9HCL2_688
YS-Q-1.raw	Q9HCL2	Q9HCL2	_KLPEPLSWRS[Phospho (STY)]DEEDEDS[Phospho (STY)]DFGEEQR_	0.000127485	3	206.832	noloss	9	b	2	0.000198284	Q9HCL2_688
YS-Q-1.raw	Q9HCL2	Q9HCL2	_KLPEPLSWRS[Phospho (STY)]DEEDEDS[Phospho (STY)]DFGEEQR_	0.000127485	3	206.832	noloss	9	b	1	1.1202	Q9HCL2_688
YS-Q-1.raw	Q9HCL2	Q9HCL2	_KLPEPLSWRS[Phospho (STY)]DEEDEDS[Phospho (STY)]DFGEEQR_	0.000127485	3	206.832	H3PO4	11	b	2	2153.72	Q9HCL2_688	TRUE
YS-Q-1.raw	Q9HCL2	Q9HCL2	_KLPEPLSWRS[Phospho (STY)]DEEDEDS[Phospho (STY)]DFGEEQR_	0.000127485	3	206.832	noloss	11	b	2	0.000673562	Q9HCL2_688
YS-Q-1.raw	Q9HCL2	Q9HCL2	_KLPEPLSWRS[Phospho (STY)]DEEDEDS[Phospho (STY)]DFGEEQR_	0.000127485	3	206.832	noloss	12	b	2	2615.62	Q9HCL2_688	TRUE
YS-Q-1.raw	Q9HCL2	Q9HCL2	_KLPEPLSWRS[Phospho (STY)]DEEDEDS[Phospho (STY)]DFGEEQR_	0.000127485	3	206.832	H3PO4	13	b	2	0.000532826	Q9HCL2_688
YS-Q-1.raw	Q9HCL2	Q9HCL2	_KLPEPLSWRS[Phospho (STY)]DEEDEDS[Phospho (STY)]DFGEEQR_	0.000127485	3	206.832	noloss	13	b	2	0.000506682	Q9HCL2_688
YS-Q-1.raw	Q9HCL2	Q9HCL2	_KLPEPLSWRS[Phospho (STY)]DEEDEDS[Phospho (STY)]DFGEEQR_	0.000127485	3	206.832	H3PO4	14	b	2	1.32049	Q9HCL2_688	TRUE
YS-Q-1.raw	Q9HCL2	Q9HCL2	_KLPEPLSWRS[Phospho (STY)]DEEDEDS[Phospho (STY)]DFGEEQR_	0.000127485	3	206.832	noloss	14	b	2	9.55404	Q9HCL2_688	TRUE
YS-Q-1.raw	Q9HCL2	Q9HCL2	_KLPEPLSWRS[Phospho (STY)]DEEDEDS[Phospho (STY)]DFGEEQR_	0.000127485	3	206.832	noloss	15	b	2	0.000983426	Q9HCL2_688
YS-Q-1.raw	Q9HCL2	Q9HCL2	_KLPEPLSWRS[Phospho (STY)]DEEDEDS[Phospho (STY)]DFGEEQR_	0.000127485	3	206.832	H3PO4	16	b	2	0.000712665	Q9HCL2_688
YS-Q-1.raw	Q9HCL2	Q9HCL2	_KLPEPLSWRS[Phospho (STY)]DEEDEDS[Phospho (STY)]DFGEEQR_	0.000127485	3	206.832	noloss	16	b	2	2.07994	Q9HCL2_688	TRUE
YS-Q-1.raw	Q9HCL2	Q9HCL2	_KLPEPLSWRS[Phospho (STY)]DEEDEDS[Phospho (STY)]DFGEEQR_	0.000127485	3	206.832	H3PO4	17	b	2	0.000514468	Q9HCL2_688
YS-Q-1.raw	Q9HCL2	Q9HCL2	_KLPEPLSWRS[Phospho (STY)]DEEDEDS[Phospho (STY)]DFGEEQR_	0.000127485	3	206.832	2(+H3+O4+P)	18	b	2	1.25428	Q9HCL2_688
YS-Q-1.raw	Q9HCL2	Q9HCL2	_KLPEPLSWRS[Phospho (STY)]DEEDEDS[Phospho (STY)]DFGEEQR_	0.000127485	3	206.832	H3PO4	18	b	2	0.00043334	Q9HCL2_688
YS-Q-1.raw	Q9HCL2	Q9HCL2	_KLPEPLSWRS[Phospho (STY)]DEEDEDS[Phospho (STY)]DFGEEQR_	0.000127485	3	206.832	noloss	18	b	2	0.946752	Q9HCL2_688
YS-Q-1.raw	Q9HCL2	Q9HCL2	_KLPEPLSWRS[Phospho (STY)]DEEDEDS[Phospho (STY)]DFGEEQR_	0.000127485	3	206.832	noloss	3	y	1	5.56375	Q9HCL2_688
YS-Q-1.raw	Q9HCL2	Q9HCL2	_KLPEPLSWRS[Phospho (STY)]DEEDEDS[Phospho (STY)]DFGEEQR_	0.000127485	3	206.832	noloss	4	y	1	1.8588	Q9HCL2_688
YS-Q-1.raw	Q9HCL2	Q9HCL2	_KLPEPLSWRS[Phospho (STY)]DEEDEDS[Phospho (STY)]DFGEEQR_	0.000127485	3	206.832	noloss	5	y	1	21.918	Q9HCL2_688
YS-Q-1.raw	Q9HCL2	Q9HCL2	_KLPEPLSWRS[Phospho (STY)]DEEDEDS[Phospho (STY)]DFGEEQR_	0.000127485	3	206.832	noloss	6	y	1	26.0026	Q9HCL2_688
YS-Q-1.raw	Q9HCL2	Q9HCL2	_KLPEPLSWRS[Phospho (STY)]DEEDEDS[Phospho (STY)]DFGEEQR_	0.000127485	3	206.832	noloss	7	y	1	10.0705	Q9HCL2_688
YS-Q-1.raw	Q9HCL2	Q9HCL2	_KLPEPLSWRS[Phospho (STY)]DEEDEDS[Phospho (STY)]DFGEEQR_	0.000127485	3	206.832	H3PO4	8	y	1	29.8953	Q9HCL2_688
YS-Q-1.raw	Q9HCL2	Q9HCL2	_KLPEPLSWRS[Phospho (STY)]DEEDEDS[Phospho (STY)]DFGEEQR_	0.000127485	3	206.832	noloss	8	y	1	11747	Q9HCL2_688
YS-Q-1.raw	Q9HCL2	Q9HCL2	_KLPEPLSWRS[Phospho (STY)]DEEDEDS[Phospho (STY)]DFGEEQR_	0.000127485	3	206.832	1(+H3+N)1(+H3+O4+P)	9	y	1	10897.3	Q9HCL2_688
YS-Q-1.raw	Q9HCL2	Q9HCL2	_KLPEPLSWRS[Phospho (STY)]DEEDEDS[Phospho (STY)]DFGEEQR_	0.000127485	3	206.832	H3PO4	9	y	1	8.81281	Q9HCL2_688
YS-Q-1.raw	Q9HCL2	Q9HCL2	_KLPEPLSWRS[Phospho (STY)]DEEDEDS[Phospho (STY)]DFGEEQR_	0.000127485	3	206.832	noloss	9	y	1	0.000192269	Q9HCL2_688
YS-Q-1.raw	Q9HCL2	Q9HCL2	_KLPEPLSWRS[Phospho (STY)]DEEDEDS[Phospho (STY)]DFGEEQR_	0.000127485	3	206.832	1(+H2+O)1(+H3+O4+P)	10	y	1	2.50327	Q9HCL2_688
YS-Q-1.raw	Q9HCL2	Q9HCL2	_KLPEPLSWRS[Phospho (STY)]DEEDEDS[Phospho (STY)]DFGEEQR_	0.000127485	3	206.832	H2O	10	y	1	1.90753	Q9HCL2_688
YS-Q-1.raw	Q9HCL2	Q9HCL2	_KLPEPLSWRS[Phospho (STY)]DEEDEDS[Phospho (STY)]DFGEEQR_	0.000127485	3	206.832	H3PO4	10	y	1	21683	Q9HCL2_688
YS-Q-1.raw	Q9HCL2	Q9HCL2	_KLPEPLSWRS[Phospho (STY)]DEEDEDS[Phospho (STY)]DFGEEQR_	0.000127485	3	206.832	noloss	10	y	1	0.000328055	Q9HCL2_688
YS-Q-1.raw	Q9HCL2	Q9HCL2	_KLPEPLSWRS[Phospho (STY)]DEEDEDS[Phospho (STY)]DFGEEQR_	0.000127485	3	206.832	H3PO4	11	y	1	1.22705	Q9HCL2_688
YS-Q-1.raw	Q9HCL2	Q9HCL2	_KLPEPLSWRS[Phospho (STY)]DEEDEDS[Phospho (STY)]DFGEEQR_	0.000127485	3	206.832	noloss	11	y	1	1.2145	Q9HCL2_688
YS-Q-1.raw	Q9HCL2	Q9HCL2	_KLPEPLSWRS[Phospho (STY)]DEEDEDS[Phospho (STY)]DFGEEQR_	0.000127485	3	206.832	H3PO4	12	y	1	3124.94	Q9HCL2_688
YS-Q-1.raw	Q9HCL2	Q9HCL2	_KLPEPLSWRS[Phospho (STY)]DEEDEDS[Phospho (STY)]DFGEEQR_	0.000127485	3	206.832	1(+H2+O)1(+H3+O4+P)	13	y	1	3.08633	Q9HCL2_688
YS-Q-1.raw	Q9HCL2	Q9HCL2	_KLPEPLSWRS[Phospho (STY)]DEEDEDS[Phospho (STY)]DFGEEQR_	0.000127485	3	206.832	H2O	13	y	1	1.07036	Q9HCL2_688
YS-Q-1.raw	Q9HCL2	Q9HCL2	_KLPEPLSWRS[Phospho (STY)]DEEDEDS[Phospho (STY)]DFGEEQR_	0.000127485	3	206.832	H3PO4	13	y	1	6064.77	Q9HCL2_688
YS-Q-1.raw	Q9HCL2	Q9HCL2	_KLPEPLSWRS[Phospho (STY)]DEEDEDS[Phospho (STY)]DFGEEQR_	0.000127485	3	206.832	H3PO4	16	y	2	1.17593	Q9HCL2_688	TRUE
YS-Q-1.raw	Q9HCL2	Q9HCL2	_KLPEPLSWRS[Phospho (STY)]DEEDEDS[Phospho (STY)]DFGEEQR_	0.000127485	3	206.832	2(+H3+O4+P)	17	y	2	1.60069	Q9HCL2_688	TRUE
YS-Q-1.raw	Q9HCL2	Q9HCL2	_KLPEPLSWRS[Phospho (STY)]DEEDEDS[Phospho (STY)]DFGEEQR_	0.000127485	3	206.832	H3PO4	17	y	2	0.000220971	Q9HCL2_688
YS-Q-1.raw	Q9HCL2	Q9HCL2	_KLPEPLSWRS[Phospho (STY)]DEEDEDS[Phospho (STY)]DFGEEQR_	0.000127485	3	206.832	noloss	17	y	2	0.980884	Q9HCL2_688
YS-Q-1.raw	Q9HCL2	Q9HCL2	_KLPEPLSWRS[Phospho (STY)]DEEDEDS[Phospho (STY)]DFGEEQR_	0.000127485	3	206.832	2(+H3+O4+P)	18	y	2	4.32307	Q9HCL2_688
YS-Q-1.raw	Q9HCL2	Q9HCL2	_KLPEPLSWRS[Phospho (STY)]DEEDEDS[Phospho (STY)]DFGEEQR_	0.000127485	3	206.832	H3PO4	18	y	2	9160.6	Q9HCL2_688
YS-Q-1.raw	Q9HCL2	Q9HCL2	_KLPEPLSWRS[Phospho (STY)]DEEDEDS[Phospho (STY)]DFGEEQR_	0.000127485	3	206.832	noloss	18	y	2	1.25578	Q9HCL2_688
YS-Q-1.raw	Q9HCL2	Q9HCL2	_KLPEPLSWRS[Phospho (STY)]DEEDEDS[Phospho (STY)]DFGEEQR_	0.000127485	3	206.832	1(+H2+O)1(+H3+O4+P)	20	y	2	8293.06	Q9HCL2_688
YS-Q-1.raw	Q9HCL2	Q9HCL2	_KLPEPLSWRS[Phospho (STY)]DEEDEDS[Phospho (STY)]DFGEEQR_	0.000127485	3	206.832	1(+H2+O)2(+H3+O4+P)	20	y	2	12.6236	Q9HCL2_688
YS-Q-1.raw	Q9HCL2	Q9HCL2	_KLPEPLSWRS[Phospho (STY)]DEEDEDS[Phospho (STY)]DFGEEQR_	0.000127485	3	206.832	2(+H3+O4+P)	20	y	2	24.8844	Q9HCL2_688
YS-Q-1.raw	Q9HCL2	Q9HCL2	_KLPEPLSWRS[Phospho (STY)]DEEDEDS[Phospho (STY)]DFGEEQR_	0.000127485	3	206.832	H2O	20	y	2	0.00020717	Q9HCL2_688
YS-Q-1.raw	Q9HCL2	Q9HCL2	_KLPEPLSWRS[Phospho (STY)]DEEDEDS[Phospho (STY)]DFGEEQR_	0.000127485	3	206.832	H3PO4	20	y	2	13.9968	Q9HCL2_688
YS-Q-1.raw	Q9HCL2	Q9HCL2	_KLPEPLSWRS[Phospho (STY)]DEEDEDS[Phospho (STY)]DFGEEQR_	0.000127485	3	206.832	noloss	20	y	2	3.03721	Q9HCL2_688
YS-Q-1.raw	Q9HCL2	Q9HCL2	_KLPEPLSWRS[Phospho (STY)]DEEDEDS[Phospho (STY)]DFGEEQR_	0.000127485	3	206.832	2(+H3+O4+P)	21	y	2	5418.34	Q9HCL2_688
YS-Q-1.raw	Q9HCL2	Q9HCL2	_KLPEPLSWRS[Phospho (STY)]DEEDEDS[Phospho (STY)]DFGEEQR_	0.000127485	3	206.832	1(+H2+O)1(+H3+O4+P)	22	y	2	8959.37	Q9HCL2_688
YS-Q-1.raw	Q9HCL2	Q9HCL2	_KLPEPLSWRS[Phospho (STY)]DEEDEDS[Phospho (STY)]DFGEEQR_	0.000127485	3	206.832	1(+H2+O)2(+H3+O4+P)	22	y	2	16607.8	Q9HCL2_688
YS-Q-1.raw	Q9HCL2	Q9HCL2	_KLPEPLSWRS[Phospho (STY)]DEEDEDS[Phospho (STY)]DFGEEQR_	0.000127485	3	206.832	2(+H3+O4+P)	22	y	2	19.5493	Q9HCL2_688
YS-Q-1.raw	Q9HCL2	Q9HCL2	_KLPEPLSWRS[Phospho (STY)]DEEDEDS[Phospho (STY)]DFGEEQR_	0.000127485	3	206.832	H2O	22	y	2	1.04665	Q9HCL2_688
YS-Q-1.raw	Q9HCL2	Q9HCL2	_KLPEPLSWRS[Phospho (STY)]DEEDEDS[Phospho (STY)]DFGEEQR_	0.000127485	3	206.832	H3PO4	22	y	2	28.6002	Q9HCL2_688
YS-Q-1.raw	Q9HCL2	Q9HCL2	_KLPEPLSWRS[Phospho (STY)]DEEDEDS[Phospho (STY)]DFGEEQR_	0.000127485	3	206.832	NH3	22	y	2	2294.39	Q9HCL2_688
YS-Q-1.raw	Q9HCL2	Q9HCL2	_KLPEPLSWRS[Phospho (STY)]DEEDEDS[Phospho (STY)]DFGEEQR_	0.000127485	3	206.832	noloss	22	y	2	15631.4	Q9HCL2_688
YS-Q-1.raw	Q9HCL2	Q9HCL2	_KLPEPLSWRS[Phospho (STY)]DEEDEDS[Phospho (STY)]DFGEEQR_	0.000127485	3	206.832	2(+H3+O4+P)	23	y	2	5577.13	Q9HCL2_688
YS-Q-1.raw	Q9HCL2	Q9HCL2	_KLPEPLSWRS[Phospho (STY)]DEEDEDS[Phospho (STY)]DFGEEQR_	0.000127485	3	206.832	H3PO4	23	y	2	4492.1	Q9HCL2_688
YS-Q-1.raw	Q9HCL2	Q9HCL2	_KLPEPLSWRS[Phospho (STY)]DEEDEDS[Phospho (STY)]DFGEEQR_	0.000127485	3	206.832	noloss	23	y	2	1.23393	Q9HCL2_688
YS-Q-1.raw	Q86TN4	Q86TN4	_KPLSLAGDEETEC[Carbamidomethyl (C)]QS[Phospho (STY)]SPK_	1.23e-05	2	246.651	H2O	3	b	1	23.9932	Q86TN4_239
YS-Q-1.raw	Q86TN4	Q86TN4	_KPLSLAGDEETEC[Carbamidomethyl (C)]QS[Phospho (STY)]SPK_	1.23e-05	2	246.651	noloss	3	b	1	15.1318	Q86TN4_239
YS-Q-1.raw	Q86TN4	Q86TN4	_KPLSLAGDEETEC[Carbamidomethyl (C)]QS[Phospho (STY)]SPK_	1.23e-05	2	246.651	H2O	4	b	1	5.33975	Q86TN4_239
YS-Q-1.raw	Q86TN4	Q86TN4	_KPLSLAGDEETEC[Carbamidomethyl (C)]QS[Phospho (STY)]SPK_	1.23e-05	2	246.651	noloss	4	b	1	8.60376	Q86TN4_239
YS-Q-1.raw	Q86TN4	Q86TN4	_KPLSLAGDEETEC[Carbamidomethyl (C)]QS[Phospho (STY)]SPK_	1.23e-05	2	246.651	H2O	5	b	1	10.6459	Q86TN4_239
YS-Q-1.raw	Q86TN4	Q86TN4	_KPLSLAGDEETEC[Carbamidomethyl (C)]QS[Phospho (STY)]SPK_	1.23e-05	2	246.651	noloss	5	b	1	21.0266	Q86TN4_239
YS-Q-1.raw	Q86TN4	Q86TN4	_KPLSLAGDEETEC[Carbamidomethyl (C)]QS[Phospho (STY)]SPK_	1.23e-05	2	246.651	H2O	6	b	1	5.1615	Q86TN4_239
YS-Q-1.raw	Q86TN4	Q86TN4	_KPLSLAGDEETEC[Carbamidomethyl (C)]QS[Phospho (STY)]SPK_	1.23e-05	2	246.651	noloss	6	b	1	28.6112	Q86TN4_239
YS-Q-1.raw	Q86TN4	Q86TN4	_KPLSLAGDEETEC[Carbamidomethyl (C)]QS[Phospho (STY)]SPK_	1.23e-05	2	246.651	noloss	7	b	1	9.16533	Q86TN4_239
YS-Q-1.raw	Q86TN4	Q86TN4	_KPLSLAGDEETEC[Carbamidomethyl (C)]QS[Phospho (STY)]SPK_	1.23e-05	2	246.651	noloss	8	b	1	16.7688	Q86TN4_239
YS-Q-1.raw	Q86TN4	Q86TN4	_KPLSLAGDEETEC[Carbamidomethyl (C)]QS[Phospho (STY)]SPK_	1.23e-05	2	246.651	noloss	9	b	1	6.70754	Q86TN4_239
YS-Q-1.raw	Q86TN4	Q86TN4	_KPLSLAGDEETEC[Carbamidomethyl (C)]QS[Phospho (STY)]SPK_	1.23e-05	2	246.651	noloss	10	b	1	7.81814	Q86TN4_239
YS-Q-1.raw	Q86TN4	Q86TN4	_KPLSLAGDEETEC[Carbamidomethyl (C)]QS[Phospho (STY)]SPK_	1.23e-05	2	246.651	noloss	11	b	1	4.83634	Q86TN4_239
YS-Q-1.raw	Q86TN4	Q86TN4	_KPLSLAGDEETEC[Carbamidomethyl (C)]QS[Phospho (STY)]SPK_	1.23e-05	2	246.651	noloss	12	b	1	8.13612	Q86TN4_239
YS-Q-1.raw	Q86TN4	Q86TN4	_KPLSLAGDEETEC[Carbamidomethyl (C)]QS[Phospho (STY)]SPK_	1.23e-05	2	246.651	noloss	13	b	2	0.0013312	Q86TN4_239
YS-Q-1.raw	Q86TN4	Q86TN4	_KPLSLAGDEETEC[Carbamidomethyl (C)]QS[Phospho (STY)]SPK_	1.23e-05	2	246.651	noloss	13	b	1	2.35271	Q86TN4_239
YS-Q-1.raw	Q86TN4	Q86TN4	_KPLSLAGDEETEC[Carbamidomethyl (C)]QS[Phospho (STY)]SPK_	1.23e-05	2	246.651	noloss	14	b	2	0.000244533	Q86TN4_239
YS-Q-1.raw	Q86TN4	Q86TN4	_KPLSLAGDEETEC[Carbamidomethyl (C)]QS[Phospho (STY)]SPK_	1.23e-05	2	246.651	noloss	14	b	1	8.41359	Q86TN4_239
YS-Q-1.raw	Q86TN4	Q86TN4	_KPLSLAGDEETEC[Carbamidomethyl (C)]QS[Phospho (STY)]SPK_	1.23e-05	2	246.651	H3PO4	15	b	2	0.000638432	Q86TN4_239
YS-Q-1.raw	Q86TN4	Q86TN4	_KPLSLAGDEETEC[Carbamidomethyl (C)]QS[Phospho (STY)]SPK_	1.23e-05	2	246.651	H3PO4	15	b	1	1.18324	Q86TN4_239	TRUE
YS-Q-1.raw	Q86TN4	Q86TN4	_KPLSLAGDEETEC[Carbamidomethyl (C)]QS[Phospho (STY)]SPK_	1.23e-05	2	246.651	noloss	15	b	2	0.000776259	Q86TN4_239
YS-Q-1.raw	Q86TN4	Q86TN4	_KPLSLAGDEETEC[Carbamidomethyl (C)]QS[Phospho (STY)]SPK_	1.23e-05	2	246.651	noloss	15	b	1	1.28643	Q86TN4_239	TRUE
YS-Q-1.raw	Q86TN4	Q86TN4	_KPLSLAGDEETEC[Carbamidomethyl (C)]QS[Phospho (STY)]SPK_	1.23e-05	2	246.651	1(+H2+O)1(+H3+O4+P)	16	b	2	0.767821	Q86TN4_239
YS-Q-1.raw	Q86TN4	Q86TN4	_KPLSLAGDEETEC[Carbamidomethyl (C)]QS[Phospho (STY)]SPK_	1.23e-05	2	246.651	1(+H2+O)1(+H3+O4+P)	16	b	1	8.92061	Q86TN4_239
YS-Q-1.raw	Q86TN4	Q86TN4	_KPLSLAGDEETEC[Carbamidomethyl (C)]QS[Phospho (STY)]SPK_	1.23e-05	2	246.651	H3PO4	16	b	2	0.897361	Q86TN4_239
YS-Q-1.raw	Q86TN4	Q86TN4	_KPLSLAGDEETEC[Carbamidomethyl (C)]QS[Phospho (STY)]SPK_	1.23e-05	2	246.651	H3PO4	16	b	1	19.1839	Q86TN4_239
YS-Q-1.raw	Q86TN4	Q86TN4	_KPLSLAGDEETEC[Carbamidomethyl (C)]QS[Phospho (STY)]SPK_	1.23e-05	2	246.651	H3PO4	17	b	2	11.6688	Q86TN4_239
YS-Q-1.raw	Q86TN4	Q86TN4	_KPLSLAGDEETEC[Carbamidomethyl (C)]QS[Phospho (STY)]SPK_	1.23e-05	2	246.651	H2O	3	y	1	10.7894	Q86TN4_239
YS-Q-1.raw	Q86TN4	Q86TN4	_KPLSLAGDEETEC[Carbamidomethyl (C)]QS[Phospho (STY)]SPK_	1.23e-05	2	246.651	noloss	3	y	1	1.2301	Q86TN4_239
YS-Q-1.raw	Q86TN4	Q86TN4	_KPLSLAGDEETEC[Carbamidomethyl (C)]QS[Phospho (STY)]SPK_	1.23e-05	2	246.651	1(+H2+O)1(+H3+O4+P)	4	y	1	17.634	Q86TN4_239	TRUE
YS-Q-1.raw	Q86TN4	Q86TN4	_KPLSLAGDEETEC[Carbamidomethyl (C)]QS[Phospho (STY)]SPK_	1.23e-05	2	246.651	H3PO4	4	y	1	5.70029	Q86TN4_239	TRUE
YS-Q-1.raw	Q86TN4	Q86TN4	_KPLSLAGDEETEC[Carbamidomethyl (C)]QS[Phospho (STY)]SPK_	1.23e-05	2	246.651	noloss	4	y	1	10.8037	Q86TN4_239	TRUE
YS-Q-1.raw	Q86TN4	Q86TN4	_KPLSLAGDEETEC[Carbamidomethyl (C)]QS[Phospho (STY)]SPK_	1.23e-05	2	246.651	noloss	5	y	1	4.01855	Q86TN4_239	TRUE
YS-Q-1.raw	Q86TN4	Q86TN4	_KPLSLAGDEETEC[Carbamidomethyl (C)]QS[Phospho (STY)]SPK_	1.23e-05	2	246.651	noloss	6	y	1	4.29654	Q86TN4_239	TRUE
YS-Q-1.raw	Q86TN4	Q86TN4	_KPLSLAGDEETEC[Carbamidomethyl (C)]QS[Phospho (STY)]SPK_	1.23e-05	2	246.651	noloss	7	y	1	3.41826	Q86TN4_239	TRUE
YS-Q-1.raw	Q86TN4	Q86TN4	_KPLSLAGDEETEC[Carbamidomethyl (C)]QS[Phospho (STY)]SPK_	1.23e-05	2	246.651	noloss	8	y	1	7.88775	Q86TN4_239
YS-Q-1.raw	Q86TN4	Q86TN4	_KPLSLAGDEETEC[Carbamidomethyl (C)]QS[Phospho (STY)]SPK_	1.23e-05	2	246.651	noloss	9	y	1	2.41676	Q86TN4_239
YS-Q-1.raw	Q86TN4	Q86TN4	_KPLSLAGDEETEC[Carbamidomethyl (C)]QS[Phospho (STY)]SPK_	1.23e-05	2	246.651	H2O	10	y	1	22.6996	Q86TN4_239
YS-Q-1.raw	Q86TN4	Q86TN4	_KPLSLAGDEETEC[Carbamidomethyl (C)]QS[Phospho (STY)]SPK_	1.23e-05	2	246.651	H3PO4	10	y	1	3.0607	Q86TN4_239
YS-Q-1.raw	Q86TN4	Q86TN4	_KPLSLAGDEETEC[Carbamidomethyl (C)]QS[Phospho (STY)]SPK_	1.23e-05	2	246.651	noloss	10	y	1	7.01869	Q86TN4_239
YS-Q-1.raw	Q86TN4	Q86TN4	_KPLSLAGDEETEC[Carbamidomethyl (C)]QS[Phospho (STY)]SPK_	1.23e-05	2	246.651	noloss	11	y	1	2.94542	Q86TN4_239
YS-Q-1.raw	Q86TN4	Q86TN4	_KPLSLAGDEETEC[Carbamidomethyl (C)]QS[Phospho (STY)]SPK_	1.23e-05	2	246.651	1(+H2+O)1(+H3+O4+P)	12	y	1	17.7318	Q86TN4_239
YS-Q-1.raw	Q86TN4	Q86TN4	_KPLSLAGDEETEC[Carbamidomethyl (C)]QS[Phospho (STY)]SPK_	1.23e-05	2	246.651	H3PO4	12	y	1	6.8798	Q86TN4_239
YS-Q-1.raw	Q86TN4	Q86TN4	_KPLSLAGDEETEC[Carbamidomethyl (C)]QS[Phospho (STY)]SPK_	1.23e-05	2	246.651	noloss	12	y	1	14.3268	Q86TN4_239
YS-Q-1.raw	Q86TN4	Q86TN4	_KPLSLAGDEETEC[Carbamidomethyl (C)]QS[Phospho (STY)]SPK_	1.23e-05	2	246.651	1(+H2+O)1(+H3+O4+P)	13	y	1	8.84668	Q86TN4_239
YS-Q-1.raw	Q86TN4	Q86TN4	_KPLSLAGDEETEC[Carbamidomethyl (C)]QS[Phospho (STY)]SPK_	1.23e-05	2	246.651	H3PO4	13	y	1	6.45894	Q86TN4_239
YS-Q-1.raw	Q86TN4	Q86TN4	_KPLSLAGDEETEC[Carbamidomethyl (C)]QS[Phospho (STY)]SPK_	1.23e-05	2	246.651	noloss	13	y	1	14.6146	Q86TN4_239
YS-Q-1.raw	Q86TN4	Q86TN4	_KPLSLAGDEETEC[Carbamidomethyl (C)]QS[Phospho (STY)]SPK_	1.23e-05	2	246.651	noloss	14	y	1	3.79963	Q86TN4_239
YS-Q-1.raw	Q86TN4	Q86TN4	_KPLSLAGDEETEC[Carbamidomethyl (C)]QS[Phospho (STY)]SPK_	1.23e-05	2	246.651	H3PO4	15	y	1	16.8537	Q86TN4_239
YS-Q-1.raw	Q86TN4	Q86TN4	_KPLSLAGDEETEC[Carbamidomethyl (C)]QS[Phospho (STY)]SPK_	1.23e-05	2	246.651	noloss	15	y	2	0.000704588	Q86TN4_239
YS-Q-1.raw	Q86TN4	Q86TN4	_KPLSLAGDEETEC[Carbamidomethyl (C)]QS[Phospho (STY)]SPK_	1.23e-05	2	246.651	noloss	15	y	1	7.9879	Q86TN4_239
YS-Q-1.raw	Q86TN4	Q86TN4	_KPLSLAGDEETEC[Carbamidomethyl (C)]QS[Phospho (STY)]SPK_	1.23e-05	2	246.651	H2O	16	y	2	0.000511024	Q86TN4_239
YS-Q-1.raw	Q86TN4	Q86TN4	_KPLSLAGDEETEC[Carbamidomethyl (C)]QS[Phospho (STY)]SPK_	1.23e-05	2	246.651	H3PO4	16	y	2	0.00067353	Q86TN4_239
YS-Q-1.raw	Q86TN4	Q86TN4	_KPLSLAGDEETEC[Carbamidomethyl (C)]QS[Phospho (STY)]SPK_	1.23e-05	2	246.651	noloss	16	y	2	0.753587	Q86TN4_239
YS-Q-1.raw	Q86TN4	Q86TN4	_KPLSLAGDEETEC[Carbamidomethyl (C)]QS[Phospho (STY)]SPK_	1.23e-05	2	246.651	1(+H2+O)1(+H3+O4+P)	17	y	2	11.6688	Q86TN4_239
YS-Q-1.raw	Q86TN4	Q86TN4	_KPLSLAGDEETEC[Carbamidomethyl (C)]QS[Phospho (STY)]SPK_	1.23e-05	2	246.651	H2O	17	y	2	0.164917	Q86TN4_239
YS-Q-1.raw	Q86TN4	Q86TN4	_KPLSLAGDEETEC[Carbamidomethyl (C)]QS[Phospho (STY)]SPK_	1.23e-05	2	246.651	H3PO4	17	y	2	1.58675	Q86TN4_239
YS-Q-1.raw	Q86TN4	Q86TN4	_KPLSLAGDEETEC[Carbamidomethyl (C)]QS[Phospho (STY)]SPK_	1.23e-05	2	246.651	noloss	17	y	2	4.90621	Q86TN4_239
YS-Q-1.raw	Q641Q2;Q9Y4E1	Q641Q2;Q9Y4E1	_LLEPSVGSLFGDDEDDDLFSS[Phospho (STY)]AK_	8.31e-05	2	61.5262	noloss	3	b	1	3.39519	Q641Q2_890
YS-Q-1.raw	Q641Q2;Q9Y4E1	Q641Q2;Q9Y4E1	_LLEPSVGSLFGDDEDDDLFSS[Phospho (STY)]AK_	8.31e-05	2	61.5262	noloss	4	b	1	0.000994131	Q641Q2_890
YS-Q-1.raw	Q641Q2;Q9Y4E1	Q641Q2;Q9Y4E1	_LLEPSVGSLFGDDEDDDLFSS[Phospho (STY)]AK_	8.31e-05	2	61.5262	H2O	5	b	1	2041.36	Q641Q2_890
YS-Q-1.raw	Q641Q2;Q9Y4E1	Q641Q2;Q9Y4E1	_LLEPSVGSLFGDDEDDDLFSS[Phospho (STY)]AK_	8.31e-05	2	61.5262	noloss	5	b	1	0.706868	Q641Q2_890
YS-Q-1.raw	Q641Q2;Q9Y4E1	Q641Q2;Q9Y4E1	_LLEPSVGSLFGDDEDDDLFSS[Phospho (STY)]AK_	8.31e-05	2	61.5262	H2O	6	b	1	3.89072	Q641Q2_890
YS-Q-1.raw	Q641Q2;Q9Y4E1	Q641Q2;Q9Y4E1	_LLEPSVGSLFGDDEDDDLFSS[Phospho (STY)]AK_	8.31e-05	2	61.5262	noloss	6	b	1	1.50066	Q641Q2_890
YS-Q-1.raw	Q641Q2;Q9Y4E1	Q641Q2;Q9Y4E1	_LLEPSVGSLFGDDEDDDLFSS[Phospho (STY)]AK_	8.31e-05	2	61.5262	noloss	7	b	1	1.08724	Q641Q2_890
YS-Q-1.raw	Q641Q2;Q9Y4E1	Q641Q2;Q9Y4E1	_LLEPSVGSLFGDDEDDDLFSS[Phospho (STY)]AK_	8.31e-05	2	61.5262	H2O	8	b	1	0.863561	Q641Q2_890
YS-Q-1.raw	Q641Q2;Q9Y4E1	Q641Q2;Q9Y4E1	_LLEPSVGSLFGDDEDDDLFSS[Phospho (STY)]AK_	8.31e-05	2	61.5262	noloss	8	b	1	2.20682	Q641Q2_890
YS-Q-1.raw	Q641Q2;Q9Y4E1	Q641Q2;Q9Y4E1	_LLEPSVGSLFGDDEDDDLFSS[Phospho (STY)]AK_	8.31e-05	2	61.5262	H2O	9	b	1	0.735919	Q641Q2_890
YS-Q-1.raw	Q641Q2;Q9Y4E1	Q641Q2;Q9Y4E1	_LLEPSVGSLFGDDEDDDLFSS[Phospho (STY)]AK_	8.31e-05	2	61.5262	noloss	9	b	1	1779.42	Q641Q2_890
YS-Q-1.raw	Q641Q2;Q9Y4E1	Q641Q2;Q9Y4E1	_LLEPSVGSLFGDDEDDDLFSS[Phospho (STY)]AK_	8.31e-05	2	61.5262	noloss	10	b	1	1.16137	Q641Q2_890
YS-Q-1.raw	Q641Q2;Q9Y4E1	Q641Q2;Q9Y4E1	_LLEPSVGSLFGDDEDDDLFSS[Phospho (STY)]AK_	8.31e-05	2	61.5262	noloss	3	y	1	2212.01	Q641Q2_890	TRUE
YS-Q-1.raw	Q641Q2;Q9Y4E1	Q641Q2;Q9Y4E1	_LLEPSVGSLFGDDEDDDLFSS[Phospho (STY)]AK_	8.31e-05	2	61.5262	1(+H2+O)1(+H3+O4+P)	4	y	1	3.42959	Q641Q2_890
YS-Q-1.raw	Q641Q2;Q9Y4E1	Q641Q2;Q9Y4E1	_LLEPSVGSLFGDDEDDDLFSS[Phospho (STY)]AK_	8.31e-05	2	61.5262	H3PO4	4	y	1	3.64201	Q641Q2_890
YS-Q-1.raw	Q641Q2;Q9Y4E1	Q641Q2;Q9Y4E1	_LLEPSVGSLFGDDEDDDLFSS[Phospho (STY)]AK_	8.31e-05	2	61.5262	noloss	4	y	1	1877.82	Q641Q2_890
YS-Q-1.raw	Q641Q2;Q9Y4E1	Q641Q2;Q9Y4E1	_LLEPSVGSLFGDDEDDDLFSS[Phospho (STY)]AK_	8.31e-05	2	61.5262	H3PO4	5	y	1	3.72516	Q641Q2_890
YS-Q-1.raw	Q641Q2;Q9Y4E1	Q641Q2;Q9Y4E1	_LLEPSVGSLFGDDEDDDLFSS[Phospho (STY)]AK_	8.31e-05	2	61.5262	noloss	5	y	1	4.23274	Q641Q2_890
YS-Q-1.raw	Q641Q2;Q9Y4E1	Q641Q2;Q9Y4E1	_LLEPSVGSLFGDDEDDDLFSS[Phospho (STY)]AK_	8.31e-05	2	61.5262	H3PO4	6	y	1	1.08312	Q641Q2_890
YS-Q-1.raw	Q641Q2;Q9Y4E1	Q641Q2;Q9Y4E1	_LLEPSVGSLFGDDEDDDLFSS[Phospho (STY)]AK_	8.31e-05	2	61.5262	noloss	6	y	1	0.969363	Q641Q2_890
YS-Q-1.raw	Q641Q2;Q9Y4E1	Q641Q2;Q9Y4E1	_LLEPSVGSLFGDDEDDDLFSS[Phospho (STY)]AK_	8.31e-05	2	61.5262	H3PO4	7	y	1	0.836963	Q641Q2_890
YS-Q-1.raw	Q641Q2;Q9Y4E1	Q641Q2;Q9Y4E1	_LLEPSVGSLFGDDEDDDLFSS[Phospho (STY)]AK_	8.31e-05	2	61.5262	noloss	7	y	1	1688.45	Q641Q2_890
YS-Q-1.raw	Q641Q2;Q9Y4E1	Q641Q2;Q9Y4E1	_LLEPSVGSLFGDDEDDDLFSS[Phospho (STY)]AK_	8.31e-05	2	61.5262	noloss	8	y	1	2.20657	Q641Q2_890
YS-Q-1.raw	Q641Q2;Q9Y4E1	Q641Q2;Q9Y4E1	_LLEPSVGSLFGDDEDDDLFSS[Phospho (STY)]AK_	8.31e-05	2	61.5262	noloss	9	y	1	0.000733413	Q641Q2_890
YS-Q-1.raw	Q641Q2;Q9Y4E1	Q641Q2;Q9Y4E1	_LLEPSVGSLFGDDEDDDLFSS[Phospho (STY)]AK_	8.31e-05	2	61.5262	H3PO4	10	y	1	0.818415	Q641Q2_890
YS-Q-1.raw	Q641Q2;Q9Y4E1	Q641Q2;Q9Y4E1	_LLEPSVGSLFGDDEDDDLFSS[Phospho (STY)]AK_	8.31e-05	2	61.5262	noloss	10	y	1	0.916967	Q641Q2_890
YS-Q-1.raw	Q641Q2;Q9Y4E1	Q641Q2;Q9Y4E1	_LLEPSVGSLFGDDEDDDLFSS[Phospho (STY)]AK_	8.31e-05	2	61.5262	H3PO4	11	y	1	0.000517975	Q641Q2_890
YS-Q-1.raw	Q641Q2;Q9Y4E1	Q641Q2;Q9Y4E1	_LLEPSVGSLFGDDEDDDLFSS[Phospho (STY)]AK_	8.31e-05	2	61.5262	noloss	11	y	1	3774.12	Q641Q2_890
YS-Q-1.raw	Q641Q2;Q9Y4E1	Q641Q2;Q9Y4E1	_LLEPSVGSLFGDDEDDDLFSS[Phospho (STY)]AK_	8.31e-05	2	61.5262	noloss	12	y	1	1.2097	Q641Q2_890
YS-Q-1.raw	Q641Q2;Q9Y4E1	Q641Q2;Q9Y4E1	_LLEPSVGSLFGDDEDDDLFSS[Phospho (STY)]AK_	8.31e-05	2	61.5262	1(+H2+O)1(+H3+O4+P)	13	y	1	4.96611	Q641Q2_890
YS-Q-1.raw	Q641Q2;Q9Y4E1	Q641Q2;Q9Y4E1	_LLEPSVGSLFGDDEDDDLFSS[Phospho (STY)]AK_	8.31e-05	2	61.5262	H3PO4	13	y	1	6197.71	Q641Q2_890
YS-Q-1.raw	Q641Q2;Q9Y4E1	Q641Q2;Q9Y4E1	_LLEPSVGSLFGDDEDDDLFSS[Phospho (STY)]AK_	8.31e-05	2	61.5262	noloss	13	y	1	5.15128	Q641Q2_890
YS-Q-1.raw	Q641Q2;Q9Y4E1	Q641Q2;Q9Y4E1	_LLEPSVGSLFGDDEDDDLFSS[Phospho (STY)]AK_	8.31e-05	2	61.5262	1(+H2+O)1(+H3+O4+P)	14	y	1	3.75212	Q641Q2_890
YS-Q-1.raw	Q641Q2;Q9Y4E1	Q641Q2;Q9Y4E1	_LLEPSVGSLFGDDEDDDLFSS[Phospho (STY)]AK_	8.31e-05	2	61.5262	H3PO4	14	y	1	0.288954	Q641Q2_890
YS-Q-1.raw	Q641Q2;Q9Y4E1	Q641Q2;Q9Y4E1	_LLEPSVGSLFGDDEDDDLFSS[Phospho (STY)]AK_	8.31e-05	2	61.5262	noloss	14	y	1	2811.08	Q641Q2_890
YS-Q-1.raw	Q641Q2;Q9Y4E1	Q641Q2;Q9Y4E1	_LLEPSVGSLFGDDEDDDLFSS[Phospho (STY)]AK_	8.31e-05	2	61.5262	H3PO4	15	y	1	1.11313	Q641Q2_890
YS-Q-1.raw	Q641Q2;Q9Y4E1	Q641Q2;Q9Y4E1	_LLEPSVGSLFGDDEDDDLFSS[Phospho (STY)]AK_	8.31e-05	2	61.5262	noloss	15	y	1	1.03075	Q641Q2_890
YS-Q-1.raw	Q641Q2;Q9Y4E1	Q641Q2;Q9Y4E1	_LLEPSVGSLFGDDEDDDLFSS[Phospho (STY)]AK_	8.31e-05	2	61.5262	H3PO4	17	y	1	0.186973	Q641Q2_890
YS-Q-1.raw	Q641Q2;Q9Y4E1	Q641Q2;Q9Y4E1	_LLEPSVGSLFGDDEDDDLFSS[Phospho (STY)]AK_	8.31e-05	2	61.5262	noloss	18	y	2	1.18559	Q641Q2_890
YS-Q-1.raw	Q641Q2;Q9Y4E1	Q641Q2;Q9Y4E1	_LLEPSVGSLFGDDEDDDLFSS[Phospho (STY)]AK_	8.31e-05	2	61.5262	H2O	20	y	2	1827.82	Q641Q2_890
YS-Q-1.raw	Q641Q2;Q9Y4E1	Q641Q2;Q9Y4E1	_LLEPSVGSLFGDDEDDDLFSS[Phospho (STY)]AK_	8.31e-05	2	61.5262	H3PO4	20	y	2	0.459887	Q641Q2_890
YS-Q-1.raw	Q641Q2;Q9Y4E1	Q641Q2;Q9Y4E1	_LLEPSVGSLFGDDEDDDLFSS[Phospho (STY)]AK_	8.31e-05	2	61.5262	noloss	20	y	2	3.78785	Q641Q2_890
YS-Q-1.raw	Q641Q2;Q9Y4E1	Q641Q2;Q9Y4E1	_LLEPSVGSLFGDDEDDDLFSS[Phospho (STY)]AK_	8.31e-05	2	61.5262	H2O	21	y	2	0.000237985	Q641Q2_890
YS-Q-1.raw	Q641Q2;Q9Y4E1	Q641Q2;Q9Y4E1	_LLEPSVGSLFGDDEDDDLFSS[Phospho (STY)]AK_	8.31e-05	2	61.5262	H3PO4	21	y	2	0.000392375	Q641Q2_890
YS-Q-1.raw	Q641Q2;Q9Y4E1	Q641Q2;Q9Y4E1	_LLEPSVGSLFGDDEDDDLFSS[Phospho (STY)]AK_	8.31e-05	2	61.5262	noloss	21	y	2	2.1271	Q641Q2_890
YS-Q-1.raw	O95801	O95801	_LS[Phospho (STY)]EAAC[Carbamidomethyl (C)]EDEDSAS[Phospho (STY)]EGLGELFLDGLSTENPHGAR_	0.00023314	3	64.0543	H3PO4	3	b	1	3.59449	O95801_234	TRUE
YS-Q-1.raw	O95801	O95801	_LS[Phospho (STY)]EAAC[Carbamidomethyl (C)]EDEDSAS[Phospho (STY)]EGLGELFLDGLSTENPHGAR_	0.00023314	3	64.0543	H3PO4	4	b	1	1.07313	O95801_234	TRUE
YS-Q-1.raw	O95801	O95801	_LS[Phospho (STY)]EAAC[Carbamidomethyl (C)]EDEDSAS[Phospho (STY)]EGLGELFLDGLSTENPHGAR_	0.00023314	3	64.0543	H3PO4	5	b	1	0.881657	O95801_234
YS-Q-1.raw	O95801	O95801	_LS[Phospho (STY)]EAAC[Carbamidomethyl (C)]EDEDSAS[Phospho (STY)]EGLGELFLDGLSTENPHGAR_	0.00023314	3	64.0543	H3PO4	6	b	1	1.26818	O95801_234	TRUE
YS-Q-1.raw	O95801	O95801	_LS[Phospho (STY)]EAAC[Carbamidomethyl (C)]EDEDSAS[Phospho (STY)]EGLGELFLDGLSTENPHGAR_	0.00023314	3	64.0543	noloss	3	y	1	2.77687	O95801_234
YS-Q-1.raw	O95801	O95801	_LS[Phospho (STY)]EAAC[Carbamidomethyl (C)]EDEDSAS[Phospho (STY)]EGLGELFLDGLSTENPHGAR_	0.00023314	3	64.0543	noloss	4	y	1	1.27111	O95801_234
YS-Q-1.raw	O95801	O95801	_LS[Phospho (STY)]EAAC[Carbamidomethyl (C)]EDEDSAS[Phospho (STY)]EGLGELFLDGLSTENPHGAR_	0.00023314	3	64.0543	noloss	5	y	1	17955.7	O95801_234
YS-Q-1.raw	O95801	O95801	_LS[Phospho (STY)]EAAC[Carbamidomethyl (C)]EDEDSAS[Phospho (STY)]EGLGELFLDGLSTENPHGAR_	0.00023314	3	64.0543	noloss	6	y	1	5.24072	O95801_234
YS-Q-1.raw	O95801	O95801	_LS[Phospho (STY)]EAAC[Carbamidomethyl (C)]EDEDSAS[Phospho (STY)]EGLGELFLDGLSTENPHGAR_	0.00023314	3	64.0543	noloss	7	y	1	1.91657	O95801_234
YS-Q-1.raw	O95801	O95801	_LS[Phospho (STY)]EAAC[Carbamidomethyl (C)]EDEDSAS[Phospho (STY)]EGLGELFLDGLSTENPHGAR_	0.00023314	3	64.0543	noloss	8	y	1	8155.61	O95801_234
YS-Q-1.raw	O95801	O95801	_LS[Phospho (STY)]EAAC[Carbamidomethyl (C)]EDEDSAS[Phospho (STY)]EGLGELFLDGLSTENPHGAR_	0.00023314	3	64.0543	H2O	9	y	1	0.000414254	O95801_234
YS-Q-1.raw	O95801	O95801	_LS[Phospho (STY)]EAAC[Carbamidomethyl (C)]EDEDSAS[Phospho (STY)]EGLGELFLDGLSTENPHGAR_	0.00023314	3	64.0543	noloss	9	y	1	6.79777	O95801_234
YS-Q-1.raw	O95801	O95801	_LS[Phospho (STY)]EAAC[Carbamidomethyl (C)]EDEDSAS[Phospho (STY)]EGLGELFLDGLSTENPHGAR_	0.00023314	3	64.0543	noloss	9	y	2	4491.05	O95801_234
YS-Q-1.raw	O95801	O95801	_LS[Phospho (STY)]EAAC[Carbamidomethyl (C)]EDEDSAS[Phospho (STY)]EGLGELFLDGLSTENPHGAR_	0.00023314	3	64.0543	noloss	10	y	1	2725.07	O95801_234
YS-Q-1.raw	O95801	O95801	_LS[Phospho (STY)]EAAC[Carbamidomethyl (C)]EDEDSAS[Phospho (STY)]EGLGELFLDGLSTENPHGAR_	0.00023314	3	64.0543	noloss	11	y	2	5.00488	O95801_234
YS-Q-1.raw	O95801	O95801	_LS[Phospho (STY)]EAAC[Carbamidomethyl (C)]EDEDSAS[Phospho (STY)]EGLGELFLDGLSTENPHGAR_	0.00023314	3	64.0543	noloss	11	y	1	15.0335	O95801_234
YS-Q-1.raw	O95801	O95801	_LS[Phospho (STY)]EAAC[Carbamidomethyl (C)]EDEDSAS[Phospho (STY)]EGLGELFLDGLSTENPHGAR_	0.00023314	3	64.0543	noloss	12	y	2	1.33594	O95801_234
YS-Q-1.raw	O95801	O95801	_LS[Phospho (STY)]EAAC[Carbamidomethyl (C)]EDEDSAS[Phospho (STY)]EGLGELFLDGLSTENPHGAR_	0.00023314	3	64.0543	noloss	12	y	1	7.49897	O95801_234
YS-Q-1.raw	O95801	O95801	_LS[Phospho (STY)]EAAC[Carbamidomethyl (C)]EDEDSAS[Phospho (STY)]EGLGELFLDGLSTENPHGAR_	0.00023314	3	64.0543	noloss	13	y	2	4828.98	O95801_234
YS-Q-1.raw	O95801	O95801	_LS[Phospho (STY)]EAAC[Carbamidomethyl (C)]EDEDSAS[Phospho (STY)]EGLGELFLDGLSTENPHGAR_	0.00023314	3	64.0543	noloss	13	y	1	7634.46	O95801_234
YS-Q-1.raw	O95801	O95801	_LS[Phospho (STY)]EAAC[Carbamidomethyl (C)]EDEDSAS[Phospho (STY)]EGLGELFLDGLSTENPHGAR_	0.00023314	3	64.0543	noloss	14	y	2	1.56109	O95801_234
YS-Q-1.raw	O95801	O95801	_LS[Phospho (STY)]EAAC[Carbamidomethyl (C)]EDEDSAS[Phospho (STY)]EGLGELFLDGLSTENPHGAR_	0.00023314	3	64.0543	noloss	14	y	1	5564.02	O95801_234
YS-Q-1.raw	O95801	O95801	_LS[Phospho (STY)]EAAC[Carbamidomethyl (C)]EDEDSAS[Phospho (STY)]EGLGELFLDGLSTENPHGAR_	0.00023314	3	64.0543	noloss	15	y	2	1.18514	O95801_234
YS-Q-1.raw	O95801	O95801	_LS[Phospho (STY)]EAAC[Carbamidomethyl (C)]EDEDSAS[Phospho (STY)]EGLGELFLDGLSTENPHGAR_	0.00023314	3	64.0543	noloss	17	y	2	0.000174154	O95801_234
YS-Q-1.raw	O95801	O95801	_LS[Phospho (STY)]EAAC[Carbamidomethyl (C)]EDEDSAS[Phospho (STY)]EGLGELFLDGLSTENPHGAR_	0.00023314	3	64.0543	noloss	19	y	2	1.03176	O95801_234
YS-Q-1.raw	O95801	O95801	_LS[Phospho (STY)]EAAC[Carbamidomethyl (C)]EDEDSAS[Phospho (STY)]EGLGELFLDGLSTENPHGAR_	0.00023314	3	64.0543	noloss	20	y	2	0.41175	O95801_234
YS-Q-1.raw	O95801	O95801	_LS[Phospho (STY)]EAAC[Carbamidomethyl (C)]EDEDSAS[Phospho (STY)]EGLGELFLDGLSTENPHGAR_	0.00023314	3	64.0543	H3PO4	21	y	2	1.13951	O95801_234
YS-Q-1.raw	O95801	O95801	_LS[Phospho (STY)]EAAC[Carbamidomethyl (C)]EDEDSAS[Phospho (STY)]EGLGELFLDGLSTENPHGAR_	0.00023314	3	64.0543	noloss	21	y	2	0.549612	O95801_234
YS-Q-1.raw	O95801	O95801	_LS[Phospho (STY)]EAAC[Carbamidomethyl (C)]EDEDSAS[Phospho (STY)]EGLGELFLDGLSTENPHGAR_	0.00023314	3	64.0543	H3PO4	22	y	2	0.00062619	O95801_234
YS-Q-1.raw	O95801	O95801	_LS[Phospho (STY)]EAAC[Carbamidomethyl (C)]EDEDSAS[Phospho (STY)]EGLGELFLDGLSTENPHGAR_	0.00023314	3	64.0543	H3PO4	23	y	2	0.918752	O95801_234
YS-Q-1.raw	O95801	O95801	_LS[Phospho (STY)]EAAC[Carbamidomethyl (C)]EDEDSAS[Phospho (STY)]EGLGELFLDGLSTENPHGAR_	0.00023314	3	64.0543	noloss	23	y	2	1.14658	O95801_234
YS-Q-1.raw	O95801	O95801	_LS[Phospho (STY)]EAAC[Carbamidomethyl (C)]EDEDSAS[Phospho (STY)]EGLGELFLDGLSTENPHGAR_	0.00023314	3	64.0543	noloss	24	y	2	0.000717357	O95801_234
YS-Q-1.raw	O95801	O95801	_LS[Phospho (STY)]EAAC[Carbamidomethyl (C)]EDEDSAS[Phospho (STY)]EGLGELFLDGLSTENPHGAR_	0.00023314	3	64.0543	noloss	25	y	2	1.31258	O95801_234
YS-Q-1.raw	Q15554	Q15554	_LVLEEDSQSTEPS[Phospho (STY)]AGLNSSQEAASAPPSKPTVLNQPLPGEK_	2.48e-06	4	221.294	noloss	3	b	1	6.22071	Q15554_416
YS-Q-1.raw	Q15554	Q15554	_LVLEEDSQSTEPS[Phospho (STY)]AGLNSSQEAASAPPSKPTVLNQPLPGEK_	2.48e-06	4	221.294	noloss	4	b	1	3.12127	Q15554_416
YS-Q-1.raw	Q15554	Q15554	_LVLEEDSQSTEPS[Phospho (STY)]AGLNSSQEAASAPPSKPTVLNQPLPGEK_	2.48e-06	4	221.294	noloss	5	b	1	2.86415	Q15554_416
YS-Q-1.raw	Q15554	Q15554	_LVLEEDSQSTEPS[Phospho (STY)]AGLNSSQEAASAPPSKPTVLNQPLPGEK_	2.48e-06	4	221.294	noloss	6	b	1	3.49451	Q15554_416
YS-Q-1.raw	Q15554	Q15554	_LVLEEDSQSTEPS[Phospho (STY)]AGLNSSQEAASAPPSKPTVLNQPLPGEK_	2.48e-06	4	221.294	noloss	7	b	1	7.63378	Q15554_416
YS-Q-1.raw	Q15554	Q15554	_LVLEEDSQSTEPS[Phospho (STY)]AGLNSSQEAASAPPSKPTVLNQPLPGEK_	2.48e-06	4	221.294	H2O	8	b	1	2.71272	Q15554_416
YS-Q-1.raw	Q15554	Q15554	_LVLEEDSQSTEPS[Phospho (STY)]AGLNSSQEAASAPPSKPTVLNQPLPGEK_	2.48e-06	4	221.294	noloss	8	b	1	11.7498	Q15554_416
YS-Q-1.raw	Q15554	Q15554	_LVLEEDSQSTEPS[Phospho (STY)]AGLNSSQEAASAPPSKPTVLNQPLPGEK_	2.48e-06	4	221.294	H2O	9	b	1	3.09753	Q15554_416
YS-Q-1.raw	Q15554	Q15554	_LVLEEDSQSTEPS[Phospho (STY)]AGLNSSQEAASAPPSKPTVLNQPLPGEK_	2.48e-06	4	221.294	noloss	9	b	1	0.00063778	Q15554_416
YS-Q-1.raw	Q15554	Q15554	_LVLEEDSQSTEPS[Phospho (STY)]AGLNSSQEAASAPPSKPTVLNQPLPGEK_	2.48e-06	4	221.294	H2O	10	b	1	4.78428	Q15554_416
YS-Q-1.raw	Q15554	Q15554	_LVLEEDSQSTEPS[Phospho (STY)]AGLNSSQEAASAPPSKPTVLNQPLPGEK_	2.48e-06	4	221.294	noloss	10	b	1	2.42866	Q15554_416
YS-Q-1.raw	Q15554	Q15554	_LVLEEDSQSTEPS[Phospho (STY)]AGLNSSQEAASAPPSKPTVLNQPLPGEK_	2.48e-06	4	221.294	H2O	11	b	1	6.79564	Q15554_416
YS-Q-1.raw	Q15554	Q15554	_LVLEEDSQSTEPS[Phospho (STY)]AGLNSSQEAASAPPSKPTVLNQPLPGEK_	2.48e-06	4	221.294	noloss	11	b	1	6.68541	Q15554_416
YS-Q-1.raw	Q15554	Q15554	_LVLEEDSQSTEPS[Phospho (STY)]AGLNSSQEAASAPPSKPTVLNQPLPGEK_	2.48e-06	4	221.294	H3PO4	13	b	1	0.000408885	Q15554_416
YS-Q-1.raw	Q15554	Q15554	_LVLEEDSQSTEPS[Phospho (STY)]AGLNSSQEAASAPPSKPTVLNQPLPGEK_	2.48e-06	4	221.294	H3PO4	14	b	1	0.00050265	Q15554_416
YS-Q-1.raw	Q15554	Q15554	_LVLEEDSQSTEPS[Phospho (STY)]AGLNSSQEAASAPPSKPTVLNQPLPGEK_	2.48e-06	4	221.294	H3PO4	15	b	1	2494.22	Q15554_416	TRUE
YS-Q-1.raw	Q15554	Q15554	_LVLEEDSQSTEPS[Phospho (STY)]AGLNSSQEAASAPPSKPTVLNQPLPGEK_	2.48e-06	4	221.294	noloss	3	y	1	2.62432	Q15554_416
YS-Q-1.raw	Q15554	Q15554	_LVLEEDSQSTEPS[Phospho (STY)]AGLNSSQEAASAPPSKPTVLNQPLPGEK_	2.48e-06	4	221.294	noloss	4	y	1	55.4691	Q15554_416
YS-Q-1.raw	Q15554	Q15554	_LVLEEDSQSTEPS[Phospho (STY)]AGLNSSQEAASAPPSKPTVLNQPLPGEK_	2.48e-06	4	221.294	noloss	6	y	1	3.92669	Q15554_416
YS-Q-1.raw	Q15554	Q15554	_LVLEEDSQSTEPS[Phospho (STY)]AGLNSSQEAASAPPSKPTVLNQPLPGEK_	2.48e-06	4	221.294	noloss	7	y	1	7.47e-05	Q15554_416
YS-Q-1.raw	Q15554	Q15554	_LVLEEDSQSTEPS[Phospho (STY)]AGLNSSQEAASAPPSKPTVLNQPLPGEK_	2.48e-06	4	221.294	noloss	8	y	1	3.43121	Q15554_416
YS-Q-1.raw	Q15554	Q15554	_LVLEEDSQSTEPS[Phospho (STY)]AGLNSSQEAASAPPSKPTVLNQPLPGEK_	2.48e-06	4	221.294	noloss	9	y	1	6.1596	Q15554_416
YS-Q-1.raw	Q15554	Q15554	_LVLEEDSQSTEPS[Phospho (STY)]AGLNSSQEAASAPPSKPTVLNQPLPGEK_	2.48e-06	4	221.294	noloss	12	y	1	10.6913	Q15554_416
YS-Q-1.raw	Q15554	Q15554	_LVLEEDSQSTEPS[Phospho (STY)]AGLNSSQEAASAPPSKPTVLNQPLPGEK_	2.48e-06	4	221.294	noloss	12	y	2	5698.9	Q15554_416
YS-Q-1.raw	Q15554	Q15554	_LVLEEDSQSTEPS[Phospho (STY)]AGLNSSQEAASAPPSKPTVLNQPLPGEK_	2.48e-06	4	221.294	noloss	15	y	2	7302.48	Q15554_416
YS-Q-1.raw	Q15554	Q15554	_LVLEEDSQSTEPS[Phospho (STY)]AGLNSSQEAASAPPSKPTVLNQPLPGEK_	2.48e-06	4	221.294	noloss	15	y	1	10742.1	Q15554_416
YS-Q-1.raw	Q15554	Q15554	_LVLEEDSQSTEPS[Phospho (STY)]AGLNSSQEAASAPPSKPTVLNQPLPGEK_	2.48e-06	4	221.294	H2O	16	y	2	1.41487	Q15554_416
YS-Q-1.raw	Q15554	Q15554	_LVLEEDSQSTEPS[Phospho (STY)]AGLNSSQEAASAPPSKPTVLNQPLPGEK_	2.48e-06	4	221.294	noloss	16	y	1	6.28153	Q15554_416
YS-Q-1.raw	Q15554	Q15554	_LVLEEDSQSTEPS[Phospho (STY)]AGLNSSQEAASAPPSKPTVLNQPLPGEK_	2.48e-06	4	221.294	noloss	16	y	2	27.0649	Q15554_416
YS-Q-1.raw	Q15554	Q15554	_LVLEEDSQSTEPS[Phospho (STY)]AGLNSSQEAASAPPSKPTVLNQPLPGEK_	2.48e-06	4	221.294	noloss	17	y	2	9.08827	Q15554_416
YS-Q-1.raw	Q15554	Q15554	_LVLEEDSQSTEPS[Phospho (STY)]AGLNSSQEAASAPPSKPTVLNQPLPGEK_	2.48e-06	4	221.294	noloss	18	y	2	15.2759	Q15554_416
YS-Q-1.raw	Q15554	Q15554	_LVLEEDSQSTEPS[Phospho (STY)]AGLNSSQEAASAPPSKPTVLNQPLPGEK_	2.48e-06	4	221.294	noloss	19	y	2	7.54813	Q15554_416
YS-Q-1.raw	Q15554	Q15554	_LVLEEDSQSTEPS[Phospho (STY)]AGLNSSQEAASAPPSKPTVLNQPLPGEK_	2.48e-06	4	221.294	noloss	20	y	2	7.90199	Q15554_416
YS-Q-1.raw	Q15554	Q15554	_LVLEEDSQSTEPS[Phospho (STY)]AGLNSSQEAASAPPSKPTVLNQPLPGEK_	2.48e-06	4	221.294	noloss	21	y	2	2.7135	Q15554_416
YS-Q-1.raw	Q15554	Q15554	_LVLEEDSQSTEPS[Phospho (STY)]AGLNSSQEAASAPPSKPTVLNQPLPGEK_	2.48e-06	4	221.294	noloss	22	y	2	0.797594	Q15554_416
YS-Q-1.raw	Q15554	Q15554	_LVLEEDSQSTEPS[Phospho (STY)]AGLNSSQEAASAPPSKPTVLNQPLPGEK_	2.48e-06	4	221.294	noloss	23	y	2	0.000512412	Q15554_416
YS-Q-1.raw	Q15554	Q15554	_LVLEEDSQSTEPS[Phospho (STY)]AGLNSSQEAASAPPSKPTVLNQPLPGEK_	2.48e-06	4	221.294	noloss	24	y	2	0.000525333	Q15554_416
YS-Q-1.raw	Q15554	Q15554	_LVLEEDSQSTEPS[Phospho (STY)]AGLNSSQEAASAPPSKPTVLNQPLPGEK_	2.48e-06	4	221.294	noloss	25	y	2	0.000379406	Q15554_416
YS-Q-1.raw	Q15554	Q15554	_LVLEEDSQSTEPS[Phospho (STY)]AGLNSSQEAASAPPSKPTVLNQPLPGEK_	2.48e-06	4	221.294	noloss	27	y	2	0.000402722	Q15554_416
YS-Q-1.raw	Q15554	Q15554	_LVLEEDSQSTEPS[Phospho (STY)]AGLNSSQEAASAPPSKPTVLNQPLPGEK_	2.48e-06	4	221.294	H3PO4	30	y	2	4375.93	Q15554_416	TRUE
YS-Q-1.raw	Q15554	Q15554	_LVLEEDSQSTEPS[Phospho (STY)]AGLNSSQEAASAPPSKPTVLNQPLPGEK_	2.48e-06	4	221.294	noloss	30	y	2	2.12009	Q15554_416	TRUE
YS-Q-1.raw	Q96PZ0	Q96PZ0	_NS[Phospho (STY)]EAQLEDEEEEEEDGLSEEC[Carbamidomethyl (C)]EEEESESFADMMK_	2.38e-20	3	295.055	H3PO4	3	b	1	13.6365	Q96PZ0_74	TRUE
YS-Q-1.raw	Q96PZ0	Q96PZ0	_NS[Phospho (STY)]EAQLEDEEEEEEDGLSEEC[Carbamidomethyl (C)]EEEESESFADMMK_	2.38e-20	3	295.055	H3PO4	4	b	1	6.41985	Q96PZ0_74	TRUE
YS-Q-1.raw	Q96PZ0	Q96PZ0	_NS[Phospho (STY)]EAQLEDEEEEEEDGLSEEC[Carbamidomethyl (C)]EEEESESFADMMK_	2.38e-20	3	295.055	H3PO4	5	b	1	4.96312	Q96PZ0_74	TRUE
YS-Q-1.raw	Q96PZ0	Q96PZ0	_NS[Phospho (STY)]EAQLEDEEEEEEDGLSEEC[Carbamidomethyl (C)]EEEESESFADMMK_	2.38e-20	3	295.055	H3PO4	6	b	1	7.59773	Q96PZ0_74	TRUE
YS-Q-1.raw	Q96PZ0	Q96PZ0	_NS[Phospho (STY)]EAQLEDEEEEEEDGLSEEC[Carbamidomethyl (C)]EEEESESFADMMK_	2.38e-20	3	295.055	H3PO4	7	b	1	1.42734	Q96PZ0_74	TRUE
YS-Q-1.raw	Q96PZ0	Q96PZ0	_NS[Phospho (STY)]EAQLEDEEEEEEDGLSEEC[Carbamidomethyl (C)]EEEESESFADMMK_	2.38e-20	3	295.055	H3PO4	8	b	1	2.14286	Q96PZ0_74	TRUE
YS-Q-1.raw	Q96PZ0	Q96PZ0	_NS[Phospho (STY)]EAQLEDEEEEEEDGLSEEC[Carbamidomethyl (C)]EEEESESFADMMK_	2.38e-20	3	295.055	H3PO4	9	b	1	7008.66	Q96PZ0_74	TRUE
YS-Q-1.raw	Q96PZ0	Q96PZ0	_NS[Phospho (STY)]EAQLEDEEEEEEDGLSEEC[Carbamidomethyl (C)]EEEESESFADMMK_	2.38e-20	3	295.055	H3PO4	10	b	1	2.26258	Q96PZ0_74	TRUE
YS-Q-1.raw	Q96PZ0	Q96PZ0	_NS[Phospho (STY)]EAQLEDEEEEEEDGLSEEC[Carbamidomethyl (C)]EEEESESFADMMK_	2.38e-20	3	295.055	H3PO4	11	b	1	1.25392	Q96PZ0_74	TRUE
YS-Q-1.raw	Q96PZ0	Q96PZ0	_NS[Phospho (STY)]EAQLEDEEEEEEDGLSEEC[Carbamidomethyl (C)]EEEESESFADMMK_	2.38e-20	3	295.055	H3PO4	12	b	1	1.67806	Q96PZ0_74	TRUE
YS-Q-1.raw	Q96PZ0	Q96PZ0	_NS[Phospho (STY)]EAQLEDEEEEEEDGLSEEC[Carbamidomethyl (C)]EEEESESFADMMK_	2.38e-20	3	295.055	noloss	3	y	1	16.6043	Q96PZ0_74
YS-Q-1.raw	Q96PZ0	Q96PZ0	_NS[Phospho (STY)]EAQLEDEEEEEEDGLSEEC[Carbamidomethyl (C)]EEEESESFADMMK_	2.38e-20	3	295.055	noloss	4	y	1	23.1091	Q96PZ0_74
YS-Q-1.raw	Q96PZ0	Q96PZ0	_NS[Phospho (STY)]EAQLEDEEEEEEDGLSEEC[Carbamidomethyl (C)]EEEESESFADMMK_	2.38e-20	3	295.055	noloss	5	y	1	30.3703	Q96PZ0_74
YS-Q-1.raw	Q96PZ0	Q96PZ0	_NS[Phospho (STY)]EAQLEDEEEEEEDGLSEEC[Carbamidomethyl (C)]EEEESESFADMMK_	2.38e-20	3	295.055	noloss	6	y	1	18.9168	Q96PZ0_74
YS-Q-1.raw	Q96PZ0	Q96PZ0	_NS[Phospho (STY)]EAQLEDEEEEEEDGLSEEC[Carbamidomethyl (C)]EEEESESFADMMK_	2.38e-20	3	295.055	noloss	7	y	1	35.7502	Q96PZ0_74
YS-Q-1.raw	Q96PZ0	Q96PZ0	_NS[Phospho (STY)]EAQLEDEEEEEEDGLSEEC[Carbamidomethyl (C)]EEEESESFADMMK_	2.38e-20	3	295.055	noloss	8	y	1	12.5292	Q96PZ0_74
YS-Q-1.raw	Q96PZ0	Q96PZ0	_NS[Phospho (STY)]EAQLEDEEEEEEDGLSEEC[Carbamidomethyl (C)]EEEESESFADMMK_	2.38e-20	3	295.055	noloss	9	y	1	27.3136	Q96PZ0_74
YS-Q-1.raw	Q96PZ0	Q96PZ0	_NS[Phospho (STY)]EAQLEDEEEEEEDGLSEEC[Carbamidomethyl (C)]EEEESESFADMMK_	2.38e-20	3	295.055	H2O	10	y	1	4.47676	Q96PZ0_74
YS-Q-1.raw	Q96PZ0	Q96PZ0	_NS[Phospho (STY)]EAQLEDEEEEEEDGLSEEC[Carbamidomethyl (C)]EEEESESFADMMK_	2.38e-20	3	295.055	noloss	10	y	1	23.0297	Q96PZ0_74
YS-Q-1.raw	Q96PZ0	Q96PZ0	_NS[Phospho (STY)]EAQLEDEEEEEEDGLSEEC[Carbamidomethyl (C)]EEEESESFADMMK_	2.38e-20	3	295.055	H2O	11	y	1	4.92994	Q96PZ0_74
YS-Q-1.raw	Q96PZ0	Q96PZ0	_NS[Phospho (STY)]EAQLEDEEEEEEDGLSEEC[Carbamidomethyl (C)]EEEESESFADMMK_	2.38e-20	3	295.055	noloss	11	y	1	18.8082	Q96PZ0_74
YS-Q-1.raw	Q96PZ0	Q96PZ0	_NS[Phospho (STY)]EAQLEDEEEEEEDGLSEEC[Carbamidomethyl (C)]EEEESESFADMMK_	2.38e-20	3	295.055	H2O	12	y	1	4.9373	Q96PZ0_74
YS-Q-1.raw	Q96PZ0	Q96PZ0	_NS[Phospho (STY)]EAQLEDEEEEEEDGLSEEC[Carbamidomethyl (C)]EEEESESFADMMK_	2.38e-20	3	295.055	noloss	12	y	1	15.563	Q96PZ0_74
YS-Q-1.raw	Q96PZ0	Q96PZ0	_NS[Phospho (STY)]EAQLEDEEEEEEDGLSEEC[Carbamidomethyl (C)]EEEESESFADMMK_	2.38e-20	3	295.055	noloss	13	y	1	10.6267	Q96PZ0_74
YS-Q-1.raw	Q96PZ0	Q96PZ0	_NS[Phospho (STY)]EAQLEDEEEEEEDGLSEEC[Carbamidomethyl (C)]EEEESESFADMMK_	2.38e-20	3	295.055	noloss	14	y	2	2.8031	Q96PZ0_74
YS-Q-1.raw	Q96PZ0	Q96PZ0	_NS[Phospho (STY)]EAQLEDEEEEEEDGLSEEC[Carbamidomethyl (C)]EEEESESFADMMK_	2.38e-20	3	295.055	noloss	14	y	1	10.852	Q96PZ0_74
YS-Q-1.raw	Q96PZ0	Q96PZ0	_NS[Phospho (STY)]EAQLEDEEEEEEDGLSEEC[Carbamidomethyl (C)]EEEESESFADMMK_	2.38e-20	3	295.055	noloss	17	y	2	1.30082	Q96PZ0_74
YS-Q-1.raw	Q8N4C8	Q8N4C8	_QNSDPT[Phospho (STY)]SEGPGPSPNPPAWVRPDNEAPPK_	1.39e-05	3	100.542	noloss	3	b	1	0.000971789	Q8N4C8_644
YS-Q-1.raw	Q8N4C8	Q8N4C8	_QNSDPT[Phospho (STY)]SEGPGPSPNPPAWVRPDNEAPPK_	1.39e-05	3	100.542	H2O	4	b	1	3.63068	Q8N4C8_644
YS-Q-1.raw	Q8N4C8	Q8N4C8	_QNSDPT[Phospho (STY)]SEGPGPSPNPPAWVRPDNEAPPK_	1.39e-05	3	100.542	NH3	4	b	1	0.00116522	Q8N4C8_644
YS-Q-1.raw	Q8N4C8	Q8N4C8	_QNSDPT[Phospho (STY)]SEGPGPSPNPPAWVRPDNEAPPK_	1.39e-05	3	100.542	noloss	4	b	1	1.12678	Q8N4C8_644
YS-Q-1.raw	Q8N4C8	Q8N4C8	_QNSDPT[Phospho (STY)]SEGPGPSPNPPAWVRPDNEAPPK_	1.39e-05	3	100.542	1(+H3+N)1(+H3+O4+P)	6	b	1	4.87466	Q8N4C8_644	TRUE
YS-Q-1.raw	Q8N4C8	Q8N4C8	_QNSDPT[Phospho (STY)]SEGPGPSPNPPAWVRPDNEAPPK_	1.39e-05	3	100.542	H3PO4	6	b	1	0.000164154	Q8N4C8_644
YS-Q-1.raw	Q8N4C8	Q8N4C8	_QNSDPT[Phospho (STY)]SEGPGPSPNPPAWVRPDNEAPPK_	1.39e-05	3	100.542	H3PO4	7	b	1	1.48154	Q8N4C8_644
YS-Q-1.raw	Q8N4C8	Q8N4C8	_QNSDPT[Phospho (STY)]SEGPGPSPNPPAWVRPDNEAPPK_	1.39e-05	3	100.542	H3PO4	8	b	1	10.2771	Q8N4C8_644
YS-Q-1.raw	Q8N4C8	Q8N4C8	_QNSDPT[Phospho (STY)]SEGPGPSPNPPAWVRPDNEAPPK_	1.39e-05	3	100.542	noloss	8	b	1	2561.98	Q8N4C8_644
YS-Q-1.raw	Q8N4C8	Q8N4C8	_QNSDPT[Phospho (STY)]SEGPGPSPNPPAWVRPDNEAPPK_	1.39e-05	3	100.542	H3PO4	9	b	1	2.62918	Q8N4C8_644
YS-Q-1.raw	Q8N4C8	Q8N4C8	_QNSDPT[Phospho (STY)]SEGPGPSPNPPAWVRPDNEAPPK_	1.39e-05	3	100.542	noloss	26	b	2	0.000495265	Q8N4C8_644
YS-Q-1.raw	Q8N4C8	Q8N4C8	_QNSDPT[Phospho (STY)]SEGPGPSPNPPAWVRPDNEAPPK_	1.39e-05	3	100.542	noloss	3	y	1	40.9351	Q8N4C8_644
YS-Q-1.raw	Q8N4C8	Q8N4C8	_QNSDPT[Phospho (STY)]SEGPGPSPNPPAWVRPDNEAPPK_	1.39e-05	3	100.542	noloss	4	y	1	5.214	Q8N4C8_644
YS-Q-1.raw	Q8N4C8	Q8N4C8	_QNSDPT[Phospho (STY)]SEGPGPSPNPPAWVRPDNEAPPK_	1.39e-05	3	100.542	noloss	6	y	1	9.09523	Q8N4C8_644
YS-Q-1.raw	Q8N4C8	Q8N4C8	_QNSDPT[Phospho (STY)]SEGPGPSPNPPAWVRPDNEAPPK_	1.39e-05	3	100.542	noloss	8	y	1	1.06574	Q8N4C8_644
YS-Q-1.raw	Q8N4C8	Q8N4C8	_QNSDPT[Phospho (STY)]SEGPGPSPNPPAWVRPDNEAPPK_	1.39e-05	3	100.542	noloss	9	y	2	1.83931	Q8N4C8_644
YS-Q-1.raw	Q8N4C8	Q8N4C8	_QNSDPT[Phospho (STY)]SEGPGPSPNPPAWVRPDNEAPPK_	1.39e-05	3	100.542	noloss	9	y	1	1.99384	Q8N4C8_644
YS-Q-1.raw	Q8N4C8	Q8N4C8	_QNSDPT[Phospho (STY)]SEGPGPSPNPPAWVRPDNEAPPK_	1.39e-05	3	100.542	noloss	10	y	2	3081.99	Q8N4C8_644
YS-Q-1.raw	Q8N4C8	Q8N4C8	_QNSDPT[Phospho (STY)]SEGPGPSPNPPAWVRPDNEAPPK_	1.39e-05	3	100.542	noloss	11	y	2	5.14218	Q8N4C8_644
YS-Q-1.raw	Q8N4C8	Q8N4C8	_QNSDPT[Phospho (STY)]SEGPGPSPNPPAWVRPDNEAPPK_	1.39e-05	3	100.542	noloss	12	y	2	1.49066	Q8N4C8_644
YS-Q-1.raw	Q8N4C8	Q8N4C8	_QNSDPT[Phospho (STY)]SEGPGPSPNPPAWVRPDNEAPPK_	1.39e-05	3	100.542	noloss	13	y	2	116.658	Q8N4C8_644
YS-Q-1.raw	Q8N4C8	Q8N4C8	_QNSDPT[Phospho (STY)]SEGPGPSPNPPAWVRPDNEAPPK_	1.39e-05	3	100.542	noloss	13	y	1	12002.3	Q8N4C8_644
YS-Q-1.raw	Q8N4C8	Q8N4C8	_QNSDPT[Phospho (STY)]SEGPGPSPNPPAWVRPDNEAPPK_	1.39e-05	3	100.542	noloss	14	y	1	4.42672	Q8N4C8_644
YS-Q-1.raw	Q8N4C8	Q8N4C8	_QNSDPT[Phospho (STY)]SEGPGPSPNPPAWVRPDNEAPPK_	1.39e-05	3	100.542	noloss	14	y	2	35.5539	Q8N4C8_644
YS-Q-1.raw	Q8N4C8	Q8N4C8	_QNSDPT[Phospho (STY)]SEGPGPSPNPPAWVRPDNEAPPK_	1.39e-05	3	100.542	noloss	15	y	2	2.41348	Q8N4C8_644
YS-Q-1.raw	Q8N4C8	Q8N4C8	_QNSDPT[Phospho (STY)]SEGPGPSPNPPAWVRPDNEAPPK_	1.39e-05	3	100.542	noloss	16	y	2	13.5267	Q8N4C8_644
YS-Q-1.raw	Q8N4C8	Q8N4C8	_QNSDPT[Phospho (STY)]SEGPGPSPNPPAWVRPDNEAPPK_	1.39e-05	3	100.542	noloss	16	y	1	8716.39	Q8N4C8_644
YS-Q-1.raw	Q8N4C8	Q8N4C8	_QNSDPT[Phospho (STY)]SEGPGPSPNPPAWVRPDNEAPPK_	1.39e-05	3	100.542	noloss	17	y	2	2.54273	Q8N4C8_644
YS-Q-1.raw	Q8N4C8	Q8N4C8	_QNSDPT[Phospho (STY)]SEGPGPSPNPPAWVRPDNEAPPK_	1.39e-05	3	100.542	noloss	18	y	2	5.39964	Q8N4C8_644
YS-Q-1.raw	Q8N4C8	Q8N4C8	_QNSDPT[Phospho (STY)]SEGPGPSPNPPAWVRPDNEAPPK_	1.39e-05	3	100.542	noloss	19	y	2	4.25366	Q8N4C8_644
YS-Q-1.raw	Q8N4C8	Q8N4C8	_QNSDPT[Phospho (STY)]SEGPGPSPNPPAWVRPDNEAPPK_	1.39e-05	3	100.542	NH3	20	y	2	4134.88	Q8N4C8_644
YS-Q-1.raw	Q8N4C8	Q8N4C8	_QNSDPT[Phospho (STY)]SEGPGPSPNPPAWVRPDNEAPPK_	1.39e-05	3	100.542	noloss	20	y	2	21.0878	Q8N4C8_644
YS-Q-1.raw	Q8N4C8	Q8N4C8	_QNSDPT[Phospho (STY)]SEGPGPSPNPPAWVRPDNEAPPK_	1.39e-05	3	100.542	H2O	21	y	2	0.583186	Q8N4C8_644
YS-Q-1.raw	Q8N4C8	Q8N4C8	_QNSDPT[Phospho (STY)]SEGPGPSPNPPAWVRPDNEAPPK_	1.39e-05	3	100.542	NH3	21	y	2	7483.69	Q8N4C8_644
YS-Q-1.raw	Q8N4C8	Q8N4C8	_QNSDPT[Phospho (STY)]SEGPGPSPNPPAWVRPDNEAPPK_	1.39e-05	3	100.542	noloss	21	y	2	10.9398	Q8N4C8_644
YS-Q-1.raw	Q8N4C8	Q8N4C8	_QNSDPT[Phospho (STY)]SEGPGPSPNPPAWVRPDNEAPPK_	1.39e-05	3	100.542	H2O	22	y	2	2014.64	Q8N4C8_644
YS-Q-1.raw	Q8N4C8	Q8N4C8	_QNSDPT[Phospho (STY)]SEGPGPSPNPPAWVRPDNEAPPK_	1.39e-05	3	100.542	noloss	22	y	2	4.39238	Q8N4C8_644
YS-Q-1.raw	Q8N4C8	Q8N4C8	_QNSDPT[Phospho (STY)]SEGPGPSPNPPAWVRPDNEAPPK_	1.39e-05	3	100.542	noloss	23	y	2	3.44461	Q8N4C8_644
YS-Q-1.raw	Q8N4C8	Q8N4C8	_QNSDPT[Phospho (STY)]SEGPGPSPNPPAWVRPDNEAPPK_	1.39e-05	3	100.542	H3PO4	24	y	2	0.000637139	Q8N4C8_644
YS-Q-1.raw	Q8N4C8	Q8N4C8	_QNSDPT[Phospho (STY)]SEGPGPSPNPPAWVRPDNEAPPK_	1.39e-05	3	100.542	H3PO4	25	y	2	0.270296	Q8N4C8_644
YS-Q-1.raw	Q8N4C8	Q8N4C8	_QNSDPT[Phospho (STY)]SEGPGPSPNPPAWVRPDNEAPPK_	1.39e-05	3	100.542	noloss	25	y	2	0.620954	Q8N4C8_644
YS-Q-1.raw	Q14444	Q14444	_SSGPPPPSGS[Phospho (STY)]SGSEAAAGAGAAAPASQHPATGTGAVQTEAMK_	8.02e-06	3	449.108	H2O	4	b	1	18.4293	Q14444_23
YS-Q-1.raw	Q14444	Q14444	_SSGPPPPSGS[Phospho (STY)]SGSEAAAGAGAAAPASQHPATGTGAVQTEAMK_	8.02e-06	3	449.108	noloss	4	b	1	25.9336	Q14444_23
YS-Q-1.raw	Q14444	Q14444	_SSGPPPPSGS[Phospho (STY)]SGSEAAAGAGAAAPASQHPATGTGAVQTEAMK_	8.02e-06	3	449.108	H2O	5	b	1	15.7063	Q14444_23
YS-Q-1.raw	Q14444	Q14444	_SSGPPPPSGS[Phospho (STY)]SGSEAAAGAGAAAPASQHPATGTGAVQTEAMK_	8.02e-06	3	449.108	noloss	5	b	1	41.1663	Q14444_23
YS-Q-1.raw	Q14444	Q14444	_SSGPPPPSGS[Phospho (STY)]SGSEAAAGAGAAAPASQHPATGTGAVQTEAMK_	8.02e-06	3	449.108	H2O	6	b	1	16.2415	Q14444_23
YS-Q-1.raw	Q14444	Q14444	_SSGPPPPSGS[Phospho (STY)]SGSEAAAGAGAAAPASQHPATGTGAVQTEAMK_	8.02e-06	3	449.108	noloss	6	b	1	8.53829	Q14444_23
YS-Q-1.raw	Q14444	Q14444	_SSGPPPPSGS[Phospho (STY)]SGSEAAAGAGAAAPASQHPATGTGAVQTEAMK_	8.02e-06	3	449.108	noloss	7	b	1	1.58218	Q14444_23
YS-Q-1.raw	Q14444	Q14444	_SSGPPPPSGS[Phospho (STY)]SGSEAAAGAGAAAPASQHPATGTGAVQTEAMK_	8.02e-06	3	449.108	H2O	8	b	1	13.9792	Q14444_23
YS-Q-1.raw	Q14444	Q14444	_SSGPPPPSGS[Phospho (STY)]SGSEAAAGAGAAAPASQHPATGTGAVQTEAMK_	8.02e-06	3	449.108	noloss	8	b	1	21.7072	Q14444_23
YS-Q-1.raw	Q14444	Q14444	_SSGPPPPSGS[Phospho (STY)]SGSEAAAGAGAAAPASQHPATGTGAVQTEAMK_	8.02e-06	3	449.108	H2O	9	b	1	7.33564	Q14444_23
YS-Q-1.raw	Q14444	Q14444	_SSGPPPPSGS[Phospho (STY)]SGSEAAAGAGAAAPASQHPATGTGAVQTEAMK_	8.02e-06	3	449.108	noloss	9	b	1	9123.35	Q14444_23
YS-Q-1.raw	Q14444	Q14444	_SSGPPPPSGS[Phospho (STY)]SGSEAAAGAGAAAPASQHPATGTGAVQTEAMK_	8.02e-06	3	449.108	H3PO4	10	b	1	1.69901	Q14444_23	TRUE
YS-Q-1.raw	Q14444	Q14444	_SSGPPPPSGS[Phospho (STY)]SGSEAAAGAGAAAPASQHPATGTGAVQTEAMK_	8.02e-06	3	449.108	H3PO4	11	b	1	1.26739	Q14444_23
YS-Q-1.raw	Q14444	Q14444	_SSGPPPPSGS[Phospho (STY)]SGSEAAAGAGAAAPASQHPATGTGAVQTEAMK_	8.02e-06	3	449.108	H3PO4	12	b	1	0.000635659	Q14444_23
YS-Q-1.raw	Q14444	Q14444	_SSGPPPPSGS[Phospho (STY)]SGSEAAAGAGAAAPASQHPATGTGAVQTEAMK_	8.02e-06	3	449.108	H3PO4	13	b	1	0.000365611	Q14444_23
YS-Q-1.raw	Q14444	Q14444	_SSGPPPPSGS[Phospho (STY)]SGSEAAAGAGAAAPASQHPATGTGAVQTEAMK_	8.02e-06	3	449.108	H3PO4	14	b	1	0.000638013	Q14444_23
YS-Q-1.raw	Q14444	Q14444	_SSGPPPPSGS[Phospho (STY)]SGSEAAAGAGAAAPASQHPATGTGAVQTEAMK_	8.02e-06	3	449.108	H3PO4	15	b	1	0.000364711	Q14444_23
YS-Q-1.raw	Q14444	Q14444	_SSGPPPPSGS[Phospho (STY)]SGSEAAAGAGAAAPASQHPATGTGAVQTEAMK_	8.02e-06	3	449.108	noloss	15	b	1	0.593008	Q14444_23
YS-Q-1.raw	Q14444	Q14444	_SSGPPPPSGS[Phospho (STY)]SGSEAAAGAGAAAPASQHPATGTGAVQTEAMK_	8.02e-06	3	449.108	H3PO4	16	b	1	0.000596338	Q14444_23
YS-Q-1.raw	Q14444	Q14444	_SSGPPPPSGS[Phospho (STY)]SGSEAAAGAGAAAPASQHPATGTGAVQTEAMK_	8.02e-06	3	449.108	noloss	16	b	1	0.0002204	Q14444_23
YS-Q-1.raw	Q14444	Q14444	_SSGPPPPSGS[Phospho (STY)]SGSEAAAGAGAAAPASQHPATGTGAVQTEAMK_	8.02e-06	3	449.108	H3PO4	17	b	1	0.000500302	Q14444_23
YS-Q-1.raw	Q14444	Q14444	_SSGPPPPSGS[Phospho (STY)]SGSEAAAGAGAAAPASQHPATGTGAVQTEAMK_	8.02e-06	3	449.108	noloss	17	b	1	1.05852	Q14444_23
YS-Q-1.raw	Q14444	Q14444	_SSGPPPPSGS[Phospho (STY)]SGSEAAAGAGAAAPASQHPATGTGAVQTEAMK_	8.02e-06	3	449.108	H3PO4	19	b	1	0.000841033	Q14444_23
YS-Q-1.raw	Q14444	Q14444	_SSGPPPPSGS[Phospho (STY)]SGSEAAAGAGAAAPASQHPATGTGAVQTEAMK_	8.02e-06	3	449.108	H3PO4	22	b	1	1.30274	Q14444_23
YS-Q-1.raw	Q14444	Q14444	_SSGPPPPSGS[Phospho (STY)]SGSEAAAGAGAAAPASQHPATGTGAVQTEAMK_	8.02e-06	3	449.108	noloss	3	y	1	23.428	Q14444_23
YS-Q-1.raw	Q14444	Q14444	_SSGPPPPSGS[Phospho (STY)]SGSEAAAGAGAAAPASQHPATGTGAVQTEAMK_	8.02e-06	3	449.108	noloss	4	y	1	24.8899	Q14444_23
YS-Q-1.raw	Q14444	Q14444	_SSGPPPPSGS[Phospho (STY)]SGSEAAAGAGAAAPASQHPATGTGAVQTEAMK_	8.02e-06	3	449.108	noloss	5	y	1	6.69037	Q14444_23
YS-Q-1.raw	Q14444	Q14444	_SSGPPPPSGS[Phospho (STY)]SGSEAAAGAGAAAPASQHPATGTGAVQTEAMK_	8.02e-06	3	449.108	noloss	6	y	1	21.71	Q14444_23
YS-Q-1.raw	Q14444	Q14444	_SSGPPPPSGS[Phospho (STY)]SGSEAAAGAGAAAPASQHPATGTGAVQTEAMK_	8.02e-06	3	449.108	noloss	7	y	1	7.67727	Q14444_23
YS-Q-1.raw	Q14444	Q14444	_SSGPPPPSGS[Phospho (STY)]SGSEAAAGAGAAAPASQHPATGTGAVQTEAMK_	8.02e-06	3	449.108	noloss	9	y	1	9.38782	Q14444_23
YS-Q-1.raw	Q14444	Q14444	_SSGPPPPSGS[Phospho (STY)]SGSEAAAGAGAAAPASQHPATGTGAVQTEAMK_	8.02e-06	3	449.108	noloss	10	y	1	6325.37	Q14444_23
YS-Q-1.raw	Q14444	Q14444	_SSGPPPPSGS[Phospho (STY)]SGSEAAAGAGAAAPASQHPATGTGAVQTEAMK_	8.02e-06	3	449.108	noloss	11	y	1	16.3395	Q14444_23
YS-Q-1.raw	Q14444	Q14444	_SSGPPPPSGS[Phospho (STY)]SGSEAAAGAGAAAPASQHPATGTGAVQTEAMK_	8.02e-06	3	449.108	noloss	12	y	1	21.4044	Q14444_23
YS-Q-1.raw	Q14444	Q14444	_SSGPPPPSGS[Phospho (STY)]SGSEAAAGAGAAAPASQHPATGTGAVQTEAMK_	8.02e-06	3	449.108	noloss	13	y	1	10534.1	Q14444_23
YS-Q-1.raw	Q14444	Q14444	_SSGPPPPSGS[Phospho (STY)]SGSEAAAGAGAAAPASQHPATGTGAVQTEAMK_	8.02e-06	3	449.108	noloss	14	y	2	20.4028	Q14444_23
YS-Q-1.raw	Q14444	Q14444	_SSGPPPPSGS[Phospho (STY)]SGSEAAAGAGAAAPASQHPATGTGAVQTEAMK_	8.02e-06	3	449.108	noloss	14	y	1	49.0747	Q14444_23
YS-Q-1.raw	Q14444	Q14444	_SSGPPPPSGS[Phospho (STY)]SGSEAAAGAGAAAPASQHPATGTGAVQTEAMK_	8.02e-06	3	449.108	noloss	15	y	2	3.26961	Q14444_23
YS-Q-1.raw	Q14444	Q14444	_SSGPPPPSGS[Phospho (STY)]SGSEAAAGAGAAAPASQHPATGTGAVQTEAMK_	8.02e-06	3	449.108	noloss	15	y	1	12.1196	Q14444_23
YS-Q-1.raw	Q14444	Q14444	_SSGPPPPSGS[Phospho (STY)]SGSEAAAGAGAAAPASQHPATGTGAVQTEAMK_	8.02e-06	3	449.108	noloss	17	y	1	0.954474	Q14444_23
YS-Q-1.raw	Q14444	Q14444	_SSGPPPPSGS[Phospho (STY)]SGSEAAAGAGAAAPASQHPATGTGAVQTEAMK_	8.02e-06	3	449.108	noloss	17	y	2	13787.9	Q14444_23
YS-Q-1.raw	Q14444	Q14444	_SSGPPPPSGS[Phospho (STY)]SGSEAAAGAGAAAPASQHPATGTGAVQTEAMK_	8.02e-06	3	449.108	H2O	19	y	2	10.7791	Q14444_23
YS-Q-1.raw	Q14444	Q14444	_SSGPPPPSGS[Phospho (STY)]SGSEAAAGAGAAAPASQHPATGTGAVQTEAMK_	8.02e-06	3	449.108	noloss	19	y	2	29.2438	Q14444_23
YS-Q-1.raw	Q14444	Q14444	_SSGPPPPSGS[Phospho (STY)]SGSEAAAGAGAAAPASQHPATGTGAVQTEAMK_	8.02e-06	3	449.108	noloss	20	y	2	19.2361	Q14444_23
YS-Q-1.raw	Q14444	Q14444	_SSGPPPPSGS[Phospho (STY)]SGSEAAAGAGAAAPASQHPATGTGAVQTEAMK_	8.02e-06	3	449.108	noloss	21	y	2	9.14099	Q14444_23
YS-Q-1.raw	Q14444	Q14444	_SSGPPPPSGS[Phospho (STY)]SGSEAAAGAGAAAPASQHPATGTGAVQTEAMK_	8.02e-06	3	449.108	noloss	22	y	2	5318.16	Q14444_23
YS-Q-1.raw	Q14444	Q14444	_SSGPPPPSGS[Phospho (STY)]SGSEAAAGAGAAAPASQHPATGTGAVQTEAMK_	8.02e-06	3	449.108	noloss	23	y	2	12.8864	Q14444_23
YS-Q-1.raw	Q14444	Q14444	_SSGPPPPSGS[Phospho (STY)]SGSEAAAGAGAAAPASQHPATGTGAVQTEAMK_	8.02e-06	3	449.108	noloss	24	y	2	10062.9	Q14444_23
YS-Q-1.raw	Q14444	Q14444	_SSGPPPPSGS[Phospho (STY)]SGSEAAAGAGAAAPASQHPATGTGAVQTEAMK_	8.02e-06	3	449.108	noloss	25	y	2	22.6938	Q14444_23
YS-Q-1.raw	Q14444	Q14444	_SSGPPPPSGS[Phospho (STY)]SGSEAAAGAGAAAPASQHPATGTGAVQTEAMK_	8.02e-06	3	449.108	noloss	26	y	2	17.9601	Q14444_23
YS-Q-1.raw	Q14444	Q14444	_SSGPPPPSGS[Phospho (STY)]SGSEAAAGAGAAAPASQHPATGTGAVQTEAMK_	8.02e-06	3	449.108	noloss	27	y	2	6.95487	Q14444_23
YS-Q-1.raw	Q14444	Q14444	_SSGPPPPSGS[Phospho (STY)]SGSEAAAGAGAAAPASQHPATGTGAVQTEAMK_	8.02e-06	3	449.108	noloss	28	y	2	16693.6	Q14444_23
YS-Q-1.raw	Q14444	Q14444	_SSGPPPPSGS[Phospho (STY)]SGSEAAAGAGAAAPASQHPATGTGAVQTEAMK_	8.02e-06	3	449.108	noloss	29	y	2	1.80346	Q14444_23
YS-Q-1.raw	Q14444	Q14444	_SSGPPPPSGS[Phospho (STY)]SGSEAAAGAGAAAPASQHPATGTGAVQTEAMK_	8.02e-06	3	449.108	noloss	30	y	2	1.25195	Q14444_23
YS-Q-1.raw	Q14444	Q14444	_SSGPPPPSGS[Phospho (STY)]SGSEAAAGAGAAAPASQHPATGTGAVQTEAMK_	8.02e-06	3	449.108	noloss	31	y	2	5.7877	Q14444_23
YS-Q-1.raw	Q14444	Q14444	_SSGPPPPSGS[Phospho (STY)]SGSEAAAGAGAAAPASQHPATGTGAVQTEAMK_	8.02e-06	3	449.108	noloss	32	y	2	0.982753	Q14444_23
YS-Q-1.raw	Q14444	Q14444	_SSGPPPPSGS[Phospho (STY)]SGSEAAAGAGAAAPASQHPATGTGAVQTEAMK_	8.02e-06	3	449.108	H3PO4	33	y	2	7314.38	Q14444_23	TRUE
YS-Q-1.raw	Q14444	Q14444	_SSGPPPPSGS[Phospho (STY)]SGSEAAAGAGAAAPASQHPATGTGAVQTEAMK_	8.02e-06	3	449.108	noloss	33	y	2	0.000160368	Q14444_23
YS-Q-1.raw	Q14444	Q14444	_SSGPPPPSGS[Phospho (STY)]SGSEAAAGAGAAAPASQHPATGTGAVQTEAMK_	8.02e-06	3	449.108	H3PO4	34	y	2	6748.75	Q14444_23	TRUE
YS-Q-1.raw	Q14444	Q14444	_SSGPPPPSGS[Phospho (STY)]SGSEAAAGAGAAAPASQHPATGTGAVQTEAMK_	8.02e-06	3	449.108	noloss	34	y	2	3.69266	Q14444_23	TRUE
YS-Q-1.raw	Q14444	Q14444	_SSGPPPPSGS[Phospho (STY)]SGSEAAAGAGAAAPASQHPATGTGAVQTEAMK_	8.02e-06	3	449.108	H3PO4	35	y	2	3.23579	Q14444_23
YS-Q-1.raw	Q14444	Q14444	_SSGPPPPSGS[Phospho (STY)]SGSEAAAGAGAAAPASQHPATGTGAVQTEAMK_	8.02e-06	3	449.108	H3PO4	36	y	2	9467.26	Q14444_23
YS-Q-1.raw	Q14444	Q14444	_SSGPPPPSGS[Phospho (STY)]SGSEAAAGAGAAAPASQHPATGTGAVQTEAMK_	8.02e-06	3	449.108	noloss	36	y	2	1.11507	Q14444_23
YS-Q-1.raw	Q14444	Q14444	_SSGPPPPSGS[Phospho (STY)]SGSEAAAGAGAAAPASQHPATGTGAVQTEAMK_	8.02e-06	3	449.108	H3PO4	37	y	2	3.62658	Q14444_23
YS-Q-1.raw	Q14444	Q14444	_SSGPPPPSGS[Phospho (STY)]SGSEAAAGAGAAAPASQHPATGTGAVQTEAMK_	8.02e-06	3	449.108	noloss	37	y	2	1.14065	Q14444_23
YS-Q-1.raw	Q14444	Q14444	_SSGPPPPSGS[Phospho (STY)]SGSEAAAGAGAAAPASQHPATGTGAVQTEAMK_	8.02e-06	3	449.108	H3PO4	38	y	2	17016.2	Q14444_23
YS-Q-1.raw	Q14444	Q14444	_SSGPPPPSGS[Phospho (STY)]SGSEAAAGAGAAAPASQHPATGTGAVQTEAMK_	8.02e-06	3	449.108	noloss	38	y	2	23.8648	Q14444_23
YS-Q-1.raw	Q14444	Q14444	_SSGPPPPSGS[Phospho (STY)]SGSEAAAGAGAAAPASQHPATGTGAVQTEAMK_	8.02e-06	3	449.108	noloss	39	y	2	1.05515	Q14444_23
YS-Q-1.raw	Q96CP6	Q96CP6	_STPSSSPS[Phospho (STY)]LR_	9.59e-06	2	94.789	H3PO4	4	y	1	6.72328	Q96CP6_18	TRUE
YS-Q-1.raw	Q96CP6	Q96CP6	_STPSSSPS[Phospho (STY)]LR_	9.59e-06	2	94.789	noloss	4	y	1	0.0975344	Q96CP6_18
YS-Q-1.raw	Q96CP6	Q96CP6	_STPSSSPS[Phospho (STY)]LR_	9.59e-06	2	94.789	H3PO4	5	y	1	3.95548	Q96CP6_18
YS-Q-1.raw	Q96CP6	Q96CP6	_STPSSSPS[Phospho (STY)]LR_	9.59e-06	2	94.789	noloss	5	y	1	1.05156	Q96CP6_18
YS-Q-1.raw	Q96CP6	Q96CP6	_STPSSSPS[Phospho (STY)]LR_	9.59e-06	2	94.789	H3PO4	6	y	2	3.51e-05	Q96CP6_18
YS-Q-1.raw	Q96CP6	Q96CP6	_STPSSSPS[Phospho (STY)]LR_	9.59e-06	2	94.789	H3PO4	6	y	1	3.23646	Q96CP6_18
YS-Q-1.raw	Q96CP6	Q96CP6	_STPSSSPS[Phospho (STY)]LR_	9.59e-06	2	94.789	noloss	6	y	1	1.92355	Q96CP6_18
YS-Q-1.raw	Q96CP6	Q96CP6	_STPSSSPS[Phospho (STY)]LR_	9.59e-06	2	94.789	H3PO4	7	y	2	0.00052145	Q96CP6_18
YS-Q-1.raw	Q96CP6	Q96CP6	_STPSSSPS[Phospho (STY)]LR_	9.59e-06	2	94.789	H3PO4	7	y	1	14.5623	Q96CP6_18
YS-Q-1.raw	Q96CP6	Q96CP6	_STPSSSPS[Phospho (STY)]LR_	9.59e-06	2	94.789	noloss	7	y	2	0.000789629	Q96CP6_18
YS-Q-1.raw	Q96CP6	Q96CP6	_STPSSSPS[Phospho (STY)]LR_	9.59e-06	2	94.789	noloss	7	y	1	2.14733	Q96CP6_18
YS-Q-1.raw	Q96CP6	Q96CP6	_STPSSSPS[Phospho (STY)]LR_	9.59e-06	2	94.789	H2O	8	y	2	1.72556	Q96CP6_18
YS-Q-1.raw	Q96CP6	Q96CP6	_STPSSSPS[Phospho (STY)]LR_	9.59e-06	2	94.789	H3PO4	8	y	1	7.1265	Q96CP6_18
YS-Q-1.raw	Q96CP6	Q96CP6	_STPSSSPS[Phospho (STY)]LR_	9.59e-06	2	94.789	H3PO4	8	y	2	17.6127	Q96CP6_18
YS-Q-1.raw	Q96CP6	Q96CP6	_STPSSSPS[Phospho (STY)]LR_	9.59e-06	2	94.789	noloss	8	y	1	1.76178	Q96CP6_18
YS-Q-1.raw	Q96CP6	Q96CP6	_STPSSSPS[Phospho (STY)]LR_	9.59e-06	2	94.789	noloss	8	y	2	6.36387	Q96CP6_18
YS-Q-1.raw	Q86UP2	Q86UP2	_TENVFVDEPLIHATTYIPLMDNADS[Phospho (STY)]SPVVDKR_	0.000270933	3	137.695	H2O	3	b	1	2.52633	Q86UP2_242
YS-Q-1.raw	Q86UP2	Q86UP2	_TENVFVDEPLIHATTYIPLMDNADS[Phospho (STY)]SPVVDKR_	0.000270933	3	137.695	NH3	3	b	1	1.35903	Q86UP2_242
YS-Q-1.raw	Q86UP2	Q86UP2	_TENVFVDEPLIHATTYIPLMDNADS[Phospho (STY)]SPVVDKR_	0.000270933	3	137.695	noloss	3	b	1	21.22	Q86UP2_242
YS-Q-1.raw	Q86UP2	Q86UP2	_TENVFVDEPLIHATTYIPLMDNADS[Phospho (STY)]SPVVDKR_	0.000270933	3	137.695	H2O	4	b	1	2.14531	Q86UP2_242
YS-Q-1.raw	Q86UP2	Q86UP2	_TENVFVDEPLIHATTYIPLMDNADS[Phospho (STY)]SPVVDKR_	0.000270933	3	137.695	NH3	4	b	1	2.52869	Q86UP2_242
YS-Q-1.raw	Q86UP2	Q86UP2	_TENVFVDEPLIHATTYIPLMDNADS[Phospho (STY)]SPVVDKR_	0.000270933	3	137.695	noloss	4	b	1	8.79497	Q86UP2_242
YS-Q-1.raw	Q86UP2	Q86UP2	_TENVFVDEPLIHATTYIPLMDNADS[Phospho (STY)]SPVVDKR_	0.000270933	3	137.695	H2O	5	b	1	2.61794	Q86UP2_242
YS-Q-1.raw	Q86UP2	Q86UP2	_TENVFVDEPLIHATTYIPLMDNADS[Phospho (STY)]SPVVDKR_	0.000270933	3	137.695	NH3	5	b	1	2.76928	Q86UP2_242
YS-Q-1.raw	Q86UP2	Q86UP2	_TENVFVDEPLIHATTYIPLMDNADS[Phospho (STY)]SPVVDKR_	0.000270933	3	137.695	noloss	5	b	1	6.14912	Q86UP2_242
YS-Q-1.raw	Q86UP2	Q86UP2	_TENVFVDEPLIHATTYIPLMDNADS[Phospho (STY)]SPVVDKR_	0.000270933	3	137.695	H2O	6	b	1	0.633403	Q86UP2_242
YS-Q-1.raw	Q86UP2	Q86UP2	_TENVFVDEPLIHATTYIPLMDNADS[Phospho (STY)]SPVVDKR_	0.000270933	3	137.695	NH3	6	b	1	0.000966928	Q86UP2_242
YS-Q-1.raw	Q86UP2	Q86UP2	_TENVFVDEPLIHATTYIPLMDNADS[Phospho (STY)]SPVVDKR_	0.000270933	3	137.695	noloss	6	b	1	5.16175	Q86UP2_242
YS-Q-1.raw	Q86UP2	Q86UP2	_TENVFVDEPLIHATTYIPLMDNADS[Phospho (STY)]SPVVDKR_	0.000270933	3	137.695	noloss	7	b	1	0.00128569	Q86UP2_242
YS-Q-1.raw	Q86UP2	Q86UP2	_TENVFVDEPLIHATTYIPLMDNADS[Phospho (STY)]SPVVDKR_	0.000270933	3	137.695	H2O	8	b	1	0.00287872	Q86UP2_242
YS-Q-1.raw	Q86UP2	Q86UP2	_TENVFVDEPLIHATTYIPLMDNADS[Phospho (STY)]SPVVDKR_	0.000270933	3	137.695	noloss	8	b	1	0.980347	Q86UP2_242
YS-Q-1.raw	Q86UP2	Q86UP2	_TENVFVDEPLIHATTYIPLMDNADS[Phospho (STY)]SPVVDKR_	0.000270933	3	137.695	noloss	11	b	1	0.000399932	Q86UP2_242
YS-Q-1.raw	Q86UP2	Q86UP2	_TENVFVDEPLIHATTYIPLMDNADS[Phospho (STY)]SPVVDKR_	0.000270933	3	137.695	noloss	12	b	1	2494.61	Q86UP2_242
YS-Q-1.raw	Q86UP2	Q86UP2	_TENVFVDEPLIHATTYIPLMDNADS[Phospho (STY)]SPVVDKR_	0.000270933	3	137.695	noloss	13	b	1	1.16811	Q86UP2_242
YS-Q-1.raw	Q86UP2	Q86UP2	_TENVFVDEPLIHATTYIPLMDNADS[Phospho (STY)]SPVVDKR_	0.000270933	3	137.695	noloss	16	b	2	3177.41	Q86UP2_242
YS-Q-1.raw	Q86UP2	Q86UP2	_TENVFVDEPLIHATTYIPLMDNADS[Phospho (STY)]SPVVDKR_	0.000270933	3	137.695	H2O	17	b	2	0.00103887	Q86UP2_242
YS-Q-1.raw	Q86UP2	Q86UP2	_TENVFVDEPLIHATTYIPLMDNADS[Phospho (STY)]SPVVDKR_	0.000270933	3	137.695	noloss	17	b	2	0.000704883	Q86UP2_242
YS-Q-1.raw	Q86UP2	Q86UP2	_TENVFVDEPLIHATTYIPLMDNADS[Phospho (STY)]SPVVDKR_	0.000270933	3	137.695	noloss	19	b	2	0.000348412	Q86UP2_242
YS-Q-1.raw	Q86UP2	Q86UP2	_TENVFVDEPLIHATTYIPLMDNADS[Phospho (STY)]SPVVDKR_	0.000270933	3	137.695	noloss	21	b	2	0.000550124	Q86UP2_242
YS-Q-1.raw	Q86UP2	Q86UP2	_TENVFVDEPLIHATTYIPLMDNADS[Phospho (STY)]SPVVDKR_	0.000270933	3	137.695	noloss	24	b	2	0.000173165	Q86UP2_242
YS-Q-1.raw	Q86UP2	Q86UP2	_TENVFVDEPLIHATTYIPLMDNADS[Phospho (STY)]SPVVDKR_	0.000270933	3	137.695	H3PO4	25	b	2	0.000278329	Q86UP2_242
YS-Q-1.raw	Q86UP2	Q86UP2	_TENVFVDEPLIHATTYIPLMDNADS[Phospho (STY)]SPVVDKR_	0.000270933	3	137.695	noloss	25	b	2	0.000594516	Q86UP2_242
YS-Q-1.raw	Q86UP2	Q86UP2	_TENVFVDEPLIHATTYIPLMDNADS[Phospho (STY)]SPVVDKR_	0.000270933	3	137.695	noloss	30	b	2	1.00346	Q86UP2_242
YS-Q-1.raw	Q86UP2	Q86UP2	_TENVFVDEPLIHATTYIPLMDNADS[Phospho (STY)]SPVVDKR_	0.000270933	3	137.695	noloss	3	y	1	57.8886	Q86UP2_242
YS-Q-1.raw	Q86UP2	Q86UP2	_TENVFVDEPLIHATTYIPLMDNADS[Phospho (STY)]SPVVDKR_	0.000270933	3	137.695	noloss	4	y	1	1.16965	Q86UP2_242
YS-Q-1.raw	Q86UP2	Q86UP2	_TENVFVDEPLIHATTYIPLMDNADS[Phospho (STY)]SPVVDKR_	0.000270933	3	137.695	noloss	6	y	1	78.2005	Q86UP2_242
YS-Q-1.raw	Q86UP2	Q86UP2	_TENVFVDEPLIHATTYIPLMDNADS[Phospho (STY)]SPVVDKR_	0.000270933	3	137.695	noloss	7	y	1	1.25927	Q86UP2_242
YS-Q-1.raw	Q86UP2	Q86UP2	_TENVFVDEPLIHATTYIPLMDNADS[Phospho (STY)]SPVVDKR_	0.000270933	3	137.695	H3PO4	8	y	1	14.5632	Q86UP2_242	TRUE
YS-Q-1.raw	Q86UP2	Q86UP2	_TENVFVDEPLIHATTYIPLMDNADS[Phospho (STY)]SPVVDKR_	0.000270933	3	137.695	noloss	8	y	1	4.29656	Q86UP2_242	TRUE
YS-Q-1.raw	Q86UP2	Q86UP2	_TENVFVDEPLIHATTYIPLMDNADS[Phospho (STY)]SPVVDKR_	0.000270933	3	137.695	noloss	9	y	1	1.24631	Q86UP2_242	TRUE
YS-Q-1.raw	Q86UP2	Q86UP2	_TENVFVDEPLIHATTYIPLMDNADS[Phospho (STY)]SPVVDKR_	0.000270933	3	137.695	noloss	10	y	1	1.34267	Q86UP2_242	TRUE
YS-Q-1.raw	Q86UP2	Q86UP2	_TENVFVDEPLIHATTYIPLMDNADS[Phospho (STY)]SPVVDKR_	0.000270933	3	137.695	H3PO4	11	y	1	49.8992	Q86UP2_242	TRUE
YS-Q-1.raw	Q86UP2	Q86UP2	_TENVFVDEPLIHATTYIPLMDNADS[Phospho (STY)]SPVVDKR_	0.000270933	3	137.695	noloss	11	y	2	0.00121606	Q86UP2_242
YS-Q-1.raw	Q86UP2	Q86UP2	_TENVFVDEPLIHATTYIPLMDNADS[Phospho (STY)]SPVVDKR_	0.000270933	3	137.695	noloss	11	y	1	3.4144	Q86UP2_242	TRUE
YS-Q-1.raw	Q86UP2	Q86UP2	_TENVFVDEPLIHATTYIPLMDNADS[Phospho (STY)]SPVVDKR_	0.000270933	3	137.695	H3PO4	12	y	1	6.67318	Q86UP2_242	TRUE
YS-Q-1.raw	Q86UP2	Q86UP2	_TENVFVDEPLIHATTYIPLMDNADS[Phospho (STY)]SPVVDKR_	0.000270933	3	137.695	noloss	12	y	1	0.000160842	Q86UP2_242
YS-Q-1.raw	Q86UP2	Q86UP2	_TENVFVDEPLIHATTYIPLMDNADS[Phospho (STY)]SPVVDKR_	0.000270933	3	137.695	noloss	12	y	2	1.20329	Q86UP2_242	TRUE
YS-Q-1.raw	Q86UP2	Q86UP2	_TENVFVDEPLIHATTYIPLMDNADS[Phospho (STY)]SPVVDKR_	0.000270933	3	137.695	noloss	13	y	1	1.93038	Q86UP2_242	TRUE
YS-Q-1.raw	Q86UP2	Q86UP2	_TENVFVDEPLIHATTYIPLMDNADS[Phospho (STY)]SPVVDKR_	0.000270933	3	137.695	noloss	13	y	2	5.90729	Q86UP2_242	TRUE
YS-Q-1.raw	Q86UP2	Q86UP2	_TENVFVDEPLIHATTYIPLMDNADS[Phospho (STY)]SPVVDKR_	0.000270933	3	137.695	H2O	15	y	2	3690.7	Q86UP2_242	TRUE
YS-Q-1.raw	Q86UP2	Q86UP2	_TENVFVDEPLIHATTYIPLMDNADS[Phospho (STY)]SPVVDKR_	0.000270933	3	137.695	H3PO4	15	y	2	4.78224	Q86UP2_242	TRUE
YS-Q-1.raw	Q86UP2	Q86UP2	_TENVFVDEPLIHATTYIPLMDNADS[Phospho (STY)]SPVVDKR_	0.000270933	3	137.695	H3PO4	15	y	1	10.7058	Q86UP2_242	TRUE
YS-Q-1.raw	Q86UP2	Q86UP2	_TENVFVDEPLIHATTYIPLMDNADS[Phospho (STY)]SPVVDKR_	0.000270933	3	137.695	NH3	15	y	2	1.08173	Q86UP2_242	TRUE
YS-Q-1.raw	Q86UP2	Q86UP2	_TENVFVDEPLIHATTYIPLMDNADS[Phospho (STY)]SPVVDKR_	0.000270933	3	137.695	noloss	15	y	1	8.66329	Q86UP2_242	TRUE
YS-Q-1.raw	Q86UP2	Q86UP2	_TENVFVDEPLIHATTYIPLMDNADS[Phospho (STY)]SPVVDKR_	0.000270933	3	137.695	noloss	15	y	2	14.8379	Q86UP2_242	TRUE
YS-Q-1.raw	Q86UP2	Q86UP2	_TENVFVDEPLIHATTYIPLMDNADS[Phospho (STY)]SPVVDKR_	0.000270933	3	137.695	noloss	16	y	2	0.000231495	Q86UP2_242
YS-Q-1.raw	Q86UP2	Q86UP2	_TENVFVDEPLIHATTYIPLMDNADS[Phospho (STY)]SPVVDKR_	0.000270933	3	137.695	noloss	19	y	2	0.00064451	Q86UP2_242
YS-Q-1.raw	Q86UP2	Q86UP2	_TENVFVDEPLIHATTYIPLMDNADS[Phospho (STY)]SPVVDKR_	0.000270933	3	137.695	noloss	20	y	2	0.000756695	Q86UP2_242
YS-Q-1.raw	Q86UP2	Q86UP2	_TENVFVDEPLIHATTYIPLMDNADS[Phospho (STY)]SPVVDKR_	0.000270933	3	137.695	H3PO4	21	y	2	2.26379	Q86UP2_242
YS-Q-1.raw	Q86UP2	Q86UP2	_TENVFVDEPLIHATTYIPLMDNADS[Phospho (STY)]SPVVDKR_	0.000270933	3	137.695	noloss	21	y	2	5.50304	Q86UP2_242
YS-Q-1.raw	Q86UP2	Q86UP2	_TENVFVDEPLIHATTYIPLMDNADS[Phospho (STY)]SPVVDKR_	0.000270933	3	137.695	H3PO4	24	y	2	3521.6	Q86UP2_242
YS-Q-1.raw	Q86UP2	Q86UP2	_TENVFVDEPLIHATTYIPLMDNADS[Phospho (STY)]SPVVDKR_	0.000270933	3	137.695	NH3	24	y	2	1.14414	Q86UP2_242
YS-Q-1.raw	Q86UP2	Q86UP2	_TENVFVDEPLIHATTYIPLMDNADS[Phospho (STY)]SPVVDKR_	0.000270933	3	137.695	noloss	24	y	2	26.1699	Q86UP2_242
YS-Q-1.raw	Q86UP2	Q86UP2	_TENVFVDEPLIHATTYIPLMDNADS[Phospho (STY)]SPVVDKR_	0.000270933	3	137.695	H2O	25	y	2	0.873885	Q86UP2_242
YS-Q-1.raw	Q86UP2	Q86UP2	_TENVFVDEPLIHATTYIPLMDNADS[Phospho (STY)]SPVVDKR_	0.000270933	3	137.695	H3PO4	25	y	2	1.09802	Q86UP2_242
YS-Q-1.raw	Q86UP2	Q86UP2	_TENVFVDEPLIHATTYIPLMDNADS[Phospho (STY)]SPVVDKR_	0.000270933	3	137.695	NH3	25	y	2	2284.78	Q86UP2_242
YS-Q-1.raw	Q86UP2	Q86UP2	_TENVFVDEPLIHATTYIPLMDNADS[Phospho (STY)]SPVVDKR_	0.000270933	3	137.695	noloss	25	y	2	1.17489	Q86UP2_242
YS-Q-1.raw	Q86UP2	Q86UP2	_TENVFVDEPLIHATTYIPLMDNADS[Phospho (STY)]SPVVDKR_	0.000270933	3	137.695	1(+H3+N)1(+H3+O4+P)	26	y	2	58.0964	Q86UP2_242
YS-Q-1.raw	Q86UP2	Q86UP2	_TENVFVDEPLIHATTYIPLMDNADS[Phospho (STY)]SPVVDKR_	0.000270933	3	137.695	H3PO4	26	y	2	4733.85	Q86UP2_242
YS-Q-1.raw	Q86UP2	Q86UP2	_TENVFVDEPLIHATTYIPLMDNADS[Phospho (STY)]SPVVDKR_	0.000270933	3	137.695	NH3	26	y	2	0.000624531	Q86UP2_242
YS-Q-1.raw	Q86UP2	Q86UP2	_TENVFVDEPLIHATTYIPLMDNADS[Phospho (STY)]SPVVDKR_	0.000270933	3	137.695	noloss	26	y	2	7.20161	Q86UP2_242
YS-Q-1.raw	Q86UP2	Q86UP2	_TENVFVDEPLIHATTYIPLMDNADS[Phospho (STY)]SPVVDKR_	0.000270933	3	137.695	H3PO4	27	y	2	1.18963	Q86UP2_242
YS-Q-1.raw	Q86UP2	Q86UP2	_TENVFVDEPLIHATTYIPLMDNADS[Phospho (STY)]SPVVDKR_	0.000270933	3	137.695	noloss	27	y	2	5856.38	Q86UP2_242
YS-Q-1.raw	Q86UP2	Q86UP2	_TENVFVDEPLIHATTYIPLMDNADS[Phospho (STY)]SPVVDKR_	0.000270933	3	137.695	H2O	28	y	2	1.14267	Q86UP2_242
YS-Q-1.raw	Q86UP2	Q86UP2	_TENVFVDEPLIHATTYIPLMDNADS[Phospho (STY)]SPVVDKR_	0.000270933	3	137.695	H3PO4	28	y	2	51.1349	Q86UP2_242
YS-Q-1.raw	Q86UP2	Q86UP2	_TENVFVDEPLIHATTYIPLMDNADS[Phospho (STY)]SPVVDKR_	0.000270933	3	137.695	NH3	28	y	2	0.000371765	Q86UP2_242
YS-Q-1.raw	Q86UP2	Q86UP2	_TENVFVDEPLIHATTYIPLMDNADS[Phospho (STY)]SPVVDKR_	0.000270933	3	137.695	noloss	28	y	2	3242.24	Q86UP2_242
YS-Q-1.raw	Q12830	Q12830	_VLDDVS[Phospho (STY)]IRSPETK_	0.000134238	2	39.0826	noloss	3	b	1	4.29173	Q12830_1297
YS-Q-1.raw	Q12830	Q12830	_VLDDVS[Phospho (STY)]IRSPETK_	0.000134238	2	39.0826	noloss	4	b	1	14564.8	Q12830_1297
YS-Q-1.raw	Q12830	Q12830	_VLDDVS[Phospho (STY)]IRSPETK_	0.000134238	2	39.0826	noloss	5	b	1	0.000656287	Q12830_1297
YS-Q-1.raw	Q12830	Q12830	_VLDDVS[Phospho (STY)]IRSPETK_	0.000134238	2	39.0826	H3PO4	6	b	1	0.000266639	Q12830_1297
YS-Q-1.raw	Q12830	Q12830	_VLDDVS[Phospho (STY)]IRSPETK_	0.000134238	2	39.0826	noloss	6	b	2	0.000135371	Q12830_1297
YS-Q-1.raw	Q12830	Q12830	_VLDDVS[Phospho (STY)]IRSPETK_	0.000134238	2	39.0826	noloss	6	b	1	1.18338	Q12830_1297	TRUE
YS-Q-1.raw	Q12830	Q12830	_VLDDVS[Phospho (STY)]IRSPETK_	0.000134238	2	39.0826	H3PO4	7	b	1	0.0005613	Q12830_1297
YS-Q-1.raw	Q12830	Q12830	_VLDDVS[Phospho (STY)]IRSPETK_	0.000134238	2	39.0826	noloss	7	b	1	0.000342157	Q12830_1297
YS-Q-1.raw	Q12830	Q12830	_VLDDVS[Phospho (STY)]IRSPETK_	0.000134238	2	39.0826	noloss	7	b	2	1.09201	Q12830_1297	TRUE
YS-Q-1.raw	Q12830	Q12830	_VLDDVS[Phospho (STY)]IRSPETK_	0.000134238	2	39.0826	H3PO4	8	b	1	1.13787	Q12830_1297	TRUE
YS-Q-1.raw	Q12830	Q12830	_VLDDVS[Phospho (STY)]IRSPETK_	0.000134238	2	39.0826	noloss	8	b	2	0.000289756	Q12830_1297
YS-Q-1.raw	Q12830	Q12830	_VLDDVS[Phospho (STY)]IRSPETK_	0.000134238	2	39.0826	noloss	8	b	1	0.000563296	Q12830_1297
YS-Q-1.raw	Q12830	Q12830	_VLDDVS[Phospho (STY)]IRSPETK_	0.000134238	2	39.0826	H3PO4	9	b	1	2.22628	Q12830_1297
YS-Q-1.raw	Q12830	Q12830	_VLDDVS[Phospho (STY)]IRSPETK_	0.000134238	2	39.0826	noloss	9	b	1	1.08464	Q12830_1297
YS-Q-1.raw	Q12830	Q12830	_VLDDVS[Phospho (STY)]IRSPETK_	0.000134238	2	39.0826	H3PO4	11	b	1	4.07994	Q12830_1297
YS-Q-1.raw	Q12830	Q12830	_VLDDVS[Phospho (STY)]IRSPETK_	0.000134238	2	39.0826	noloss	11	b	1	2.8613	Q12830_1297
YS-Q-1.raw	Q12830	Q12830	_VLDDVS[Phospho (STY)]IRSPETK_	0.000134238	2	39.0826	H3PO4	12	b	1	1.17696	Q12830_1297
YS-Q-1.raw	Q12830	Q12830	_VLDDVS[Phospho (STY)]IRSPETK_	0.000134238	2	39.0826	noloss	3	y	1	1.01772	Q12830_1297
YS-Q-1.raw	Q12830	Q12830	_VLDDVS[Phospho (STY)]IRSPETK_	0.000134238	2	39.0826	H2O	4	y	1	1.07429	Q12830_1297
YS-Q-1.raw	Q12830	Q12830	_VLDDVS[Phospho (STY)]IRSPETK_	0.000134238	2	39.0826	noloss	4	y	1	10.5404	Q12830_1297
YS-Q-1.raw	Q12830	Q12830	_VLDDVS[Phospho (STY)]IRSPETK_	0.000134238	2	39.0826	noloss	5	y	1	0.000430289	Q12830_1297
YS-Q-1.raw	Q12830	Q12830	_VLDDVS[Phospho (STY)]IRSPETK_	0.000134238	2	39.0826	noloss	6	y	1	0.000423066	Q12830_1297
YS-Q-1.raw	Q12830	Q12830	_VLDDVS[Phospho (STY)]IRSPETK_	0.000134238	2	39.0826	noloss	7	y	1	0.000347914	Q12830_1297
YS-Q-1.raw	Q12830	Q12830	_VLDDVS[Phospho (STY)]IRSPETK_	0.000134238	2	39.0826	H2O	8	y	1	0.782276	Q12830_1297
YS-Q-1.raw	Q12830	Q12830	_VLDDVS[Phospho (STY)]IRSPETK_	0.000134238	2	39.0826	H3PO4	8	y	1	14.2073	Q12830_1297	TRUE
YS-Q-1.raw	Q12830	Q12830	_VLDDVS[Phospho (STY)]IRSPETK_	0.000134238	2	39.0826	noloss	8	y	1	3.72597	Q12830_1297	TRUE
YS-Q-1.raw	Q12830	Q12830	_VLDDVS[Phospho (STY)]IRSPETK_	0.000134238	2	39.0826	H3PO4	9	y	2	4193.69	Q12830_1297	TRUE
YS-Q-1.raw	Q12830	Q12830	_VLDDVS[Phospho (STY)]IRSPETK_	0.000134238	2	39.0826	H3PO4	9	y	1	6118.1	Q12830_1297	TRUE
YS-Q-1.raw	Q12830	Q12830	_VLDDVS[Phospho (STY)]IRSPETK_	0.000134238	2	39.0826	noloss	9	y	1	0.000215139	Q12830_1297
YS-Q-1.raw	Q12830	Q12830	_VLDDVS[Phospho (STY)]IRSPETK_	0.000134238	2	39.0826	noloss	9	y	2	2.11614	Q12830_1297	TRUE
YS-Q-1.raw	Q12830	Q12830	_VLDDVS[Phospho (STY)]IRSPETK_	0.000134238	2	39.0826	H3PO4	10	y	1	0.406683	Q12830_1297
YS-Q-1.raw	Q12830	Q12830	_VLDDVS[Phospho (STY)]IRSPETK_	0.000134238	2	39.0826	H3PO4	10	y	2	2.62808	Q12830_1297	TRUE
YS-Q-1.raw	Q12830	Q12830	_VLDDVS[Phospho (STY)]IRSPETK_	0.000134238	2	39.0826	noloss	10	y	1	0.000213473	Q12830_1297
YS-Q-1.raw	Q12830	Q12830	_VLDDVS[Phospho (STY)]IRSPETK_	0.000134238	2	39.0826	noloss	10	y	2	0.000590087	Q12830_1297
YS-Q-1.raw	Q12830	Q12830	_VLDDVS[Phospho (STY)]IRSPETK_	0.000134238	2	39.0826	1(+H2+O)1(+H3+O4+P)	11	y	1	1.16047	Q12830_1297	TRUE
YS-Q-1.raw	Q12830	Q12830	_VLDDVS[Phospho (STY)]IRSPETK_	0.000134238	2	39.0826	1(+H3+N)1(+H3+O4+P)	11	y	2	0.000711783	Q12830_1297
YS-Q-1.raw	Q12830	Q12830	_VLDDVS[Phospho (STY)]IRSPETK_	0.000134238	2	39.0826	H2O	11	y	2	0.000307572	Q12830_1297
YS-Q-1.raw	Q12830	Q12830	_VLDDVS[Phospho (STY)]IRSPETK_	0.000134238	2	39.0826	H3PO4	11	y	2	1.13333	Q12830_1297	TRUE
YS-Q-1.raw	Q12830	Q12830	_VLDDVS[Phospho (STY)]IRSPETK_	0.000134238	2	39.0826	H3PO4	11	y	1	4.40601	Q12830_1297	TRUE
YS-Q-1.raw	Q12830	Q12830	_VLDDVS[Phospho (STY)]IRSPETK_	0.000134238	2	39.0826	noloss	11	y	2	1.76268	Q12830_1297	TRUE
YS-Q-1.raw	Q12830	Q12830	_VLDDVS[Phospho (STY)]IRSPETK_	0.000134238	2	39.0826	noloss	11	y	1	3816.11	Q12830_1297	TRUE
YS-Q-1.raw	Q12830	Q12830	_VLDDVS[Phospho (STY)]IRSPETK_	0.000134238	2	39.0826	H3PO4	12	y	2	2.76181	Q12830_1297	TRUE
YS-Q-1.raw	Q12830	Q12830	_VLDDVS[Phospho (STY)]IRSPETK_	0.000134238	2	39.0826	noloss	12	y	2	1.79054	Q12830_1297	TRUE
YS-Q-2.raw	Q96MW1	Q96MW1	_AALLAQY[Phospho (STY)]ADVTDEEDEADEKDDSGATTMNIGSDK_	1.17e-19	3	268.031	noloss	4	b	1	44.8759	Q96MW1_135
YS-Q-2.raw	Q96MW1	Q96MW1	_AALLAQY[Phospho (STY)]ADVTDEEDEADEKDDSGATTMNIGSDK_	1.17e-19	3	268.031	noloss	5	b	1	15.9987	Q96MW1_135
YS-Q-2.raw	Q96MW1	Q96MW1	_AALLAQY[Phospho (STY)]ADVTDEEDEADEKDDSGATTMNIGSDK_	1.17e-19	3	268.031	noloss	6	b	1	12.7498	Q96MW1_135
YS-Q-2.raw	Q96MW1	Q96MW1	_AALLAQY[Phospho (STY)]ADVTDEEDEADEKDDSGATTMNIGSDK_	1.17e-19	3	268.031	noloss	7	b	1	0.00115231	Q96MW1_135
YS-Q-2.raw	Q96MW1	Q96MW1	_AALLAQY[Phospho (STY)]ADVTDEEDEADEKDDSGATTMNIGSDK_	1.17e-19	3	268.031	noloss	3	y	1	20.8211	Q96MW1_135
YS-Q-2.raw	Q96MW1	Q96MW1	_AALLAQY[Phospho (STY)]ADVTDEEDEADEKDDSGATTMNIGSDK_	1.17e-19	3	268.031	noloss	4	y	1	82.5147	Q96MW1_135
YS-Q-2.raw	Q96MW1	Q96MW1	_AALLAQY[Phospho (STY)]ADVTDEEDEADEKDDSGATTMNIGSDK_	1.17e-19	3	268.031	noloss	5	y	1	18.1159	Q96MW1_135
YS-Q-2.raw	Q96MW1	Q96MW1	_AALLAQY[Phospho (STY)]ADVTDEEDEADEKDDSGATTMNIGSDK_	1.17e-19	3	268.031	noloss	6	y	1	35.3669	Q96MW1_135
YS-Q-2.raw	Q96MW1	Q96MW1	_AALLAQY[Phospho (STY)]ADVTDEEDEADEKDDSGATTMNIGSDK_	1.17e-19	3	268.031	noloss	7	y	1	16.0031	Q96MW1_135
YS-Q-2.raw	Q96MW1	Q96MW1	_AALLAQY[Phospho (STY)]ADVTDEEDEADEKDDSGATTMNIGSDK_	1.17e-19	3	268.031	noloss	8	y	1	22.1308	Q96MW1_135
YS-Q-2.raw	Q96MW1	Q96MW1	_AALLAQY[Phospho (STY)]ADVTDEEDEADEKDDSGATTMNIGSDK_	1.17e-19	3	268.031	noloss	9	y	1	31.6546	Q96MW1_135
YS-Q-2.raw	Q96MW1	Q96MW1	_AALLAQY[Phospho (STY)]ADVTDEEDEADEKDDSGATTMNIGSDK_	1.17e-19	3	268.031	noloss	10	y	1	7.1346	Q96MW1_135
YS-Q-2.raw	Q96MW1	Q96MW1	_AALLAQY[Phospho (STY)]ADVTDEEDEADEKDDSGATTMNIGSDK_	1.17e-19	3	268.031	noloss	11	y	1	11.1046	Q96MW1_135
YS-Q-2.raw	Q96MW1	Q96MW1	_AALLAQY[Phospho (STY)]ADVTDEEDEADEKDDSGATTMNIGSDK_	1.17e-19	3	268.031	noloss	12	y	1	16.7222	Q96MW1_135
YS-Q-2.raw	Q96MW1	Q96MW1	_AALLAQY[Phospho (STY)]ADVTDEEDEADEKDDSGATTMNIGSDK_	1.17e-19	3	268.031	noloss	13	y	1	17.0384	Q96MW1_135
YS-Q-2.raw	Q96MW1	Q96MW1	_AALLAQY[Phospho (STY)]ADVTDEEDEADEKDDSGATTMNIGSDK_	1.17e-19	3	268.031	noloss	14	y	1	12.4246	Q96MW1_135
YS-Q-2.raw	Q96MW1	Q96MW1	_AALLAQY[Phospho (STY)]ADVTDEEDEADEKDDSGATTMNIGSDK_	1.17e-19	3	268.031	noloss	15	y	2	5.74203	Q96MW1_135
YS-Q-2.raw	Q96MW1	Q96MW1	_AALLAQY[Phospho (STY)]ADVTDEEDEADEKDDSGATTMNIGSDK_	1.17e-19	3	268.031	noloss	16	y	2	6.11743	Q96MW1_135
YS-Q-2.raw	Q96MW1	Q96MW1	_AALLAQY[Phospho (STY)]ADVTDEEDEADEKDDSGATTMNIGSDK_	1.17e-19	3	268.031	noloss	16	y	1	18710.8	Q96MW1_135
YS-Q-2.raw	Q96MW1	Q96MW1	_AALLAQY[Phospho (STY)]ADVTDEEDEADEKDDSGATTMNIGSDK_	1.17e-19	3	268.031	noloss	17	y	2	3.90339	Q96MW1_135
YS-Q-2.raw	Q96MW1	Q96MW1	_AALLAQY[Phospho (STY)]ADVTDEEDEADEKDDSGATTMNIGSDK_	1.17e-19	3	268.031	noloss	18	y	2	9698.68	Q96MW1_135
YS-Q-2.raw	Q96MW1	Q96MW1	_AALLAQY[Phospho (STY)]ADVTDEEDEADEKDDSGATTMNIGSDK_	1.17e-19	3	268.031	noloss	19	y	2	6.19663	Q96MW1_135
YS-Q-2.raw	Q96MW1	Q96MW1	_AALLAQY[Phospho (STY)]ADVTDEEDEADEKDDSGATTMNIGSDK_	1.17e-19	3	268.031	noloss	20	y	2	9462.23	Q96MW1_135
YS-Q-2.raw	Q96MW1	Q96MW1	_AALLAQY[Phospho (STY)]ADVTDEEDEADEKDDSGATTMNIGSDK_	1.17e-19	3	268.031	noloss	22	y	2	7.58129	Q96MW1_135
YS-Q-2.raw	Q96MW1	Q96MW1	_AALLAQY[Phospho (STY)]ADVTDEEDEADEKDDSGATTMNIGSDK_	1.17e-19	3	268.031	noloss	23	y	2	8.2128	Q96MW1_135
YS-Q-2.raw	Q96MW1	Q96MW1	_AALLAQY[Phospho (STY)]ADVTDEEDEADEKDDSGATTMNIGSDK_	1.17e-19	3	268.031	noloss	24	y	2	1.27893	Q96MW1_135
YS-Q-2.raw	Q96MW1	Q96MW1	_AALLAQY[Phospho (STY)]ADVTDEEDEADEKDDSGATTMNIGSDK_	1.17e-19	3	268.031	noloss	25	y	2	0.000848717	Q96MW1_135
YS-Q-2.raw	Q96MW1	Q96MW1	_AALLAQY[Phospho (STY)]ADVTDEEDEADEKDDSGATTMNIGSDK_	1.17e-19	3	268.031	noloss	27	y	2	0.000288582	Q96MW1_135
YS-Q-2.raw	Q96MW1	Q96MW1	_AALLAQY[Phospho (STY)]ADVTDEEDEADEKDDSGATTMNIGSDK_	1.17e-19	3	268.031	noloss	28	y	2	24.6773	Q96MW1_135	TRUE
YS-Q-2.raw	Q96MW1	Q96MW1	_AALLAQY[Phospho (STY)]ADVTDEEDEADEKDDSGATTMNIGSDK_	1.17e-19	3	268.031	noloss	29	y	2	1.22677	Q96MW1_135	TRUE
YS-Q-2.raw	Q96MW1	Q96MW1	_AALLAQY[Phospho (STY)]ADVTDEEDEADEKDDSGATTMNIGSDK_	1.17e-19	3	268.031	noloss	30	y	2	9388.96	Q96MW1_135	TRUE
YS-Q-2.raw	Q96MW1	Q96MW1	_AALLAQY[Phospho (STY)]ADVTDEEDEADEKDDSGATTMNIGSDK_	1.17e-19	3	268.031	noloss	31	y	2	1725.61	Q96MW1_135	TRUE
YS-Q-2.raw	Q71F56	Q71F56	_AGSSSLTQVTDLAPS[Phospho (STY)]LHDLDNIFDNSDDDELGAVSPALR_	1.63e-05	3	187.443	noloss	5	b	1	3040.98	Q71F56_806
YS-Q-2.raw	Q71F56	Q71F56	_AGSSSLTQVTDLAPS[Phospho (STY)]LHDLDNIFDNSDDDELGAVSPALR_	1.63e-05	3	187.443	H2O	6	b	1	5.43193	Q71F56_806
YS-Q-2.raw	Q71F56	Q71F56	_AGSSSLTQVTDLAPS[Phospho (STY)]LHDLDNIFDNSDDDELGAVSPALR_	1.63e-05	3	187.443	noloss	6	b	1	4685.75	Q71F56_806
YS-Q-2.raw	Q71F56	Q71F56	_AGSSSLTQVTDLAPS[Phospho (STY)]LHDLDNIFDNSDDDELGAVSPALR_	1.63e-05	3	187.443	H2O	7	b	1	1.61857	Q71F56_806
YS-Q-2.raw	Q71F56	Q71F56	_AGSSSLTQVTDLAPS[Phospho (STY)]LHDLDNIFDNSDDDELGAVSPALR_	1.63e-05	3	187.443	noloss	7	b	1	2.01393	Q71F56_806
YS-Q-2.raw	Q71F56	Q71F56	_AGSSSLTQVTDLAPS[Phospho (STY)]LHDLDNIFDNSDDDELGAVSPALR_	1.63e-05	3	187.443	H2O	8	b	1	8706.98	Q71F56_806
YS-Q-2.raw	Q71F56	Q71F56	_AGSSSLTQVTDLAPS[Phospho (STY)]LHDLDNIFDNSDDDELGAVSPALR_	1.63e-05	3	187.443	noloss	8	b	1	4.65162	Q71F56_806
YS-Q-2.raw	Q71F56	Q71F56	_AGSSSLTQVTDLAPS[Phospho (STY)]LHDLDNIFDNSDDDELGAVSPALR_	1.63e-05	3	187.443	H2O	9	b	1	6.04718	Q71F56_806
YS-Q-2.raw	Q71F56	Q71F56	_AGSSSLTQVTDLAPS[Phospho (STY)]LHDLDNIFDNSDDDELGAVSPALR_	1.63e-05	3	187.443	noloss	9	b	1	4.73015	Q71F56_806
YS-Q-2.raw	Q71F56	Q71F56	_AGSSSLTQVTDLAPS[Phospho (STY)]LHDLDNIFDNSDDDELGAVSPALR_	1.63e-05	3	187.443	H2O	10	b	1	4362.09	Q71F56_806
YS-Q-2.raw	Q71F56	Q71F56	_AGSSSLTQVTDLAPS[Phospho (STY)]LHDLDNIFDNSDDDELGAVSPALR_	1.63e-05	3	187.443	noloss	10	b	1	3626.88	Q71F56_806
YS-Q-2.raw	Q71F56	Q71F56	_AGSSSLTQVTDLAPS[Phospho (STY)]LHDLDNIFDNSDDDELGAVSPALR_	1.63e-05	3	187.443	H2O	11	b	1	0.000601735	Q71F56_806
YS-Q-2.raw	Q71F56	Q71F56	_AGSSSLTQVTDLAPS[Phospho (STY)]LHDLDNIFDNSDDDELGAVSPALR_	1.63e-05	3	187.443	noloss	11	b	1	2.83612	Q71F56_806
YS-Q-2.raw	Q71F56	Q71F56	_AGSSSLTQVTDLAPS[Phospho (STY)]LHDLDNIFDNSDDDELGAVSPALR_	1.63e-05	3	187.443	H2O	12	b	1	4.13368	Q71F56_806
YS-Q-2.raw	Q71F56	Q71F56	_AGSSSLTQVTDLAPS[Phospho (STY)]LHDLDNIFDNSDDDELGAVSPALR_	1.63e-05	3	187.443	noloss	12	b	1	1.81049	Q71F56_806
YS-Q-2.raw	Q71F56	Q71F56	_AGSSSLTQVTDLAPS[Phospho (STY)]LHDLDNIFDNSDDDELGAVSPALR_	1.63e-05	3	187.443	H2O	13	b	1	4819.48	Q71F56_806
YS-Q-2.raw	Q71F56	Q71F56	_AGSSSLTQVTDLAPS[Phospho (STY)]LHDLDNIFDNSDDDELGAVSPALR_	1.63e-05	3	187.443	NH3	13	b	1	2937.41	Q71F56_806
YS-Q-2.raw	Q71F56	Q71F56	_AGSSSLTQVTDLAPS[Phospho (STY)]LHDLDNIFDNSDDDELGAVSPALR_	1.63e-05	3	187.443	noloss	13	b	1	5701.73	Q71F56_806
YS-Q-2.raw	Q71F56	Q71F56	_AGSSSLTQVTDLAPS[Phospho (STY)]LHDLDNIFDNSDDDELGAVSPALR_	1.63e-05	3	187.443	noloss	20	b	2	1.08405	Q71F56_806	TRUE
YS-Q-2.raw	Q71F56	Q71F56	_AGSSSLTQVTDLAPS[Phospho (STY)]LHDLDNIFDNSDDDELGAVSPALR_	1.63e-05	3	187.443	noloss	22	b	2	0.000203771	Q71F56_806
YS-Q-2.raw	Q71F56	Q71F56	_AGSSSLTQVTDLAPS[Phospho (STY)]LHDLDNIFDNSDDDELGAVSPALR_	1.63e-05	3	187.443	noloss	23	b	2	0.000390017	Q71F56_806
YS-Q-2.raw	Q71F56	Q71F56	_AGSSSLTQVTDLAPS[Phospho (STY)]LHDLDNIFDNSDDDELGAVSPALR_	1.63e-05	3	187.443	noloss	24	b	2	0.000471026	Q71F56_806
YS-Q-2.raw	Q71F56	Q71F56	_AGSSSLTQVTDLAPS[Phospho (STY)]LHDLDNIFDNSDDDELGAVSPALR_	1.63e-05	3	187.443	noloss	4	y	1	7.00111	Q71F56_806
YS-Q-2.raw	Q71F56	Q71F56	_AGSSSLTQVTDLAPS[Phospho (STY)]LHDLDNIFDNSDDDELGAVSPALR_	1.63e-05	3	187.443	noloss	5	y	1	11.379	Q71F56_806
YS-Q-2.raw	Q71F56	Q71F56	_AGSSSLTQVTDLAPS[Phospho (STY)]LHDLDNIFDNSDDDELGAVSPALR_	1.63e-05	3	187.443	noloss	6	y	1	9.40673	Q71F56_806
YS-Q-2.raw	Q71F56	Q71F56	_AGSSSLTQVTDLAPS[Phospho (STY)]LHDLDNIFDNSDDDELGAVSPALR_	1.63e-05	3	187.443	noloss	7	y	1	9250.75	Q71F56_806
YS-Q-2.raw	Q71F56	Q71F56	_AGSSSLTQVTDLAPS[Phospho (STY)]LHDLDNIFDNSDDDELGAVSPALR_	1.63e-05	3	187.443	noloss	8	y	1	1.68123	Q71F56_806
YS-Q-2.raw	Q71F56	Q71F56	_AGSSSLTQVTDLAPS[Phospho (STY)]LHDLDNIFDNSDDDELGAVSPALR_	1.63e-05	3	187.443	noloss	9	y	1	12.934	Q71F56_806
YS-Q-2.raw	Q71F56	Q71F56	_AGSSSLTQVTDLAPS[Phospho (STY)]LHDLDNIFDNSDDDELGAVSPALR_	1.63e-05	3	187.443	noloss	10	y	1	18686.7	Q71F56_806
YS-Q-2.raw	Q71F56	Q71F56	_AGSSSLTQVTDLAPS[Phospho (STY)]LHDLDNIFDNSDDDELGAVSPALR_	1.63e-05	3	187.443	noloss	11	y	1	3.13673	Q71F56_806
YS-Q-2.raw	Q71F56	Q71F56	_AGSSSLTQVTDLAPS[Phospho (STY)]LHDLDNIFDNSDDDELGAVSPALR_	1.63e-05	3	187.443	noloss	12	y	1	10.9664	Q71F56_806
YS-Q-2.raw	Q71F56	Q71F56	_AGSSSLTQVTDLAPS[Phospho (STY)]LHDLDNIFDNSDDDELGAVSPALR_	1.63e-05	3	187.443	noloss	13	y	1	2.57995	Q71F56_806
YS-Q-2.raw	Q71F56	Q71F56	_AGSSSLTQVTDLAPS[Phospho (STY)]LHDLDNIFDNSDDDELGAVSPALR_	1.63e-05	3	187.443	noloss	23	y	2	1.30599	Q71F56_806
YS-Q-2.raw	Q71F56	Q71F56	_AGSSSLTQVTDLAPS[Phospho (STY)]LHDLDNIFDNSDDDELGAVSPALR_	1.63e-05	3	187.443	1(+H3+N)1(+H3+O4+P)	26	y	2	8398.32	Q71F56_806	TRUE
YS-Q-2.raw	Q71F56	Q71F56	_AGSSSLTQVTDLAPS[Phospho (STY)]LHDLDNIFDNSDDDELGAVSPALR_	1.63e-05	3	187.443	H2O	26	y	2	1.20411	Q71F56_806	TRUE
YS-Q-2.raw	Q71F56	Q71F56	_AGSSSLTQVTDLAPS[Phospho (STY)]LHDLDNIFDNSDDDELGAVSPALR_	1.63e-05	3	187.443	H3PO4	26	y	2	12.3157	Q71F56_806	TRUE
YS-Q-2.raw	Q71F56	Q71F56	_AGSSSLTQVTDLAPS[Phospho (STY)]LHDLDNIFDNSDDDELGAVSPALR_	1.63e-05	3	187.443	NH3	26	y	2	5822.38	Q71F56_806	TRUE
YS-Q-2.raw	Q71F56	Q71F56	_AGSSSLTQVTDLAPS[Phospho (STY)]LHDLDNIFDNSDDDELGAVSPALR_	1.63e-05	3	187.443	noloss	26	y	2	18103.4	Q71F56_806	TRUE
YS-Q-2.raw	Q71F56	Q71F56	_AGSSSLTQVTDLAPS[Phospho (STY)]LHDLDNIFDNSDDDELGAVSPALR_	1.63e-05	3	187.443	H3PO4	27	y	2	7578.98	Q71F56_806	TRUE
YS-Q-2.raw	Q71F56	Q71F56	_AGSSSLTQVTDLAPS[Phospho (STY)]LHDLDNIFDNSDDDELGAVSPALR_	1.63e-05	3	187.443	noloss	27	y	2	4927.26	Q71F56_806	TRUE
YS-Q-2.raw	Q71F56	Q71F56	_AGSSSLTQVTDLAPS[Phospho (STY)]LHDLDNIFDNSDDDELGAVSPALR_	1.63e-05	3	187.443	H3PO4	28	y	2	2.49929	Q71F56_806	TRUE
YS-Q-2.raw	Q71F56	Q71F56	_AGSSSLTQVTDLAPS[Phospho (STY)]LHDLDNIFDNSDDDELGAVSPALR_	1.63e-05	3	187.443	noloss	28	y	2	4097.81	Q71F56_806	TRUE
YS-Q-2.raw	Q71F56	Q71F56	_AGSSSLTQVTDLAPS[Phospho (STY)]LHDLDNIFDNSDDDELGAVSPALR_	1.63e-05	3	187.443	H3PO4	29	y	2	3522.87	Q71F56_806	TRUE
YS-Q-2.raw	Q71F56	Q71F56	_AGSSSLTQVTDLAPS[Phospho (STY)]LHDLDNIFDNSDDDELGAVSPALR_	1.63e-05	3	187.443	noloss	29	y	2	0.000161309	Q71F56_806
YS-Q-2.raw	Q71F56	Q71F56	_AGSSSLTQVTDLAPS[Phospho (STY)]LHDLDNIFDNSDDDELGAVSPALR_	1.63e-05	3	187.443	H3PO4	30	y	2	7737.77	Q71F56_806
YS-Q-2.raw	Q71F56	Q71F56	_AGSSSLTQVTDLAPS[Phospho (STY)]LHDLDNIFDNSDDDELGAVSPALR_	1.63e-05	3	187.443	NH3	30	y	2	2605.63	Q71F56_806
YS-Q-2.raw	Q71F56	Q71F56	_AGSSSLTQVTDLAPS[Phospho (STY)]LHDLDNIFDNSDDDELGAVSPALR_	1.63e-05	3	187.443	noloss	30	y	2	7338.85	Q71F56_806
YS-Q-2.raw	Q71F56	Q71F56	_AGSSSLTQVTDLAPS[Phospho (STY)]LHDLDNIFDNSDDDELGAVSPALR_	1.63e-05	3	187.443	noloss	31	y	2	3372.39	Q71F56_806
YS-Q-2.raw	Q92552	Q92552	_ALT[Phospho (STY)]SADGASEEQSQNDEDNQGSEK_	1.04e-05	2	231.375	noloss	3	b	1	3.97265	Q92552_291	TRUE
YS-Q-2.raw	Q92552	Q92552	_ALT[Phospho (STY)]SADGASEEQSQNDEDNQGSEK_	1.04e-05	2	231.375	1(+H2+O)1(+H3+O4+P)	4	b	1	4.12103	Q92552_291
YS-Q-2.raw	Q92552	Q92552	_ALT[Phospho (STY)]SADGASEEQSQNDEDNQGSEK_	1.04e-05	2	231.375	H3PO4	4	b	1	7.23903	Q92552_291
YS-Q-2.raw	Q92552	Q92552	_ALT[Phospho (STY)]SADGASEEQSQNDEDNQGSEK_	1.04e-05	2	231.375	1(+H2+O)1(+H3+O4+P)	5	b	1	2.75488	Q92552_291
YS-Q-2.raw	Q92552	Q92552	_ALT[Phospho (STY)]SADGASEEQSQNDEDNQGSEK_	1.04e-05	2	231.375	H3PO4	5	b	1	6.79366	Q92552_291
YS-Q-2.raw	Q92552	Q92552	_ALT[Phospho (STY)]SADGASEEQSQNDEDNQGSEK_	1.04e-05	2	231.375	H3PO4	6	b	1	9.15267	Q92552_291
YS-Q-2.raw	Q92552	Q92552	_ALT[Phospho (STY)]SADGASEEQSQNDEDNQGSEK_	1.04e-05	2	231.375	noloss	6	b	1	1.16417	Q92552_291
YS-Q-2.raw	Q92552	Q92552	_ALT[Phospho (STY)]SADGASEEQSQNDEDNQGSEK_	1.04e-05	2	231.375	H3PO4	7	b	1	17517	Q92552_291
YS-Q-2.raw	Q92552	Q92552	_ALT[Phospho (STY)]SADGASEEQSQNDEDNQGSEK_	1.04e-05	2	231.375	H3PO4	8	b	1	18.1868	Q92552_291
YS-Q-2.raw	Q92552	Q92552	_ALT[Phospho (STY)]SADGASEEQSQNDEDNQGSEK_	1.04e-05	2	231.375	H3PO4	9	b	1	1.52051	Q92552_291
YS-Q-2.raw	Q92552	Q92552	_ALT[Phospho (STY)]SADGASEEQSQNDEDNQGSEK_	1.04e-05	2	231.375	H3PO4	10	b	1	3.27941	Q92552_291
YS-Q-2.raw	Q92552	Q92552	_ALT[Phospho (STY)]SADGASEEQSQNDEDNQGSEK_	1.04e-05	2	231.375	H3PO4	11	b	1	4.54548	Q92552_291
YS-Q-2.raw	Q92552	Q92552	_ALT[Phospho (STY)]SADGASEEQSQNDEDNQGSEK_	1.04e-05	2	231.375	noloss	3	y	1	4.68384	Q92552_291
YS-Q-2.raw	Q92552	Q92552	_ALT[Phospho (STY)]SADGASEEQSQNDEDNQGSEK_	1.04e-05	2	231.375	H2O	4	y	1	3.34032	Q92552_291
YS-Q-2.raw	Q92552	Q92552	_ALT[Phospho (STY)]SADGASEEQSQNDEDNQGSEK_	1.04e-05	2	231.375	noloss	4	y	1	10.2112	Q92552_291
YS-Q-2.raw	Q92552	Q92552	_ALT[Phospho (STY)]SADGASEEQSQNDEDNQGSEK_	1.04e-05	2	231.375	H2O	5	y	1	1.29922	Q92552_291
YS-Q-2.raw	Q92552	Q92552	_ALT[Phospho (STY)]SADGASEEQSQNDEDNQGSEK_	1.04e-05	2	231.375	NH3	5	y	1	22123.5	Q92552_291
YS-Q-2.raw	Q92552	Q92552	_ALT[Phospho (STY)]SADGASEEQSQNDEDNQGSEK_	1.04e-05	2	231.375	noloss	5	y	1	10.5734	Q92552_291
YS-Q-2.raw	Q92552	Q92552	_ALT[Phospho (STY)]SADGASEEQSQNDEDNQGSEK_	1.04e-05	2	231.375	noloss	6	y	1	70506.9	Q92552_291
YS-Q-2.raw	Q92552	Q92552	_ALT[Phospho (STY)]SADGASEEQSQNDEDNQGSEK_	1.04e-05	2	231.375	noloss	7	y	1	49515.6	Q92552_291
YS-Q-2.raw	Q92552	Q92552	_ALT[Phospho (STY)]SADGASEEQSQNDEDNQGSEK_	1.04e-05	2	231.375	H2O	8	y	1	7.92187	Q92552_291
YS-Q-2.raw	Q92552	Q92552	_ALT[Phospho (STY)]SADGASEEQSQNDEDNQGSEK_	1.04e-05	2	231.375	noloss	8	y	1	7.03451	Q92552_291
YS-Q-2.raw	Q92552	Q92552	_ALT[Phospho (STY)]SADGASEEQSQNDEDNQGSEK_	1.04e-05	2	231.375	noloss	9	y	1	58.5102	Q92552_291
YS-Q-2.raw	Q92552	Q92552	_ALT[Phospho (STY)]SADGASEEQSQNDEDNQGSEK_	1.04e-05	2	231.375	noloss	10	y	1	17.9909	Q92552_291
YS-Q-2.raw	Q92552	Q92552	_ALT[Phospho (STY)]SADGASEEQSQNDEDNQGSEK_	1.04e-05	2	231.375	noloss	11	y	1	5.97832	Q92552_291
YS-Q-2.raw	Q92552	Q92552	_ALT[Phospho (STY)]SADGASEEQSQNDEDNQGSEK_	1.04e-05	2	231.375	noloss	12	y	1	0.000456686	Q92552_291
YS-Q-2.raw	Q92552	Q92552	_ALT[Phospho (STY)]SADGASEEQSQNDEDNQGSEK_	1.04e-05	2	231.375	noloss	13	y	1	0.00112506	Q92552_291
YS-Q-2.raw	Q92552	Q92552	_ALT[Phospho (STY)]SADGASEEQSQNDEDNQGSEK_	1.04e-05	2	231.375	noloss	21	y	2	0.934499	Q92552_291
YS-Q-2.raw	Q92552	Q92552	_ALT[Phospho (STY)]SADGASEEQSQNDEDNQGSEK_	1.04e-05	2	231.375	H3PO4	22	y	2	2.10543	Q92552_291	TRUE
YS-Q-2.raw	Q92552	Q92552	_ALT[Phospho (STY)]SADGASEEQSQNDEDNQGSEK_	1.04e-05	2	231.375	noloss	22	y	2	0.000698541	Q92552_291
YS-Q-2.raw	Q9BVJ6	Q9BVJ6	_EAAT[Phospho (STY)]QEDPEQLPELEAHGVS[Phospho (STY)]ESEGEERPVAEEEILLR_	1.69e-05	4	898.465	1(+H2+O)1(+H3+O4+P)	4	b	1	88.1528	Q9BVJ6_389	TRUE
YS-Q-2.raw	Q9BVJ6	Q9BVJ6	_EAAT[Phospho (STY)]QEDPEQLPELEAHGVS[Phospho (STY)]ESEGEERPVAEEEILLR_	1.69e-05	4	898.465	H2O	4	b	1	1.3317	Q9BVJ6_389	TRUE
YS-Q-2.raw	Q9BVJ6	Q9BVJ6	_EAAT[Phospho (STY)]QEDPEQLPELEAHGVS[Phospho (STY)]ESEGEERPVAEEEILLR_	1.69e-05	4	898.465	H3PO4	4	b	1	187.737	Q9BVJ6_389	TRUE
YS-Q-2.raw	Q9BVJ6	Q9BVJ6	_EAAT[Phospho (STY)]QEDPEQLPELEAHGVS[Phospho (STY)]ESEGEERPVAEEEILLR_	1.69e-05	4	898.465	noloss	4	b	1	1.18997	Q9BVJ6_389	TRUE
YS-Q-2.raw	Q9BVJ6	Q9BVJ6	_EAAT[Phospho (STY)]QEDPEQLPELEAHGVS[Phospho (STY)]ESEGEERPVAEEEILLR_	1.69e-05	4	898.465	1(+H2+O)1(+H3+O4+P)	5	b	1	27.6598	Q9BVJ6_389	TRUE
YS-Q-2.raw	Q9BVJ6	Q9BVJ6	_EAAT[Phospho (STY)]QEDPEQLPELEAHGVS[Phospho (STY)]ESEGEERPVAEEEILLR_	1.69e-05	4	898.465	1(+H3+N)1(+H3+O4+P)	5	b	1	7.19477	Q9BVJ6_389	TRUE
YS-Q-2.raw	Q9BVJ6	Q9BVJ6	_EAAT[Phospho (STY)]QEDPEQLPELEAHGVS[Phospho (STY)]ESEGEERPVAEEEILLR_	1.69e-05	4	898.465	H2O	5	b	1	0.000582715	Q9BVJ6_389
YS-Q-2.raw	Q9BVJ6	Q9BVJ6	_EAAT[Phospho (STY)]QEDPEQLPELEAHGVS[Phospho (STY)]ESEGEERPVAEEEILLR_	1.69e-05	4	898.465	H3PO4	5	b	1	40.0603	Q9BVJ6_389	TRUE
YS-Q-2.raw	Q9BVJ6	Q9BVJ6	_EAAT[Phospho (STY)]QEDPEQLPELEAHGVS[Phospho (STY)]ESEGEERPVAEEEILLR_	1.69e-05	4	898.465	noloss	5	b	1	0.000550034	Q9BVJ6_389
YS-Q-2.raw	Q9BVJ6	Q9BVJ6	_EAAT[Phospho (STY)]QEDPEQLPELEAHGVS[Phospho (STY)]ESEGEERPVAEEEILLR_	1.69e-05	4	898.465	1(+H2+O)1(+H3+O4+P)	6	b	1	7.56241	Q9BVJ6_389	TRUE
YS-Q-2.raw	Q9BVJ6	Q9BVJ6	_EAAT[Phospho (STY)]QEDPEQLPELEAHGVS[Phospho (STY)]ESEGEERPVAEEEILLR_	1.69e-05	4	898.465	1(+H3+N)1(+H3+O4+P)	6	b	1	14119.9	Q9BVJ6_389	TRUE
YS-Q-2.raw	Q9BVJ6	Q9BVJ6	_EAAT[Phospho (STY)]QEDPEQLPELEAHGVS[Phospho (STY)]ESEGEERPVAEEEILLR_	1.69e-05	4	898.465	H3PO4	6	b	1	17.8206	Q9BVJ6_389	TRUE
YS-Q-2.raw	Q9BVJ6	Q9BVJ6	_EAAT[Phospho (STY)]QEDPEQLPELEAHGVS[Phospho (STY)]ESEGEERPVAEEEILLR_	1.69e-05	4	898.465	noloss	6	b	1	0.00033262	Q9BVJ6_389
YS-Q-2.raw	Q9BVJ6	Q9BVJ6	_EAAT[Phospho (STY)]QEDPEQLPELEAHGVS[Phospho (STY)]ESEGEERPVAEEEILLR_	1.69e-05	4	898.465	1(+H2+O)1(+H3+O4+P)	7	b	1	12.9136	Q9BVJ6_389	TRUE
YS-Q-2.raw	Q9BVJ6	Q9BVJ6	_EAAT[Phospho (STY)]QEDPEQLPELEAHGVS[Phospho (STY)]ESEGEERPVAEEEILLR_	1.69e-05	4	898.465	H2O	7	b	1	0.000326209	Q9BVJ6_389
YS-Q-2.raw	Q9BVJ6	Q9BVJ6	_EAAT[Phospho (STY)]QEDPEQLPELEAHGVS[Phospho (STY)]ESEGEERPVAEEEILLR_	1.69e-05	4	898.465	H3PO4	7	b	1	19.7088	Q9BVJ6_389	TRUE
YS-Q-2.raw	Q9BVJ6	Q9BVJ6	_EAAT[Phospho (STY)]QEDPEQLPELEAHGVS[Phospho (STY)]ESEGEERPVAEEEILLR_	1.69e-05	4	898.465	noloss	7	b	1	0.000460904	Q9BVJ6_389
YS-Q-2.raw	Q9BVJ6	Q9BVJ6	_EAAT[Phospho (STY)]QEDPEQLPELEAHGVS[Phospho (STY)]ESEGEERPVAEEEILLR_	1.69e-05	4	898.465	H3PO4	9	b	1	0.473996	Q9BVJ6_389
YS-Q-2.raw	Q9BVJ6	Q9BVJ6	_EAAT[Phospho (STY)]QEDPEQLPELEAHGVS[Phospho (STY)]ESEGEERPVAEEEILLR_	1.69e-05	4	898.465	1(+H2+O)1(+H3+O4+P)	10	b	1	1.25063	Q9BVJ6_389	TRUE
YS-Q-2.raw	Q9BVJ6	Q9BVJ6	_EAAT[Phospho (STY)]QEDPEQLPELEAHGVS[Phospho (STY)]ESEGEERPVAEEEILLR_	1.69e-05	4	898.465	H3PO4	10	b	1	0.631445	Q9BVJ6_389
YS-Q-2.raw	Q9BVJ6	Q9BVJ6	_EAAT[Phospho (STY)]QEDPEQLPELEAHGVS[Phospho (STY)]ESEGEERPVAEEEILLR_	1.69e-05	4	898.465	1(+H2+O)1(+H3+O4+P)	11	b	1	1.1467	Q9BVJ6_389	TRUE
YS-Q-2.raw	Q9BVJ6	Q9BVJ6	_EAAT[Phospho (STY)]QEDPEQLPELEAHGVS[Phospho (STY)]ESEGEERPVAEEEILLR_	1.69e-05	4	898.465	H3PO4	11	b	1	0.000278103	Q9BVJ6_389
YS-Q-2.raw	Q9BVJ6	Q9BVJ6	_EAAT[Phospho (STY)]QEDPEQLPELEAHGVS[Phospho (STY)]ESEGEERPVAEEEILLR_	1.69e-05	4	898.465	noloss	11	b	1	0.000307826	Q9BVJ6_389
YS-Q-2.raw	Q9BVJ6	Q9BVJ6	_EAAT[Phospho (STY)]QEDPEQLPELEAHGVS[Phospho (STY)]ESEGEERPVAEEEILLR_	1.69e-05	4	898.465	noloss	3	y	1	5.93882	Q9BVJ6_389
YS-Q-2.raw	Q9BVJ6	Q9BVJ6	_EAAT[Phospho (STY)]QEDPEQLPELEAHGVS[Phospho (STY)]ESEGEERPVAEEEILLR_	1.69e-05	4	898.465	noloss	4	y	1	27.0966	Q9BVJ6_389
YS-Q-2.raw	Q9BVJ6	Q9BVJ6	_EAAT[Phospho (STY)]QEDPEQLPELEAHGVS[Phospho (STY)]ESEGEERPVAEEEILLR_	1.69e-05	4	898.465	noloss	5	y	1	24.6019	Q9BVJ6_389
YS-Q-2.raw	Q9BVJ6	Q9BVJ6	_EAAT[Phospho (STY)]QEDPEQLPELEAHGVS[Phospho (STY)]ESEGEERPVAEEEILLR_	1.69e-05	4	898.465	noloss	6	y	1	59.8977	Q9BVJ6_389
YS-Q-2.raw	Q9BVJ6	Q9BVJ6	_EAAT[Phospho (STY)]QEDPEQLPELEAHGVS[Phospho (STY)]ESEGEERPVAEEEILLR_	1.69e-05	4	898.465	noloss	8	y	1	10.5102	Q9BVJ6_389
YS-Q-2.raw	Q9BVJ6	Q9BVJ6	_EAAT[Phospho (STY)]QEDPEQLPELEAHGVS[Phospho (STY)]ESEGEERPVAEEEILLR_	1.69e-05	4	898.465	noloss	10	y	1	44.4882	Q9BVJ6_389
YS-Q-2.raw	Q9BVJ6	Q9BVJ6	_EAAT[Phospho (STY)]QEDPEQLPELEAHGVS[Phospho (STY)]ESEGEERPVAEEEILLR_	1.69e-05	4	898.465	noloss	10	y	2	8816.18	Q9BVJ6_389
YS-Q-2.raw	Q9BVJ6	Q9BVJ6	_EAAT[Phospho (STY)]QEDPEQLPELEAHGVS[Phospho (STY)]ESEGEERPVAEEEILLR_	1.69e-05	4	898.465	noloss	11	y	2	14.3488	Q9BVJ6_389
YS-Q-2.raw	Q9BVJ6	Q9BVJ6	_EAAT[Phospho (STY)]QEDPEQLPELEAHGVS[Phospho (STY)]ESEGEERPVAEEEILLR_	1.69e-05	4	898.465	noloss	12	y	2	37.7528	Q9BVJ6_389
YS-Q-2.raw	Q9BVJ6	Q9BVJ6	_EAAT[Phospho (STY)]QEDPEQLPELEAHGVS[Phospho (STY)]ESEGEERPVAEEEILLR_	1.69e-05	4	898.465	noloss	14	y	2	31.4233	Q9BVJ6_389
YS-Q-2.raw	Q9BVJ6	Q9BVJ6	_EAAT[Phospho (STY)]QEDPEQLPELEAHGVS[Phospho (STY)]ESEGEERPVAEEEILLR_	1.69e-05	4	898.465	noloss	15	y	2	44.2291	Q9BVJ6_389
YS-Q-2.raw	Q9BVJ6	Q9BVJ6	_EAAT[Phospho (STY)]QEDPEQLPELEAHGVS[Phospho (STY)]ESEGEERPVAEEEILLR_	1.69e-05	4	898.465	noloss	16	y	2	2.61184	Q9BVJ6_389
YS-Q-2.raw	Q9BVJ6	Q9BVJ6	_EAAT[Phospho (STY)]QEDPEQLPELEAHGVS[Phospho (STY)]ESEGEERPVAEEEILLR_	1.69e-05	4	898.465	noloss	17	y	2	1.16641	Q9BVJ6_389
YS-Q-2.raw	Q9BVJ6	Q9BVJ6	_EAAT[Phospho (STY)]QEDPEQLPELEAHGVS[Phospho (STY)]ESEGEERPVAEEEILLR_	1.69e-05	4	898.465	H3PO4	18	y	2	39.1381	Q9BVJ6_389
YS-Q-2.raw	Q9BVJ6	Q9BVJ6	_EAAT[Phospho (STY)]QEDPEQLPELEAHGVS[Phospho (STY)]ESEGEERPVAEEEILLR_	1.69e-05	4	898.465	noloss	18	y	2	0.000266965	Q9BVJ6_389
YS-Q-2.raw	Q9BVJ6	Q9BVJ6	_EAAT[Phospho (STY)]QEDPEQLPELEAHGVS[Phospho (STY)]ESEGEERPVAEEEILLR_	1.69e-05	4	898.465	H3PO4	19	y	2	7799.54	Q9BVJ6_389
YS-Q-2.raw	Q9BVJ6	Q9BVJ6	_EAAT[Phospho (STY)]QEDPEQLPELEAHGVS[Phospho (STY)]ESEGEERPVAEEEILLR_	1.69e-05	4	898.465	noloss	19	y	2	1.1134	Q9BVJ6_389
YS-Q-2.raw	Q9BVJ6	Q9BVJ6	_EAAT[Phospho (STY)]QEDPEQLPELEAHGVS[Phospho (STY)]ESEGEERPVAEEEILLR_	1.69e-05	4	898.465	1(+H2+O)1(+H3+O4+P)	20	y	2	56.8428	Q9BVJ6_389
YS-Q-2.raw	Q9BVJ6	Q9BVJ6	_EAAT[Phospho (STY)]QEDPEQLPELEAHGVS[Phospho (STY)]ESEGEERPVAEEEILLR_	1.69e-05	4	898.465	H3PO4	20	y	2	14.0218	Q9BVJ6_389
YS-Q-2.raw	Q9BVJ6	Q9BVJ6	_EAAT[Phospho (STY)]QEDPEQLPELEAHGVS[Phospho (STY)]ESEGEERPVAEEEILLR_	1.69e-05	4	898.465	noloss	20	y	2	0.000546051	Q9BVJ6_389
YS-Q-2.raw	Q9BVJ6	Q9BVJ6	_EAAT[Phospho (STY)]QEDPEQLPELEAHGVS[Phospho (STY)]ESEGEERPVAEEEILLR_	1.69e-05	4	898.465	H3PO4	21	y	2	8.22723	Q9BVJ6_389
YS-Q-2.raw	Q9BVJ6	Q9BVJ6	_EAAT[Phospho (STY)]QEDPEQLPELEAHGVS[Phospho (STY)]ESEGEERPVAEEEILLR_	1.69e-05	4	898.465	noloss	21	y	2	1.16914	Q9BVJ6_389
YS-Q-2.raw	Q9BVJ6	Q9BVJ6	_EAAT[Phospho (STY)]QEDPEQLPELEAHGVS[Phospho (STY)]ESEGEERPVAEEEILLR_	1.69e-05	4	898.465	H3PO4	22	y	2	10.3242	Q9BVJ6_389
YS-Q-2.raw	Q9BVJ6	Q9BVJ6	_EAAT[Phospho (STY)]QEDPEQLPELEAHGVS[Phospho (STY)]ESEGEERPVAEEEILLR_	1.69e-05	4	898.465	noloss	22	y	2	2.34123	Q9BVJ6_389
YS-Q-2.raw	Q9BVJ6	Q9BVJ6	_EAAT[Phospho (STY)]QEDPEQLPELEAHGVS[Phospho (STY)]ESEGEERPVAEEEILLR_	1.69e-05	4	898.465	H3PO4	23	y	2	3.66133	Q9BVJ6_389
YS-Q-2.raw	Q9BVJ6	Q9BVJ6	_EAAT[Phospho (STY)]QEDPEQLPELEAHGVS[Phospho (STY)]ESEGEERPVAEEEILLR_	1.69e-05	4	898.465	noloss	23	y	2	1.28597	Q9BVJ6_389
YS-Q-2.raw	Q9BVJ6	Q9BVJ6	_EAAT[Phospho (STY)]QEDPEQLPELEAHGVS[Phospho (STY)]ESEGEERPVAEEEILLR_	1.69e-05	4	898.465	H3PO4	24	y	2	1.37789	Q9BVJ6_389
YS-Q-2.raw	Q9BVJ6	Q9BVJ6	_EAAT[Phospho (STY)]QEDPEQLPELEAHGVS[Phospho (STY)]ESEGEERPVAEEEILLR_	1.69e-05	4	898.465	noloss	24	y	2	0.000129054	Q9BVJ6_389
YS-Q-2.raw	Q9BVJ6	Q9BVJ6	_EAAT[Phospho (STY)]QEDPEQLPELEAHGVS[Phospho (STY)]ESEGEERPVAEEEILLR_	1.69e-05	4	898.465	H3PO4	25	y	2	1.21342	Q9BVJ6_389
YS-Q-2.raw	Q9BVJ6	Q9BVJ6	_EAAT[Phospho (STY)]QEDPEQLPELEAHGVS[Phospho (STY)]ESEGEERPVAEEEILLR_	1.69e-05	4	898.465	1(+H2+O)1(+H3+O4+P)	26	y	2	70.6584	Q9BVJ6_389
YS-Q-2.raw	Q9BVJ6	Q9BVJ6	_EAAT[Phospho (STY)]QEDPEQLPELEAHGVS[Phospho (STY)]ESEGEERPVAEEEILLR_	1.69e-05	4	898.465	1(+H3+N)1(+H3+O4+P)	26	y	2	95.4924	Q9BVJ6_389
YS-Q-2.raw	Q9BVJ6	Q9BVJ6	_EAAT[Phospho (STY)]QEDPEQLPELEAHGVS[Phospho (STY)]ESEGEERPVAEEEILLR_	1.69e-05	4	898.465	H2O	26	y	2	32.351	Q9BVJ6_389
YS-Q-2.raw	Q9BVJ6	Q9BVJ6	_EAAT[Phospho (STY)]QEDPEQLPELEAHGVS[Phospho (STY)]ESEGEERPVAEEEILLR_	1.69e-05	4	898.465	H3PO4	26	y	2	13.0373	Q9BVJ6_389
YS-Q-2.raw	Q9BVJ6	Q9BVJ6	_EAAT[Phospho (STY)]QEDPEQLPELEAHGVS[Phospho (STY)]ESEGEERPVAEEEILLR_	1.69e-05	4	898.465	NH3	26	y	2	69.6278	Q9BVJ6_389
YS-Q-2.raw	Q9BVJ6	Q9BVJ6	_EAAT[Phospho (STY)]QEDPEQLPELEAHGVS[Phospho (STY)]ESEGEERPVAEEEILLR_	1.69e-05	4	898.465	noloss	26	y	2	0.000545374	Q9BVJ6_389
YS-Q-2.raw	Q9BVJ6	Q9BVJ6	_EAAT[Phospho (STY)]QEDPEQLPELEAHGVS[Phospho (STY)]ESEGEERPVAEEEILLR_	1.69e-05	4	898.465	H3PO4	27	y	2	10337.7	Q9BVJ6_389
YS-Q-2.raw	Q9BVJ6	Q9BVJ6	_EAAT[Phospho (STY)]QEDPEQLPELEAHGVS[Phospho (STY)]ESEGEERPVAEEEILLR_	1.69e-05	4	898.465	noloss	27	y	2	0.951071	Q9BVJ6_389
YS-Q-2.raw	Q08J23	Q08J23	_EGVILTNESAAST[Phospho (STY)]GQPDNDVTEGQR_	6.88e-26	2	305.596	H2O	4	b	1	5.26561	Q08J23_725
YS-Q-2.raw	Q08J23	Q08J23	_EGVILTNESAAST[Phospho (STY)]GQPDNDVTEGQR_	6.88e-26	2	305.596	noloss	4	b	1	6.09502	Q08J23_725
YS-Q-2.raw	Q08J23	Q08J23	_EGVILTNESAAST[Phospho (STY)]GQPDNDVTEGQR_	6.88e-26	2	305.596	H2O	5	b	1	7241.91	Q08J23_725
YS-Q-2.raw	Q08J23	Q08J23	_EGVILTNESAAST[Phospho (STY)]GQPDNDVTEGQR_	6.88e-26	2	305.596	noloss	5	b	1	3.72743	Q08J23_725
YS-Q-2.raw	Q08J23	Q08J23	_EGVILTNESAAST[Phospho (STY)]GQPDNDVTEGQR_	6.88e-26	2	305.596	H2O	6	b	1	4.87738	Q08J23_725
YS-Q-2.raw	Q08J23	Q08J23	_EGVILTNESAAST[Phospho (STY)]GQPDNDVTEGQR_	6.88e-26	2	305.596	noloss	6	b	1	4271.85	Q08J23_725
YS-Q-2.raw	Q08J23	Q08J23	_EGVILTNESAAST[Phospho (STY)]GQPDNDVTEGQR_	6.88e-26	2	305.596	noloss	7	b	1	1.22214	Q08J23_725
YS-Q-2.raw	Q08J23	Q08J23	_EGVILTNESAAST[Phospho (STY)]GQPDNDVTEGQR_	6.88e-26	2	305.596	H2O	8	b	1	3.4121	Q08J23_725
YS-Q-2.raw	Q08J23	Q08J23	_EGVILTNESAAST[Phospho (STY)]GQPDNDVTEGQR_	6.88e-26	2	305.596	noloss	8	b	1	2.4133	Q08J23_725
YS-Q-2.raw	Q08J23	Q08J23	_EGVILTNESAAST[Phospho (STY)]GQPDNDVTEGQR_	6.88e-26	2	305.596	H2O	9	b	1	2497.08	Q08J23_725
YS-Q-2.raw	Q08J23	Q08J23	_EGVILTNESAAST[Phospho (STY)]GQPDNDVTEGQR_	6.88e-26	2	305.596	noloss	9	b	1	0.748936	Q08J23_725
YS-Q-2.raw	Q08J23	Q08J23	_EGVILTNESAAST[Phospho (STY)]GQPDNDVTEGQR_	6.88e-26	2	305.596	H2O	10	b	1	4686.06	Q08J23_725
YS-Q-2.raw	Q08J23	Q08J23	_EGVILTNESAAST[Phospho (STY)]GQPDNDVTEGQR_	6.88e-26	2	305.596	noloss	10	b	1	0.997779	Q08J23_725
YS-Q-2.raw	Q08J23	Q08J23	_EGVILTNESAAST[Phospho (STY)]GQPDNDVTEGQR_	6.88e-26	2	305.596	H2O	11	b	1	1.12848	Q08J23_725
YS-Q-2.raw	Q08J23	Q08J23	_EGVILTNESAAST[Phospho (STY)]GQPDNDVTEGQR_	6.88e-26	2	305.596	noloss	11	b	1	4049.26	Q08J23_725
YS-Q-2.raw	Q08J23	Q08J23	_EGVILTNESAAST[Phospho (STY)]GQPDNDVTEGQR_	6.88e-26	2	305.596	H3PO4	15	b	1	7065.48	Q08J23_725	TRUE
YS-Q-2.raw	Q08J23	Q08J23	_EGVILTNESAAST[Phospho (STY)]GQPDNDVTEGQR_	6.88e-26	2	305.596	noloss	15	b	1	4154.5	Q08J23_725	TRUE
YS-Q-2.raw	Q08J23	Q08J23	_EGVILTNESAAST[Phospho (STY)]GQPDNDVTEGQR_	6.88e-26	2	305.596	noloss	3	y	1	22.4008	Q08J23_725
YS-Q-2.raw	Q08J23	Q08J23	_EGVILTNESAAST[Phospho (STY)]GQPDNDVTEGQR_	6.88e-26	2	305.596	noloss	4	y	1	9.49527	Q08J23_725
YS-Q-2.raw	Q08J23	Q08J23	_EGVILTNESAAST[Phospho (STY)]GQPDNDVTEGQR_	6.88e-26	2	305.596	noloss	5	y	1	17.5957	Q08J23_725
YS-Q-2.raw	Q08J23	Q08J23	_EGVILTNESAAST[Phospho (STY)]GQPDNDVTEGQR_	6.88e-26	2	305.596	noloss	6	y	1	9.17013	Q08J23_725
YS-Q-2.raw	Q08J23	Q08J23	_EGVILTNESAAST[Phospho (STY)]GQPDNDVTEGQR_	6.88e-26	2	305.596	noloss	7	y	1	6.13407	Q08J23_725
YS-Q-2.raw	Q08J23	Q08J23	_EGVILTNESAAST[Phospho (STY)]GQPDNDVTEGQR_	6.88e-26	2	305.596	noloss	8	y	1	10.8574	Q08J23_725
YS-Q-2.raw	Q08J23	Q08J23	_EGVILTNESAAST[Phospho (STY)]GQPDNDVTEGQR_	6.88e-26	2	305.596	noloss	9	y	1	2.58614	Q08J23_725
YS-Q-2.raw	Q08J23	Q08J23	_EGVILTNESAAST[Phospho (STY)]GQPDNDVTEGQR_	6.88e-26	2	305.596	H2O	10	y	1	3.46745	Q08J23_725
YS-Q-2.raw	Q08J23	Q08J23	_EGVILTNESAAST[Phospho (STY)]GQPDNDVTEGQR_	6.88e-26	2	305.596	noloss	10	y	2	1.1985	Q08J23_725
YS-Q-2.raw	Q08J23	Q08J23	_EGVILTNESAAST[Phospho (STY)]GQPDNDVTEGQR_	6.88e-26	2	305.596	noloss	10	y	1	62.4731	Q08J23_725
YS-Q-2.raw	Q08J23	Q08J23	_EGVILTNESAAST[Phospho (STY)]GQPDNDVTEGQR_	6.88e-26	2	305.596	noloss	11	y	1	1.82451	Q08J23_725
YS-Q-2.raw	Q08J23	Q08J23	_EGVILTNESAAST[Phospho (STY)]GQPDNDVTEGQR_	6.88e-26	2	305.596	noloss	12	y	1	8.1509	Q08J23_725
YS-Q-2.raw	Q08J23	Q08J23	_EGVILTNESAAST[Phospho (STY)]GQPDNDVTEGQR_	6.88e-26	2	305.596	H3PO4	13	y	1	1.24203	Q08J23_725	TRUE
YS-Q-2.raw	Q08J23	Q08J23	_EGVILTNESAAST[Phospho (STY)]GQPDNDVTEGQR_	6.88e-26	2	305.596	H3PO4	14	y	1	4.2106	Q08J23_725
YS-Q-2.raw	Q08J23	Q08J23	_EGVILTNESAAST[Phospho (STY)]GQPDNDVTEGQR_	6.88e-26	2	305.596	noloss	14	y	1	5089.09	Q08J23_725
YS-Q-2.raw	Q08J23	Q08J23	_EGVILTNESAAST[Phospho (STY)]GQPDNDVTEGQR_	6.88e-26	2	305.596	H3PO4	15	y	1	8.88202	Q08J23_725
YS-Q-2.raw	Q08J23	Q08J23	_EGVILTNESAAST[Phospho (STY)]GQPDNDVTEGQR_	6.88e-26	2	305.596	noloss	15	y	1	3708.2	Q08J23_725
YS-Q-2.raw	Q08J23	Q08J23	_EGVILTNESAAST[Phospho (STY)]GQPDNDVTEGQR_	6.88e-26	2	305.596	H3PO4	16	y	1	8.29483	Q08J23_725
YS-Q-2.raw	Q08J23	Q08J23	_EGVILTNESAAST[Phospho (STY)]GQPDNDVTEGQR_	6.88e-26	2	305.596	H3PO4	17	y	1	9.04343	Q08J23_725
YS-Q-2.raw	Q08J23	Q08J23	_EGVILTNESAAST[Phospho (STY)]GQPDNDVTEGQR_	6.88e-26	2	305.596	H3PO4	21	y	2	2.74235	Q08J23_725
YS-Q-2.raw	Q08J23	Q08J23	_EGVILTNESAAST[Phospho (STY)]GQPDNDVTEGQR_	6.88e-26	2	305.596	noloss	21	y	2	0.00089936	Q08J23_725
YS-Q-2.raw	O94864	O94864	_IKEEPVSDITFPVSEELEADLASGDQS[Phospho (STY)]LPMGVLGAQSER_	0.000228873	3	58.5637	noloss	4	b	1	0.00244472	O94864_301
YS-Q-2.raw	O94864	O94864	_IKEEPVSDITFPVSEELEADLASGDQS[Phospho (STY)]LPMGVLGAQSER_	0.000228873	3	58.5637	noloss	6	b	1	0.615799	O94864_301
YS-Q-2.raw	O94864	O94864	_IKEEPVSDITFPVSEELEADLASGDQS[Phospho (STY)]LPMGVLGAQSER_	0.000228873	3	58.5637	noloss	7	b	1	1.02956	O94864_301
YS-Q-2.raw	O94864	O94864	_IKEEPVSDITFPVSEELEADLASGDQS[Phospho (STY)]LPMGVLGAQSER_	0.000228873	3	58.5637	noloss	8	b	1	14.2105	O94864_301
YS-Q-2.raw	O94864	O94864	_IKEEPVSDITFPVSEELEADLASGDQS[Phospho (STY)]LPMGVLGAQSER_	0.000228873	3	58.5637	noloss	9	b	1	2632.99	O94864_301
YS-Q-2.raw	O94864	O94864	_IKEEPVSDITFPVSEELEADLASGDQS[Phospho (STY)]LPMGVLGAQSER_	0.000228873	3	58.5637	H2O	10	b	1	1.09693	O94864_301
YS-Q-2.raw	O94864	O94864	_IKEEPVSDITFPVSEELEADLASGDQS[Phospho (STY)]LPMGVLGAQSER_	0.000228873	3	58.5637	noloss	10	b	1	1935.25	O94864_301
YS-Q-2.raw	O94864	O94864	_IKEEPVSDITFPVSEELEADLASGDQS[Phospho (STY)]LPMGVLGAQSER_	0.000228873	3	58.5637	H2O	11	b	1	21.4182	O94864_301
YS-Q-2.raw	O94864	O94864	_IKEEPVSDITFPVSEELEADLASGDQS[Phospho (STY)]LPMGVLGAQSER_	0.000228873	3	58.5637	noloss	11	b	1	6.40637	O94864_301
YS-Q-2.raw	O94864	O94864	_IKEEPVSDITFPVSEELEADLASGDQS[Phospho (STY)]LPMGVLGAQSER_	0.000228873	3	58.5637	noloss	13	b	1	13.7807	O94864_301
YS-Q-2.raw	O94864	O94864	_IKEEPVSDITFPVSEELEADLASGDQS[Phospho (STY)]LPMGVLGAQSER_	0.000228873	3	58.5637	noloss	18	b	2	1.1569	O94864_301
YS-Q-2.raw	O94864	O94864	_IKEEPVSDITFPVSEELEADLASGDQS[Phospho (STY)]LPMGVLGAQSER_	0.000228873	3	58.5637	noloss	19	b	2	1.14773	O94864_301
YS-Q-2.raw	O94864	O94864	_IKEEPVSDITFPVSEELEADLASGDQS[Phospho (STY)]LPMGVLGAQSER_	0.000228873	3	58.5637	noloss	20	b	2	1.31492	O94864_301
YS-Q-2.raw	O94864	O94864	_IKEEPVSDITFPVSEELEADLASGDQS[Phospho (STY)]LPMGVLGAQSER_	0.000228873	3	58.5637	noloss	21	b	2	1.02274	O94864_301
YS-Q-2.raw	O94864	O94864	_IKEEPVSDITFPVSEELEADLASGDQS[Phospho (STY)]LPMGVLGAQSER_	0.000228873	3	58.5637	noloss	22	b	2	0.9683	O94864_301
YS-Q-2.raw	O94864	O94864	_IKEEPVSDITFPVSEELEADLASGDQS[Phospho (STY)]LPMGVLGAQSER_	0.000228873	3	58.5637	noloss	23	b	2	1.25595	O94864_301
YS-Q-2.raw	O94864	O94864	_IKEEPVSDITFPVSEELEADLASGDQS[Phospho (STY)]LPMGVLGAQSER_	0.000228873	3	58.5637	noloss	25	b	2	0.000444101	O94864_301
YS-Q-2.raw	O94864	O94864	_IKEEPVSDITFPVSEELEADLASGDQS[Phospho (STY)]LPMGVLGAQSER_	0.000228873	3	58.5637	H3PO4	28	b	2	1.16814	O94864_301	TRUE
YS-Q-2.raw	O94864	O94864	_IKEEPVSDITFPVSEELEADLASGDQS[Phospho (STY)]LPMGVLGAQSER_	0.000228873	3	58.5637	noloss	28	b	2	1.30842	O94864_301	TRUE
YS-Q-2.raw	O94864	O94864	_IKEEPVSDITFPVSEELEADLASGDQS[Phospho (STY)]LPMGVLGAQSER_	0.000228873	3	58.5637	noloss	3	y	1	3.03876	O94864_301
YS-Q-2.raw	O94864	O94864	_IKEEPVSDITFPVSEELEADLASGDQS[Phospho (STY)]LPMGVLGAQSER_	0.000228873	3	58.5637	noloss	4	y	1	2.22707	O94864_301
YS-Q-2.raw	O94864	O94864	_IKEEPVSDITFPVSEELEADLASGDQS[Phospho (STY)]LPMGVLGAQSER_	0.000228873	3	58.5637	noloss	5	y	1	3314.24	O94864_301
YS-Q-2.raw	O94864	O94864	_IKEEPVSDITFPVSEELEADLASGDQS[Phospho (STY)]LPMGVLGAQSER_	0.000228873	3	58.5637	noloss	6	y	1	7.68002	O94864_301
YS-Q-2.raw	O94864	O94864	_IKEEPVSDITFPVSEELEADLASGDQS[Phospho (STY)]LPMGVLGAQSER_	0.000228873	3	58.5637	noloss	7	y	1	5.16017	O94864_301
YS-Q-2.raw	O94864	O94864	_IKEEPVSDITFPVSEELEADLASGDQS[Phospho (STY)]LPMGVLGAQSER_	0.000228873	3	58.5637	noloss	8	y	1	17.6599	O94864_301
YS-Q-2.raw	O94864	O94864	_IKEEPVSDITFPVSEELEADLASGDQS[Phospho (STY)]LPMGVLGAQSER_	0.000228873	3	58.5637	noloss	9	y	1	1.74125	O94864_301
YS-Q-2.raw	O94864	O94864	_IKEEPVSDITFPVSEELEADLASGDQS[Phospho (STY)]LPMGVLGAQSER_	0.000228873	3	58.5637	noloss	10	y	1	1.20237	O94864_301
YS-Q-2.raw	O94864	O94864	_IKEEPVSDITFPVSEELEADLASGDQS[Phospho (STY)]LPMGVLGAQSER_	0.000228873	3	58.5637	H2O	11	y	1	1.29795	O94864_301
YS-Q-2.raw	O94864	O94864	_IKEEPVSDITFPVSEELEADLASGDQS[Phospho (STY)]LPMGVLGAQSER_	0.000228873	3	58.5637	noloss	11	y	2	1.04467	O94864_301
YS-Q-2.raw	O94864	O94864	_IKEEPVSDITFPVSEELEADLASGDQS[Phospho (STY)]LPMGVLGAQSER_	0.000228873	3	58.5637	noloss	11	y	1	3.89408	O94864_301
YS-Q-2.raw	O94864	O94864	_IKEEPVSDITFPVSEELEADLASGDQS[Phospho (STY)]LPMGVLGAQSER_	0.000228873	3	58.5637	noloss	12	y	1	0.00112973	O94864_301
YS-Q-2.raw	O94864	O94864	_IKEEPVSDITFPVSEELEADLASGDQS[Phospho (STY)]LPMGVLGAQSER_	0.000228873	3	58.5637	H3PO4	13	y	1	0.695873	O94864_301
YS-Q-2.raw	O94864	O94864	_IKEEPVSDITFPVSEELEADLASGDQS[Phospho (STY)]LPMGVLGAQSER_	0.000228873	3	58.5637	noloss	13	y	1	1.22598	O94864_301	TRUE
YS-Q-2.raw	O94864	O94864	_IKEEPVSDITFPVSEELEADLASGDQS[Phospho (STY)]LPMGVLGAQSER_	0.000228873	3	58.5637	H3PO4	16	y	1	0.740973	O94864_301
YS-Q-2.raw	O94864	O94864	_IKEEPVSDITFPVSEELEADLASGDQS[Phospho (STY)]LPMGVLGAQSER_	0.000228873	3	58.5637	noloss	16	y	1	0.000432615	O94864_301
YS-Q-2.raw	O94864	O94864	_IKEEPVSDITFPVSEELEADLASGDQS[Phospho (STY)]LPMGVLGAQSER_	0.000228873	3	58.5637	H3PO4	17	y	1	1550.39	O94864_301
YS-Q-2.raw	O94864	O94864	_IKEEPVSDITFPVSEELEADLASGDQS[Phospho (STY)]LPMGVLGAQSER_	0.000228873	3	58.5637	noloss	17	y	2	0.000160656	O94864_301
YS-Q-2.raw	O94864	O94864	_IKEEPVSDITFPVSEELEADLASGDQS[Phospho (STY)]LPMGVLGAQSER_	0.000228873	3	58.5637	H3PO4	28	y	2	1.21635	O94864_301
YS-Q-2.raw	O94864	O94864	_IKEEPVSDITFPVSEELEADLASGDQS[Phospho (STY)]LPMGVLGAQSER_	0.000228873	3	58.5637	noloss	28	y	2	1.20363	O94864_301
YS-Q-2.raw	Q86TN4	Q86TN4	_KPLSLAGDEETEC[Carbamidomethyl (C)]QS[Phospho (STY)]SPK_	1.25e-05	2	269.105	H2O	3	b	1	33.0313	Q86TN4_239
YS-Q-2.raw	Q86TN4	Q86TN4	_KPLSLAGDEETEC[Carbamidomethyl (C)]QS[Phospho (STY)]SPK_	1.25e-05	2	269.105	noloss	3	b	1	18.306	Q86TN4_239
YS-Q-2.raw	Q86TN4	Q86TN4	_KPLSLAGDEETEC[Carbamidomethyl (C)]QS[Phospho (STY)]SPK_	1.25e-05	2	269.105	H2O	4	b	1	3.69294	Q86TN4_239
YS-Q-2.raw	Q86TN4	Q86TN4	_KPLSLAGDEETEC[Carbamidomethyl (C)]QS[Phospho (STY)]SPK_	1.25e-05	2	269.105	noloss	4	b	1	15.42	Q86TN4_239
YS-Q-2.raw	Q86TN4	Q86TN4	_KPLSLAGDEETEC[Carbamidomethyl (C)]QS[Phospho (STY)]SPK_	1.25e-05	2	269.105	H2O	5	b	1	13774.5	Q86TN4_239
YS-Q-2.raw	Q86TN4	Q86TN4	_KPLSLAGDEETEC[Carbamidomethyl (C)]QS[Phospho (STY)]SPK_	1.25e-05	2	269.105	noloss	5	b	1	11.4798	Q86TN4_239
YS-Q-2.raw	Q86TN4	Q86TN4	_KPLSLAGDEETEC[Carbamidomethyl (C)]QS[Phospho (STY)]SPK_	1.25e-05	2	269.105	H2O	6	b	1	49.0655	Q86TN4_239
YS-Q-2.raw	Q86TN4	Q86TN4	_KPLSLAGDEETEC[Carbamidomethyl (C)]QS[Phospho (STY)]SPK_	1.25e-05	2	269.105	noloss	6	b	1	8.7841	Q86TN4_239
YS-Q-2.raw	Q86TN4	Q86TN4	_KPLSLAGDEETEC[Carbamidomethyl (C)]QS[Phospho (STY)]SPK_	1.25e-05	2	269.105	noloss	7	b	1	11670	Q86TN4_239
YS-Q-2.raw	Q86TN4	Q86TN4	_KPLSLAGDEETEC[Carbamidomethyl (C)]QS[Phospho (STY)]SPK_	1.25e-05	2	269.105	noloss	8	b	1	3.71665	Q86TN4_239
YS-Q-2.raw	Q86TN4	Q86TN4	_KPLSLAGDEETEC[Carbamidomethyl (C)]QS[Phospho (STY)]SPK_	1.25e-05	2	269.105	noloss	9	b	1	8.46238	Q86TN4_239
YS-Q-2.raw	Q86TN4	Q86TN4	_KPLSLAGDEETEC[Carbamidomethyl (C)]QS[Phospho (STY)]SPK_	1.25e-05	2	269.105	noloss	10	b	1	16371.8	Q86TN4_239
YS-Q-2.raw	Q86TN4	Q86TN4	_KPLSLAGDEETEC[Carbamidomethyl (C)]QS[Phospho (STY)]SPK_	1.25e-05	2	269.105	noloss	11	b	1	7307.55	Q86TN4_239
YS-Q-2.raw	Q86TN4	Q86TN4	_KPLSLAGDEETEC[Carbamidomethyl (C)]QS[Phospho (STY)]SPK_	1.25e-05	2	269.105	noloss	12	b	1	17550.1	Q86TN4_239
YS-Q-2.raw	Q86TN4	Q86TN4	_KPLSLAGDEETEC[Carbamidomethyl (C)]QS[Phospho (STY)]SPK_	1.25e-05	2	269.105	noloss	13	b	2	0.98091	Q86TN4_239
YS-Q-2.raw	Q86TN4	Q86TN4	_KPLSLAGDEETEC[Carbamidomethyl (C)]QS[Phospho (STY)]SPK_	1.25e-05	2	269.105	noloss	13	b	1	2.37266	Q86TN4_239
YS-Q-2.raw	Q86TN4	Q86TN4	_KPLSLAGDEETEC[Carbamidomethyl (C)]QS[Phospho (STY)]SPK_	1.25e-05	2	269.105	noloss	14	b	2	0.000173098	Q86TN4_239
YS-Q-2.raw	Q86TN4	Q86TN4	_KPLSLAGDEETEC[Carbamidomethyl (C)]QS[Phospho (STY)]SPK_	1.25e-05	2	269.105	noloss	14	b	1	20270.1	Q86TN4_239
YS-Q-2.raw	Q86TN4	Q86TN4	_KPLSLAGDEETEC[Carbamidomethyl (C)]QS[Phospho (STY)]SPK_	1.25e-05	2	269.105	H3PO4	15	b	2	0.000552081	Q86TN4_239
YS-Q-2.raw	Q86TN4	Q86TN4	_KPLSLAGDEETEC[Carbamidomethyl (C)]QS[Phospho (STY)]SPK_	1.25e-05	2	269.105	H3PO4	15	b	1	1.03035	Q86TN4_239	TRUE
YS-Q-2.raw	Q86TN4	Q86TN4	_KPLSLAGDEETEC[Carbamidomethyl (C)]QS[Phospho (STY)]SPK_	1.25e-05	2	269.105	noloss	15	b	2	0.000770518	Q86TN4_239
YS-Q-2.raw	Q86TN4	Q86TN4	_KPLSLAGDEETEC[Carbamidomethyl (C)]QS[Phospho (STY)]SPK_	1.25e-05	2	269.105	noloss	15	b	1	1.12744	Q86TN4_239	TRUE
YS-Q-2.raw	Q86TN4	Q86TN4	_KPLSLAGDEETEC[Carbamidomethyl (C)]QS[Phospho (STY)]SPK_	1.25e-05	2	269.105	1(+H2+O)1(+H3+O4+P)	16	b	2	1.49758	Q86TN4_239
YS-Q-2.raw	Q86TN4	Q86TN4	_KPLSLAGDEETEC[Carbamidomethyl (C)]QS[Phospho (STY)]SPK_	1.25e-05	2	269.105	1(+H2+O)1(+H3+O4+P)	16	b	1	3.65433	Q86TN4_239
YS-Q-2.raw	Q86TN4	Q86TN4	_KPLSLAGDEETEC[Carbamidomethyl (C)]QS[Phospho (STY)]SPK_	1.25e-05	2	269.105	H3PO4	16	b	2	0.000318582	Q86TN4_239
YS-Q-2.raw	Q86TN4	Q86TN4	_KPLSLAGDEETEC[Carbamidomethyl (C)]QS[Phospho (STY)]SPK_	1.25e-05	2	269.105	H3PO4	16	b	1	14.1853	Q86TN4_239
YS-Q-2.raw	Q86TN4	Q86TN4	_KPLSLAGDEETEC[Carbamidomethyl (C)]QS[Phospho (STY)]SPK_	1.25e-05	2	269.105	H3PO4	17	b	2	11.2861	Q86TN4_239
YS-Q-2.raw	Q86TN4	Q86TN4	_KPLSLAGDEETEC[Carbamidomethyl (C)]QS[Phospho (STY)]SPK_	1.25e-05	2	269.105	H2O	3	y	1	15.8152	Q86TN4_239
YS-Q-2.raw	Q86TN4	Q86TN4	_KPLSLAGDEETEC[Carbamidomethyl (C)]QS[Phospho (STY)]SPK_	1.25e-05	2	269.105	noloss	3	y	1	1.41851	Q86TN4_239
YS-Q-2.raw	Q86TN4	Q86TN4	_KPLSLAGDEETEC[Carbamidomethyl (C)]QS[Phospho (STY)]SPK_	1.25e-05	2	269.105	1(+H2+O)1(+H3+O4+P)	4	y	1	16.0399	Q86TN4_239	TRUE
YS-Q-2.raw	Q86TN4	Q86TN4	_KPLSLAGDEETEC[Carbamidomethyl (C)]QS[Phospho (STY)]SPK_	1.25e-05	2	269.105	H3PO4	4	y	1	5.77765	Q86TN4_239	TRUE
YS-Q-2.raw	Q86TN4	Q86TN4	_KPLSLAGDEETEC[Carbamidomethyl (C)]QS[Phospho (STY)]SPK_	1.25e-05	2	269.105	noloss	4	y	1	6.565	Q86TN4_239	TRUE
YS-Q-2.raw	Q86TN4	Q86TN4	_KPLSLAGDEETEC[Carbamidomethyl (C)]QS[Phospho (STY)]SPK_	1.25e-05	2	269.105	noloss	5	y	1	1.16661	Q86TN4_239	TRUE
YS-Q-2.raw	Q86TN4	Q86TN4	_KPLSLAGDEETEC[Carbamidomethyl (C)]QS[Phospho (STY)]SPK_	1.25e-05	2	269.105	noloss	6	y	1	3.53212	Q86TN4_239	TRUE
YS-Q-2.raw	Q86TN4	Q86TN4	_KPLSLAGDEETEC[Carbamidomethyl (C)]QS[Phospho (STY)]SPK_	1.25e-05	2	269.105	noloss	7	y	1	2.39489	Q86TN4_239	TRUE
YS-Q-2.raw	Q86TN4	Q86TN4	_KPLSLAGDEETEC[Carbamidomethyl (C)]QS[Phospho (STY)]SPK_	1.25e-05	2	269.105	noloss	8	y	1	6.95463	Q86TN4_239
YS-Q-2.raw	Q86TN4	Q86TN4	_KPLSLAGDEETEC[Carbamidomethyl (C)]QS[Phospho (STY)]SPK_	1.25e-05	2	269.105	noloss	9	y	1	5.15151	Q86TN4_239
YS-Q-2.raw	Q86TN4	Q86TN4	_KPLSLAGDEETEC[Carbamidomethyl (C)]QS[Phospho (STY)]SPK_	1.25e-05	2	269.105	H2O	10	y	1	10181.6	Q86TN4_239
YS-Q-2.raw	Q86TN4	Q86TN4	_KPLSLAGDEETEC[Carbamidomethyl (C)]QS[Phospho (STY)]SPK_	1.25e-05	2	269.105	H3PO4	10	y	1	2.34013	Q86TN4_239
YS-Q-2.raw	Q86TN4	Q86TN4	_KPLSLAGDEETEC[Carbamidomethyl (C)]QS[Phospho (STY)]SPK_	1.25e-05	2	269.105	noloss	10	y	1	15206.2	Q86TN4_239
YS-Q-2.raw	Q86TN4	Q86TN4	_KPLSLAGDEETEC[Carbamidomethyl (C)]QS[Phospho (STY)]SPK_	1.25e-05	2	269.105	noloss	11	y	1	0.881759	Q86TN4_239
YS-Q-2.raw	Q86TN4	Q86TN4	_KPLSLAGDEETEC[Carbamidomethyl (C)]QS[Phospho (STY)]SPK_	1.25e-05	2	269.105	1(+H2+O)1(+H3+O4+P)	12	y	1	11.3522	Q86TN4_239
YS-Q-2.raw	Q86TN4	Q86TN4	_KPLSLAGDEETEC[Carbamidomethyl (C)]QS[Phospho (STY)]SPK_	1.25e-05	2	269.105	H3PO4	12	y	1	5.92312	Q86TN4_239
YS-Q-2.raw	Q86TN4	Q86TN4	_KPLSLAGDEETEC[Carbamidomethyl (C)]QS[Phospho (STY)]SPK_	1.25e-05	2	269.105	noloss	12	y	1	9.09725	Q86TN4_239
YS-Q-2.raw	Q86TN4	Q86TN4	_KPLSLAGDEETEC[Carbamidomethyl (C)]QS[Phospho (STY)]SPK_	1.25e-05	2	269.105	1(+H2+O)1(+H3+O4+P)	13	y	1	8.13218	Q86TN4_239
YS-Q-2.raw	Q86TN4	Q86TN4	_KPLSLAGDEETEC[Carbamidomethyl (C)]QS[Phospho (STY)]SPK_	1.25e-05	2	269.105	H3PO4	13	y	1	6.91224	Q86TN4_239
YS-Q-2.raw	Q86TN4	Q86TN4	_KPLSLAGDEETEC[Carbamidomethyl (C)]QS[Phospho (STY)]SPK_	1.25e-05	2	269.105	noloss	13	y	1	10.9559	Q86TN4_239
YS-Q-2.raw	Q86TN4	Q86TN4	_KPLSLAGDEETEC[Carbamidomethyl (C)]QS[Phospho (STY)]SPK_	1.25e-05	2	269.105	noloss	14	y	1	8504.52	Q86TN4_239
YS-Q-2.raw	Q86TN4	Q86TN4	_KPLSLAGDEETEC[Carbamidomethyl (C)]QS[Phospho (STY)]SPK_	1.25e-05	2	269.105	H3PO4	15	y	1	5090.43	Q86TN4_239
YS-Q-2.raw	Q86TN4	Q86TN4	_KPLSLAGDEETEC[Carbamidomethyl (C)]QS[Phospho (STY)]SPK_	1.25e-05	2	269.105	noloss	15	y	2	0.000319991	Q86TN4_239
YS-Q-2.raw	Q86TN4	Q86TN4	_KPLSLAGDEETEC[Carbamidomethyl (C)]QS[Phospho (STY)]SPK_	1.25e-05	2	269.105	noloss	15	y	1	16933.5	Q86TN4_239
YS-Q-2.raw	Q86TN4	Q86TN4	_KPLSLAGDEETEC[Carbamidomethyl (C)]QS[Phospho (STY)]SPK_	1.25e-05	2	269.105	H2O	16	y	2	0.000683094	Q86TN4_239
YS-Q-2.raw	Q86TN4	Q86TN4	_KPLSLAGDEETEC[Carbamidomethyl (C)]QS[Phospho (STY)]SPK_	1.25e-05	2	269.105	H3PO4	16	y	2	0.000398941	Q86TN4_239
YS-Q-2.raw	Q86TN4	Q86TN4	_KPLSLAGDEETEC[Carbamidomethyl (C)]QS[Phospho (STY)]SPK_	1.25e-05	2	269.105	noloss	16	y	2	0.854464	Q86TN4_239
YS-Q-2.raw	Q86TN4	Q86TN4	_KPLSLAGDEETEC[Carbamidomethyl (C)]QS[Phospho (STY)]SPK_	1.25e-05	2	269.105	1(+H2+O)1(+H3+O4+P)	17	y	2	11.2867	Q86TN4_239
YS-Q-2.raw	Q86TN4	Q86TN4	_KPLSLAGDEETEC[Carbamidomethyl (C)]QS[Phospho (STY)]SPK_	1.25e-05	2	269.105	H2O	17	y	2	0.380024	Q86TN4_239
YS-Q-2.raw	Q86TN4	Q86TN4	_KPLSLAGDEETEC[Carbamidomethyl (C)]QS[Phospho (STY)]SPK_	1.25e-05	2	269.105	H3PO4	17	y	2	0.000585234	Q86TN4_239
YS-Q-2.raw	Q86TN4	Q86TN4	_KPLSLAGDEETEC[Carbamidomethyl (C)]QS[Phospho (STY)]SPK_	1.25e-05	2	269.105	noloss	17	y	2	2.02186	Q86TN4_239
YS-Q-2.raw	Q8N350	Q8N350	_LAEPVVATPALVAAAPT[Phospho (STY)]SPDHS[Phospho (STY)]PA_	0.00103018	2	38.3601	noloss	3	b	1	0.923982	Q8N350_698
YS-Q-2.raw	Q8N350	Q8N350	_LAEPVVATPALVAAAPT[Phospho (STY)]SPDHS[Phospho (STY)]PA_	0.00103018	2	38.3601	noloss	4	b	1	1.49586	Q8N350_698
YS-Q-2.raw	Q8N350	Q8N350	_LAEPVVATPALVAAAPT[Phospho (STY)]SPDHS[Phospho (STY)]PA_	0.00103018	2	38.3601	noloss	5	b	1	5.37401	Q8N350_698
YS-Q-2.raw	Q8N350	Q8N350	_LAEPVVATPALVAAAPT[Phospho (STY)]SPDHS[Phospho (STY)]PA_	0.00103018	2	38.3601	noloss	6	b	1	4630.4	Q8N350_698
YS-Q-2.raw	Q8N350	Q8N350	_LAEPVVATPALVAAAPT[Phospho (STY)]SPDHS[Phospho (STY)]PA_	0.00103018	2	38.3601	noloss	7	b	1	2910.65	Q8N350_698
YS-Q-2.raw	Q8N350	Q8N350	_LAEPVVATPALVAAAPT[Phospho (STY)]SPDHS[Phospho (STY)]PA_	0.00103018	2	38.3601	H2O	8	b	1	2236.6	Q8N350_698
YS-Q-2.raw	Q8N350	Q8N350	_LAEPVVATPALVAAAPT[Phospho (STY)]SPDHS[Phospho (STY)]PA_	0.00103018	2	38.3601	noloss	8	b	2	1.09378	Q8N350_698
YS-Q-2.raw	Q8N350	Q8N350	_LAEPVVATPALVAAAPT[Phospho (STY)]SPDHS[Phospho (STY)]PA_	0.00103018	2	38.3601	noloss	8	b	1	3.71293	Q8N350_698
YS-Q-2.raw	Q8N350	Q8N350	_LAEPVVATPALVAAAPT[Phospho (STY)]SPDHS[Phospho (STY)]PA_	0.00103018	2	38.3601	noloss	9	b	1	1.21309	Q8N350_698
YS-Q-2.raw	Q8N350	Q8N350	_LAEPVVATPALVAAAPT[Phospho (STY)]SPDHS[Phospho (STY)]PA_	0.00103018	2	38.3601	noloss	10	b	1	1.21345	Q8N350_698
YS-Q-2.raw	Q8N350	Q8N350	_LAEPVVATPALVAAAPT[Phospho (STY)]SPDHS[Phospho (STY)]PA_	0.00103018	2	38.3601	noloss	11	b	1	0.978608	Q8N350_698
YS-Q-2.raw	Q8N350	Q8N350	_LAEPVVATPALVAAAPT[Phospho (STY)]SPDHS[Phospho (STY)]PA_	0.00103018	2	38.3601	H2O	12	b	1	1.12461	Q8N350_698
YS-Q-2.raw	Q8N350	Q8N350	_LAEPVVATPALVAAAPT[Phospho (STY)]SPDHS[Phospho (STY)]PA_	0.00103018	2	38.3601	noloss	12	b	1	1.22152	Q8N350_698
YS-Q-2.raw	Q8N350	Q8N350	_LAEPVVATPALVAAAPT[Phospho (STY)]SPDHS[Phospho (STY)]PA_	0.00103018	2	38.3601	H2O	13	b	1	1.07983	Q8N350_698
YS-Q-2.raw	Q8N350	Q8N350	_LAEPVVATPALVAAAPT[Phospho (STY)]SPDHS[Phospho (STY)]PA_	0.00103018	2	38.3601	noloss	13	b	1	0.000323915	Q8N350_698
YS-Q-2.raw	Q8N350	Q8N350	_LAEPVVATPALVAAAPT[Phospho (STY)]SPDHS[Phospho (STY)]PA_	0.00103018	2	38.3601	noloss	14	b	1	1.06708	Q8N350_698
YS-Q-2.raw	Q8N350	Q8N350	_LAEPVVATPALVAAAPT[Phospho (STY)]SPDHS[Phospho (STY)]PA_	0.00103018	2	38.3601	H2O	15	b	1	1.12187	Q8N350_698
YS-Q-2.raw	Q8N350	Q8N350	_LAEPVVATPALVAAAPT[Phospho (STY)]SPDHS[Phospho (STY)]PA_	0.00103018	2	38.3601	noloss	15	b	1	0.000120053	Q8N350_698
YS-Q-2.raw	Q8N350	Q8N350	_LAEPVVATPALVAAAPT[Phospho (STY)]SPDHS[Phospho (STY)]PA_	0.00103018	2	38.3601	noloss	17	b	2	1.21182	Q8N350_698	TRUE
YS-Q-2.raw	Q8N350	Q8N350	_LAEPVVATPALVAAAPT[Phospho (STY)]SPDHS[Phospho (STY)]PA_	0.00103018	2	38.3601	H3PO4	22	b	2	0.000378324	Q8N350_698
YS-Q-2.raw	Q8N350	Q8N350	_LAEPVVATPALVAAAPT[Phospho (STY)]SPDHS[Phospho (STY)]PA_	0.00103018	2	38.3601	noloss	3	y	1	1.16912	Q8N350_698
YS-Q-2.raw	Q8N350	Q8N350	_LAEPVVATPALVAAAPT[Phospho (STY)]SPDHS[Phospho (STY)]PA_	0.00103018	2	38.3601	H3PO4	4	y	1	0.935925	Q8N350_698
YS-Q-2.raw	Q8N350	Q8N350	_LAEPVVATPALVAAAPT[Phospho (STY)]SPDHS[Phospho (STY)]PA_	0.00103018	2	38.3601	noloss	4	y	1	3686.02	Q8N350_698
YS-Q-2.raw	Q8N350	Q8N350	_LAEPVVATPALVAAAPT[Phospho (STY)]SPDHS[Phospho (STY)]PA_	0.00103018	2	38.3601	H3PO4	6	y	1	1.33311	Q8N350_698
YS-Q-2.raw	Q8N350	Q8N350	_LAEPVVATPALVAAAPT[Phospho (STY)]SPDHS[Phospho (STY)]PA_	0.00103018	2	38.3601	noloss	6	y	1	0.814111	Q8N350_698
YS-Q-2.raw	Q8N350	Q8N350	_LAEPVVATPALVAAAPT[Phospho (STY)]SPDHS[Phospho (STY)]PA_	0.00103018	2	38.3601	H3PO4	7	y	1	0.000830446	Q8N350_698
YS-Q-2.raw	Q8N350	Q8N350	_LAEPVVATPALVAAAPT[Phospho (STY)]SPDHS[Phospho (STY)]PA_	0.00103018	2	38.3601	noloss	7	y	1	0.000800172	Q8N350_698
YS-Q-2.raw	Q8N350	Q8N350	_LAEPVVATPALVAAAPT[Phospho (STY)]SPDHS[Phospho (STY)]PA_	0.00103018	2	38.3601	1(+H2+O)1(+H3+O4+P)	9	y	1	0.521415	Q8N350_698
YS-Q-2.raw	Q8N350	Q8N350	_LAEPVVATPALVAAAPT[Phospho (STY)]SPDHS[Phospho (STY)]PA_	0.00103018	2	38.3601	2(+H3+O4+P)	9	y	1	7.3705	Q8N350_698	TRUE
YS-Q-2.raw	Q8N350	Q8N350	_LAEPVVATPALVAAAPT[Phospho (STY)]SPDHS[Phospho (STY)]PA_	0.00103018	2	38.3601	H2O	9	y	1	1.30083	Q8N350_698	TRUE
YS-Q-2.raw	Q8N350	Q8N350	_LAEPVVATPALVAAAPT[Phospho (STY)]SPDHS[Phospho (STY)]PA_	0.00103018	2	38.3601	H3PO4	9	y	1	7647.81	Q8N350_698	TRUE
YS-Q-2.raw	Q8N350	Q8N350	_LAEPVVATPALVAAAPT[Phospho (STY)]SPDHS[Phospho (STY)]PA_	0.00103018	2	38.3601	noloss	9	y	1	8.4795	Q8N350_698	TRUE
YS-Q-2.raw	Q8N350	Q8N350	_LAEPVVATPALVAAAPT[Phospho (STY)]SPDHS[Phospho (STY)]PA_	0.00103018	2	38.3601	1(+H2+O)1(+H3+O4+P)	10	y	1	0.00063808	Q8N350_698
YS-Q-2.raw	Q8N350	Q8N350	_LAEPVVATPALVAAAPT[Phospho (STY)]SPDHS[Phospho (STY)]PA_	0.00103018	2	38.3601	2(+H3+O4+P)	10	y	1	0.000431403	Q8N350_698
YS-Q-2.raw	Q8N350	Q8N350	_LAEPVVATPALVAAAPT[Phospho (STY)]SPDHS[Phospho (STY)]PA_	0.00103018	2	38.3601	H2O	10	y	1	1.13345	Q8N350_698	TRUE
YS-Q-2.raw	Q8N350	Q8N350	_LAEPVVATPALVAAAPT[Phospho (STY)]SPDHS[Phospho (STY)]PA_	0.00103018	2	38.3601	H3PO4	10	y	1	1.10833	Q8N350_698	TRUE
YS-Q-2.raw	Q8N350	Q8N350	_LAEPVVATPALVAAAPT[Phospho (STY)]SPDHS[Phospho (STY)]PA_	0.00103018	2	38.3601	noloss	10	y	1	3.94369	Q8N350_698	TRUE
YS-Q-2.raw	Q8N350	Q8N350	_LAEPVVATPALVAAAPT[Phospho (STY)]SPDHS[Phospho (STY)]PA_	0.00103018	2	38.3601	1(+H2+O)1(+H3+O4+P)	11	y	1	0.000964099	Q8N350_698
YS-Q-2.raw	Q8N350	Q8N350	_LAEPVVATPALVAAAPT[Phospho (STY)]SPDHS[Phospho (STY)]PA_	0.00103018	2	38.3601	2(+H3+O4+P)	11	y	1	0.000769173	Q8N350_698
YS-Q-2.raw	Q8N350	Q8N350	_LAEPVVATPALVAAAPT[Phospho (STY)]SPDHS[Phospho (STY)]PA_	0.00103018	2	38.3601	H3PO4	11	y	1	1.32184	Q8N350_698	TRUE
YS-Q-2.raw	Q8N350	Q8N350	_LAEPVVATPALVAAAPT[Phospho (STY)]SPDHS[Phospho (STY)]PA_	0.00103018	2	38.3601	noloss	11	y	1	1.15068	Q8N350_698	TRUE
YS-Q-2.raw	Q8N350	Q8N350	_LAEPVVATPALVAAAPT[Phospho (STY)]SPDHS[Phospho (STY)]PA_	0.00103018	2	38.3601	1(+H2+O)1(+H3+O4+P)	12	y	1	2.89102	Q8N350_698	TRUE
YS-Q-2.raw	Q8N350	Q8N350	_LAEPVVATPALVAAAPT[Phospho (STY)]SPDHS[Phospho (STY)]PA_	0.00103018	2	38.3601	2(+H3+O4+P)	12	y	1	0.00129058	Q8N350_698
YS-Q-2.raw	Q8N350	Q8N350	_LAEPVVATPALVAAAPT[Phospho (STY)]SPDHS[Phospho (STY)]PA_	0.00103018	2	38.3601	H2O	12	y	1	0.000978626	Q8N350_698
YS-Q-2.raw	Q8N350	Q8N350	_LAEPVVATPALVAAAPT[Phospho (STY)]SPDHS[Phospho (STY)]PA_	0.00103018	2	38.3601	H3PO4	12	y	1	0.943813	Q8N350_698
YS-Q-2.raw	Q8N350	Q8N350	_LAEPVVATPALVAAAPT[Phospho (STY)]SPDHS[Phospho (STY)]PA_	0.00103018	2	38.3601	noloss	12	y	1	2860.21	Q8N350_698	TRUE
YS-Q-2.raw	Q8N350	Q8N350	_LAEPVVATPALVAAAPT[Phospho (STY)]SPDHS[Phospho (STY)]PA_	0.00103018	2	38.3601	H3PO4	13	y	1	0.000420114	Q8N350_698
YS-Q-2.raw	Q8N350	Q8N350	_LAEPVVATPALVAAAPT[Phospho (STY)]SPDHS[Phospho (STY)]PA_	0.00103018	2	38.3601	noloss	13	y	1	2154.06	Q8N350_698	TRUE
YS-Q-2.raw	Q8N350	Q8N350	_LAEPVVATPALVAAAPT[Phospho (STY)]SPDHS[Phospho (STY)]PA_	0.00103018	2	38.3601	H3PO4	14	y	1	0.000349505	Q8N350_698
YS-Q-2.raw	Q8N350	Q8N350	_LAEPVVATPALVAAAPT[Phospho (STY)]SPDHS[Phospho (STY)]PA_	0.00103018	2	38.3601	noloss	14	y	1	6.69e-05	Q8N350_698
YS-Q-2.raw	Q8N350	Q8N350	_LAEPVVATPALVAAAPT[Phospho (STY)]SPDHS[Phospho (STY)]PA_	0.00103018	2	38.3601	1(+H2+O)1(+H3+O4+P)	16	y	1	3252.91	Q8N350_698	TRUE
YS-Q-2.raw	Q8N350	Q8N350	_LAEPVVATPALVAAAPT[Phospho (STY)]SPDHS[Phospho (STY)]PA_	0.00103018	2	38.3601	2(+H3+O4+P)	16	y	1	1.11531	Q8N350_698	TRUE
YS-Q-2.raw	Q8N350	Q8N350	_LAEPVVATPALVAAAPT[Phospho (STY)]SPDHS[Phospho (STY)]PA_	0.00103018	2	38.3601	H2O	16	y	1	1.16478	Q8N350_698	TRUE
YS-Q-2.raw	Q8N350	Q8N350	_LAEPVVATPALVAAAPT[Phospho (STY)]SPDHS[Phospho (STY)]PA_	0.00103018	2	38.3601	H3PO4	16	y	1	0.582693	Q8N350_698
YS-Q-2.raw	Q8N350	Q8N350	_LAEPVVATPALVAAAPT[Phospho (STY)]SPDHS[Phospho (STY)]PA_	0.00103018	2	38.3601	noloss	16	y	2	1.12862	Q8N350_698	TRUE
YS-Q-2.raw	Q8N350	Q8N350	_LAEPVVATPALVAAAPT[Phospho (STY)]SPDHS[Phospho (STY)]PA_	0.00103018	2	38.3601	noloss	16	y	1	1.14197	Q8N350_698	TRUE
YS-Q-2.raw	Q8N350	Q8N350	_LAEPVVATPALVAAAPT[Phospho (STY)]SPDHS[Phospho (STY)]PA_	0.00103018	2	38.3601	noloss	17	y	1	1.06434	Q8N350_698
YS-Q-2.raw	Q8N350	Q8N350	_LAEPVVATPALVAAAPT[Phospho (STY)]SPDHS[Phospho (STY)]PA_	0.00103018	2	38.3601	noloss	17	y	2	1.10603	Q8N350_698
YS-Q-2.raw	Q8N350	Q8N350	_LAEPVVATPALVAAAPT[Phospho (STY)]SPDHS[Phospho (STY)]PA_	0.00103018	2	38.3601	noloss	18	y	2	0.000903177	Q8N350_698
YS-Q-2.raw	Q8N350	Q8N350	_LAEPVVATPALVAAAPT[Phospho (STY)]SPDHS[Phospho (STY)]PA_	0.00103018	2	38.3601	H2O	21	y	2	1.23018	Q8N350_698
YS-Q-2.raw	Q8N350	Q8N350	_LAEPVVATPALVAAAPT[Phospho (STY)]SPDHS[Phospho (STY)]PA_	0.00103018	2	38.3601	H3PO4	21	y	2	1.26886	Q8N350_698
YS-Q-2.raw	Q8N350	Q8N350	_LAEPVVATPALVAAAPT[Phospho (STY)]SPDHS[Phospho (STY)]PA_	0.00103018	2	38.3601	noloss	21	y	2	1.09527	Q8N350_698
YS-Q-2.raw	Q9P1Y6	Q9P1Y6	_LEAAGSFNSDDDAES[Phospho (STY)]C[Carbamidomethyl (C)]PIC[Carbamidomethyl (C)]LNAFR_	7.51e-05	2	89.5642	noloss	3	b	1	1.8461	Q9P1Y6_107
YS-Q-2.raw	Q9P1Y6	Q9P1Y6	_LEAAGSFNSDDDAES[Phospho (STY)]C[Carbamidomethyl (C)]PIC[Carbamidomethyl (C)]LNAFR_	7.51e-05	2	89.5642	noloss	4	b	1	0.000814796	Q9P1Y6_107
YS-Q-2.raw	Q9P1Y6	Q9P1Y6	_LEAAGSFNSDDDAES[Phospho (STY)]C[Carbamidomethyl (C)]PIC[Carbamidomethyl (C)]LNAFR_	7.51e-05	2	89.5642	noloss	3	y	1	6.47331	Q9P1Y6_107
YS-Q-2.raw	Q9P1Y6	Q9P1Y6	_LEAAGSFNSDDDAES[Phospho (STY)]C[Carbamidomethyl (C)]PIC[Carbamidomethyl (C)]LNAFR_	7.51e-05	2	89.5642	noloss	4	y	1	14.1283	Q9P1Y6_107
YS-Q-2.raw	Q9P1Y6	Q9P1Y6	_LEAAGSFNSDDDAES[Phospho (STY)]C[Carbamidomethyl (C)]PIC[Carbamidomethyl (C)]LNAFR_	7.51e-05	2	89.5642	noloss	5	y	1	9.16809	Q9P1Y6_107
YS-Q-2.raw	Q9P1Y6	Q9P1Y6	_LEAAGSFNSDDDAES[Phospho (STY)]C[Carbamidomethyl (C)]PIC[Carbamidomethyl (C)]LNAFR_	7.51e-05	2	89.5642	noloss	6	y	1	21.5852	Q9P1Y6_107
YS-Q-2.raw	Q9P1Y6	Q9P1Y6	_LEAAGSFNSDDDAES[Phospho (STY)]C[Carbamidomethyl (C)]PIC[Carbamidomethyl (C)]LNAFR_	7.51e-05	2	89.5642	noloss	8	y	1	37.6883	Q9P1Y6_107
YS-Q-2.raw	Q9P1Y6	Q9P1Y6	_LEAAGSFNSDDDAES[Phospho (STY)]C[Carbamidomethyl (C)]PIC[Carbamidomethyl (C)]LNAFR_	7.51e-05	2	89.5642	noloss	9	y	1	20.3749	Q9P1Y6_107
YS-Q-2.raw	Q9P1Y6	Q9P1Y6	_LEAAGSFNSDDDAES[Phospho (STY)]C[Carbamidomethyl (C)]PIC[Carbamidomethyl (C)]LNAFR_	7.51e-05	2	89.5642	H3PO4	10	y	1	0.00031999	Q9P1Y6_107
YS-Q-2.raw	Q9P1Y6	Q9P1Y6	_LEAAGSFNSDDDAES[Phospho (STY)]C[Carbamidomethyl (C)]PIC[Carbamidomethyl (C)]LNAFR_	7.51e-05	2	89.5642	noloss	10	y	1	0.000524062	Q9P1Y6_107
YS-Q-2.raw	Q9P1Y6	Q9P1Y6	_LEAAGSFNSDDDAES[Phospho (STY)]C[Carbamidomethyl (C)]PIC[Carbamidomethyl (C)]LNAFR_	7.51e-05	2	89.5642	H3PO4	11	y	1	1.24583	Q9P1Y6_107	TRUE
YS-Q-2.raw	Q9P1Y6	Q9P1Y6	_LEAAGSFNSDDDAES[Phospho (STY)]C[Carbamidomethyl (C)]PIC[Carbamidomethyl (C)]LNAFR_	7.51e-05	2	89.5642	H3PO4	22	y	2	0.916462	Q9P1Y6_107
YS-Q-2.raw	Q9P1Y6	Q9P1Y6	_LEAAGSFNSDDDAES[Phospho (STY)]C[Carbamidomethyl (C)]PIC[Carbamidomethyl (C)]LNAFR_	7.51e-05	2	89.5642	noloss	22	y	2	1.26213	Q9P1Y6_107
YS-Q-2.raw	Q641Q2;Q9Y4E1	Q641Q2;Q9Y4E1	_LLEPSVGSLFGDDEDDDLFSS[Phospho (STY)]AK_	1.37e-05	2	71.8056	noloss	3	b	1	2.08403	Q641Q2_890
YS-Q-2.raw	Q641Q2;Q9Y4E1	Q641Q2;Q9Y4E1	_LLEPSVGSLFGDDEDDDLFSS[Phospho (STY)]AK_	1.37e-05	2	71.8056	noloss	4	b	1	0.000709372	Q641Q2_890
YS-Q-2.raw	Q641Q2;Q9Y4E1	Q641Q2;Q9Y4E1	_LLEPSVGSLFGDDEDDDLFSS[Phospho (STY)]AK_	1.37e-05	2	71.8056	H2O	5	b	1	0.000654276	Q641Q2_890
YS-Q-2.raw	Q641Q2;Q9Y4E1	Q641Q2;Q9Y4E1	_LLEPSVGSLFGDDEDDDLFSS[Phospho (STY)]AK_	1.37e-05	2	71.8056	noloss	5	b	1	1.19551	Q641Q2_890
YS-Q-2.raw	Q641Q2;Q9Y4E1	Q641Q2;Q9Y4E1	_LLEPSVGSLFGDDEDDDLFSS[Phospho (STY)]AK_	1.37e-05	2	71.8056	H2O	6	b	1	3.23051	Q641Q2_890
YS-Q-2.raw	Q641Q2;Q9Y4E1	Q641Q2;Q9Y4E1	_LLEPSVGSLFGDDEDDDLFSS[Phospho (STY)]AK_	1.37e-05	2	71.8056	noloss	6	b	1	1.1673	Q641Q2_890
YS-Q-2.raw	Q641Q2;Q9Y4E1	Q641Q2;Q9Y4E1	_LLEPSVGSLFGDDEDDDLFSS[Phospho (STY)]AK_	1.37e-05	2	71.8056	noloss	7	b	1	1.41262	Q641Q2_890
YS-Q-2.raw	Q641Q2;Q9Y4E1	Q641Q2;Q9Y4E1	_LLEPSVGSLFGDDEDDDLFSS[Phospho (STY)]AK_	1.37e-05	2	71.8056	H2O	8	b	1	1.27522	Q641Q2_890
YS-Q-2.raw	Q641Q2;Q9Y4E1	Q641Q2;Q9Y4E1	_LLEPSVGSLFGDDEDDDLFSS[Phospho (STY)]AK_	1.37e-05	2	71.8056	noloss	8	b	1	2473.19	Q641Q2_890
YS-Q-2.raw	Q641Q2;Q9Y4E1	Q641Q2;Q9Y4E1	_LLEPSVGSLFGDDEDDDLFSS[Phospho (STY)]AK_	1.37e-05	2	71.8056	H2O	9	b	1	1.19702	Q641Q2_890
YS-Q-2.raw	Q641Q2;Q9Y4E1	Q641Q2;Q9Y4E1	_LLEPSVGSLFGDDEDDDLFSS[Phospho (STY)]AK_	1.37e-05	2	71.8056	noloss	9	b	1	2823.21	Q641Q2_890
YS-Q-2.raw	Q641Q2;Q9Y4E1	Q641Q2;Q9Y4E1	_LLEPSVGSLFGDDEDDDLFSS[Phospho (STY)]AK_	1.37e-05	2	71.8056	noloss	10	b	1	0.82038	Q641Q2_890
YS-Q-2.raw	Q641Q2;Q9Y4E1	Q641Q2;Q9Y4E1	_LLEPSVGSLFGDDEDDDLFSS[Phospho (STY)]AK_	1.37e-05	2	71.8056	noloss	3	y	1	1.26156	Q641Q2_890	TRUE
YS-Q-2.raw	Q641Q2;Q9Y4E1	Q641Q2;Q9Y4E1	_LLEPSVGSLFGDDEDDDLFSS[Phospho (STY)]AK_	1.37e-05	2	71.8056	1(+H2+O)1(+H3+O4+P)	4	y	1	4.74212	Q641Q2_890
YS-Q-2.raw	Q641Q2;Q9Y4E1	Q641Q2;Q9Y4E1	_LLEPSVGSLFGDDEDDDLFSS[Phospho (STY)]AK_	1.37e-05	2	71.8056	H3PO4	4	y	1	3.80488	Q641Q2_890
YS-Q-2.raw	Q641Q2;Q9Y4E1	Q641Q2;Q9Y4E1	_LLEPSVGSLFGDDEDDDLFSS[Phospho (STY)]AK_	1.37e-05	2	71.8056	noloss	4	y	1	3537.69	Q641Q2_890
YS-Q-2.raw	Q641Q2;Q9Y4E1	Q641Q2;Q9Y4E1	_LLEPSVGSLFGDDEDDDLFSS[Phospho (STY)]AK_	1.37e-05	2	71.8056	H3PO4	5	y	1	4780.73	Q641Q2_890
YS-Q-2.raw	Q641Q2;Q9Y4E1	Q641Q2;Q9Y4E1	_LLEPSVGSLFGDDEDDDLFSS[Phospho (STY)]AK_	1.37e-05	2	71.8056	noloss	5	y	1	6084.04	Q641Q2_890
YS-Q-2.raw	Q641Q2;Q9Y4E1	Q641Q2;Q9Y4E1	_LLEPSVGSLFGDDEDDDLFSS[Phospho (STY)]AK_	1.37e-05	2	71.8056	H3PO4	6	y	1	1.15666	Q641Q2_890
YS-Q-2.raw	Q641Q2;Q9Y4E1	Q641Q2;Q9Y4E1	_LLEPSVGSLFGDDEDDDLFSS[Phospho (STY)]AK_	1.37e-05	2	71.8056	noloss	6	y	1	1.85982	Q641Q2_890
YS-Q-2.raw	Q641Q2;Q9Y4E1	Q641Q2;Q9Y4E1	_LLEPSVGSLFGDDEDDDLFSS[Phospho (STY)]AK_	1.37e-05	2	71.8056	H3PO4	7	y	1	0.919041	Q641Q2_890
YS-Q-2.raw	Q641Q2;Q9Y4E1	Q641Q2;Q9Y4E1	_LLEPSVGSLFGDDEDDDLFSS[Phospho (STY)]AK_	1.37e-05	2	71.8056	noloss	7	y	1	2205.27	Q641Q2_890
YS-Q-2.raw	Q641Q2;Q9Y4E1	Q641Q2;Q9Y4E1	_LLEPSVGSLFGDDEDDDLFSS[Phospho (STY)]AK_	1.37e-05	2	71.8056	noloss	8	y	1	1591.52	Q641Q2_890
YS-Q-2.raw	Q641Q2;Q9Y4E1	Q641Q2;Q9Y4E1	_LLEPSVGSLFGDDEDDDLFSS[Phospho (STY)]AK_	1.37e-05	2	71.8056	noloss	9	y	1	1.71122	Q641Q2_890
YS-Q-2.raw	Q641Q2;Q9Y4E1	Q641Q2;Q9Y4E1	_LLEPSVGSLFGDDEDDDLFSS[Phospho (STY)]AK_	1.37e-05	2	71.8056	H3PO4	10	y	1	0.826042	Q641Q2_890
YS-Q-2.raw	Q641Q2;Q9Y4E1	Q641Q2;Q9Y4E1	_LLEPSVGSLFGDDEDDDLFSS[Phospho (STY)]AK_	1.37e-05	2	71.8056	noloss	10	y	1	0.000591043	Q641Q2_890
YS-Q-2.raw	Q641Q2;Q9Y4E1	Q641Q2;Q9Y4E1	_LLEPSVGSLFGDDEDDDLFSS[Phospho (STY)]AK_	1.37e-05	2	71.8056	H3PO4	11	y	1	0.000487536	Q641Q2_890
YS-Q-2.raw	Q641Q2;Q9Y4E1	Q641Q2;Q9Y4E1	_LLEPSVGSLFGDDEDDDLFSS[Phospho (STY)]AK_	1.37e-05	2	71.8056	noloss	11	y	1	2756.88	Q641Q2_890
YS-Q-2.raw	Q641Q2;Q9Y4E1	Q641Q2;Q9Y4E1	_LLEPSVGSLFGDDEDDDLFSS[Phospho (STY)]AK_	1.37e-05	2	71.8056	noloss	12	y	1	0.000483782	Q641Q2_890
YS-Q-2.raw	Q641Q2;Q9Y4E1	Q641Q2;Q9Y4E1	_LLEPSVGSLFGDDEDDDLFSS[Phospho (STY)]AK_	1.37e-05	2	71.8056	1(+H2+O)1(+H3+O4+P)	13	y	1	5.18577	Q641Q2_890
YS-Q-2.raw	Q641Q2;Q9Y4E1	Q641Q2;Q9Y4E1	_LLEPSVGSLFGDDEDDDLFSS[Phospho (STY)]AK_	1.37e-05	2	71.8056	H3PO4	13	y	1	3.00724	Q641Q2_890
YS-Q-2.raw	Q641Q2;Q9Y4E1	Q641Q2;Q9Y4E1	_LLEPSVGSLFGDDEDDDLFSS[Phospho (STY)]AK_	1.37e-05	2	71.8056	noloss	13	y	1	6772.24	Q641Q2_890
YS-Q-2.raw	Q641Q2;Q9Y4E1	Q641Q2;Q9Y4E1	_LLEPSVGSLFGDDEDDDLFSS[Phospho (STY)]AK_	1.37e-05	2	71.8056	1(+H2+O)1(+H3+O4+P)	14	y	1	6.86327	Q641Q2_890
YS-Q-2.raw	Q641Q2;Q9Y4E1	Q641Q2;Q9Y4E1	_LLEPSVGSLFGDDEDDDLFSS[Phospho (STY)]AK_	1.37e-05	2	71.8056	H3PO4	14	y	1	1.48347	Q641Q2_890
YS-Q-2.raw	Q641Q2;Q9Y4E1	Q641Q2;Q9Y4E1	_LLEPSVGSLFGDDEDDDLFSS[Phospho (STY)]AK_	1.37e-05	2	71.8056	noloss	14	y	1	4311.19	Q641Q2_890
YS-Q-2.raw	Q641Q2;Q9Y4E1	Q641Q2;Q9Y4E1	_LLEPSVGSLFGDDEDDDLFSS[Phospho (STY)]AK_	1.37e-05	2	71.8056	H3PO4	15	y	1	0.989425	Q641Q2_890
YS-Q-2.raw	Q641Q2;Q9Y4E1	Q641Q2;Q9Y4E1	_LLEPSVGSLFGDDEDDDLFSS[Phospho (STY)]AK_	1.37e-05	2	71.8056	noloss	15	y	1	1.06886	Q641Q2_890
YS-Q-2.raw	Q641Q2;Q9Y4E1	Q641Q2;Q9Y4E1	_LLEPSVGSLFGDDEDDDLFSS[Phospho (STY)]AK_	1.37e-05	2	71.8056	H3PO4	17	y	1	0.543234	Q641Q2_890
YS-Q-2.raw	Q641Q2;Q9Y4E1	Q641Q2;Q9Y4E1	_LLEPSVGSLFGDDEDDDLFSS[Phospho (STY)]AK_	1.37e-05	2	71.8056	noloss	18	y	2	1.07132	Q641Q2_890
YS-Q-2.raw	Q641Q2;Q9Y4E1	Q641Q2;Q9Y4E1	_LLEPSVGSLFGDDEDDDLFSS[Phospho (STY)]AK_	1.37e-05	2	71.8056	H2O	20	y	2	0.904075	Q641Q2_890
YS-Q-2.raw	Q641Q2;Q9Y4E1	Q641Q2;Q9Y4E1	_LLEPSVGSLFGDDEDDDLFSS[Phospho (STY)]AK_	1.37e-05	2	71.8056	H3PO4	20	y	2	0.429881	Q641Q2_890
YS-Q-2.raw	Q641Q2;Q9Y4E1	Q641Q2;Q9Y4E1	_LLEPSVGSLFGDDEDDDLFSS[Phospho (STY)]AK_	1.37e-05	2	71.8056	noloss	20	y	2	3.14075	Q641Q2_890
YS-Q-2.raw	Q641Q2;Q9Y4E1	Q641Q2;Q9Y4E1	_LLEPSVGSLFGDDEDDDLFSS[Phospho (STY)]AK_	1.37e-05	2	71.8056	H2O	21	y	2	0.000624278	Q641Q2_890
YS-Q-2.raw	Q641Q2;Q9Y4E1	Q641Q2;Q9Y4E1	_LLEPSVGSLFGDDEDDDLFSS[Phospho (STY)]AK_	1.37e-05	2	71.8056	H3PO4	21	y	2	0.00068832	Q641Q2_890
YS-Q-2.raw	Q641Q2;Q9Y4E1	Q641Q2;Q9Y4E1	_LLEPSVGSLFGDDEDDDLFSS[Phospho (STY)]AK_	1.37e-05	2	71.8056	noloss	21	y	2	0.000717612	Q641Q2_890
YS-Q-2.raw	O95801	O95801	_LS[Phospho (STY)]EAAC[Carbamidomethyl (C)]EDEDSAS[Phospho (STY)]EGLGELFLDGLSTENPHGAR_	0.000233509	3	83.6117	H3PO4	3	b	1	4.00677	O95801_234	TRUE
YS-Q-2.raw	O95801	O95801	_LS[Phospho (STY)]EAAC[Carbamidomethyl (C)]EDEDSAS[Phospho (STY)]EGLGELFLDGLSTENPHGAR_	0.000233509	3	83.6117	H3PO4	4	b	1	1.1031	O95801_234	TRUE
YS-Q-2.raw	O95801	O95801	_LS[Phospho (STY)]EAAC[Carbamidomethyl (C)]EDEDSAS[Phospho (STY)]EGLGELFLDGLSTENPHGAR_	0.000233509	3	83.6117	H3PO4	5	b	1	1.9194	O95801_234	TRUE
YS-Q-2.raw	O95801	O95801	_LS[Phospho (STY)]EAAC[Carbamidomethyl (C)]EDEDSAS[Phospho (STY)]EGLGELFLDGLSTENPHGAR_	0.000233509	3	83.6117	H3PO4	6	b	1	1.23449	O95801_234	TRUE
YS-Q-2.raw	O95801	O95801	_LS[Phospho (STY)]EAAC[Carbamidomethyl (C)]EDEDSAS[Phospho (STY)]EGLGELFLDGLSTENPHGAR_	0.000233509	3	83.6117	noloss	3	y	1	4.00325	O95801_234
YS-Q-2.raw	O95801	O95801	_LS[Phospho (STY)]EAAC[Carbamidomethyl (C)]EDEDSAS[Phospho (STY)]EGLGELFLDGLSTENPHGAR_	0.000233509	3	83.6117	noloss	4	y	1	1.13399	O95801_234
YS-Q-2.raw	O95801	O95801	_LS[Phospho (STY)]EAAC[Carbamidomethyl (C)]EDEDSAS[Phospho (STY)]EGLGELFLDGLSTENPHGAR_	0.000233509	3	83.6117	noloss	5	y	1	42.0668	O95801_234
YS-Q-2.raw	O95801	O95801	_LS[Phospho (STY)]EAAC[Carbamidomethyl (C)]EDEDSAS[Phospho (STY)]EGLGELFLDGLSTENPHGAR_	0.000233509	3	83.6117	noloss	6	y	1	242.467	O95801_234
YS-Q-2.raw	O95801	O95801	_LS[Phospho (STY)]EAAC[Carbamidomethyl (C)]EDEDSAS[Phospho (STY)]EGLGELFLDGLSTENPHGAR_	0.000233509	3	83.6117	noloss	7	y	1	11.205	O95801_234
YS-Q-2.raw	O95801	O95801	_LS[Phospho (STY)]EAAC[Carbamidomethyl (C)]EDEDSAS[Phospho (STY)]EGLGELFLDGLSTENPHGAR_	0.000233509	3	83.6117	noloss	8	y	1	202.692	O95801_234
YS-Q-2.raw	O95801	O95801	_LS[Phospho (STY)]EAAC[Carbamidomethyl (C)]EDEDSAS[Phospho (STY)]EGLGELFLDGLSTENPHGAR_	0.000233509	3	83.6117	H2O	9	y	1	1.23762	O95801_234
YS-Q-2.raw	O95801	O95801	_LS[Phospho (STY)]EAAC[Carbamidomethyl (C)]EDEDSAS[Phospho (STY)]EGLGELFLDGLSTENPHGAR_	0.000233509	3	83.6117	noloss	9	y	1	16.9976	O95801_234
YS-Q-2.raw	O95801	O95801	_LS[Phospho (STY)]EAAC[Carbamidomethyl (C)]EDEDSAS[Phospho (STY)]EGLGELFLDGLSTENPHGAR_	0.000233509	3	83.6117	noloss	9	y	2	3227.9	O95801_234
YS-Q-2.raw	O95801	O95801	_LS[Phospho (STY)]EAAC[Carbamidomethyl (C)]EDEDSAS[Phospho (STY)]EGLGELFLDGLSTENPHGAR_	0.000233509	3	83.6117	noloss	10	y	1	2142.19	O95801_234
YS-Q-2.raw	O95801	O95801	_LS[Phospho (STY)]EAAC[Carbamidomethyl (C)]EDEDSAS[Phospho (STY)]EGLGELFLDGLSTENPHGAR_	0.000233509	3	83.6117	noloss	11	y	1	15.9305	O95801_234
YS-Q-2.raw	O95801	O95801	_LS[Phospho (STY)]EAAC[Carbamidomethyl (C)]EDEDSAS[Phospho (STY)]EGLGELFLDGLSTENPHGAR_	0.000233509	3	83.6117	noloss	11	y	2	5111.78	O95801_234
YS-Q-2.raw	O95801	O95801	_LS[Phospho (STY)]EAAC[Carbamidomethyl (C)]EDEDSAS[Phospho (STY)]EGLGELFLDGLSTENPHGAR_	0.000233509	3	83.6117	noloss	12	y	2	1.30192	O95801_234
YS-Q-2.raw	O95801	O95801	_LS[Phospho (STY)]EAAC[Carbamidomethyl (C)]EDEDSAS[Phospho (STY)]EGLGELFLDGLSTENPHGAR_	0.000233509	3	83.6117	noloss	12	y	1	12.3842	O95801_234
YS-Q-2.raw	O95801	O95801	_LS[Phospho (STY)]EAAC[Carbamidomethyl (C)]EDEDSAS[Phospho (STY)]EGLGELFLDGLSTENPHGAR_	0.000233509	3	83.6117	noloss	13	y	1	4.11918	O95801_234
YS-Q-2.raw	O95801	O95801	_LS[Phospho (STY)]EAAC[Carbamidomethyl (C)]EDEDSAS[Phospho (STY)]EGLGELFLDGLSTENPHGAR_	0.000233509	3	83.6117	noloss	13	y	2	5799.6	O95801_234
YS-Q-2.raw	O95801	O95801	_LS[Phospho (STY)]EAAC[Carbamidomethyl (C)]EDEDSAS[Phospho (STY)]EGLGELFLDGLSTENPHGAR_	0.000233509	3	83.6117	noloss	14	y	2	4.46144	O95801_234
YS-Q-2.raw	O95801	O95801	_LS[Phospho (STY)]EAAC[Carbamidomethyl (C)]EDEDSAS[Phospho (STY)]EGLGELFLDGLSTENPHGAR_	0.000233509	3	83.6117	noloss	14	y	1	6820.27	O95801_234
YS-Q-2.raw	O95801	O95801	_LS[Phospho (STY)]EAAC[Carbamidomethyl (C)]EDEDSAS[Phospho (STY)]EGLGELFLDGLSTENPHGAR_	0.000233509	3	83.6117	noloss	15	y	2	1.25706	O95801_234
YS-Q-2.raw	O95801	O95801	_LS[Phospho (STY)]EAAC[Carbamidomethyl (C)]EDEDSAS[Phospho (STY)]EGLGELFLDGLSTENPHGAR_	0.000233509	3	83.6117	noloss	17	y	2	0.0001062	O95801_234
YS-Q-2.raw	O95801	O95801	_LS[Phospho (STY)]EAAC[Carbamidomethyl (C)]EDEDSAS[Phospho (STY)]EGLGELFLDGLSTENPHGAR_	0.000233509	3	83.6117	noloss	19	y	2	1.20514	O95801_234
YS-Q-2.raw	O95801	O95801	_LS[Phospho (STY)]EAAC[Carbamidomethyl (C)]EDEDSAS[Phospho (STY)]EGLGELFLDGLSTENPHGAR_	0.000233509	3	83.6117	noloss	20	y	2	0.000253109	O95801_234
YS-Q-2.raw	O95801	O95801	_LS[Phospho (STY)]EAAC[Carbamidomethyl (C)]EDEDSAS[Phospho (STY)]EGLGELFLDGLSTENPHGAR_	0.000233509	3	83.6117	H3PO4	21	y	2	0.00155618	O95801_234
YS-Q-2.raw	O95801	O95801	_LS[Phospho (STY)]EAAC[Carbamidomethyl (C)]EDEDSAS[Phospho (STY)]EGLGELFLDGLSTENPHGAR_	0.000233509	3	83.6117	noloss	21	y	2	0.000260682	O95801_234
YS-Q-2.raw	O95801	O95801	_LS[Phospho (STY)]EAAC[Carbamidomethyl (C)]EDEDSAS[Phospho (STY)]EGLGELFLDGLSTENPHGAR_	0.000233509	3	83.6117	H3PO4	22	y	2	0.000690314	O95801_234
YS-Q-2.raw	O95801	O95801	_LS[Phospho (STY)]EAAC[Carbamidomethyl (C)]EDEDSAS[Phospho (STY)]EGLGELFLDGLSTENPHGAR_	0.000233509	3	83.6117	H3PO4	23	y	2	0.000673732	O95801_234
YS-Q-2.raw	O95801	O95801	_LS[Phospho (STY)]EAAC[Carbamidomethyl (C)]EDEDSAS[Phospho (STY)]EGLGELFLDGLSTENPHGAR_	0.000233509	3	83.6117	noloss	23	y	2	0.00088046	O95801_234
YS-Q-2.raw	O95801	O95801	_LS[Phospho (STY)]EAAC[Carbamidomethyl (C)]EDEDSAS[Phospho (STY)]EGLGELFLDGLSTENPHGAR_	0.000233509	3	83.6117	noloss	24	y	2	0.000443606	O95801_234
YS-Q-2.raw	O95801	O95801	_LS[Phospho (STY)]EAAC[Carbamidomethyl (C)]EDEDSAS[Phospho (STY)]EGLGELFLDGLSTENPHGAR_	0.000233509	3	83.6117	noloss	25	y	2	1.10289	O95801_234
YS-Q-2.raw	Q8N4C8	Q8N4C8	_QNSDPT[Phospho (STY)]SEGPGPSPNPPAWVRPDNEAPPK_	6.1e-06	3	95.9511	noloss	3	b	1	0.00094953	Q8N4C8_644
YS-Q-2.raw	Q8N4C8	Q8N4C8	_QNSDPT[Phospho (STY)]SEGPGPSPNPPAWVRPDNEAPPK_	6.1e-06	3	95.9511	H2O	4	b	1	10.7382	Q8N4C8_644
YS-Q-2.raw	Q8N4C8	Q8N4C8	_QNSDPT[Phospho (STY)]SEGPGPSPNPPAWVRPDNEAPPK_	6.1e-06	3	95.9511	NH3	4	b	1	0.000721612	Q8N4C8_644
YS-Q-2.raw	Q8N4C8	Q8N4C8	_QNSDPT[Phospho (STY)]SEGPGPSPNPPAWVRPDNEAPPK_	6.1e-06	3	95.9511	noloss	4	b	1	1.18198	Q8N4C8_644
YS-Q-2.raw	Q8N4C8	Q8N4C8	_QNSDPT[Phospho (STY)]SEGPGPSPNPPAWVRPDNEAPPK_	6.1e-06	3	95.9511	1(+H3+N)1(+H3+O4+P)	6	b	1	10.9481	Q8N4C8_644	TRUE
YS-Q-2.raw	Q8N4C8	Q8N4C8	_QNSDPT[Phospho (STY)]SEGPGPSPNPPAWVRPDNEAPPK_	6.1e-06	3	95.9511	H3PO4	6	b	1	0.000583621	Q8N4C8_644
YS-Q-2.raw	Q8N4C8	Q8N4C8	_QNSDPT[Phospho (STY)]SEGPGPSPNPPAWVRPDNEAPPK_	6.1e-06	3	95.9511	H3PO4	7	b	1	0.000302025	Q8N4C8_644
YS-Q-2.raw	Q8N4C8	Q8N4C8	_QNSDPT[Phospho (STY)]SEGPGPSPNPPAWVRPDNEAPPK_	6.1e-06	3	95.9511	H3PO4	8	b	1	5.0974	Q8N4C8_644
YS-Q-2.raw	Q8N4C8	Q8N4C8	_QNSDPT[Phospho (STY)]SEGPGPSPNPPAWVRPDNEAPPK_	6.1e-06	3	95.9511	noloss	8	b	1	2536.44	Q8N4C8_644
YS-Q-2.raw	Q8N4C8	Q8N4C8	_QNSDPT[Phospho (STY)]SEGPGPSPNPPAWVRPDNEAPPK_	6.1e-06	3	95.9511	H3PO4	9	b	1	3602.59	Q8N4C8_644
YS-Q-2.raw	Q8N4C8	Q8N4C8	_QNSDPT[Phospho (STY)]SEGPGPSPNPPAWVRPDNEAPPK_	6.1e-06	3	95.9511	noloss	26	b	2	0.00100735	Q8N4C8_644
YS-Q-2.raw	Q8N4C8	Q8N4C8	_QNSDPT[Phospho (STY)]SEGPGPSPNPPAWVRPDNEAPPK_	6.1e-06	3	95.9511	noloss	3	y	1	38.8667	Q8N4C8_644
YS-Q-2.raw	Q8N4C8	Q8N4C8	_QNSDPT[Phospho (STY)]SEGPGPSPNPPAWVRPDNEAPPK_	6.1e-06	3	95.9511	noloss	4	y	1	3.9104	Q8N4C8_644
YS-Q-2.raw	Q8N4C8	Q8N4C8	_QNSDPT[Phospho (STY)]SEGPGPSPNPPAWVRPDNEAPPK_	6.1e-06	3	95.9511	noloss	6	y	1	10.2597	Q8N4C8_644
YS-Q-2.raw	Q8N4C8	Q8N4C8	_QNSDPT[Phospho (STY)]SEGPGPSPNPPAWVRPDNEAPPK_	6.1e-06	3	95.9511	noloss	8	y	1	1.12291	Q8N4C8_644
YS-Q-2.raw	Q8N4C8	Q8N4C8	_QNSDPT[Phospho (STY)]SEGPGPSPNPPAWVRPDNEAPPK_	6.1e-06	3	95.9511	noloss	9	y	2	2.65547	Q8N4C8_644
YS-Q-2.raw	Q8N4C8	Q8N4C8	_QNSDPT[Phospho (STY)]SEGPGPSPNPPAWVRPDNEAPPK_	6.1e-06	3	95.9511	noloss	9	y	1	4.76712	Q8N4C8_644
YS-Q-2.raw	Q8N4C8	Q8N4C8	_QNSDPT[Phospho (STY)]SEGPGPSPNPPAWVRPDNEAPPK_	6.1e-06	3	95.9511	noloss	10	y	2	3902.24	Q8N4C8_644
YS-Q-2.raw	Q8N4C8	Q8N4C8	_QNSDPT[Phospho (STY)]SEGPGPSPNPPAWVRPDNEAPPK_	6.1e-06	3	95.9511	noloss	11	y	2	3.53088	Q8N4C8_644
YS-Q-2.raw	Q8N4C8	Q8N4C8	_QNSDPT[Phospho (STY)]SEGPGPSPNPPAWVRPDNEAPPK_	6.1e-06	3	95.9511	noloss	12	y	2	0.00077246	Q8N4C8_644
YS-Q-2.raw	Q8N4C8	Q8N4C8	_QNSDPT[Phospho (STY)]SEGPGPSPNPPAWVRPDNEAPPK_	6.1e-06	3	95.9511	noloss	13	y	1	7.67186	Q8N4C8_644
YS-Q-2.raw	Q8N4C8	Q8N4C8	_QNSDPT[Phospho (STY)]SEGPGPSPNPPAWVRPDNEAPPK_	6.1e-06	3	95.9511	noloss	13	y	2	14.4536	Q8N4C8_644
YS-Q-2.raw	Q8N4C8	Q8N4C8	_QNSDPT[Phospho (STY)]SEGPGPSPNPPAWVRPDNEAPPK_	6.1e-06	3	95.9511	noloss	14	y	1	6.58519	Q8N4C8_644
YS-Q-2.raw	Q8N4C8	Q8N4C8	_QNSDPT[Phospho (STY)]SEGPGPSPNPPAWVRPDNEAPPK_	6.1e-06	3	95.9511	noloss	14	y	2	24.9128	Q8N4C8_644
YS-Q-2.raw	Q8N4C8	Q8N4C8	_QNSDPT[Phospho (STY)]SEGPGPSPNPPAWVRPDNEAPPK_	6.1e-06	3	95.9511	noloss	15	y	2	0.876788	Q8N4C8_644
YS-Q-2.raw	Q8N4C8	Q8N4C8	_QNSDPT[Phospho (STY)]SEGPGPSPNPPAWVRPDNEAPPK_	6.1e-06	3	95.9511	noloss	16	y	1	7.29789	Q8N4C8_644
YS-Q-2.raw	Q8N4C8	Q8N4C8	_QNSDPT[Phospho (STY)]SEGPGPSPNPPAWVRPDNEAPPK_	6.1e-06	3	95.9511	noloss	16	y	2	13.7993	Q8N4C8_644
YS-Q-2.raw	Q8N4C8	Q8N4C8	_QNSDPT[Phospho (STY)]SEGPGPSPNPPAWVRPDNEAPPK_	6.1e-06	3	95.9511	noloss	17	y	2	4.49939	Q8N4C8_644
YS-Q-2.raw	Q8N4C8	Q8N4C8	_QNSDPT[Phospho (STY)]SEGPGPSPNPPAWVRPDNEAPPK_	6.1e-06	3	95.9511	noloss	18	y	2	8.44127	Q8N4C8_644
YS-Q-2.raw	Q8N4C8	Q8N4C8	_QNSDPT[Phospho (STY)]SEGPGPSPNPPAWVRPDNEAPPK_	6.1e-06	3	95.9511	noloss	19	y	2	2.41091	Q8N4C8_644
YS-Q-2.raw	Q8N4C8	Q8N4C8	_QNSDPT[Phospho (STY)]SEGPGPSPNPPAWVRPDNEAPPK_	6.1e-06	3	95.9511	NH3	20	y	2	5616.24	Q8N4C8_644
YS-Q-2.raw	Q8N4C8	Q8N4C8	_QNSDPT[Phospho (STY)]SEGPGPSPNPPAWVRPDNEAPPK_	6.1e-06	3	95.9511	noloss	20	y	2	24.7628	Q8N4C8_644
YS-Q-2.raw	Q8N4C8	Q8N4C8	_QNSDPT[Phospho (STY)]SEGPGPSPNPPAWVRPDNEAPPK_	6.1e-06	3	95.9511	H2O	21	y	2	4104.09	Q8N4C8_644
YS-Q-2.raw	Q8N4C8	Q8N4C8	_QNSDPT[Phospho (STY)]SEGPGPSPNPPAWVRPDNEAPPK_	6.1e-06	3	95.9511	NH3	21	y	2	8959.67	Q8N4C8_644
YS-Q-2.raw	Q8N4C8	Q8N4C8	_QNSDPT[Phospho (STY)]SEGPGPSPNPPAWVRPDNEAPPK_	6.1e-06	3	95.9511	noloss	21	y	2	23.4267	Q8N4C8_644
YS-Q-2.raw	Q8N4C8	Q8N4C8	_QNSDPT[Phospho (STY)]SEGPGPSPNPPAWVRPDNEAPPK_	6.1e-06	3	95.9511	H2O	22	y	2	16.1877	Q8N4C8_644
YS-Q-2.raw	Q8N4C8	Q8N4C8	_QNSDPT[Phospho (STY)]SEGPGPSPNPPAWVRPDNEAPPK_	6.1e-06	3	95.9511	noloss	22	y	2	52.2674	Q8N4C8_644
YS-Q-2.raw	Q8N4C8	Q8N4C8	_QNSDPT[Phospho (STY)]SEGPGPSPNPPAWVRPDNEAPPK_	6.1e-06	3	95.9511	noloss	23	y	2	5.12381	Q8N4C8_644
YS-Q-2.raw	Q8N4C8	Q8N4C8	_QNSDPT[Phospho (STY)]SEGPGPSPNPPAWVRPDNEAPPK_	6.1e-06	3	95.9511	H3PO4	24	y	2	1.21119	Q8N4C8_644	TRUE
YS-Q-2.raw	Q8N4C8	Q8N4C8	_QNSDPT[Phospho (STY)]SEGPGPSPNPPAWVRPDNEAPPK_	6.1e-06	3	95.9511	H3PO4	25	y	2	1.24156	Q8N4C8_644	TRUE
YS-Q-2.raw	Q8N4C8	Q8N4C8	_QNSDPT[Phospho (STY)]SEGPGPSPNPPAWVRPDNEAPPK_	6.1e-06	3	95.9511	noloss	25	y	2	0.357318	Q8N4C8_644
YS-Q-2.raw	Q07820	Q07820	_RPAVLPLLELVGESGNNTSTDGSLPS[Phospho (STY)]TPPPAEEEEDELYR_	7.58e-06	4	224.443	noloss	4	b	1	5201.71	Q07820_162
YS-Q-2.raw	Q07820	Q07820	_RPAVLPLLELVGESGNNTSTDGSLPS[Phospho (STY)]TPPPAEEEEDELYR_	7.58e-06	4	224.443	noloss	5	b	1	14.2203	Q07820_162
YS-Q-2.raw	Q07820	Q07820	_RPAVLPLLELVGESGNNTSTDGSLPS[Phospho (STY)]TPPPAEEEEDELYR_	7.58e-06	4	224.443	noloss	7	b	1	11.9207	Q07820_162
YS-Q-2.raw	Q07820	Q07820	_RPAVLPLLELVGESGNNTSTDGSLPS[Phospho (STY)]TPPPAEEEEDELYR_	7.58e-06	4	224.443	noloss	7	b	2	2597.5	Q07820_162
YS-Q-2.raw	Q07820	Q07820	_RPAVLPLLELVGESGNNTSTDGSLPS[Phospho (STY)]TPPPAEEEEDELYR_	7.58e-06	4	224.443	noloss	8	b	1	24.1538	Q07820_162
YS-Q-2.raw	Q07820	Q07820	_RPAVLPLLELVGESGNNTSTDGSLPS[Phospho (STY)]TPPPAEEEEDELYR_	7.58e-06	4	224.443	noloss	8	b	2	6717.17	Q07820_162
YS-Q-2.raw	Q07820	Q07820	_RPAVLPLLELVGESGNNTSTDGSLPS[Phospho (STY)]TPPPAEEEEDELYR_	7.58e-06	4	224.443	noloss	9	b	1	15.2373	Q07820_162
YS-Q-2.raw	Q07820	Q07820	_RPAVLPLLELVGESGNNTSTDGSLPS[Phospho (STY)]TPPPAEEEEDELYR_	7.58e-06	4	224.443	noloss	9	b	2	28.3692	Q07820_162
YS-Q-2.raw	Q07820	Q07820	_RPAVLPLLELVGESGNNTSTDGSLPS[Phospho (STY)]TPPPAEEEEDELYR_	7.58e-06	4	224.443	noloss	10	b	2	9.63747	Q07820_162
YS-Q-2.raw	Q07820	Q07820	_RPAVLPLLELVGESGNNTSTDGSLPS[Phospho (STY)]TPPPAEEEEDELYR_	7.58e-06	4	224.443	noloss	10	b	1	14.1557	Q07820_162
YS-Q-2.raw	Q07820	Q07820	_RPAVLPLLELVGESGNNTSTDGSLPS[Phospho (STY)]TPPPAEEEEDELYR_	7.58e-06	4	224.443	noloss	11	b	1	15.0564	Q07820_162
YS-Q-2.raw	Q07820	Q07820	_RPAVLPLLELVGESGNNTSTDGSLPS[Phospho (STY)]TPPPAEEEEDELYR_	7.58e-06	4	224.443	noloss	11	b	2	4965.64	Q07820_162
YS-Q-2.raw	Q07820	Q07820	_RPAVLPLLELVGESGNNTSTDGSLPS[Phospho (STY)]TPPPAEEEEDELYR_	7.58e-06	4	224.443	noloss	12	b	1	4.07066	Q07820_162
YS-Q-2.raw	Q07820	Q07820	_RPAVLPLLELVGESGNNTSTDGSLPS[Phospho (STY)]TPPPAEEEEDELYR_	7.58e-06	4	224.443	noloss	12	b	2	1568.82	Q07820_162
YS-Q-2.raw	Q07820	Q07820	_RPAVLPLLELVGESGNNTSTDGSLPS[Phospho (STY)]TPPPAEEEEDELYR_	7.58e-06	4	224.443	noloss	13	b	1	3.87585	Q07820_162
YS-Q-2.raw	Q07820	Q07820	_RPAVLPLLELVGESGNNTSTDGSLPS[Phospho (STY)]TPPPAEEEEDELYR_	7.58e-06	4	224.443	noloss	13	b	2	2212.14	Q07820_162
YS-Q-2.raw	Q07820	Q07820	_RPAVLPLLELVGESGNNTSTDGSLPS[Phospho (STY)]TPPPAEEEEDELYR_	7.58e-06	4	224.443	noloss	14	b	2	1.19129	Q07820_162
YS-Q-2.raw	Q07820	Q07820	_RPAVLPLLELVGESGNNTSTDGSLPS[Phospho (STY)]TPPPAEEEEDELYR_	7.58e-06	4	224.443	noloss	14	b	1	3695.23	Q07820_162
YS-Q-2.raw	Q07820	Q07820	_RPAVLPLLELVGESGNNTSTDGSLPS[Phospho (STY)]TPPPAEEEEDELYR_	7.58e-06	4	224.443	noloss	17	b	2	0.989912	Q07820_162
YS-Q-2.raw	Q07820	Q07820	_RPAVLPLLELVGESGNNTSTDGSLPS[Phospho (STY)]TPPPAEEEEDELYR_	7.58e-06	4	224.443	noloss	18	b	2	1.49699	Q07820_162
YS-Q-2.raw	Q07820	Q07820	_RPAVLPLLELVGESGNNTSTDGSLPS[Phospho (STY)]TPPPAEEEEDELYR_	7.58e-06	4	224.443	noloss	21	b	2	0.000807531	Q07820_162
YS-Q-2.raw	Q07820	Q07820	_RPAVLPLLELVGESGNNTSTDGSLPS[Phospho (STY)]TPPPAEEEEDELYR_	7.58e-06	4	224.443	H2O	23	b	2	1.48054	Q07820_162
YS-Q-2.raw	Q07820	Q07820	_RPAVLPLLELVGESGNNTSTDGSLPS[Phospho (STY)]TPPPAEEEEDELYR_	7.58e-06	4	224.443	noloss	23	b	2	0.762436	Q07820_162
YS-Q-2.raw	Q07820	Q07820	_RPAVLPLLELVGESGNNTSTDGSLPS[Phospho (STY)]TPPPAEEEEDELYR_	7.58e-06	4	224.443	H2O	24	b	2	2.12252	Q07820_162
YS-Q-2.raw	Q07820	Q07820	_RPAVLPLLELVGESGNNTSTDGSLPS[Phospho (STY)]TPPPAEEEEDELYR_	7.58e-06	4	224.443	noloss	24	b	2	2224.11	Q07820_162
YS-Q-2.raw	Q07820	Q07820	_RPAVLPLLELVGESGNNTSTDGSLPS[Phospho (STY)]TPPPAEEEEDELYR_	7.58e-06	4	224.443	H3PO4	26	b	2	1.12137	Q07820_162	TRUE
YS-Q-2.raw	Q07820	Q07820	_RPAVLPLLELVGESGNNTSTDGSLPS[Phospho (STY)]TPPPAEEEEDELYR_	7.58e-06	4	224.443	H3PO4	27	b	2	0.000605871	Q07820_162
YS-Q-2.raw	Q07820	Q07820	_RPAVLPLLELVGESGNNTSTDGSLPS[Phospho (STY)]TPPPAEEEEDELYR_	7.58e-06	4	224.443	noloss	3	y	1	5422.82	Q07820_162
YS-Q-2.raw	Q07820	Q07820	_RPAVLPLLELVGESGNNTSTDGSLPS[Phospho (STY)]TPPPAEEEEDELYR_	7.58e-06	4	224.443	noloss	4	y	1	4.91436	Q07820_162
YS-Q-2.raw	Q07820	Q07820	_RPAVLPLLELVGESGNNTSTDGSLPS[Phospho (STY)]TPPPAEEEEDELYR_	7.58e-06	4	224.443	noloss	5	y	1	2.1593	Q07820_162
YS-Q-2.raw	Q07820	Q07820	_RPAVLPLLELVGESGNNTSTDGSLPS[Phospho (STY)]TPPPAEEEEDELYR_	7.58e-06	4	224.443	noloss	6	y	1	2.38591	Q07820_162
YS-Q-2.raw	Q07820	Q07820	_RPAVLPLLELVGESGNNTSTDGSLPS[Phospho (STY)]TPPPAEEEEDELYR_	7.58e-06	4	224.443	noloss	7	y	1	7267.54	Q07820_162
YS-Q-2.raw	Q07820	Q07820	_RPAVLPLLELVGESGNNTSTDGSLPS[Phospho (STY)]TPPPAEEEEDELYR_	7.58e-06	4	224.443	noloss	8	y	1	4.21551	Q07820_162
YS-Q-2.raw	Q07820	Q07820	_RPAVLPLLELVGESGNNTSTDGSLPS[Phospho (STY)]TPPPAEEEEDELYR_	7.58e-06	4	224.443	noloss	9	y	1	3.39032	Q07820_162
YS-Q-2.raw	Q07820	Q07820	_RPAVLPLLELVGESGNNTSTDGSLPS[Phospho (STY)]TPPPAEEEEDELYR_	7.58e-06	4	224.443	noloss	10	y	1	6513.1	Q07820_162
YS-Q-2.raw	Q07820	Q07820	_RPAVLPLLELVGESGNNTSTDGSLPS[Phospho (STY)]TPPPAEEEEDELYR_	7.58e-06	4	224.443	noloss	11	y	2	5.80824	Q07820_162
YS-Q-2.raw	Q07820	Q07820	_RPAVLPLLELVGESGNNTSTDGSLPS[Phospho (STY)]TPPPAEEEEDELYR_	7.58e-06	4	224.443	noloss	11	y	1	8.3457	Q07820_162
YS-Q-2.raw	Q07820	Q07820	_RPAVLPLLELVGESGNNTSTDGSLPS[Phospho (STY)]TPPPAEEEEDELYR_	7.58e-06	4	224.443	noloss	12	y	1	8.98413	Q07820_162
YS-Q-2.raw	Q07820	Q07820	_RPAVLPLLELVGESGNNTSTDGSLPS[Phospho (STY)]TPPPAEEEEDELYR_	7.58e-06	4	224.443	noloss	12	y	2	13.0293	Q07820_162
YS-Q-2.raw	Q07820	Q07820	_RPAVLPLLELVGESGNNTSTDGSLPS[Phospho (STY)]TPPPAEEEEDELYR_	7.58e-06	4	224.443	noloss	13	y	2	30.6075	Q07820_162
YS-Q-2.raw	Q07820	Q07820	_RPAVLPLLELVGESGNNTSTDGSLPS[Phospho (STY)]TPPPAEEEEDELYR_	7.58e-06	4	224.443	noloss	13	y	1	35.0735	Q07820_162
YS-Q-2.raw	Q07820	Q07820	_RPAVLPLLELVGESGNNTSTDGSLPS[Phospho (STY)]TPPPAEEEEDELYR_	7.58e-06	4	224.443	noloss	14	y	2	0.000519691	Q07820_162
YS-Q-2.raw	Q07820	Q07820	_RPAVLPLLELVGESGNNTSTDGSLPS[Phospho (STY)]TPPPAEEEEDELYR_	7.58e-06	4	224.443	1(+H2+O)1(+H3+O4+P)	16	y	2	2844.03	Q07820_162	TRUE
YS-Q-2.raw	Q07820	Q07820	_RPAVLPLLELVGESGNNTSTDGSLPS[Phospho (STY)]TPPPAEEEEDELYR_	7.58e-06	4	224.443	H2O	16	y	2	1215.08	Q07820_162	TRUE
YS-Q-2.raw	Q07820	Q07820	_RPAVLPLLELVGESGNNTSTDGSLPS[Phospho (STY)]TPPPAEEEEDELYR_	7.58e-06	4	224.443	H3PO4	16	y	2	1.18973	Q07820_162	TRUE
YS-Q-2.raw	Q07820	Q07820	_RPAVLPLLELVGESGNNTSTDGSLPS[Phospho (STY)]TPPPAEEEEDELYR_	7.58e-06	4	224.443	noloss	16	y	2	19.7804	Q07820_162	TRUE
YS-Q-2.raw	Q07820	Q07820	_RPAVLPLLELVGESGNNTSTDGSLPS[Phospho (STY)]TPPPAEEEEDELYR_	7.58e-06	4	224.443	noloss	17	y	2	1.69703	Q07820_162	TRUE
YS-Q-2.raw	Q07820	Q07820	_RPAVLPLLELVGESGNNTSTDGSLPS[Phospho (STY)]TPPPAEEEEDELYR_	7.58e-06	4	224.443	noloss	19	y	2	0.00256668	Q07820_162
YS-Q-2.raw	Q07820	Q07820	_RPAVLPLLELVGESGNNTSTDGSLPS[Phospho (STY)]TPPPAEEEEDELYR_	7.58e-06	4	224.443	noloss	29	y	2	1.23294	Q07820_162
YS-Q-2.raw	Q14444	Q14444	_SSGPPPPSGS[Phospho (STY)]SGSEAAAGAGAAAPASQHPATGTGAVQTEAMK_	0.000281924	3	95.3916	H2O	4	b	1	3.32872	Q14444_23
YS-Q-2.raw	Q14444	Q14444	_SSGPPPPSGS[Phospho (STY)]SGSEAAAGAGAAAPASQHPATGTGAVQTEAMK_	0.000281924	3	95.3916	noloss	4	b	1	2.53339	Q14444_23
YS-Q-2.raw	Q14444	Q14444	_SSGPPPPSGS[Phospho (STY)]SGSEAAAGAGAAAPASQHPATGTGAVQTEAMK_	0.000281924	3	95.3916	H2O	5	b	1	1.60656	Q14444_23
YS-Q-2.raw	Q14444	Q14444	_SSGPPPPSGS[Phospho (STY)]SGSEAAAGAGAAAPASQHPATGTGAVQTEAMK_	0.000281924	3	95.3916	noloss	5	b	1	4.83958	Q14444_23
YS-Q-2.raw	Q14444	Q14444	_SSGPPPPSGS[Phospho (STY)]SGSEAAAGAGAAAPASQHPATGTGAVQTEAMK_	0.000281924	3	95.3916	H2O	6	b	1	1.33497	Q14444_23
YS-Q-2.raw	Q14444	Q14444	_SSGPPPPSGS[Phospho (STY)]SGSEAAAGAGAAAPASQHPATGTGAVQTEAMK_	0.000281924	3	95.3916	noloss	6	b	1	1.98178	Q14444_23
YS-Q-2.raw	Q14444	Q14444	_SSGPPPPSGS[Phospho (STY)]SGSEAAAGAGAAAPASQHPATGTGAVQTEAMK_	0.000281924	3	95.3916	noloss	7	b	1	0.000348642	Q14444_23
YS-Q-2.raw	Q14444	Q14444	_SSGPPPPSGS[Phospho (STY)]SGSEAAAGAGAAAPASQHPATGTGAVQTEAMK_	0.000281924	3	95.3916	H2O	8	b	1	2.22425	Q14444_23
YS-Q-2.raw	Q14444	Q14444	_SSGPPPPSGS[Phospho (STY)]SGSEAAAGAGAAAPASQHPATGTGAVQTEAMK_	0.000281924	3	95.3916	noloss	8	b	1	3.1193	Q14444_23
YS-Q-2.raw	Q14444	Q14444	_SSGPPPPSGS[Phospho (STY)]SGSEAAAGAGAAAPASQHPATGTGAVQTEAMK_	0.000281924	3	95.3916	H2O	9	b	1	2727.23	Q14444_23
YS-Q-2.raw	Q14444	Q14444	_SSGPPPPSGS[Phospho (STY)]SGSEAAAGAGAAAPASQHPATGTGAVQTEAMK_	0.000281924	3	95.3916	noloss	9	b	1	8.49529	Q14444_23
YS-Q-2.raw	Q14444	Q14444	_SSGPPPPSGS[Phospho (STY)]SGSEAAAGAGAAAPASQHPATGTGAVQTEAMK_	0.000281924	3	95.3916	H3PO4	10	b	1	0.000411464	Q14444_23
YS-Q-2.raw	Q14444	Q14444	_SSGPPPPSGS[Phospho (STY)]SGSEAAAGAGAAAPASQHPATGTGAVQTEAMK_	0.000281924	3	95.3916	H3PO4	11	b	1	0.000813432	Q14444_23
YS-Q-2.raw	Q14444	Q14444	_SSGPPPPSGS[Phospho (STY)]SGSEAAAGAGAAAPASQHPATGTGAVQTEAMK_	0.000281924	3	95.3916	H3PO4	12	b	1	1.20714	Q14444_23
YS-Q-2.raw	Q14444	Q14444	_SSGPPPPSGS[Phospho (STY)]SGSEAAAGAGAAAPASQHPATGTGAVQTEAMK_	0.000281924	3	95.3916	H3PO4	13	b	1	1.15657	Q14444_23
YS-Q-2.raw	Q14444	Q14444	_SSGPPPPSGS[Phospho (STY)]SGSEAAAGAGAAAPASQHPATGTGAVQTEAMK_	0.000281924	3	95.3916	H3PO4	14	b	1	0.000690431	Q14444_23
YS-Q-2.raw	Q14444	Q14444	_SSGPPPPSGS[Phospho (STY)]SGSEAAAGAGAAAPASQHPATGTGAVQTEAMK_	0.000281924	3	95.3916	H3PO4	15	b	1	0.000205685	Q14444_23
YS-Q-2.raw	Q14444	Q14444	_SSGPPPPSGS[Phospho (STY)]SGSEAAAGAGAAAPASQHPATGTGAVQTEAMK_	0.000281924	3	95.3916	noloss	15	b	1	0.000316338	Q14444_23
YS-Q-2.raw	Q14444	Q14444	_SSGPPPPSGS[Phospho (STY)]SGSEAAAGAGAAAPASQHPATGTGAVQTEAMK_	0.000281924	3	95.3916	H3PO4	16	b	1	0.000580295	Q14444_23
YS-Q-2.raw	Q14444	Q14444	_SSGPPPPSGS[Phospho (STY)]SGSEAAAGAGAAAPASQHPATGTGAVQTEAMK_	0.000281924	3	95.3916	noloss	16	b	1	0.000293469	Q14444_23
YS-Q-2.raw	Q14444	Q14444	_SSGPPPPSGS[Phospho (STY)]SGSEAAAGAGAAAPASQHPATGTGAVQTEAMK_	0.000281924	3	95.3916	H3PO4	17	b	1	0.000537096	Q14444_23
YS-Q-2.raw	Q14444	Q14444	_SSGPPPPSGS[Phospho (STY)]SGSEAAAGAGAAAPASQHPATGTGAVQTEAMK_	0.000281924	3	95.3916	noloss	17	b	1	0.000293456	Q14444_23
YS-Q-2.raw	Q14444	Q14444	_SSGPPPPSGS[Phospho (STY)]SGSEAAAGAGAAAPASQHPATGTGAVQTEAMK_	0.000281924	3	95.3916	H3PO4	19	b	1	1.28262	Q14444_23
YS-Q-2.raw	Q14444	Q14444	_SSGPPPPSGS[Phospho (STY)]SGSEAAAGAGAAAPASQHPATGTGAVQTEAMK_	0.000281924	3	95.3916	H3PO4	22	b	1	1.21329	Q14444_23
YS-Q-2.raw	Q14444	Q14444	_SSGPPPPSGS[Phospho (STY)]SGSEAAAGAGAAAPASQHPATGTGAVQTEAMK_	0.000281924	3	95.3916	noloss	3	y	1	4.32384	Q14444_23
YS-Q-2.raw	Q14444	Q14444	_SSGPPPPSGS[Phospho (STY)]SGSEAAAGAGAAAPASQHPATGTGAVQTEAMK_	0.000281924	3	95.3916	noloss	4	y	1	1.33666	Q14444_23
YS-Q-2.raw	Q14444	Q14444	_SSGPPPPSGS[Phospho (STY)]SGSEAAAGAGAAAPASQHPATGTGAVQTEAMK_	0.000281924	3	95.3916	noloss	5	y	1	2.31553	Q14444_23
YS-Q-2.raw	Q14444	Q14444	_SSGPPPPSGS[Phospho (STY)]SGSEAAAGAGAAAPASQHPATGTGAVQTEAMK_	0.000281924	3	95.3916	noloss	6	y	1	4.53048	Q14444_23
YS-Q-2.raw	Q14444	Q14444	_SSGPPPPSGS[Phospho (STY)]SGSEAAAGAGAAAPASQHPATGTGAVQTEAMK_	0.000281924	3	95.3916	noloss	7	y	1	2.24494	Q14444_23
YS-Q-2.raw	Q14444	Q14444	_SSGPPPPSGS[Phospho (STY)]SGSEAAAGAGAAAPASQHPATGTGAVQTEAMK_	0.000281924	3	95.3916	noloss	9	y	1	2.96145	Q14444_23
YS-Q-2.raw	Q14444	Q14444	_SSGPPPPSGS[Phospho (STY)]SGSEAAAGAGAAAPASQHPATGTGAVQTEAMK_	0.000281924	3	95.3916	noloss	10	y	1	1655.42	Q14444_23
YS-Q-2.raw	Q14444	Q14444	_SSGPPPPSGS[Phospho (STY)]SGSEAAAGAGAAAPASQHPATGTGAVQTEAMK_	0.000281924	3	95.3916	noloss	11	y	1	2.67938	Q14444_23
YS-Q-2.raw	Q14444	Q14444	_SSGPPPPSGS[Phospho (STY)]SGSEAAAGAGAAAPASQHPATGTGAVQTEAMK_	0.000281924	3	95.3916	noloss	12	y	1	1.57022	Q14444_23
YS-Q-2.raw	Q14444	Q14444	_SSGPPPPSGS[Phospho (STY)]SGSEAAAGAGAAAPASQHPATGTGAVQTEAMK_	0.000281924	3	95.3916	noloss	13	y	1	2.86054	Q14444_23
YS-Q-2.raw	Q14444	Q14444	_SSGPPPPSGS[Phospho (STY)]SGSEAAAGAGAAAPASQHPATGTGAVQTEAMK_	0.000281924	3	95.3916	noloss	14	y	2	0.793918	Q14444_23
YS-Q-2.raw	Q14444	Q14444	_SSGPPPPSGS[Phospho (STY)]SGSEAAAGAGAAAPASQHPATGTGAVQTEAMK_	0.000281924	3	95.3916	noloss	14	y	1	5.21385	Q14444_23
YS-Q-2.raw	Q14444	Q14444	_SSGPPPPSGS[Phospho (STY)]SGSEAAAGAGAAAPASQHPATGTGAVQTEAMK_	0.000281924	3	95.3916	noloss	15	y	1	1.50342	Q14444_23
YS-Q-2.raw	Q14444	Q14444	_SSGPPPPSGS[Phospho (STY)]SGSEAAAGAGAAAPASQHPATGTGAVQTEAMK_	0.000281924	3	95.3916	noloss	15	y	2	2.34112	Q14444_23
YS-Q-2.raw	Q14444	Q14444	_SSGPPPPSGS[Phospho (STY)]SGSEAAAGAGAAAPASQHPATGTGAVQTEAMK_	0.000281924	3	95.3916	noloss	17	y	1	1.1134	Q14444_23
YS-Q-2.raw	Q14444	Q14444	_SSGPPPPSGS[Phospho (STY)]SGSEAAAGAGAAAPASQHPATGTGAVQTEAMK_	0.000281924	3	95.3916	noloss	17	y	2	1.90316	Q14444_23
YS-Q-2.raw	Q14444	Q14444	_SSGPPPPSGS[Phospho (STY)]SGSEAAAGAGAAAPASQHPATGTGAVQTEAMK_	0.000281924	3	95.3916	H2O	19	y	2	0.00127596	Q14444_23
YS-Q-2.raw	Q14444	Q14444	_SSGPPPPSGS[Phospho (STY)]SGSEAAAGAGAAAPASQHPATGTGAVQTEAMK_	0.000281924	3	95.3916	noloss	19	y	2	5.19579	Q14444_23
YS-Q-2.raw	Q14444	Q14444	_SSGPPPPSGS[Phospho (STY)]SGSEAAAGAGAAAPASQHPATGTGAVQTEAMK_	0.000281924	3	95.3916	noloss	20	y	2	2.54488	Q14444_23
YS-Q-2.raw	Q14444	Q14444	_SSGPPPPSGS[Phospho (STY)]SGSEAAAGAGAAAPASQHPATGTGAVQTEAMK_	0.000281924	3	95.3916	noloss	21	y	2	1.83404	Q14444_23
YS-Q-2.raw	Q14444	Q14444	_SSGPPPPSGS[Phospho (STY)]SGSEAAAGAGAAAPASQHPATGTGAVQTEAMK_	0.000281924	3	95.3916	noloss	22	y	2	0.483775	Q14444_23
YS-Q-2.raw	Q14444	Q14444	_SSGPPPPSGS[Phospho (STY)]SGSEAAAGAGAAAPASQHPATGTGAVQTEAMK_	0.000281924	3	95.3916	noloss	23	y	2	5.78753	Q14444_23
YS-Q-2.raw	Q14444	Q14444	_SSGPPPPSGS[Phospho (STY)]SGSEAAAGAGAAAPASQHPATGTGAVQTEAMK_	0.000281924	3	95.3916	noloss	24	y	2	0.925361	Q14444_23
YS-Q-2.raw	Q14444	Q14444	_SSGPPPPSGS[Phospho (STY)]SGSEAAAGAGAAAPASQHPATGTGAVQTEAMK_	0.000281924	3	95.3916	noloss	25	y	2	2.73972	Q14444_23
YS-Q-2.raw	Q14444	Q14444	_SSGPPPPSGS[Phospho (STY)]SGSEAAAGAGAAAPASQHPATGTGAVQTEAMK_	0.000281924	3	95.3916	noloss	26	y	2	3.46592	Q14444_23
YS-Q-2.raw	Q14444	Q14444	_SSGPPPPSGS[Phospho (STY)]SGSEAAAGAGAAAPASQHPATGTGAVQTEAMK_	0.000281924	3	95.3916	noloss	27	y	2	2.66602	Q14444_23
YS-Q-2.raw	Q14444	Q14444	_SSGPPPPSGS[Phospho (STY)]SGSEAAAGAGAAAPASQHPATGTGAVQTEAMK_	0.000281924	3	95.3916	noloss	28	y	2	1.28775	Q14444_23
YS-Q-2.raw	Q14444	Q14444	_SSGPPPPSGS[Phospho (STY)]SGSEAAAGAGAAAPASQHPATGTGAVQTEAMK_	0.000281924	3	95.3916	noloss	29	y	2	2324.31	Q14444_23
YS-Q-2.raw	Q14444	Q14444	_SSGPPPPSGS[Phospho (STY)]SGSEAAAGAGAAAPASQHPATGTGAVQTEAMK_	0.000281924	3	95.3916	noloss	30	y	2	1671.42	Q14444_23
YS-Q-2.raw	Q14444	Q14444	_SSGPPPPSGS[Phospho (STY)]SGSEAAAGAGAAAPASQHPATGTGAVQTEAMK_	0.000281924	3	95.3916	noloss	31	y	2	3.93224	Q14444_23
YS-Q-2.raw	Q14444	Q14444	_SSGPPPPSGS[Phospho (STY)]SGSEAAAGAGAAAPASQHPATGTGAVQTEAMK_	0.000281924	3	95.3916	noloss	32	y	2	1.27288	Q14444_23
YS-Q-2.raw	Q14444	Q14444	_SSGPPPPSGS[Phospho (STY)]SGSEAAAGAGAAAPASQHPATGTGAVQTEAMK_	0.000281924	3	95.3916	H3PO4	33	y	2	1.27202	Q14444_23	TRUE
YS-Q-2.raw	Q14444	Q14444	_SSGPPPPSGS[Phospho (STY)]SGSEAAAGAGAAAPASQHPATGTGAVQTEAMK_	0.000281924	3	95.3916	noloss	33	y	2	0.82265	Q14444_23
YS-Q-2.raw	Q14444	Q14444	_SSGPPPPSGS[Phospho (STY)]SGSEAAAGAGAAAPASQHPATGTGAVQTEAMK_	0.000281924	3	95.3916	H3PO4	34	y	2	2204.74	Q14444_23	TRUE
YS-Q-2.raw	Q14444	Q14444	_SSGPPPPSGS[Phospho (STY)]SGSEAAAGAGAAAPASQHPATGTGAVQTEAMK_	0.000281924	3	95.3916	noloss	34	y	2	1.11603	Q14444_23	TRUE
YS-Q-2.raw	Q14444	Q14444	_SSGPPPPSGS[Phospho (STY)]SGSEAAAGAGAAAPASQHPATGTGAVQTEAMK_	0.000281924	3	95.3916	H3PO4	35	y	2	3465.75	Q14444_23
YS-Q-2.raw	Q14444	Q14444	_SSGPPPPSGS[Phospho (STY)]SGSEAAAGAGAAAPASQHPATGTGAVQTEAMK_	0.000281924	3	95.3916	H3PO4	36	y	2	3.87605	Q14444_23
YS-Q-2.raw	Q14444	Q14444	_SSGPPPPSGS[Phospho (STY)]SGSEAAAGAGAAAPASQHPATGTGAVQTEAMK_	0.000281924	3	95.3916	noloss	36	y	2	1.20576	Q14444_23
YS-Q-2.raw	Q14444	Q14444	_SSGPPPPSGS[Phospho (STY)]SGSEAAAGAGAAAPASQHPATGTGAVQTEAMK_	0.000281924	3	95.3916	H3PO4	37	y	2	2.43659	Q14444_23
YS-Q-2.raw	Q14444	Q14444	_SSGPPPPSGS[Phospho (STY)]SGSEAAAGAGAAAPASQHPATGTGAVQTEAMK_	0.000281924	3	95.3916	noloss	37	y	2	1.9797	Q14444_23
YS-Q-2.raw	Q14444	Q14444	_SSGPPPPSGS[Phospho (STY)]SGSEAAAGAGAAAPASQHPATGTGAVQTEAMK_	0.000281924	3	95.3916	H3PO4	38	y	2	3.90139	Q14444_23
YS-Q-2.raw	Q14444	Q14444	_SSGPPPPSGS[Phospho (STY)]SGSEAAAGAGAAAPASQHPATGTGAVQTEAMK_	0.000281924	3	95.3916	noloss	38	y	2	3.40914	Q14444_23
YS-Q-2.raw	Q14444	Q14444	_SSGPPPPSGS[Phospho (STY)]SGSEAAAGAGAAAPASQHPATGTGAVQTEAMK_	0.000281924	3	95.3916	noloss	39	y	2	1.32451	Q14444_23
YS-Q-2.raw	Q9Y4C8	Q9Y4C8	_SVVLDEILEQLEGSDSDSEEQT[Phospho (STY)]LQL_	6.08e-05	2	43.8242	noloss	4	b	1	1653.1	Q9Y4C8_957
YS-Q-2.raw	Q9Y4C8	Q9Y4C8	_SVVLDEILEQLEGSDSDSEEQT[Phospho (STY)]LQL_	6.08e-05	2	43.8242	H2O	5	b	1	0.719393	Q9Y4C8_957
YS-Q-2.raw	Q9Y4C8	Q9Y4C8	_SVVLDEILEQLEGSDSDSEEQT[Phospho (STY)]LQL_	6.08e-05	2	43.8242	noloss	5	b	1	1.84621	Q9Y4C8_957
YS-Q-2.raw	Q9Y4C8	Q9Y4C8	_SVVLDEILEQLEGSDSDSEEQT[Phospho (STY)]LQL_	6.08e-05	2	43.8242	H2O	6	b	1	7.23864	Q9Y4C8_957
YS-Q-2.raw	Q9Y4C8	Q9Y4C8	_SVVLDEILEQLEGSDSDSEEQT[Phospho (STY)]LQL_	6.08e-05	2	43.8242	noloss	6	b	1	1.92518	Q9Y4C8_957
YS-Q-2.raw	Q9Y4C8	Q9Y4C8	_SVVLDEILEQLEGSDSDSEEQT[Phospho (STY)]LQL_	6.08e-05	2	43.8242	H2O	7	b	1	8740.67	Q9Y4C8_957
YS-Q-2.raw	Q9Y4C8	Q9Y4C8	_SVVLDEILEQLEGSDSDSEEQT[Phospho (STY)]LQL_	6.08e-05	2	43.8242	noloss	7	b	1	6656.14	Q9Y4C8_957
YS-Q-2.raw	Q9Y4C8	Q9Y4C8	_SVVLDEILEQLEGSDSDSEEQT[Phospho (STY)]LQL_	6.08e-05	2	43.8242	H2O	8	b	1	3178.7	Q9Y4C8_957
YS-Q-2.raw	Q9Y4C8	Q9Y4C8	_SVVLDEILEQLEGSDSDSEEQT[Phospho (STY)]LQL_	6.08e-05	2	43.8242	noloss	8	b	1	1.31536	Q9Y4C8_957
YS-Q-2.raw	Q9Y4C8	Q9Y4C8	_SVVLDEILEQLEGSDSDSEEQT[Phospho (STY)]LQL_	6.08e-05	2	43.8242	H2O	9	b	1	2814.81	Q9Y4C8_957
YS-Q-2.raw	Q9Y4C8	Q9Y4C8	_SVVLDEILEQLEGSDSDSEEQT[Phospho (STY)]LQL_	6.08e-05	2	43.8242	noloss	9	b	1	4207.16	Q9Y4C8_957
YS-Q-2.raw	Q9Y4C8	Q9Y4C8	_SVVLDEILEQLEGSDSDSEEQT[Phospho (STY)]LQL_	6.08e-05	2	43.8242	H2O	10	b	1	1.06337	Q9Y4C8_957
YS-Q-2.raw	Q9Y4C8	Q9Y4C8	_SVVLDEILEQLEGSDSDSEEQT[Phospho (STY)]LQL_	6.08e-05	2	43.8242	noloss	10	b	1	2648.45	Q9Y4C8_957
YS-Q-2.raw	Q9Y4C8	Q9Y4C8	_SVVLDEILEQLEGSDSDSEEQT[Phospho (STY)]LQL_	6.08e-05	2	43.8242	H2O	11	b	1	1.15751	Q9Y4C8_957
YS-Q-2.raw	Q9Y4C8	Q9Y4C8	_SVVLDEILEQLEGSDSDSEEQT[Phospho (STY)]LQL_	6.08e-05	2	43.8242	noloss	11	b	1	4646.93	Q9Y4C8_957
YS-Q-2.raw	Q9Y4C8	Q9Y4C8	_SVVLDEILEQLEGSDSDSEEQT[Phospho (STY)]LQL_	6.08e-05	2	43.8242	noloss	12	b	1	0.000613017	Q9Y4C8_957
YS-Q-2.raw	Q9Y4C8	Q9Y4C8	_SVVLDEILEQLEGSDSDSEEQT[Phospho (STY)]LQL_	6.08e-05	2	43.8242	noloss	13	b	1	1.14411	Q9Y4C8_957
YS-Q-2.raw	Q9Y4C8	Q9Y4C8	_SVVLDEILEQLEGSDSDSEEQT[Phospho (STY)]LQL_	6.08e-05	2	43.8242	H3PO4	23	b	2	1.25338	Q9Y4C8_957	TRUE
YS-Q-2.raw	Q9Y4C8	Q9Y4C8	_SVVLDEILEQLEGSDSDSEEQT[Phospho (STY)]LQL_	6.08e-05	2	43.8242	noloss	23	b	2	1.24421	Q9Y4C8_957	TRUE
YS-Q-2.raw	Q9Y4C8	Q9Y4C8	_SVVLDEILEQLEGSDSDSEEQT[Phospho (STY)]LQL_	6.08e-05	2	43.8242	NH3	3	y	1	3.14758	Q9Y4C8_957
YS-Q-2.raw	Q9Y4C8	Q9Y4C8	_SVVLDEILEQLEGSDSDSEEQT[Phospho (STY)]LQL_	6.08e-05	2	43.8242	noloss	3	y	1	1.15821	Q9Y4C8_957
YS-Q-2.raw	Q9Y4C8	Q9Y4C8	_SVVLDEILEQLEGSDSDSEEQT[Phospho (STY)]LQL_	6.08e-05	2	43.8242	H3PO4	4	y	1	0.00386177	Q9Y4C8_957
YS-Q-2.raw	Q9Y4C8	Q9Y4C8	_SVVLDEILEQLEGSDSDSEEQT[Phospho (STY)]LQL_	6.08e-05	2	43.8242	H3PO4	5	y	1	0.000564434	Q9Y4C8_957
YS-Q-2.raw	Q9Y4C8	Q9Y4C8	_SVVLDEILEQLEGSDSDSEEQT[Phospho (STY)]LQL_	6.08e-05	2	43.8242	noloss	5	y	1	1.1605	Q9Y4C8_957	TRUE
YS-Q-2.raw	Q9Y4C8	Q9Y4C8	_SVVLDEILEQLEGSDSDSEEQT[Phospho (STY)]LQL_	6.08e-05	2	43.8242	H3PO4	13	y	1	1850.86	Q9Y4C8_957
YS-Q-2.raw	Q9Y4C8	Q9Y4C8	_SVVLDEILEQLEGSDSDSEEQT[Phospho (STY)]LQL_	6.08e-05	2	43.8242	noloss	13	y	1	1347.91	Q9Y4C8_957
YS-Q-2.raw	Q9Y4C8	Q9Y4C8	_SVVLDEILEQLEGSDSDSEEQT[Phospho (STY)]LQL_	6.08e-05	2	43.8242	noloss	14	y	1	0.946688	Q9Y4C8_957
YS-Q-2.raw	Q9Y4C8	Q9Y4C8	_SVVLDEILEQLEGSDSDSEEQT[Phospho (STY)]LQL_	6.08e-05	2	43.8242	noloss	15	y	1	1.05864	Q9Y4C8_957
YS-Q-2.raw	O95747	O95747	_T[Phospho (STY)]EDGGWEWSDDEFDEESEEGK_	2.53e-45	2	3601.67	1(+H2+O)1(+H3+O4+P)	3	b	1	37.0608	O95747_331	TRUE
YS-Q-2.raw	O95747	O95747	_T[Phospho (STY)]EDGGWEWSDDEFDEESEEGK_	2.53e-45	2	3601.67	H3PO4	3	b	1	103.059	O95747_331	TRUE
YS-Q-2.raw	O95747	O95747	_T[Phospho (STY)]EDGGWEWSDDEFDEESEEGK_	2.53e-45	2	3601.67	H3PO4	4	b	1	33.83	O95747_331	TRUE
YS-Q-2.raw	O95747	O95747	_T[Phospho (STY)]EDGGWEWSDDEFDEESEEGK_	2.53e-45	2	3601.67	1(+H2+O)1(+H3+O4+P)	5	b	1	65.4643	O95747_331	TRUE
YS-Q-2.raw	O95747	O95747	_T[Phospho (STY)]EDGGWEWSDDEFDEESEEGK_	2.53e-45	2	3601.67	H3PO4	5	b	1	141.283	O95747_331	TRUE
YS-Q-2.raw	O95747	O95747	_T[Phospho (STY)]EDGGWEWSDDEFDEESEEGK_	2.53e-45	2	3601.67	1(+H2+O)1(+H3+O4+P)	6	b	1	56.0388	O95747_331	TRUE
YS-Q-2.raw	O95747	O95747	_T[Phospho (STY)]EDGGWEWSDDEFDEESEEGK_	2.53e-45	2	3601.67	H3PO4	6	b	1	134.729	O95747_331	TRUE
YS-Q-2.raw	O95747	O95747	_T[Phospho (STY)]EDGGWEWSDDEFDEESEEGK_	2.53e-45	2	3601.67	1(+H2+O)1(+H3+O4+P)	7	b	1	50.8994	O95747_331	TRUE
YS-Q-2.raw	O95747	O95747	_T[Phospho (STY)]EDGGWEWSDDEFDEESEEGK_	2.53e-45	2	3601.67	H3PO4	7	b	1	115.242	O95747_331	TRUE
YS-Q-2.raw	O95747	O95747	_T[Phospho (STY)]EDGGWEWSDDEFDEESEEGK_	2.53e-45	2	3601.67	H3PO4	8	b	1	27.1254	O95747_331	TRUE
YS-Q-2.raw	O95747	O95747	_T[Phospho (STY)]EDGGWEWSDDEFDEESEEGK_	2.53e-45	2	3601.67	H2O	3	y	1	285.035	O95747_331
YS-Q-2.raw	O95747	O95747	_T[Phospho (STY)]EDGGWEWSDDEFDEESEEGK_	2.53e-45	2	3601.67	noloss	3	y	1	184.164	O95747_331
YS-Q-2.raw	O95747	O95747	_T[Phospho (STY)]EDGGWEWSDDEFDEESEEGK_	2.53e-45	2	3601.67	H2O	4	y	1	68.0937	O95747_331
YS-Q-2.raw	O95747	O95747	_T[Phospho (STY)]EDGGWEWSDDEFDEESEEGK_	2.53e-45	2	3601.67	noloss	4	y	1	114.689	O95747_331
YS-Q-2.raw	O95747	O95747	_T[Phospho (STY)]EDGGWEWSDDEFDEESEEGK_	2.53e-45	2	3601.67	H2O	5	y	1	55.6077	O95747_331
YS-Q-2.raw	O95747	O95747	_T[Phospho (STY)]EDGGWEWSDDEFDEESEEGK_	2.53e-45	2	3601.67	noloss	5	y	1	334.082	O95747_331
YS-Q-2.raw	O95747	O95747	_T[Phospho (STY)]EDGGWEWSDDEFDEESEEGK_	2.53e-45	2	3601.67	H2O	6	y	1	70.6401	O95747_331
YS-Q-2.raw	O95747	O95747	_T[Phospho (STY)]EDGGWEWSDDEFDEESEEGK_	2.53e-45	2	3601.67	noloss	6	y	1	121.784	O95747_331
YS-Q-2.raw	O95747	O95747	_T[Phospho (STY)]EDGGWEWSDDEFDEESEEGK_	2.53e-45	2	3601.67	H2O	7	y	1	89.0136	O95747_331
YS-Q-2.raw	O95747	O95747	_T[Phospho (STY)]EDGGWEWSDDEFDEESEEGK_	2.53e-45	2	3601.67	noloss	7	y	1	227.956	O95747_331
YS-Q-2.raw	O95747	O95747	_T[Phospho (STY)]EDGGWEWSDDEFDEESEEGK_	2.53e-45	2	3601.67	H2O	8	y	1	34.6758	O95747_331
YS-Q-2.raw	O95747	O95747	_T[Phospho (STY)]EDGGWEWSDDEFDEESEEGK_	2.53e-45	2	3601.67	noloss	8	y	1	249.42	O95747_331
YS-Q-2.raw	O95747	O95747	_T[Phospho (STY)]EDGGWEWSDDEFDEESEEGK_	2.53e-45	2	3601.67	noloss	9	y	1	147.446	O95747_331
YS-Q-2.raw	O95747	O95747	_T[Phospho (STY)]EDGGWEWSDDEFDEESEEGK_	2.53e-45	2	3601.67	H2O	10	y	1	59.9133	O95747_331
YS-Q-2.raw	O95747	O95747	_T[Phospho (STY)]EDGGWEWSDDEFDEESEEGK_	2.53e-45	2	3601.67	noloss	10	y	1	98.4592	O95747_331
YS-Q-2.raw	O95747	O95747	_T[Phospho (STY)]EDGGWEWSDDEFDEESEEGK_	2.53e-45	2	3601.67	noloss	11	y	1	82.3673	O95747_331
YS-Q-2.raw	O95747	O95747	_T[Phospho (STY)]EDGGWEWSDDEFDEESEEGK_	2.53e-45	2	3601.67	noloss	12	y	1	62.3346	O95747_331
YS-Q-2.raw	Q12830	Q12830	_VLDDVS[Phospho (STY)]IRSPETK_	0.000177418	2	33.7099	noloss	3	b	1	40.5059	Q12830_1297
YS-Q-2.raw	Q12830	Q12830	_VLDDVS[Phospho (STY)]IRSPETK_	0.000177418	2	33.7099	noloss	4	b	1	5.28623	Q12830_1297
YS-Q-2.raw	Q12830	Q12830	_VLDDVS[Phospho (STY)]IRSPETK_	0.000177418	2	33.7099	noloss	5	b	1	0.000253999	Q12830_1297
YS-Q-2.raw	Q12830	Q12830	_VLDDVS[Phospho (STY)]IRSPETK_	0.000177418	2	33.7099	H3PO4	6	b	1	0.0006934	Q12830_1297
YS-Q-2.raw	Q12830	Q12830	_VLDDVS[Phospho (STY)]IRSPETK_	0.000177418	2	33.7099	noloss	6	b	2	0.000216711	Q12830_1297
YS-Q-2.raw	Q12830	Q12830	_VLDDVS[Phospho (STY)]IRSPETK_	0.000177418	2	33.7099	noloss	6	b	1	0.000579327	Q12830_1297
YS-Q-2.raw	Q12830	Q12830	_VLDDVS[Phospho (STY)]IRSPETK_	0.000177418	2	33.7099	H3PO4	7	b	1	0.000908306	Q12830_1297
YS-Q-2.raw	Q12830	Q12830	_VLDDVS[Phospho (STY)]IRSPETK_	0.000177418	2	33.7099	noloss	7	b	1	0.000292615	Q12830_1297
YS-Q-2.raw	Q12830	Q12830	_VLDDVS[Phospho (STY)]IRSPETK_	0.000177418	2	33.7099	noloss	7	b	2	1.15728	Q12830_1297	TRUE
YS-Q-2.raw	Q12830	Q12830	_VLDDVS[Phospho (STY)]IRSPETK_	0.000177418	2	33.7099	H3PO4	8	b	1	0.894655	Q12830_1297
YS-Q-2.raw	Q12830	Q12830	_VLDDVS[Phospho (STY)]IRSPETK_	0.000177418	2	33.7099	noloss	8	b	1	0.000480274	Q12830_1297
YS-Q-2.raw	Q12830	Q12830	_VLDDVS[Phospho (STY)]IRSPETK_	0.000177418	2	33.7099	noloss	8	b	2	0.000726684	Q12830_1297
YS-Q-2.raw	Q12830	Q12830	_VLDDVS[Phospho (STY)]IRSPETK_	0.000177418	2	33.7099	H3PO4	9	b	1	1.75753	Q12830_1297
YS-Q-2.raw	Q12830	Q12830	_VLDDVS[Phospho (STY)]IRSPETK_	0.000177418	2	33.7099	noloss	9	b	1	52.0026	Q12830_1297
YS-Q-2.raw	Q12830	Q12830	_VLDDVS[Phospho (STY)]IRSPETK_	0.000177418	2	33.7099	H3PO4	11	b	1	4.15758	Q12830_1297
YS-Q-2.raw	Q12830	Q12830	_VLDDVS[Phospho (STY)]IRSPETK_	0.000177418	2	33.7099	noloss	11	b	1	1.64561	Q12830_1297
YS-Q-2.raw	Q12830	Q12830	_VLDDVS[Phospho (STY)]IRSPETK_	0.000177418	2	33.7099	H3PO4	12	b	1	1847.3	Q12830_1297
YS-Q-2.raw	Q12830	Q12830	_VLDDVS[Phospho (STY)]IRSPETK_	0.000177418	2	33.7099	noloss	3	y	1	0.00123175	Q12830_1297
YS-Q-2.raw	Q12830	Q12830	_VLDDVS[Phospho (STY)]IRSPETK_	0.000177418	2	33.7099	H2O	4	y	1	0.000669605	Q12830_1297
YS-Q-2.raw	Q12830	Q12830	_VLDDVS[Phospho (STY)]IRSPETK_	0.000177418	2	33.7099	noloss	4	y	1	6.87405	Q12830_1297
YS-Q-2.raw	Q12830	Q12830	_VLDDVS[Phospho (STY)]IRSPETK_	0.000177418	2	33.7099	noloss	5	y	1	0.000627632	Q12830_1297
YS-Q-2.raw	Q12830	Q12830	_VLDDVS[Phospho (STY)]IRSPETK_	0.000177418	2	33.7099	noloss	6	y	1	0.000305135	Q12830_1297
YS-Q-2.raw	Q12830	Q12830	_VLDDVS[Phospho (STY)]IRSPETK_	0.000177418	2	33.7099	noloss	7	y	1	0.000450162	Q12830_1297
YS-Q-2.raw	Q12830	Q12830	_VLDDVS[Phospho (STY)]IRSPETK_	0.000177418	2	33.7099	H2O	8	y	1	0.000405484	Q12830_1297
YS-Q-2.raw	Q12830	Q12830	_VLDDVS[Phospho (STY)]IRSPETK_	0.000177418	2	33.7099	H3PO4	8	y	1	3.82502	Q12830_1297	TRUE
YS-Q-2.raw	Q12830	Q12830	_VLDDVS[Phospho (STY)]IRSPETK_	0.000177418	2	33.7099	noloss	8	y	1	1.99337	Q12830_1297	TRUE
YS-Q-2.raw	Q12830	Q12830	_VLDDVS[Phospho (STY)]IRSPETK_	0.000177418	2	33.7099	H3PO4	9	y	1	3.54567	Q12830_1297	TRUE
YS-Q-2.raw	Q12830	Q12830	_VLDDVS[Phospho (STY)]IRSPETK_	0.000177418	2	33.7099	H3PO4	9	y	2	43.2004	Q12830_1297	TRUE
YS-Q-2.raw	Q12830	Q12830	_VLDDVS[Phospho (STY)]IRSPETK_	0.000177418	2	33.7099	noloss	9	y	1	1.0577	Q12830_1297	TRUE
YS-Q-2.raw	Q12830	Q12830	_VLDDVS[Phospho (STY)]IRSPETK_	0.000177418	2	33.7099	noloss	9	y	2	2.91308	Q12830_1297	TRUE
YS-Q-2.raw	Q12830	Q12830	_VLDDVS[Phospho (STY)]IRSPETK_	0.000177418	2	33.7099	H3PO4	10	y	1	0.625988	Q12830_1297
YS-Q-2.raw	Q12830	Q12830	_VLDDVS[Phospho (STY)]IRSPETK_	0.000177418	2	33.7099	H3PO4	10	y	2	3.04553	Q12830_1297	TRUE
YS-Q-2.raw	Q12830	Q12830	_VLDDVS[Phospho (STY)]IRSPETK_	0.000177418	2	33.7099	noloss	10	y	1	0.000345849	Q12830_1297
YS-Q-2.raw	Q12830	Q12830	_VLDDVS[Phospho (STY)]IRSPETK_	0.000177418	2	33.7099	noloss	10	y	2	0.000682442	Q12830_1297
YS-Q-2.raw	Q12830	Q12830	_VLDDVS[Phospho (STY)]IRSPETK_	0.000177418	2	33.7099	1(+H2+O)1(+H3+O4+P)	11	y	1	0.926658	Q12830_1297
YS-Q-2.raw	Q12830	Q12830	_VLDDVS[Phospho (STY)]IRSPETK_	0.000177418	2	33.7099	1(+H3+N)1(+H3+O4+P)	11	y	2	0.000796816	Q12830_1297
YS-Q-2.raw	Q12830	Q12830	_VLDDVS[Phospho (STY)]IRSPETK_	0.000177418	2	33.7099	H2O	11	y	2	0.000275276	Q12830_1297
YS-Q-2.raw	Q12830	Q12830	_VLDDVS[Phospho (STY)]IRSPETK_	0.000177418	2	33.7099	H3PO4	11	y	2	0.95196	Q12830_1297
YS-Q-2.raw	Q12830	Q12830	_VLDDVS[Phospho (STY)]IRSPETK_	0.000177418	2	33.7099	H3PO4	11	y	1	3.81731	Q12830_1297	TRUE
YS-Q-2.raw	Q12830	Q12830	_VLDDVS[Phospho (STY)]IRSPETK_	0.000177418	2	33.7099	noloss	11	y	2	1.03647	Q12830_1297	TRUE
YS-Q-2.raw	Q12830	Q12830	_VLDDVS[Phospho (STY)]IRSPETK_	0.000177418	2	33.7099	noloss	11	y	1	3.03732	Q12830_1297	TRUE
YS-Q-2.raw	Q12830	Q12830	_VLDDVS[Phospho (STY)]IRSPETK_	0.000177418	2	33.7099	H3PO4	12	y	2	1.90322	Q12830_1297	TRUE
YS-Q-2.raw	Q12830	Q12830	_VLDDVS[Phospho (STY)]IRSPETK_	0.000177418	2	33.7099	noloss	12	y	2	0.160823	Q12830_1297
YS-Q-3.raw	Q08J23	Q08J23	_EGVILTNESAAST[Phospho (STY)]GQPDNDVTEGQR_	1.3e-05	2	195.632	H2O	4	b	1	4.71642	Q08J23_725
YS-Q-3.raw	Q08J23	Q08J23	_EGVILTNESAAST[Phospho (STY)]GQPDNDVTEGQR_	1.3e-05	2	195.632	noloss	4	b	1	5.38226	Q08J23_725
YS-Q-3.raw	Q08J23	Q08J23	_EGVILTNESAAST[Phospho (STY)]GQPDNDVTEGQR_	1.3e-05	2	195.632	H2O	5	b	1	5229.9	Q08J23_725
YS-Q-3.raw	Q08J23	Q08J23	_EGVILTNESAAST[Phospho (STY)]GQPDNDVTEGQR_	1.3e-05	2	195.632	noloss	5	b	1	3894.64	Q08J23_725
YS-Q-3.raw	Q08J23	Q08J23	_EGVILTNESAAST[Phospho (STY)]GQPDNDVTEGQR_	1.3e-05	2	195.632	H2O	6	b	1	5.53641	Q08J23_725
YS-Q-3.raw	Q08J23	Q08J23	_EGVILTNESAAST[Phospho (STY)]GQPDNDVTEGQR_	1.3e-05	2	195.632	noloss	6	b	1	1.81893	Q08J23_725
YS-Q-3.raw	Q08J23	Q08J23	_EGVILTNESAAST[Phospho (STY)]GQPDNDVTEGQR_	1.3e-05	2	195.632	noloss	7	b	1	0.981561	Q08J23_725
YS-Q-3.raw	Q08J23	Q08J23	_EGVILTNESAAST[Phospho (STY)]GQPDNDVTEGQR_	1.3e-05	2	195.632	H2O	8	b	1	9045.31	Q08J23_725
YS-Q-3.raw	Q08J23	Q08J23	_EGVILTNESAAST[Phospho (STY)]GQPDNDVTEGQR_	1.3e-05	2	195.632	noloss	8	b	1	6454.59	Q08J23_725
YS-Q-3.raw	Q08J23	Q08J23	_EGVILTNESAAST[Phospho (STY)]GQPDNDVTEGQR_	1.3e-05	2	195.632	H2O	9	b	1	2052.04	Q08J23_725
YS-Q-3.raw	Q08J23	Q08J23	_EGVILTNESAAST[Phospho (STY)]GQPDNDVTEGQR_	1.3e-05	2	195.632	noloss	9	b	1	1.32588	Q08J23_725
YS-Q-3.raw	Q08J23	Q08J23	_EGVILTNESAAST[Phospho (STY)]GQPDNDVTEGQR_	1.3e-05	2	195.632	H2O	10	b	1	3335.06	Q08J23_725
YS-Q-3.raw	Q08J23	Q08J23	_EGVILTNESAAST[Phospho (STY)]GQPDNDVTEGQR_	1.3e-05	2	195.632	noloss	10	b	1	2568.78	Q08J23_725
YS-Q-3.raw	Q08J23	Q08J23	_EGVILTNESAAST[Phospho (STY)]GQPDNDVTEGQR_	1.3e-05	2	195.632	H2O	11	b	1	0.000736599	Q08J23_725
YS-Q-3.raw	Q08J23	Q08J23	_EGVILTNESAAST[Phospho (STY)]GQPDNDVTEGQR_	1.3e-05	2	195.632	noloss	11	b	1	1923.68	Q08J23_725
YS-Q-3.raw	Q08J23	Q08J23	_EGVILTNESAAST[Phospho (STY)]GQPDNDVTEGQR_	1.3e-05	2	195.632	H3PO4	15	b	1	5951.08	Q08J23_725	TRUE
YS-Q-3.raw	Q08J23	Q08J23	_EGVILTNESAAST[Phospho (STY)]GQPDNDVTEGQR_	1.3e-05	2	195.632	noloss	15	b	1	2832.06	Q08J23_725	TRUE
YS-Q-3.raw	Q08J23	Q08J23	_EGVILTNESAAST[Phospho (STY)]GQPDNDVTEGQR_	1.3e-05	2	195.632	noloss	3	y	1	9.31764	Q08J23_725
YS-Q-3.raw	Q08J23	Q08J23	_EGVILTNESAAST[Phospho (STY)]GQPDNDVTEGQR_	1.3e-05	2	195.632	noloss	4	y	1	6.67283	Q08J23_725
YS-Q-3.raw	Q08J23	Q08J23	_EGVILTNESAAST[Phospho (STY)]GQPDNDVTEGQR_	1.3e-05	2	195.632	noloss	5	y	1	11.3751	Q08J23_725
YS-Q-3.raw	Q08J23	Q08J23	_EGVILTNESAAST[Phospho (STY)]GQPDNDVTEGQR_	1.3e-05	2	195.632	noloss	6	y	1	15.0739	Q08J23_725
YS-Q-3.raw	Q08J23	Q08J23	_EGVILTNESAAST[Phospho (STY)]GQPDNDVTEGQR_	1.3e-05	2	195.632	noloss	7	y	1	3.21377	Q08J23_725
YS-Q-3.raw	Q08J23	Q08J23	_EGVILTNESAAST[Phospho (STY)]GQPDNDVTEGQR_	1.3e-05	2	195.632	noloss	8	y	1	9.26045	Q08J23_725
YS-Q-3.raw	Q08J23	Q08J23	_EGVILTNESAAST[Phospho (STY)]GQPDNDVTEGQR_	1.3e-05	2	195.632	noloss	9	y	1	2.82693	Q08J23_725
YS-Q-3.raw	Q08J23	Q08J23	_EGVILTNESAAST[Phospho (STY)]GQPDNDVTEGQR_	1.3e-05	2	195.632	H2O	10	y	1	5.48197	Q08J23_725
YS-Q-3.raw	Q08J23	Q08J23	_EGVILTNESAAST[Phospho (STY)]GQPDNDVTEGQR_	1.3e-05	2	195.632	noloss	10	y	2	0.00364319	Q08J23_725
YS-Q-3.raw	Q08J23	Q08J23	_EGVILTNESAAST[Phospho (STY)]GQPDNDVTEGQR_	1.3e-05	2	195.632	noloss	10	y	1	38.779	Q08J23_725
YS-Q-3.raw	Q08J23	Q08J23	_EGVILTNESAAST[Phospho (STY)]GQPDNDVTEGQR_	1.3e-05	2	195.632	noloss	11	y	1	4.07556	Q08J23_725
YS-Q-3.raw	Q08J23	Q08J23	_EGVILTNESAAST[Phospho (STY)]GQPDNDVTEGQR_	1.3e-05	2	195.632	noloss	12	y	1	10.8694	Q08J23_725
YS-Q-3.raw	Q08J23	Q08J23	_EGVILTNESAAST[Phospho (STY)]GQPDNDVTEGQR_	1.3e-05	2	195.632	H3PO4	13	y	1	0.00296036	Q08J23_725
YS-Q-3.raw	Q08J23	Q08J23	_EGVILTNESAAST[Phospho (STY)]GQPDNDVTEGQR_	1.3e-05	2	195.632	H3PO4	14	y	1	4.28382	Q08J23_725
YS-Q-3.raw	Q08J23	Q08J23	_EGVILTNESAAST[Phospho (STY)]GQPDNDVTEGQR_	1.3e-05	2	195.632	noloss	14	y	1	4364.18	Q08J23_725
YS-Q-3.raw	Q08J23	Q08J23	_EGVILTNESAAST[Phospho (STY)]GQPDNDVTEGQR_	1.3e-05	2	195.632	H3PO4	15	y	1	6.238	Q08J23_725
YS-Q-3.raw	Q08J23	Q08J23	_EGVILTNESAAST[Phospho (STY)]GQPDNDVTEGQR_	1.3e-05	2	195.632	noloss	15	y	1	1.25973	Q08J23_725
YS-Q-3.raw	Q08J23	Q08J23	_EGVILTNESAAST[Phospho (STY)]GQPDNDVTEGQR_	1.3e-05	2	195.632	H3PO4	16	y	1	17.4167	Q08J23_725
YS-Q-3.raw	Q08J23	Q08J23	_EGVILTNESAAST[Phospho (STY)]GQPDNDVTEGQR_	1.3e-05	2	195.632	H3PO4	17	y	1	15.4246	Q08J23_725
YS-Q-3.raw	Q08J23	Q08J23	_EGVILTNESAAST[Phospho (STY)]GQPDNDVTEGQR_	1.3e-05	2	195.632	H3PO4	21	y	2	0.859414	Q08J23_725
YS-Q-3.raw	Q08J23	Q08J23	_EGVILTNESAAST[Phospho (STY)]GQPDNDVTEGQR_	1.3e-05	2	195.632	noloss	21	y	2	1820.38	Q08J23_725
YS-Q-3.raw	Q8N350	Q8N350	_LAEPVVATPALVAAAPT[Phospho (STY)]SPDHS[Phospho (STY)]PA_	0.00201219	2	39.4898	noloss	3	b	1	0.983097	Q8N350_698
YS-Q-3.raw	Q8N350	Q8N350	_LAEPVVATPALVAAAPT[Phospho (STY)]SPDHS[Phospho (STY)]PA_	0.00201219	2	39.4898	noloss	4	b	1	2.36491	Q8N350_698
YS-Q-3.raw	Q8N350	Q8N350	_LAEPVVATPALVAAAPT[Phospho (STY)]SPDHS[Phospho (STY)]PA_	0.00201219	2	39.4898	noloss	5	b	1	1.29152	Q8N350_698
YS-Q-3.raw	Q8N350	Q8N350	_LAEPVVATPALVAAAPT[Phospho (STY)]SPDHS[Phospho (STY)]PA_	0.00201219	2	39.4898	noloss	6	b	1	1.66213	Q8N350_698
YS-Q-3.raw	Q8N350	Q8N350	_LAEPVVATPALVAAAPT[Phospho (STY)]SPDHS[Phospho (STY)]PA_	0.00201219	2	39.4898	noloss	7	b	1	5016.77	Q8N350_698
YS-Q-3.raw	Q8N350	Q8N350	_LAEPVVATPALVAAAPT[Phospho (STY)]SPDHS[Phospho (STY)]PA_	0.00201219	2	39.4898	H2O	8	b	1	3060.66	Q8N350_698
YS-Q-3.raw	Q8N350	Q8N350	_LAEPVVATPALVAAAPT[Phospho (STY)]SPDHS[Phospho (STY)]PA_	0.00201219	2	39.4898	noloss	8	b	2	1.19874	Q8N350_698
YS-Q-3.raw	Q8N350	Q8N350	_LAEPVVATPALVAAAPT[Phospho (STY)]SPDHS[Phospho (STY)]PA_	0.00201219	2	39.4898	noloss	8	b	1	5945.78	Q8N350_698
YS-Q-3.raw	Q8N350	Q8N350	_LAEPVVATPALVAAAPT[Phospho (STY)]SPDHS[Phospho (STY)]PA_	0.00201219	2	39.4898	noloss	9	b	1	1.13805	Q8N350_698
YS-Q-3.raw	Q8N350	Q8N350	_LAEPVVATPALVAAAPT[Phospho (STY)]SPDHS[Phospho (STY)]PA_	0.00201219	2	39.4898	noloss	10	b	1	0.856186	Q8N350_698
YS-Q-3.raw	Q8N350	Q8N350	_LAEPVVATPALVAAAPT[Phospho (STY)]SPDHS[Phospho (STY)]PA_	0.00201219	2	39.4898	noloss	11	b	1	1.17027	Q8N350_698
YS-Q-3.raw	Q8N350	Q8N350	_LAEPVVATPALVAAAPT[Phospho (STY)]SPDHS[Phospho (STY)]PA_	0.00201219	2	39.4898	H2O	12	b	1	1.23411	Q8N350_698
YS-Q-3.raw	Q8N350	Q8N350	_LAEPVVATPALVAAAPT[Phospho (STY)]SPDHS[Phospho (STY)]PA_	0.00201219	2	39.4898	noloss	12	b	1	0.935541	Q8N350_698
YS-Q-3.raw	Q8N350	Q8N350	_LAEPVVATPALVAAAPT[Phospho (STY)]SPDHS[Phospho (STY)]PA_	0.00201219	2	39.4898	H2O	13	b	1	0.000430603	Q8N350_698
YS-Q-3.raw	Q8N350	Q8N350	_LAEPVVATPALVAAAPT[Phospho (STY)]SPDHS[Phospho (STY)]PA_	0.00201219	2	39.4898	noloss	13	b	1	0.000336107	Q8N350_698
YS-Q-3.raw	Q8N350	Q8N350	_LAEPVVATPALVAAAPT[Phospho (STY)]SPDHS[Phospho (STY)]PA_	0.00201219	2	39.4898	noloss	14	b	1	0.98871	Q8N350_698
YS-Q-3.raw	Q8N350	Q8N350	_LAEPVVATPALVAAAPT[Phospho (STY)]SPDHS[Phospho (STY)]PA_	0.00201219	2	39.4898	H2O	15	b	1	1.3039	Q8N350_698
YS-Q-3.raw	Q8N350	Q8N350	_LAEPVVATPALVAAAPT[Phospho (STY)]SPDHS[Phospho (STY)]PA_	0.00201219	2	39.4898	noloss	15	b	1	0.000148632	Q8N350_698
YS-Q-3.raw	Q8N350	Q8N350	_LAEPVVATPALVAAAPT[Phospho (STY)]SPDHS[Phospho (STY)]PA_	0.00201219	2	39.4898	noloss	17	b	2	1.19627	Q8N350_698	TRUE
YS-Q-3.raw	Q8N350	Q8N350	_LAEPVVATPALVAAAPT[Phospho (STY)]SPDHS[Phospho (STY)]PA_	0.00201219	2	39.4898	H3PO4	22	b	2	0.000890987	Q8N350_698
YS-Q-3.raw	Q8N350	Q8N350	_LAEPVVATPALVAAAPT[Phospho (STY)]SPDHS[Phospho (STY)]PA_	0.00201219	2	39.4898	noloss	3	y	1	1.21599	Q8N350_698
YS-Q-3.raw	Q8N350	Q8N350	_LAEPVVATPALVAAAPT[Phospho (STY)]SPDHS[Phospho (STY)]PA_	0.00201219	2	39.4898	H3PO4	4	y	1	2.09189	Q8N350_698
YS-Q-3.raw	Q8N350	Q8N350	_LAEPVVATPALVAAAPT[Phospho (STY)]SPDHS[Phospho (STY)]PA_	0.00201219	2	39.4898	noloss	4	y	1	3337.76	Q8N350_698
YS-Q-3.raw	Q8N350	Q8N350	_LAEPVVATPALVAAAPT[Phospho (STY)]SPDHS[Phospho (STY)]PA_	0.00201219	2	39.4898	H3PO4	6	y	1	1.31557	Q8N350_698
YS-Q-3.raw	Q8N350	Q8N350	_LAEPVVATPALVAAAPT[Phospho (STY)]SPDHS[Phospho (STY)]PA_	0.00201219	2	39.4898	noloss	6	y	1	4.69863	Q8N350_698
YS-Q-3.raw	Q8N350	Q8N350	_LAEPVVATPALVAAAPT[Phospho (STY)]SPDHS[Phospho (STY)]PA_	0.00201219	2	39.4898	H3PO4	7	y	1	1.09333	Q8N350_698
YS-Q-3.raw	Q8N350	Q8N350	_LAEPVVATPALVAAAPT[Phospho (STY)]SPDHS[Phospho (STY)]PA_	0.00201219	2	39.4898	noloss	7	y	1	1.29776	Q8N350_698
YS-Q-3.raw	Q8N350	Q8N350	_LAEPVVATPALVAAAPT[Phospho (STY)]SPDHS[Phospho (STY)]PA_	0.00201219	2	39.4898	1(+H2+O)1(+H3+O4+P)	9	y	1	0.564524	Q8N350_698
YS-Q-3.raw	Q8N350	Q8N350	_LAEPVVATPALVAAAPT[Phospho (STY)]SPDHS[Phospho (STY)]PA_	0.00201219	2	39.4898	2(+H3+O4+P)	9	y	1	3.52004	Q8N350_698	TRUE
YS-Q-3.raw	Q8N350	Q8N350	_LAEPVVATPALVAAAPT[Phospho (STY)]SPDHS[Phospho (STY)]PA_	0.00201219	2	39.4898	H2O	9	y	1	1.20858	Q8N350_698	TRUE
YS-Q-3.raw	Q8N350	Q8N350	_LAEPVVATPALVAAAPT[Phospho (STY)]SPDHS[Phospho (STY)]PA_	0.00201219	2	39.4898	H3PO4	9	y	1	1.37996	Q8N350_698	TRUE
YS-Q-3.raw	Q8N350	Q8N350	_LAEPVVATPALVAAAPT[Phospho (STY)]SPDHS[Phospho (STY)]PA_	0.00201219	2	39.4898	noloss	9	y	1	3.21473	Q8N350_698	TRUE
YS-Q-3.raw	Q8N350	Q8N350	_LAEPVVATPALVAAAPT[Phospho (STY)]SPDHS[Phospho (STY)]PA_	0.00201219	2	39.4898	1(+H2+O)1(+H3+O4+P)	10	y	1	0.298413	Q8N350_698
YS-Q-3.raw	Q8N350	Q8N350	_LAEPVVATPALVAAAPT[Phospho (STY)]SPDHS[Phospho (STY)]PA_	0.00201219	2	39.4898	2(+H3+O4+P)	10	y	1	0.880831	Q8N350_698
YS-Q-3.raw	Q8N350	Q8N350	_LAEPVVATPALVAAAPT[Phospho (STY)]SPDHS[Phospho (STY)]PA_	0.00201219	2	39.4898	H2O	10	y	1	1.00385	Q8N350_698	TRUE
YS-Q-3.raw	Q8N350	Q8N350	_LAEPVVATPALVAAAPT[Phospho (STY)]SPDHS[Phospho (STY)]PA_	0.00201219	2	39.4898	H3PO4	10	y	1	1.85726	Q8N350_698	TRUE
YS-Q-3.raw	Q8N350	Q8N350	_LAEPVVATPALVAAAPT[Phospho (STY)]SPDHS[Phospho (STY)]PA_	0.00201219	2	39.4898	noloss	10	y	1	0.802698	Q8N350_698
YS-Q-3.raw	Q8N350	Q8N350	_LAEPVVATPALVAAAPT[Phospho (STY)]SPDHS[Phospho (STY)]PA_	0.00201219	2	39.4898	1(+H2+O)1(+H3+O4+P)	11	y	1	0.000641935	Q8N350_698
YS-Q-3.raw	Q8N350	Q8N350	_LAEPVVATPALVAAAPT[Phospho (STY)]SPDHS[Phospho (STY)]PA_	0.00201219	2	39.4898	2(+H3+O4+P)	11	y	1	1.22846	Q8N350_698	TRUE
YS-Q-3.raw	Q8N350	Q8N350	_LAEPVVATPALVAAAPT[Phospho (STY)]SPDHS[Phospho (STY)]PA_	0.00201219	2	39.4898	H3PO4	11	y	1	0.000674518	Q8N350_698
YS-Q-3.raw	Q8N350	Q8N350	_LAEPVVATPALVAAAPT[Phospho (STY)]SPDHS[Phospho (STY)]PA_	0.00201219	2	39.4898	noloss	11	y	1	0.888712	Q8N350_698
YS-Q-3.raw	Q8N350	Q8N350	_LAEPVVATPALVAAAPT[Phospho (STY)]SPDHS[Phospho (STY)]PA_	0.00201219	2	39.4898	1(+H2+O)1(+H3+O4+P)	12	y	1	0.00109928	Q8N350_698
YS-Q-3.raw	Q8N350	Q8N350	_LAEPVVATPALVAAAPT[Phospho (STY)]SPDHS[Phospho (STY)]PA_	0.00201219	2	39.4898	2(+H3+O4+P)	12	y	1	0.000439566	Q8N350_698
YS-Q-3.raw	Q8N350	Q8N350	_LAEPVVATPALVAAAPT[Phospho (STY)]SPDHS[Phospho (STY)]PA_	0.00201219	2	39.4898	H2O	12	y	1	0.749487	Q8N350_698
YS-Q-3.raw	Q8N350	Q8N350	_LAEPVVATPALVAAAPT[Phospho (STY)]SPDHS[Phospho (STY)]PA_	0.00201219	2	39.4898	H3PO4	12	y	1	0.000577265	Q8N350_698
YS-Q-3.raw	Q8N350	Q8N350	_LAEPVVATPALVAAAPT[Phospho (STY)]SPDHS[Phospho (STY)]PA_	0.00201219	2	39.4898	noloss	12	y	1	1.45719	Q8N350_698	TRUE
YS-Q-3.raw	Q8N350	Q8N350	_LAEPVVATPALVAAAPT[Phospho (STY)]SPDHS[Phospho (STY)]PA_	0.00201219	2	39.4898	H3PO4	13	y	1	0.000394509	Q8N350_698
YS-Q-3.raw	Q8N350	Q8N350	_LAEPVVATPALVAAAPT[Phospho (STY)]SPDHS[Phospho (STY)]PA_	0.00201219	2	39.4898	noloss	13	y	1	0.0225641	Q8N350_698
YS-Q-3.raw	Q8N350	Q8N350	_LAEPVVATPALVAAAPT[Phospho (STY)]SPDHS[Phospho (STY)]PA_	0.00201219	2	39.4898	H3PO4	14	y	1	0.00111026	Q8N350_698
YS-Q-3.raw	Q8N350	Q8N350	_LAEPVVATPALVAAAPT[Phospho (STY)]SPDHS[Phospho (STY)]PA_	0.00201219	2	39.4898	noloss	14	y	1	0.000846803	Q8N350_698
YS-Q-3.raw	Q8N350	Q8N350	_LAEPVVATPALVAAAPT[Phospho (STY)]SPDHS[Phospho (STY)]PA_	0.00201219	2	39.4898	1(+H2+O)1(+H3+O4+P)	16	y	1	2758.59	Q8N350_698	TRUE
YS-Q-3.raw	Q8N350	Q8N350	_LAEPVVATPALVAAAPT[Phospho (STY)]SPDHS[Phospho (STY)]PA_	0.00201219	2	39.4898	2(+H3+O4+P)	16	y	1	1.09404	Q8N350_698	TRUE
YS-Q-3.raw	Q8N350	Q8N350	_LAEPVVATPALVAAAPT[Phospho (STY)]SPDHS[Phospho (STY)]PA_	0.00201219	2	39.4898	H2O	16	y	1	1.21696	Q8N350_698	TRUE
YS-Q-3.raw	Q8N350	Q8N350	_LAEPVVATPALVAAAPT[Phospho (STY)]SPDHS[Phospho (STY)]PA_	0.00201219	2	39.4898	H3PO4	16	y	1	0.955811	Q8N350_698
YS-Q-3.raw	Q8N350	Q8N350	_LAEPVVATPALVAAAPT[Phospho (STY)]SPDHS[Phospho (STY)]PA_	0.00201219	2	39.4898	noloss	16	y	1	0.000884271	Q8N350_698
YS-Q-3.raw	Q8N350	Q8N350	_LAEPVVATPALVAAAPT[Phospho (STY)]SPDHS[Phospho (STY)]PA_	0.00201219	2	39.4898	noloss	16	y	2	1.23444	Q8N350_698	TRUE
YS-Q-3.raw	Q8N350	Q8N350	_LAEPVVATPALVAAAPT[Phospho (STY)]SPDHS[Phospho (STY)]PA_	0.00201219	2	39.4898	noloss	17	y	2	1.03521	Q8N350_698
YS-Q-3.raw	Q8N350	Q8N350	_LAEPVVATPALVAAAPT[Phospho (STY)]SPDHS[Phospho (STY)]PA_	0.00201219	2	39.4898	noloss	17	y	1	1.05591	Q8N350_698
YS-Q-3.raw	Q8N350	Q8N350	_LAEPVVATPALVAAAPT[Phospho (STY)]SPDHS[Phospho (STY)]PA_	0.00201219	2	39.4898	noloss	18	y	2	0.000207564	Q8N350_698
YS-Q-3.raw	Q8N350	Q8N350	_LAEPVVATPALVAAAPT[Phospho (STY)]SPDHS[Phospho (STY)]PA_	0.00201219	2	39.4898	H2O	21	y	2	0.847787	Q8N350_698
YS-Q-3.raw	Q8N350	Q8N350	_LAEPVVATPALVAAAPT[Phospho (STY)]SPDHS[Phospho (STY)]PA_	0.00201219	2	39.4898	H3PO4	21	y	2	0.860538	Q8N350_698
YS-Q-3.raw	Q8N350	Q8N350	_LAEPVVATPALVAAAPT[Phospho (STY)]SPDHS[Phospho (STY)]PA_	0.00201219	2	39.4898	noloss	21	y	2	1.30031	Q8N350_698
YS-Q-3.raw	Q9NPA0	Q9NPA0	_LFS[Phospho (STY)]SKSS[Phospho (STY)]GK_	2.7e-05	2	82.456	H3PO4	3	b	1	9385.39	Q9NPA0_223
YS-Q-3.raw	Q9NPA0	Q9NPA0	_LFS[Phospho (STY)]SKSS[Phospho (STY)]GK_	2.7e-05	2	82.456	noloss	3	b	1	2388.54	Q9NPA0_223
YS-Q-3.raw	Q9NPA0	Q9NPA0	_LFS[Phospho (STY)]SKSS[Phospho (STY)]GK_	2.7e-05	2	82.456	H3PO4	4	b	1	1.89323	Q9NPA0_223
YS-Q-3.raw	Q9NPA0	Q9NPA0	_LFS[Phospho (STY)]SKSS[Phospho (STY)]GK_	2.7e-05	2	82.456	H3PO4	5	b	1	2.42458	Q9NPA0_223
YS-Q-3.raw	Q9NPA0	Q9NPA0	_LFS[Phospho (STY)]SKSS[Phospho (STY)]GK_	2.7e-05	2	82.456	noloss	5	b	1	0.000382115	Q9NPA0_223
YS-Q-3.raw	Q9NPA0	Q9NPA0	_LFS[Phospho (STY)]SKSS[Phospho (STY)]GK_	2.7e-05	2	82.456	H3PO4	6	b	1	1.28318	Q9NPA0_223
YS-Q-3.raw	Q9NPA0	Q9NPA0	_LFS[Phospho (STY)]SKSS[Phospho (STY)]GK_	2.7e-05	2	82.456	noloss	6	b	1	0.000201877	Q9NPA0_223
YS-Q-3.raw	Q9NPA0	Q9NPA0	_LFS[Phospho (STY)]SKSS[Phospho (STY)]GK_	2.7e-05	2	82.456	2(+H3+O4+P)	7	b	1	0.504455	Q9NPA0_223
YS-Q-3.raw	Q9NPA0	Q9NPA0	_LFS[Phospho (STY)]SKSS[Phospho (STY)]GK_	2.7e-05	2	82.456	H3PO4	7	b	1	0.00040772	Q9NPA0_223
YS-Q-3.raw	Q9NPA0	Q9NPA0	_LFS[Phospho (STY)]SKSS[Phospho (STY)]GK_	2.7e-05	2	82.456	2(+H3+O4+P)	8	b	1	1.4765	Q9NPA0_223	TRUE
YS-Q-3.raw	Q9NPA0	Q9NPA0	_LFS[Phospho (STY)]SKSS[Phospho (STY)]GK_	2.7e-05	2	82.456	H3PO4	8	b	2	0.000362089	Q9NPA0_223
YS-Q-3.raw	Q9NPA0	Q9NPA0	_LFS[Phospho (STY)]SKSS[Phospho (STY)]GK_	2.7e-05	2	82.456	H3PO4	8	b	1	1.13399	Q9NPA0_223	TRUE
YS-Q-3.raw	Q9NPA0	Q9NPA0	_LFS[Phospho (STY)]SKSS[Phospho (STY)]GK_	2.7e-05	2	82.456	noloss	3	y	1	1.09625	Q9NPA0_223	TRUE
YS-Q-3.raw	Q9NPA0	Q9NPA0	_LFS[Phospho (STY)]SKSS[Phospho (STY)]GK_	2.7e-05	2	82.456	1(+H2+O)1(+H3+O4+P)	4	y	1	3.15532	Q9NPA0_223
YS-Q-3.raw	Q9NPA0	Q9NPA0	_LFS[Phospho (STY)]SKSS[Phospho (STY)]GK_	2.7e-05	2	82.456	H3PO4	4	y	1	5633.79	Q9NPA0_223
YS-Q-3.raw	Q9NPA0	Q9NPA0	_LFS[Phospho (STY)]SKSS[Phospho (STY)]GK_	2.7e-05	2	82.456	noloss	4	y	1	0.147115	Q9NPA0_223
YS-Q-3.raw	Q9NPA0	Q9NPA0	_LFS[Phospho (STY)]SKSS[Phospho (STY)]GK_	2.7e-05	2	82.456	1(+H2+O)1(+H3+O4+P)	5	y	1	0.000470186	Q9NPA0_223
YS-Q-3.raw	Q9NPA0	Q9NPA0	_LFS[Phospho (STY)]SKSS[Phospho (STY)]GK_	2.7e-05	2	82.456	H3PO4	5	y	1	0.231129	Q9NPA0_223
YS-Q-3.raw	Q9NPA0	Q9NPA0	_LFS[Phospho (STY)]SKSS[Phospho (STY)]GK_	2.7e-05	2	82.456	noloss	5	y	1	0.000220662	Q9NPA0_223
YS-Q-3.raw	Q9NPA0	Q9NPA0	_LFS[Phospho (STY)]SKSS[Phospho (STY)]GK_	2.7e-05	2	82.456	1(+H2+O)1(+H3+O4+P)	6	y	1	0.559397	Q9NPA0_223
YS-Q-3.raw	Q9NPA0	Q9NPA0	_LFS[Phospho (STY)]SKSS[Phospho (STY)]GK_	2.7e-05	2	82.456	H2O	6	y	1	1.06328	Q9NPA0_223
YS-Q-3.raw	Q9NPA0	Q9NPA0	_LFS[Phospho (STY)]SKSS[Phospho (STY)]GK_	2.7e-05	2	82.456	H3PO4	6	y	1	3615.04	Q9NPA0_223
YS-Q-3.raw	Q9NPA0	Q9NPA0	_LFS[Phospho (STY)]SKSS[Phospho (STY)]GK_	2.7e-05	2	82.456	noloss	6	y	2	0.000627004	Q9NPA0_223
YS-Q-3.raw	Q9NPA0	Q9NPA0	_LFS[Phospho (STY)]SKSS[Phospho (STY)]GK_	2.7e-05	2	82.456	noloss	6	y	1	0.476371	Q9NPA0_223
YS-Q-3.raw	Q9NPA0	Q9NPA0	_LFS[Phospho (STY)]SKSS[Phospho (STY)]GK_	2.7e-05	2	82.456	1(+H2+O)1(+H3+O4+P)	7	y	1	0.617343	Q9NPA0_223
YS-Q-3.raw	Q9NPA0	Q9NPA0	_LFS[Phospho (STY)]SKSS[Phospho (STY)]GK_	2.7e-05	2	82.456	1(+H2+O)1(+H3+O4+P)	7	y	2	3039.13	Q9NPA0_223
YS-Q-3.raw	Q9NPA0	Q9NPA0	_LFS[Phospho (STY)]SKSS[Phospho (STY)]GK_	2.7e-05	2	82.456	1(+H2+O)2(+H3+O4+P)	7	y	1	2.21193	Q9NPA0_223
YS-Q-3.raw	Q9NPA0	Q9NPA0	_LFS[Phospho (STY)]SKSS[Phospho (STY)]GK_	2.7e-05	2	82.456	1(+H2+O)2(+H3+O4+P)	7	y	2	14645.9	Q9NPA0_223
YS-Q-3.raw	Q9NPA0	Q9NPA0	_LFS[Phospho (STY)]SKSS[Phospho (STY)]GK_	2.7e-05	2	82.456	2(+H3+O4+P)	7	y	1	2.11808	Q9NPA0_223
YS-Q-3.raw	Q9NPA0	Q9NPA0	_LFS[Phospho (STY)]SKSS[Phospho (STY)]GK_	2.7e-05	2	82.456	2(+H3+O4+P)	7	y	2	13.966	Q9NPA0_223
YS-Q-3.raw	Q9NPA0	Q9NPA0	_LFS[Phospho (STY)]SKSS[Phospho (STY)]GK_	2.7e-05	2	82.456	H2O	7	y	1	0.0008476	Q9NPA0_223
YS-Q-3.raw	Q9NPA0	Q9NPA0	_LFS[Phospho (STY)]SKSS[Phospho (STY)]GK_	2.7e-05	2	82.456	H3PO4	7	y	1	2.43937	Q9NPA0_223
YS-Q-3.raw	Q9NPA0	Q9NPA0	_LFS[Phospho (STY)]SKSS[Phospho (STY)]GK_	2.7e-05	2	82.456	H3PO4	7	y	2	12080.1	Q9NPA0_223
YS-Q-3.raw	Q9NPA0	Q9NPA0	_LFS[Phospho (STY)]SKSS[Phospho (STY)]GK_	2.7e-05	2	82.456	NH3	7	y	2	1.31462	Q9NPA0_223
YS-Q-3.raw	Q9NPA0	Q9NPA0	_LFS[Phospho (STY)]SKSS[Phospho (STY)]GK_	2.7e-05	2	82.456	noloss	7	y	2	1.24213	Q9NPA0_223
YS-Q-3.raw	Q9NPA0	Q9NPA0	_LFS[Phospho (STY)]SKSS[Phospho (STY)]GK_	2.7e-05	2	82.456	noloss	7	y	1	2.58645	Q9NPA0_223
YS-Q-3.raw	Q9NPA0	Q9NPA0	_LFS[Phospho (STY)]SKSS[Phospho (STY)]GK_	2.7e-05	2	82.456	1(+H2+O)1(+H3+O4+P)	8	y	1	0.000944362	Q9NPA0_223
YS-Q-3.raw	Q9NPA0	Q9NPA0	_LFS[Phospho (STY)]SKSS[Phospho (STY)]GK_	2.7e-05	2	82.456	1(+H2+O)1(+H3+O4+P)	8	y	2	2.12855	Q9NPA0_223
YS-Q-3.raw	Q9NPA0	Q9NPA0	_LFS[Phospho (STY)]SKSS[Phospho (STY)]GK_	2.7e-05	2	82.456	1(+H2+O)2(+H3+O4+P)	8	y	1	9.42795	Q9NPA0_223
YS-Q-3.raw	Q9NPA0	Q9NPA0	_LFS[Phospho (STY)]SKSS[Phospho (STY)]GK_	2.7e-05	2	82.456	1(+H2+O)2(+H3+O4+P)	8	y	2	10.8593	Q9NPA0_223
YS-Q-3.raw	Q9NPA0	Q9NPA0	_LFS[Phospho (STY)]SKSS[Phospho (STY)]GK_	2.7e-05	2	82.456	2(+H3+O4+P)	8	y	1	6.46921	Q9NPA0_223
YS-Q-3.raw	Q9NPA0	Q9NPA0	_LFS[Phospho (STY)]SKSS[Phospho (STY)]GK_	2.7e-05	2	82.456	2(+H3+O4+P)	8	y	2	15362.6	Q9NPA0_223
YS-Q-3.raw	Q9NPA0	Q9NPA0	_LFS[Phospho (STY)]SKSS[Phospho (STY)]GK_	2.7e-05	2	82.456	H3PO4	8	y	1	3.14465	Q9NPA0_223
YS-Q-3.raw	Q9NPA0	Q9NPA0	_LFS[Phospho (STY)]SKSS[Phospho (STY)]GK_	2.7e-05	2	82.456	H3PO4	8	y	2	4.06494	Q9NPA0_223
YS-Q-3.raw	Q9NPA0	Q9NPA0	_LFS[Phospho (STY)]SKSS[Phospho (STY)]GK_	2.7e-05	2	82.456	noloss	8	y	1	0.990315	Q9NPA0_223
YS-Q-3.raw	Q9NPA0	Q9NPA0	_LFS[Phospho (STY)]SKSS[Phospho (STY)]GK_	2.7e-05	2	82.456	noloss	8	y	2	1.07948	Q9NPA0_223
YS-Q-3.raw	A5PLN9	A5PLN9	_LNLS[Phospho (STY)]ASNAAVAELK_	1.99e-05	2	53.1986	H3PO4	4	b	1	1.01585	A5PLN9_113	TRUE
YS-Q-3.raw	A5PLN9	A5PLN9	_LNLS[Phospho (STY)]ASNAAVAELK_	1.99e-05	2	53.1986	H3PO4	12	b	1	1.81662	A5PLN9_113
YS-Q-3.raw	A5PLN9	A5PLN9	_LNLS[Phospho (STY)]ASNAAVAELK_	1.99e-05	2	53.1986	H3PO4	12	y	1	26.1696	A5PLN9_113	TRUE
YS-Q-3.raw	A5PLN9	A5PLN9	_LNLS[Phospho (STY)]ASNAAVAELK_	1.99e-05	2	53.1986	H3PO4	12	y	2	29.2051	A5PLN9_113	TRUE
YS-Q-3.raw	A5PLN9	A5PLN9	_LNLS[Phospho (STY)]ASNAAVAELK_	1.99e-05	2	53.1986	noloss	12	y	1	4.301	A5PLN9_113	TRUE
YS-Q-3.raw	A5PLN9	A5PLN9	_LNLS[Phospho (STY)]ASNAAVAELK_	1.99e-05	2	53.1986	1(+H3+N)1(+H3+O4+P)	13	y	2	18.6002	A5PLN9_113	TRUE
YS-Q-3.raw	A5PLN9	A5PLN9	_LNLS[Phospho (STY)]ASNAAVAELK_	1.99e-05	2	53.1986	H3PO4	13	y	2	16.1116	A5PLN9_113	TRUE
YS-Q-3.raw	A5PLN9	A5PLN9	_LNLS[Phospho (STY)]ASNAAVAELK_	1.99e-05	2	53.1986	H3PO4	13	y	1	1950.29	A5PLN9_113	TRUE
YS-Q-3.raw	P46100	P46100	_QS[Phospho (STY)]ETVDQNSDS[Phospho (STY)]DEMLAILK_	4.16e-06	2	943.333	1(+H3+N)1(+H3+O4+P)	3	b	1	28.5257	P46100_722	TRUE
YS-Q-3.raw	P46100	P46100	_QS[Phospho (STY)]ETVDQNSDS[Phospho (STY)]DEMLAILK_	4.16e-06	2	943.333	H3PO4	3	b	1	37.2984	P46100_722	TRUE
YS-Q-3.raw	P46100	P46100	_QS[Phospho (STY)]ETVDQNSDS[Phospho (STY)]DEMLAILK_	4.16e-06	2	943.333	1(+H2+O)1(+H3+O4+P)	4	b	1	30.1503	P46100_722
YS-Q-3.raw	P46100	P46100	_QS[Phospho (STY)]ETVDQNSDS[Phospho (STY)]DEMLAILK_	4.16e-06	2	943.333	1(+H3+N)1(+H3+O4+P)	4	b	1	83.7436	P46100_722
YS-Q-3.raw	P46100	P46100	_QS[Phospho (STY)]ETVDQNSDS[Phospho (STY)]DEMLAILK_	4.16e-06	2	943.333	H3PO4	4	b	1	68.1067	P46100_722
YS-Q-3.raw	P46100	P46100	_QS[Phospho (STY)]ETVDQNSDS[Phospho (STY)]DEMLAILK_	4.16e-06	2	943.333	noloss	4	b	1	1.19285	P46100_722
YS-Q-3.raw	P46100	P46100	_QS[Phospho (STY)]ETVDQNSDS[Phospho (STY)]DEMLAILK_	4.16e-06	2	943.333	1(+H2+O)1(+H3+O4+P)	5	b	1	23.3358	P46100_722
YS-Q-3.raw	P46100	P46100	_QS[Phospho (STY)]ETVDQNSDS[Phospho (STY)]DEMLAILK_	4.16e-06	2	943.333	1(+H3+N)1(+H3+O4+P)	5	b	1	37.4935	P46100_722
YS-Q-3.raw	P46100	P46100	_QS[Phospho (STY)]ETVDQNSDS[Phospho (STY)]DEMLAILK_	4.16e-06	2	943.333	H3PO4	5	b	1	40.1149	P46100_722
YS-Q-3.raw	P46100	P46100	_QS[Phospho (STY)]ETVDQNSDS[Phospho (STY)]DEMLAILK_	4.16e-06	2	943.333	H3PO4	6	b	1	55.4298	P46100_722
YS-Q-3.raw	P46100	P46100	_QS[Phospho (STY)]ETVDQNSDS[Phospho (STY)]DEMLAILK_	4.16e-06	2	943.333	noloss	6	b	1	23.9016	P46100_722
YS-Q-3.raw	P46100	P46100	_QS[Phospho (STY)]ETVDQNSDS[Phospho (STY)]DEMLAILK_	4.16e-06	2	943.333	H3PO4	7	b	1	16.3297	P46100_722
YS-Q-3.raw	P46100	P46100	_QS[Phospho (STY)]ETVDQNSDS[Phospho (STY)]DEMLAILK_	4.16e-06	2	943.333	noloss	7	b	1	0.000754523	P46100_722
YS-Q-3.raw	P46100	P46100	_QS[Phospho (STY)]ETVDQNSDS[Phospho (STY)]DEMLAILK_	4.16e-06	2	943.333	noloss	7	b	2	1.10734	P46100_722
YS-Q-3.raw	P46100	P46100	_QS[Phospho (STY)]ETVDQNSDS[Phospho (STY)]DEMLAILK_	4.16e-06	2	943.333	H3PO4	8	b	1	12.3059	P46100_722
YS-Q-3.raw	P46100	P46100	_QS[Phospho (STY)]ETVDQNSDS[Phospho (STY)]DEMLAILK_	4.16e-06	2	943.333	noloss	8	b	2	1.18952	P46100_722
YS-Q-3.raw	P46100	P46100	_QS[Phospho (STY)]ETVDQNSDS[Phospho (STY)]DEMLAILK_	4.16e-06	2	943.333	noloss	8	b	1	1.30308	P46100_722
YS-Q-3.raw	P46100	P46100	_QS[Phospho (STY)]ETVDQNSDS[Phospho (STY)]DEMLAILK_	4.16e-06	2	943.333	noloss	3	y	1	44.0084	P46100_722
YS-Q-3.raw	P46100	P46100	_QS[Phospho (STY)]ETVDQNSDS[Phospho (STY)]DEMLAILK_	4.16e-06	2	943.333	noloss	4	y	1	63.0173	P46100_722
YS-Q-3.raw	P46100	P46100	_QS[Phospho (STY)]ETVDQNSDS[Phospho (STY)]DEMLAILK_	4.16e-06	2	943.333	noloss	5	y	1	52.5501	P46100_722
YS-Q-3.raw	P46100	P46100	_QS[Phospho (STY)]ETVDQNSDS[Phospho (STY)]DEMLAILK_	4.16e-06	2	943.333	noloss	6	y	1	35.3311	P46100_722
YS-Q-3.raw	P46100	P46100	_QS[Phospho (STY)]ETVDQNSDS[Phospho (STY)]DEMLAILK_	4.16e-06	2	943.333	noloss	7	y	1	17.8864	P46100_722
YS-Q-3.raw	P46100	P46100	_QS[Phospho (STY)]ETVDQNSDS[Phospho (STY)]DEMLAILK_	4.16e-06	2	943.333	noloss	8	y	1	8.07902	P46100_722
YS-Q-3.raw	P46100	P46100	_QS[Phospho (STY)]ETVDQNSDS[Phospho (STY)]DEMLAILK_	4.16e-06	2	943.333	H3PO4	9	y	1	19.4807	P46100_722
YS-Q-3.raw	P46100	P46100	_QS[Phospho (STY)]ETVDQNSDS[Phospho (STY)]DEMLAILK_	4.16e-06	2	943.333	noloss	9	y	1	28.4345	P46100_722
YS-Q-3.raw	P46100	P46100	_QS[Phospho (STY)]ETVDQNSDS[Phospho (STY)]DEMLAILK_	4.16e-06	2	943.333	H3PO4	10	y	1	12.9639	P46100_722
YS-Q-3.raw	P46100	P46100	_QS[Phospho (STY)]ETVDQNSDS[Phospho (STY)]DEMLAILK_	4.16e-06	2	943.333	noloss	10	y	1	9.25176	P46100_722
YS-Q-3.raw	P46100	P46100	_QS[Phospho (STY)]ETVDQNSDS[Phospho (STY)]DEMLAILK_	4.16e-06	2	943.333	H3PO4	11	y	1	11.4121	P46100_722
YS-Q-3.raw	P46100	P46100	_QS[Phospho (STY)]ETVDQNSDS[Phospho (STY)]DEMLAILK_	4.16e-06	2	943.333	noloss	11	y	1	2.22564	P46100_722
YS-Q-3.raw	P46100	P46100	_QS[Phospho (STY)]ETVDQNSDS[Phospho (STY)]DEMLAILK_	4.16e-06	2	943.333	noloss	12	y	1	0.602131	P46100_722
YS-Q-3.raw	P46100	P46100	_QS[Phospho (STY)]ETVDQNSDS[Phospho (STY)]DEMLAILK_	4.16e-06	2	943.333	noloss	16	y	2	1.11833	P46100_722
YS-Q-3.raw	Q8TBB5	Q8TBB5	_SEDEDSLEEAGS[Phospho (STY)]PAPGPC[Carbamidomethyl (C)]PR_	0.000138249	2	509.952	H2O	3	b	1	7.31589	Q8TBB5_424
YS-Q-3.raw	Q8TBB5	Q8TBB5	_SEDEDSLEEAGS[Phospho (STY)]PAPGPC[Carbamidomethyl (C)]PR_	0.000138249	2	509.952	noloss	3	b	1	13.8592	Q8TBB5_424
YS-Q-3.raw	Q8TBB5	Q8TBB5	_SEDEDSLEEAGS[Phospho (STY)]PAPGPC[Carbamidomethyl (C)]PR_	0.000138249	2	509.952	H2O	4	b	1	4.31545	Q8TBB5_424
YS-Q-3.raw	Q8TBB5	Q8TBB5	_SEDEDSLEEAGS[Phospho (STY)]PAPGPC[Carbamidomethyl (C)]PR_	0.000138249	2	509.952	noloss	4	b	1	8.78554	Q8TBB5_424
YS-Q-3.raw	Q8TBB5	Q8TBB5	_SEDEDSLEEAGS[Phospho (STY)]PAPGPC[Carbamidomethyl (C)]PR_	0.000138249	2	509.952	H2O	5	b	1	4.5246	Q8TBB5_424
YS-Q-3.raw	Q8TBB5	Q8TBB5	_SEDEDSLEEAGS[Phospho (STY)]PAPGPC[Carbamidomethyl (C)]PR_	0.000138249	2	509.952	noloss	5	b	1	6.32104	Q8TBB5_424
YS-Q-3.raw	Q8TBB5	Q8TBB5	_SEDEDSLEEAGS[Phospho (STY)]PAPGPC[Carbamidomethyl (C)]PR_	0.000138249	2	509.952	H2O	6	b	1	1.87179	Q8TBB5_424
YS-Q-3.raw	Q8TBB5	Q8TBB5	_SEDEDSLEEAGS[Phospho (STY)]PAPGPC[Carbamidomethyl (C)]PR_	0.000138249	2	509.952	noloss	6	b	1	0.000238772	Q8TBB5_424
YS-Q-3.raw	Q8TBB5	Q8TBB5	_SEDEDSLEEAGS[Phospho (STY)]PAPGPC[Carbamidomethyl (C)]PR_	0.000138249	2	509.952	H2O	7	b	1	14.0744	Q8TBB5_424
YS-Q-3.raw	Q8TBB5	Q8TBB5	_SEDEDSLEEAGS[Phospho (STY)]PAPGPC[Carbamidomethyl (C)]PR_	0.000138249	2	509.952	noloss	7	b	1	1.22447	Q8TBB5_424
YS-Q-3.raw	Q8TBB5	Q8TBB5	_SEDEDSLEEAGS[Phospho (STY)]PAPGPC[Carbamidomethyl (C)]PR_	0.000138249	2	509.952	H2O	8	b	1	3.86023	Q8TBB5_424
YS-Q-3.raw	Q8TBB5	Q8TBB5	_SEDEDSLEEAGS[Phospho (STY)]PAPGPC[Carbamidomethyl (C)]PR_	0.000138249	2	509.952	noloss	8	b	1	0.000426487	Q8TBB5_424
YS-Q-3.raw	Q8TBB5	Q8TBB5	_SEDEDSLEEAGS[Phospho (STY)]PAPGPC[Carbamidomethyl (C)]PR_	0.000138249	2	509.952	H2O	9	b	1	3.41003	Q8TBB5_424
YS-Q-3.raw	Q8TBB5	Q8TBB5	_SEDEDSLEEAGS[Phospho (STY)]PAPGPC[Carbamidomethyl (C)]PR_	0.000138249	2	509.952	noloss	9	b	1	1.08461	Q8TBB5_424
YS-Q-3.raw	Q8TBB5	Q8TBB5	_SEDEDSLEEAGS[Phospho (STY)]PAPGPC[Carbamidomethyl (C)]PR_	0.000138249	2	509.952	H2O	10	b	1	2.78301	Q8TBB5_424
YS-Q-3.raw	Q8TBB5	Q8TBB5	_SEDEDSLEEAGS[Phospho (STY)]PAPGPC[Carbamidomethyl (C)]PR_	0.000138249	2	509.952	noloss	10	b	1	0.000471446	Q8TBB5_424
YS-Q-3.raw	Q8TBB5	Q8TBB5	_SEDEDSLEEAGS[Phospho (STY)]PAPGPC[Carbamidomethyl (C)]PR_	0.000138249	2	509.952	noloss	11	b	1	0.877532	Q8TBB5_424
YS-Q-3.raw	Q8TBB5	Q8TBB5	_SEDEDSLEEAGS[Phospho (STY)]PAPGPC[Carbamidomethyl (C)]PR_	0.000138249	2	509.952	H3PO4	12	b	1	7560.04	Q8TBB5_424	TRUE
YS-Q-3.raw	Q8TBB5	Q8TBB5	_SEDEDSLEEAGS[Phospho (STY)]PAPGPC[Carbamidomethyl (C)]PR_	0.000138249	2	509.952	H3PO4	14	b	1	2.00498	Q8TBB5_424	TRUE
YS-Q-3.raw	Q8TBB5	Q8TBB5	_SEDEDSLEEAGS[Phospho (STY)]PAPGPC[Carbamidomethyl (C)]PR_	0.000138249	2	509.952	noloss	14	b	1	0.873754	Q8TBB5_424
YS-Q-3.raw	Q8TBB5	Q8TBB5	_SEDEDSLEEAGS[Phospho (STY)]PAPGPC[Carbamidomethyl (C)]PR_	0.000138249	2	509.952	noloss	3	y	1	1.9068	Q8TBB5_424
YS-Q-3.raw	Q8TBB5	Q8TBB5	_SEDEDSLEEAGS[Phospho (STY)]PAPGPC[Carbamidomethyl (C)]PR_	0.000138249	2	509.952	noloss	4	y	1	11.6353	Q8TBB5_424
YS-Q-3.raw	Q8TBB5	Q8TBB5	_SEDEDSLEEAGS[Phospho (STY)]PAPGPC[Carbamidomethyl (C)]PR_	0.000138249	2	509.952	noloss	5	y	1	8.0979	Q8TBB5_424
YS-Q-3.raw	Q8TBB5	Q8TBB5	_SEDEDSLEEAGS[Phospho (STY)]PAPGPC[Carbamidomethyl (C)]PR_	0.000138249	2	509.952	noloss	6	y	2	1.062	Q8TBB5_424
YS-Q-3.raw	Q8TBB5	Q8TBB5	_SEDEDSLEEAGS[Phospho (STY)]PAPGPC[Carbamidomethyl (C)]PR_	0.000138249	2	509.952	noloss	6	y	1	37.6911	Q8TBB5_424
YS-Q-3.raw	Q8TBB5	Q8TBB5	_SEDEDSLEEAGS[Phospho (STY)]PAPGPC[Carbamidomethyl (C)]PR_	0.000138249	2	509.952	noloss	7	y	1	5.28886	Q8TBB5_424
YS-Q-3.raw	Q8TBB5	Q8TBB5	_SEDEDSLEEAGS[Phospho (STY)]PAPGPC[Carbamidomethyl (C)]PR_	0.000138249	2	509.952	noloss	8	y	1	21.1117	Q8TBB5_424
YS-Q-3.raw	Q8TBB5	Q8TBB5	_SEDEDSLEEAGS[Phospho (STY)]PAPGPC[Carbamidomethyl (C)]PR_	0.000138249	2	509.952	H3PO4	9	y	1	1.23077	Q8TBB5_424	TRUE
YS-Q-3.raw	Q8TBB5	Q8TBB5	_SEDEDSLEEAGS[Phospho (STY)]PAPGPC[Carbamidomethyl (C)]PR_	0.000138249	2	509.952	noloss	9	y	1	0.000668253	Q8TBB5_424
YS-Q-3.raw	Q8TBB5	Q8TBB5	_SEDEDSLEEAGS[Phospho (STY)]PAPGPC[Carbamidomethyl (C)]PR_	0.000138249	2	509.952	H3PO4	10	y	1	4.25286	Q8TBB5_424	TRUE
YS-Q-3.raw	Q8TBB5	Q8TBB5	_SEDEDSLEEAGS[Phospho (STY)]PAPGPC[Carbamidomethyl (C)]PR_	0.000138249	2	509.952	noloss	10	y	1	0.000392596	Q8TBB5_424
YS-Q-3.raw	Q8TBB5	Q8TBB5	_SEDEDSLEEAGS[Phospho (STY)]PAPGPC[Carbamidomethyl (C)]PR_	0.000138249	2	509.952	H3PO4	11	y	1	1.80184	Q8TBB5_424	TRUE
YS-Q-3.raw	Q8TBB5	Q8TBB5	_SEDEDSLEEAGS[Phospho (STY)]PAPGPC[Carbamidomethyl (C)]PR_	0.000138249	2	509.952	noloss	11	y	1	0.000694784	Q8TBB5_424
YS-Q-3.raw	Q8TBB5	Q8TBB5	_SEDEDSLEEAGS[Phospho (STY)]PAPGPC[Carbamidomethyl (C)]PR_	0.000138249	2	509.952	H2O	12	y	1	0.000345741	Q8TBB5_424
YS-Q-3.raw	Q8TBB5	Q8TBB5	_SEDEDSLEEAGS[Phospho (STY)]PAPGPC[Carbamidomethyl (C)]PR_	0.000138249	2	509.952	H3PO4	12	y	1	7.84189	Q8TBB5_424	TRUE
YS-Q-3.raw	Q8TBB5	Q8TBB5	_SEDEDSLEEAGS[Phospho (STY)]PAPGPC[Carbamidomethyl (C)]PR_	0.000138249	2	509.952	noloss	12	y	1	0.000507799	Q8TBB5_424
YS-Q-3.raw	Q8TBB5	Q8TBB5	_SEDEDSLEEAGS[Phospho (STY)]PAPGPC[Carbamidomethyl (C)]PR_	0.000138249	2	509.952	H2O	13	y	1	0.000645219	Q8TBB5_424
YS-Q-3.raw	Q8TBB5	Q8TBB5	_SEDEDSLEEAGS[Phospho (STY)]PAPGPC[Carbamidomethyl (C)]PR_	0.000138249	2	509.952	H3PO4	13	y	1	3.49329	Q8TBB5_424	TRUE
YS-Q-3.raw	Q8TBB5	Q8TBB5	_SEDEDSLEEAGS[Phospho (STY)]PAPGPC[Carbamidomethyl (C)]PR_	0.000138249	2	509.952	noloss	13	y	1	0.000120956	Q8TBB5_424
YS-Q-3.raw	Q8TBB5	Q8TBB5	_SEDEDSLEEAGS[Phospho (STY)]PAPGPC[Carbamidomethyl (C)]PR_	0.000138249	2	509.952	H3PO4	14	y	1	0.000795111	Q8TBB5_424
YS-Q-3.raw	Q8TBB5	Q8TBB5	_SEDEDSLEEAGS[Phospho (STY)]PAPGPC[Carbamidomethyl (C)]PR_	0.000138249	2	509.952	noloss	14	y	1	1.16894	Q8TBB5_424	TRUE
YS-Q-3.raw	Q8TBB5	Q8TBB5	_SEDEDSLEEAGS[Phospho (STY)]PAPGPC[Carbamidomethyl (C)]PR_	0.000138249	2	509.952	noloss	15	y	1	3327.96	Q8TBB5_424
YS-Q-4.raw	P14324	P14324	_ALC[Carbamidomethyl (C)]SS[Phospho (STY)]LR_	0.000132776	2	33.5068	noloss	3	b	1	5.83169	P14324_64
YS-Q-4.raw	P14324	P14324	_ALC[Carbamidomethyl (C)]SS[Phospho (STY)]LR_	0.000132776	2	33.5068	H3PO4	3	y	1	1.90097	P14324_64	TRUE
YS-Q-4.raw	P14324	P14324	_ALC[Carbamidomethyl (C)]SS[Phospho (STY)]LR_	0.000132776	2	33.5068	noloss	3	y	1	1.16539	P14324_64	TRUE
YS-Q-4.raw	P14324	P14324	_ALC[Carbamidomethyl (C)]SS[Phospho (STY)]LR_	0.000132776	2	33.5068	1(+H2+O)1(+H3+O4+P)	4	y	1	0.575345	P14324_64
YS-Q-4.raw	P14324	P14324	_ALC[Carbamidomethyl (C)]SS[Phospho (STY)]LR_	0.000132776	2	33.5068	H3PO4	4	y	1	5.54215	P14324_64
YS-Q-4.raw	P14324	P14324	_ALC[Carbamidomethyl (C)]SS[Phospho (STY)]LR_	0.000132776	2	33.5068	noloss	4	y	1	0.79042	P14324_64
YS-Q-4.raw	P14324	P14324	_ALC[Carbamidomethyl (C)]SS[Phospho (STY)]LR_	0.000132776	2	33.5068	1(+H2+O)1(+H3+O4+P)	5	y	1	2.07256	P14324_64
YS-Q-4.raw	P14324	P14324	_ALC[Carbamidomethyl (C)]SS[Phospho (STY)]LR_	0.000132776	2	33.5068	H2O	5	y	2	1.08018	P14324_64
YS-Q-4.raw	P14324	P14324	_ALC[Carbamidomethyl (C)]SS[Phospho (STY)]LR_	0.000132776	2	33.5068	H2O	5	y	1	1.26395	P14324_64
YS-Q-4.raw	P14324	P14324	_ALC[Carbamidomethyl (C)]SS[Phospho (STY)]LR_	0.000132776	2	33.5068	H3PO4	5	y	2	1.00888	P14324_64
YS-Q-4.raw	P14324	P14324	_ALC[Carbamidomethyl (C)]SS[Phospho (STY)]LR_	0.000132776	2	33.5068	H3PO4	5	y	1	30143.8	P14324_64
YS-Q-4.raw	P14324	P14324	_ALC[Carbamidomethyl (C)]SS[Phospho (STY)]LR_	0.000132776	2	33.5068	NH3	5	y	2	1.13441	P14324_64
YS-Q-4.raw	P14324	P14324	_ALC[Carbamidomethyl (C)]SS[Phospho (STY)]LR_	0.000132776	2	33.5068	NH3	5	y	1	4938.16	P14324_64
YS-Q-4.raw	P14324	P14324	_ALC[Carbamidomethyl (C)]SS[Phospho (STY)]LR_	0.000132776	2	33.5068	noloss	5	y	1	4769.26	P14324_64
YS-Q-4.raw	P14324	P14324	_ALC[Carbamidomethyl (C)]SS[Phospho (STY)]LR_	0.000132776	2	33.5068	noloss	5	y	2	6003.15	P14324_64
YS-Q-4.raw	P14324	P14324	_ALC[Carbamidomethyl (C)]SS[Phospho (STY)]LR_	0.000132776	2	33.5068	H3PO4	6	y	1	0.000923594	P14324_64
YS-Q-4.raw	P14324	P14324	_ALC[Carbamidomethyl (C)]SS[Phospho (STY)]LR_	0.000132776	2	33.5068	H3PO4	6	y	2	0.000940816	P14324_64
YS-Q-4.raw	P14324	P14324	_ALC[Carbamidomethyl (C)]SS[Phospho (STY)]LR_	0.000132776	2	33.5068	noloss	6	y	1	1.06125	P14324_64
YS-Q-4.raw	P14324	P14324	_ALC[Carbamidomethyl (C)]SS[Phospho (STY)]LR_	0.000132776	2	33.5068	noloss	6	y	2	1.18614	P14324_64
YS-Q-4.raw	Q9NVN3	Q9NVN3	_EELLKPMGLKPDGTITPLEEALNQYSVIEET[Phospho (STY)]SSDTD_	1.25e-05	3	185.05	H2O	3	b	1	7.33703	Q9NVN3_515
YS-Q-4.raw	Q9NVN3	Q9NVN3	_EELLKPMGLKPDGTITPLEEALNQYSVIEET[Phospho (STY)]SSDTD_	1.25e-05	3	185.05	noloss	3	b	1	18.394	Q9NVN3_515
YS-Q-4.raw	Q9NVN3	Q9NVN3	_EELLKPMGLKPDGTITPLEEALNQYSVIEET[Phospho (STY)]SSDTD_	1.25e-05	3	185.05	H2O	4	b	1	14.1423	Q9NVN3_515
YS-Q-4.raw	Q9NVN3	Q9NVN3	_EELLKPMGLKPDGTITPLEEALNQYSVIEET[Phospho (STY)]SSDTD_	1.25e-05	3	185.05	noloss	4	b	1	29.5289	Q9NVN3_515
YS-Q-4.raw	Q9NVN3	Q9NVN3	_EELLKPMGLKPDGTITPLEEALNQYSVIEET[Phospho (STY)]SSDTD_	1.25e-05	3	185.05	noloss	5	b	1	2.32643	Q9NVN3_515
YS-Q-4.raw	Q9NVN3	Q9NVN3	_EELLKPMGLKPDGTITPLEEALNQYSVIEET[Phospho (STY)]SSDTD_	1.25e-05	3	185.05	noloss	7	b	1	2.77652	Q9NVN3_515
YS-Q-4.raw	Q9NVN3	Q9NVN3	_EELLKPMGLKPDGTITPLEEALNQYSVIEET[Phospho (STY)]SSDTD_	1.25e-05	3	185.05	noloss	9	b	1	2.89781	Q9NVN3_515
YS-Q-4.raw	Q9NVN3	Q9NVN3	_EELLKPMGLKPDGTITPLEEALNQYSVIEET[Phospho (STY)]SSDTD_	1.25e-05	3	185.05	noloss	10	b	1	11122.5	Q9NVN3_515
YS-Q-4.raw	Q9NVN3	Q9NVN3	_EELLKPMGLKPDGTITPLEEALNQYSVIEET[Phospho (STY)]SSDTD_	1.25e-05	3	185.05	noloss	12	b	2	0.000553444	Q9NVN3_515
YS-Q-4.raw	Q9NVN3	Q9NVN3	_EELLKPMGLKPDGTITPLEEALNQYSVIEET[Phospho (STY)]SSDTD_	1.25e-05	3	185.05	noloss	12	b	1	5279.86	Q9NVN3_515
YS-Q-4.raw	Q9NVN3	Q9NVN3	_EELLKPMGLKPDGTITPLEEALNQYSVIEET[Phospho (STY)]SSDTD_	1.25e-05	3	185.05	noloss	14	b	2	1.22956	Q9NVN3_515
YS-Q-4.raw	Q9NVN3	Q9NVN3	_EELLKPMGLKPDGTITPLEEALNQYSVIEET[Phospho (STY)]SSDTD_	1.25e-05	3	185.05	H2O	15	b	2	1511.65	Q9NVN3_515
YS-Q-4.raw	Q9NVN3	Q9NVN3	_EELLKPMGLKPDGTITPLEEALNQYSVIEET[Phospho (STY)]SSDTD_	1.25e-05	3	185.05	noloss	15	b	2	2272.9	Q9NVN3_515
YS-Q-4.raw	Q9NVN3	Q9NVN3	_EELLKPMGLKPDGTITPLEEALNQYSVIEET[Phospho (STY)]SSDTD_	1.25e-05	3	185.05	noloss	15	b	1	2295.76	Q9NVN3_515
YS-Q-4.raw	Q9NVN3	Q9NVN3	_EELLKPMGLKPDGTITPLEEALNQYSVIEET[Phospho (STY)]SSDTD_	1.25e-05	3	185.05	H2O	16	b	2	6.72921	Q9NVN3_515
YS-Q-4.raw	Q9NVN3	Q9NVN3	_EELLKPMGLKPDGTITPLEEALNQYSVIEET[Phospho (STY)]SSDTD_	1.25e-05	3	185.05	H2O	16	b	1	3351.77	Q9NVN3_515
YS-Q-4.raw	Q9NVN3	Q9NVN3	_EELLKPMGLKPDGTITPLEEALNQYSVIEET[Phospho (STY)]SSDTD_	1.25e-05	3	185.05	noloss	16	b	2	11.1015	Q9NVN3_515
YS-Q-4.raw	Q9NVN3	Q9NVN3	_EELLKPMGLKPDGTITPLEEALNQYSVIEET[Phospho (STY)]SSDTD_	1.25e-05	3	185.05	noloss	16	b	1	5063.09	Q9NVN3_515
YS-Q-4.raw	Q9NVN3	Q9NVN3	_EELLKPMGLKPDGTITPLEEALNQYSVIEET[Phospho (STY)]SSDTD_	1.25e-05	3	185.05	noloss	17	b	2	2181.71	Q9NVN3_515
YS-Q-4.raw	Q9NVN3	Q9NVN3	_EELLKPMGLKPDGTITPLEEALNQYSVIEET[Phospho (STY)]SSDTD_	1.25e-05	3	185.05	noloss	18	b	2	5947.29	Q9NVN3_515
YS-Q-4.raw	Q9NVN3	Q9NVN3	_EELLKPMGLKPDGTITPLEEALNQYSVIEET[Phospho (STY)]SSDTD_	1.25e-05	3	185.05	noloss	19	b	2	8472.33	Q9NVN3_515
YS-Q-4.raw	Q9NVN3	Q9NVN3	_EELLKPMGLKPDGTITPLEEALNQYSVIEET[Phospho (STY)]SSDTD_	1.25e-05	3	185.05	H2O	20	b	2	2321.71	Q9NVN3_515
YS-Q-4.raw	Q9NVN3	Q9NVN3	_EELLKPMGLKPDGTITPLEEALNQYSVIEET[Phospho (STY)]SSDTD_	1.25e-05	3	185.05	noloss	20	b	2	1.45842	Q9NVN3_515
YS-Q-4.raw	Q9NVN3	Q9NVN3	_EELLKPMGLKPDGTITPLEEALNQYSVIEET[Phospho (STY)]SSDTD_	1.25e-05	3	185.05	H2O	21	b	2	6813.75	Q9NVN3_515
YS-Q-4.raw	Q9NVN3	Q9NVN3	_EELLKPMGLKPDGTITPLEEALNQYSVIEET[Phospho (STY)]SSDTD_	1.25e-05	3	185.05	NH3	21	b	2	3852.93	Q9NVN3_515
YS-Q-4.raw	Q9NVN3	Q9NVN3	_EELLKPMGLKPDGTITPLEEALNQYSVIEET[Phospho (STY)]SSDTD_	1.25e-05	3	185.05	noloss	21	b	2	29.9108	Q9NVN3_515
YS-Q-4.raw	Q9NVN3	Q9NVN3	_EELLKPMGLKPDGTITPLEEALNQYSVIEET[Phospho (STY)]SSDTD_	1.25e-05	3	185.05	H2O	22	b	2	3636.11	Q9NVN3_515
YS-Q-4.raw	Q9NVN3	Q9NVN3	_EELLKPMGLKPDGTITPLEEALNQYSVIEET[Phospho (STY)]SSDTD_	1.25e-05	3	185.05	NH3	22	b	2	2268.51	Q9NVN3_515
YS-Q-4.raw	Q9NVN3	Q9NVN3	_EELLKPMGLKPDGTITPLEEALNQYSVIEET[Phospho (STY)]SSDTD_	1.25e-05	3	185.05	noloss	22	b	2	3.2026	Q9NVN3_515
YS-Q-4.raw	Q9NVN3	Q9NVN3	_EELLKPMGLKPDGTITPLEEALNQYSVIEET[Phospho (STY)]SSDTD_	1.25e-05	3	185.05	noloss	23	b	2	2.08819	Q9NVN3_515
YS-Q-4.raw	Q9NVN3	Q9NVN3	_EELLKPMGLKPDGTITPLEEALNQYSVIEET[Phospho (STY)]SSDTD_	1.25e-05	3	185.05	NH3	24	b	2	4.00008	Q9NVN3_515
YS-Q-4.raw	Q9NVN3	Q9NVN3	_EELLKPMGLKPDGTITPLEEALNQYSVIEET[Phospho (STY)]SSDTD_	1.25e-05	3	185.05	noloss	24	b	2	9625.48	Q9NVN3_515
YS-Q-4.raw	Q9NVN3	Q9NVN3	_EELLKPMGLKPDGTITPLEEALNQYSVIEET[Phospho (STY)]SSDTD_	1.25e-05	3	185.05	NH3	25	b	2	1932.19	Q9NVN3_515
YS-Q-4.raw	Q9NVN3	Q9NVN3	_EELLKPMGLKPDGTITPLEEALNQYSVIEET[Phospho (STY)]SSDTD_	1.25e-05	3	185.05	noloss	25	b	2	18.276	Q9NVN3_515
YS-Q-4.raw	Q9NVN3	Q9NVN3	_EELLKPMGLKPDGTITPLEEALNQYSVIEET[Phospho (STY)]SSDTD_	1.25e-05	3	185.05	noloss	26	b	2	5199.95	Q9NVN3_515
YS-Q-4.raw	Q9NVN3	Q9NVN3	_EELLKPMGLKPDGTITPLEEALNQYSVIEET[Phospho (STY)]SSDTD_	1.25e-05	3	185.05	H2O	27	b	2	2.09704	Q9NVN3_515
YS-Q-4.raw	Q9NVN3	Q9NVN3	_EELLKPMGLKPDGTITPLEEALNQYSVIEET[Phospho (STY)]SSDTD_	1.25e-05	3	185.05	NH3	27	b	2	3.94247	Q9NVN3_515
YS-Q-4.raw	Q9NVN3	Q9NVN3	_EELLKPMGLKPDGTITPLEEALNQYSVIEET[Phospho (STY)]SSDTD_	1.25e-05	3	185.05	noloss	27	b	2	2.27784	Q9NVN3_515
YS-Q-4.raw	Q9NVN3	Q9NVN3	_EELLKPMGLKPDGTITPLEEALNQYSVIEET[Phospho (STY)]SSDTD_	1.25e-05	3	185.05	NH3	28	b	2	2699.94	Q9NVN3_515
YS-Q-4.raw	Q9NVN3	Q9NVN3	_EELLKPMGLKPDGTITPLEEALNQYSVIEET[Phospho (STY)]SSDTD_	1.25e-05	3	185.05	noloss	28	b	2	7839.72	Q9NVN3_515
YS-Q-4.raw	Q9NVN3	Q9NVN3	_EELLKPMGLKPDGTITPLEEALNQYSVIEET[Phospho (STY)]SSDTD_	1.25e-05	3	185.05	noloss	29	b	2	3844.63	Q9NVN3_515
YS-Q-4.raw	Q9NVN3	Q9NVN3	_EELLKPMGLKPDGTITPLEEALNQYSVIEET[Phospho (STY)]SSDTD_	1.25e-05	3	185.05	noloss	30	b	2	4004.77	Q9NVN3_515
YS-Q-4.raw	Q9NVN3	Q9NVN3	_EELLKPMGLKPDGTITPLEEALNQYSVIEET[Phospho (STY)]SSDTD_	1.25e-05	3	185.05	H3PO4	31	b	2	1.10957	Q9NVN3_515	TRUE
YS-Q-4.raw	Q9NVN3	Q9NVN3	_EELLKPMGLKPDGTITPLEEALNQYSVIEET[Phospho (STY)]SSDTD_	1.25e-05	3	185.05	H2O	3	y	1	1.95758	Q9NVN3_515
YS-Q-4.raw	Q9NVN3	Q9NVN3	_EELLKPMGLKPDGTITPLEEALNQYSVIEET[Phospho (STY)]SSDTD_	1.25e-05	3	185.05	noloss	3	y	1	1.19487	Q9NVN3_515
YS-Q-4.raw	Q9NVN3	Q9NVN3	_EELLKPMGLKPDGTITPLEEALNQYSVIEET[Phospho (STY)]SSDTD_	1.25e-05	3	185.05	H2O	4	y	1	9.52663	Q9NVN3_515
YS-Q-4.raw	Q9NVN3	Q9NVN3	_EELLKPMGLKPDGTITPLEEALNQYSVIEET[Phospho (STY)]SSDTD_	1.25e-05	3	185.05	noloss	4	y	1	1.18956	Q9NVN3_515
YS-Q-4.raw	Q9NVN3	Q9NVN3	_EELLKPMGLKPDGTITPLEEALNQYSVIEET[Phospho (STY)]SSDTD_	1.25e-05	3	185.05	H2O	5	y	1	5.55751	Q9NVN3_515
YS-Q-4.raw	Q9NVN3	Q9NVN3	_EELLKPMGLKPDGTITPLEEALNQYSVIEET[Phospho (STY)]SSDTD_	1.25e-05	3	185.05	noloss	5	y	1	1.16361	Q9NVN3_515
YS-Q-4.raw	Q9NVN3	Q9NVN3	_EELLKPMGLKPDGTITPLEEALNQYSVIEET[Phospho (STY)]SSDTD_	1.25e-05	3	185.05	1(+H2+O)1(+H3+O4+P)	6	y	1	12.85	Q9NVN3_515	TRUE
YS-Q-4.raw	Q9NVN3	Q9NVN3	_EELLKPMGLKPDGTITPLEEALNQYSVIEET[Phospho (STY)]SSDTD_	1.25e-05	3	185.05	H3PO4	6	y	1	2043.96	Q9NVN3_515	TRUE
YS-Q-4.raw	Q9NVN3	Q9NVN3	_EELLKPMGLKPDGTITPLEEALNQYSVIEET[Phospho (STY)]SSDTD_	1.25e-05	3	185.05	noloss	6	y	1	10219	Q9NVN3_515	TRUE
YS-Q-4.raw	Q9NVN3	Q9NVN3	_EELLKPMGLKPDGTITPLEEALNQYSVIEET[Phospho (STY)]SSDTD_	1.25e-05	3	185.05	1(+H2+O)1(+H3+O4+P)	7	y	1	6258.5	Q9NVN3_515	TRUE
YS-Q-4.raw	Q9NVN3	Q9NVN3	_EELLKPMGLKPDGTITPLEEALNQYSVIEET[Phospho (STY)]SSDTD_	1.25e-05	3	185.05	H3PO4	7	y	1	1.30969	Q9NVN3_515	TRUE
YS-Q-4.raw	Q9NVN3	Q9NVN3	_EELLKPMGLKPDGTITPLEEALNQYSVIEET[Phospho (STY)]SSDTD_	1.25e-05	3	185.05	noloss	7	y	1	7569.6	Q9NVN3_515	TRUE
YS-Q-4.raw	Q9NVN3	Q9NVN3	_EELLKPMGLKPDGTITPLEEALNQYSVIEET[Phospho (STY)]SSDTD_	1.25e-05	3	185.05	1(+H2+O)1(+H3+O4+P)	8	y	1	4.31186	Q9NVN3_515	TRUE
YS-Q-4.raw	Q9NVN3	Q9NVN3	_EELLKPMGLKPDGTITPLEEALNQYSVIEET[Phospho (STY)]SSDTD_	1.25e-05	3	185.05	H2O	8	y	1	2747.87	Q9NVN3_515	TRUE
YS-Q-4.raw	Q9NVN3	Q9NVN3	_EELLKPMGLKPDGTITPLEEALNQYSVIEET[Phospho (STY)]SSDTD_	1.25e-05	3	185.05	H3PO4	8	y	1	1.20344	Q9NVN3_515	TRUE
YS-Q-4.raw	Q9NVN3	Q9NVN3	_EELLKPMGLKPDGTITPLEEALNQYSVIEET[Phospho (STY)]SSDTD_	1.25e-05	3	185.05	noloss	8	y	1	28.0915	Q9NVN3_515	TRUE
YS-Q-4.raw	Q9NVN3	Q9NVN3	_EELLKPMGLKPDGTITPLEEALNQYSVIEET[Phospho (STY)]SSDTD_	1.25e-05	3	185.05	1(+H2+O)1(+H3+O4+P)	9	y	1	23.492	Q9NVN3_515	TRUE
YS-Q-4.raw	Q9NVN3	Q9NVN3	_EELLKPMGLKPDGTITPLEEALNQYSVIEET[Phospho (STY)]SSDTD_	1.25e-05	3	185.05	H2O	9	y	1	3095.33	Q9NVN3_515	TRUE
YS-Q-4.raw	Q9NVN3	Q9NVN3	_EELLKPMGLKPDGTITPLEEALNQYSVIEET[Phospho (STY)]SSDTD_	1.25e-05	3	185.05	H3PO4	9	y	1	0.000551476	Q9NVN3_515
YS-Q-4.raw	Q9NVN3	Q9NVN3	_EELLKPMGLKPDGTITPLEEALNQYSVIEET[Phospho (STY)]SSDTD_	1.25e-05	3	185.05	noloss	9	y	1	3.19609	Q9NVN3_515	TRUE
YS-Q-4.raw	Q9NVN3	Q9NVN3	_EELLKPMGLKPDGTITPLEEALNQYSVIEET[Phospho (STY)]SSDTD_	1.25e-05	3	185.05	noloss	10	y	1	1.25544	Q9NVN3_515	TRUE
YS-Q-4.raw	Q9NVN3	Q9NVN3	_EELLKPMGLKPDGTITPLEEALNQYSVIEET[Phospho (STY)]SSDTD_	1.25e-05	3	185.05	H3PO4	11	y	1	1.21729	Q9NVN3_515
YS-Q-4.raw	Q9NVN3	Q9NVN3	_EELLKPMGLKPDGTITPLEEALNQYSVIEET[Phospho (STY)]SSDTD_	1.25e-05	3	185.05	noloss	11	y	1	2800.9	Q9NVN3_515
YS-Q-4.raw	Q9NVN3	Q9NVN3	_EELLKPMGLKPDGTITPLEEALNQYSVIEET[Phospho (STY)]SSDTD_	1.25e-05	3	185.05	noloss	12	y	1	2669.88	Q9NVN3_515
YS-Q-4.raw	Q9NVN3	Q9NVN3	_EELLKPMGLKPDGTITPLEEALNQYSVIEET[Phospho (STY)]SSDTD_	1.25e-05	3	185.05	noloss	14	y	1	1.20405	Q9NVN3_515
YS-Q-4.raw	Q9NVN3	Q9NVN3	_EELLKPMGLKPDGTITPLEEALNQYSVIEET[Phospho (STY)]SSDTD_	1.25e-05	3	185.05	noloss	20	y	2	1.16225	Q9NVN3_515
YS-Q-4.raw	Q9NVN3	Q9NVN3	_EELLKPMGLKPDGTITPLEEALNQYSVIEET[Phospho (STY)]SSDTD_	1.25e-05	3	185.05	noloss	26	y	2	1.08765	Q9NVN3_515
YS-Q-4.raw	Q9NVN3	Q9NVN3	_EELLKPMGLKPDGTITPLEEALNQYSVIEET[Phospho (STY)]SSDTD_	1.25e-05	3	185.05	H3PO4	31	y	2	1.19529	Q9NVN3_515
YS-Q-4.raw	Q9NVN3	Q9NVN3	_EELLKPMGLKPDGTITPLEEALNQYSVIEET[Phospho (STY)]SSDTD_	1.25e-05	3	185.05	noloss	31	y	2	1.07741	Q9NVN3_515
YS-Q-4.raw	Q9NVN3	Q9NVN3	_EELLKPMGLKPDGTITPLEEALNQYSVIEET[Phospho (STY)]SSDTD_	1.25e-05	3	185.05	noloss	32	y	2	1.00568	Q9NVN3_515
YS-Q-4.raw	Q9GZU5	Q9GZU5	_GRIEAVAS[Phospho (STY)]SSLQGLR_	0.000163547	3	215.771	noloss	4	b	1	0.000420487	Q9GZU5_199
YS-Q-4.raw	Q9GZU5	Q9GZU5	_GRIEAVAS[Phospho (STY)]SSLQGLR_	0.000163547	3	215.771	noloss	5	b	1	0.000178368	Q9GZU5_199
YS-Q-4.raw	Q9GZU5	Q9GZU5	_GRIEAVAS[Phospho (STY)]SSLQGLR_	0.000163547	3	215.771	noloss	6	b	1	0.000236228	Q9GZU5_199
YS-Q-4.raw	Q9GZU5	Q9GZU5	_GRIEAVAS[Phospho (STY)]SSLQGLR_	0.000163547	3	215.771	noloss	6	b	2	0.000980656	Q9GZU5_199
YS-Q-4.raw	Q9GZU5	Q9GZU5	_GRIEAVAS[Phospho (STY)]SSLQGLR_	0.000163547	3	215.771	noloss	7	b	1	9.15919	Q9GZU5_199
YS-Q-4.raw	Q9GZU5	Q9GZU5	_GRIEAVAS[Phospho (STY)]SSLQGLR_	0.000163547	3	215.771	noloss	7	b	2	10.1824	Q9GZU5_199
YS-Q-4.raw	Q9GZU5	Q9GZU5	_GRIEAVAS[Phospho (STY)]SSLQGLR_	0.000163547	3	215.771	H3PO4	8	b	2	3.63701	Q9GZU5_199	TRUE
YS-Q-4.raw	Q9GZU5	Q9GZU5	_GRIEAVAS[Phospho (STY)]SSLQGLR_	0.000163547	3	215.771	H3PO4	8	b	1	5027.7	Q9GZU5_199	TRUE
YS-Q-4.raw	Q9GZU5	Q9GZU5	_GRIEAVAS[Phospho (STY)]SSLQGLR_	0.000163547	3	215.771	1(+H2+O)1(+H3+O4+P)	9	b	2	2.77153	Q9GZU5_199
YS-Q-4.raw	Q9GZU5	Q9GZU5	_GRIEAVAS[Phospho (STY)]SSLQGLR_	0.000163547	3	215.771	H3PO4	9	b	1	20.4158	Q9GZU5_199
YS-Q-4.raw	Q9GZU5	Q9GZU5	_GRIEAVAS[Phospho (STY)]SSLQGLR_	0.000163547	3	215.771	H3PO4	9	b	2	22.8303	Q9GZU5_199
YS-Q-4.raw	Q9GZU5	Q9GZU5	_GRIEAVAS[Phospho (STY)]SSLQGLR_	0.000163547	3	215.771	1(+H2+O)1(+H3+O4+P)	10	b	2	15.3596	Q9GZU5_199
YS-Q-4.raw	Q9GZU5	Q9GZU5	_GRIEAVAS[Phospho (STY)]SSLQGLR_	0.000163547	3	215.771	1(+H2+O)1(+H3+O4+P)	10	b	1	17.204	Q9GZU5_199
YS-Q-4.raw	Q9GZU5	Q9GZU5	_GRIEAVAS[Phospho (STY)]SSLQGLR_	0.000163547	3	215.771	H3PO4	10	b	2	16.5071	Q9GZU5_199
YS-Q-4.raw	Q9GZU5	Q9GZU5	_GRIEAVAS[Phospho (STY)]SSLQGLR_	0.000163547	3	215.771	H3PO4	10	b	1	20.1568	Q9GZU5_199
YS-Q-4.raw	Q9GZU5	Q9GZU5	_GRIEAVAS[Phospho (STY)]SSLQGLR_	0.000163547	3	215.771	1(+H2+O)1(+H3+O4+P)	11	b	1	3450.59	Q9GZU5_199
YS-Q-4.raw	Q9GZU5	Q9GZU5	_GRIEAVAS[Phospho (STY)]SSLQGLR_	0.000163547	3	215.771	H3PO4	11	b	1	10.0418	Q9GZU5_199
YS-Q-4.raw	Q9GZU5	Q9GZU5	_GRIEAVAS[Phospho (STY)]SSLQGLR_	0.000163547	3	215.771	H3PO4	11	b	2	20.0408	Q9GZU5_199
YS-Q-4.raw	Q9GZU5	Q9GZU5	_GRIEAVAS[Phospho (STY)]SSLQGLR_	0.000163547	3	215.771	H3PO4	12	b	2	0.000259299	Q9GZU5_199
YS-Q-4.raw	Q9GZU5	Q9GZU5	_GRIEAVAS[Phospho (STY)]SSLQGLR_	0.000163547	3	215.771	noloss	3	y	1	0.000969757	Q9GZU5_199
YS-Q-4.raw	Q9GZU5	Q9GZU5	_GRIEAVAS[Phospho (STY)]SSLQGLR_	0.000163547	3	215.771	H2O	4	y	1	15.2072	Q9GZU5_199
YS-Q-4.raw	Q9GZU5	Q9GZU5	_GRIEAVAS[Phospho (STY)]SSLQGLR_	0.000163547	3	215.771	NH3	4	y	1	0.000431982	Q9GZU5_199
YS-Q-4.raw	Q9GZU5	Q9GZU5	_GRIEAVAS[Phospho (STY)]SSLQGLR_	0.000163547	3	215.771	noloss	4	y	1	32.3832	Q9GZU5_199
YS-Q-4.raw	Q9GZU5	Q9GZU5	_GRIEAVAS[Phospho (STY)]SSLQGLR_	0.000163547	3	215.771	noloss	5	y	1	14.1901	Q9GZU5_199
YS-Q-4.raw	Q9GZU5	Q9GZU5	_GRIEAVAS[Phospho (STY)]SSLQGLR_	0.000163547	3	215.771	H2O	6	y	1	10.2371	Q9GZU5_199
YS-Q-4.raw	Q9GZU5	Q9GZU5	_GRIEAVAS[Phospho (STY)]SSLQGLR_	0.000163547	3	215.771	noloss	6	y	2	16.0925	Q9GZU5_199
YS-Q-4.raw	Q9GZU5	Q9GZU5	_GRIEAVAS[Phospho (STY)]SSLQGLR_	0.000163547	3	215.771	noloss	6	y	1	45.416	Q9GZU5_199
YS-Q-4.raw	Q9GZU5	Q9GZU5	_GRIEAVAS[Phospho (STY)]SSLQGLR_	0.000163547	3	215.771	noloss	7	y	1	0.000955366	Q9GZU5_199
YS-Q-4.raw	Q9GZU5	Q9GZU5	_GRIEAVAS[Phospho (STY)]SSLQGLR_	0.000163547	3	215.771	1(+H2+O)1(+H3+O4+P)	8	y	2	0.000339041	Q9GZU5_199
YS-Q-4.raw	Q9GZU5	Q9GZU5	_GRIEAVAS[Phospho (STY)]SSLQGLR_	0.000163547	3	215.771	1(+H2+O)1(+H3+O4+P)	8	y	1	0.833185	Q9GZU5_199
YS-Q-4.raw	Q9GZU5	Q9GZU5	_GRIEAVAS[Phospho (STY)]SSLQGLR_	0.000163547	3	215.771	H3PO4	8	y	1	0.000836037	Q9GZU5_199
YS-Q-4.raw	Q9GZU5	Q9GZU5	_GRIEAVAS[Phospho (STY)]SSLQGLR_	0.000163547	3	215.771	H3PO4	8	y	2	1.61673	Q9GZU5_199	TRUE
YS-Q-4.raw	Q9GZU5	Q9GZU5	_GRIEAVAS[Phospho (STY)]SSLQGLR_	0.000163547	3	215.771	noloss	8	y	1	0.000744225	Q9GZU5_199
YS-Q-4.raw	Q9GZU5	Q9GZU5	_GRIEAVAS[Phospho (STY)]SSLQGLR_	0.000163547	3	215.771	1(+H2+O)1(+H3+O4+P)	9	y	2	1.26252	Q9GZU5_199	TRUE
YS-Q-4.raw	Q9GZU5	Q9GZU5	_GRIEAVAS[Phospho (STY)]SSLQGLR_	0.000163547	3	215.771	H3PO4	9	y	1	0.000551888	Q9GZU5_199
YS-Q-4.raw	Q9GZU5	Q9GZU5	_GRIEAVAS[Phospho (STY)]SSLQGLR_	0.000163547	3	215.771	H3PO4	9	y	2	0.000922881	Q9GZU5_199
YS-Q-4.raw	Q9GZU5	Q9GZU5	_GRIEAVAS[Phospho (STY)]SSLQGLR_	0.000163547	3	215.771	noloss	9	y	2	1.19706	Q9GZU5_199	TRUE
YS-Q-4.raw	Q96PE2	Q96PE2	_GSSRYSSTET[Phospho (STY)]LK_	0.000316273	2	30.8896	noloss	4	b	1	0.00161149	Q96PE2_398
YS-Q-4.raw	Q96PE2	Q96PE2	_GSSRYSSTET[Phospho (STY)]LK_	0.000316273	2	30.8896	noloss	5	b	1	8.13033	Q96PE2_398
YS-Q-4.raw	Q96PE2	Q96PE2	_GSSRYSSTET[Phospho (STY)]LK_	0.000316273	2	30.8896	noloss	6	b	1	2.44171	Q96PE2_398
YS-Q-4.raw	Q96PE2	Q96PE2	_GSSRYSSTET[Phospho (STY)]LK_	0.000316273	2	30.8896	noloss	8	b	1	0.00031211	Q96PE2_398
YS-Q-4.raw	Q96PE2	Q96PE2	_GSSRYSSTET[Phospho (STY)]LK_	0.000316273	2	30.8896	noloss	9	b	2	0.000362142	Q96PE2_398
YS-Q-4.raw	Q96PE2	Q96PE2	_GSSRYSSTET[Phospho (STY)]LK_	0.000316273	2	30.8896	noloss	9	b	1	0.000476435	Q96PE2_398
YS-Q-4.raw	Q96PE2	Q96PE2	_GSSRYSSTET[Phospho (STY)]LK_	0.000316273	2	30.8896	1(+H2+O)1(+H3+O4+P)	10	b	1	0.420385	Q96PE2_398
YS-Q-4.raw	Q96PE2	Q96PE2	_GSSRYSSTET[Phospho (STY)]LK_	0.000316273	2	30.8896	1(+H2+O)1(+H3+O4+P)	10	b	2	1.54429	Q96PE2_398	TRUE
YS-Q-4.raw	Q96PE2	Q96PE2	_GSSRYSSTET[Phospho (STY)]LK_	0.000316273	2	30.8896	H3PO4	10	b	1	7.79501	Q96PE2_398	TRUE
YS-Q-4.raw	Q96PE2	Q96PE2	_GSSRYSSTET[Phospho (STY)]LK_	0.000316273	2	30.8896	noloss	10	b	1	1.3798	Q96PE2_398	TRUE
YS-Q-4.raw	Q96PE2	Q96PE2	_GSSRYSSTET[Phospho (STY)]LK_	0.000316273	2	30.8896	H3PO4	11	b	1	2.06851	Q96PE2_398	TRUE
YS-Q-4.raw	Q96PE2	Q96PE2	_GSSRYSSTET[Phospho (STY)]LK_	0.000316273	2	30.8896	noloss	11	b	1	1.32532	Q96PE2_398	TRUE
YS-Q-4.raw	Q96PE2	Q96PE2	_GSSRYSSTET[Phospho (STY)]LK_	0.000316273	2	30.8896	H3PO4	3	y	1	1.01699	Q96PE2_398	TRUE
YS-Q-4.raw	Q96PE2	Q96PE2	_GSSRYSSTET[Phospho (STY)]LK_	0.000316273	2	30.8896	noloss	3	y	1	0.000974618	Q96PE2_398
YS-Q-4.raw	Q96PE2	Q96PE2	_GSSRYSSTET[Phospho (STY)]LK_	0.000316273	2	30.8896	H3PO4	4	y	1	0.000544459	Q96PE2_398
YS-Q-4.raw	Q96PE2	Q96PE2	_GSSRYSSTET[Phospho (STY)]LK_	0.000316273	2	30.8896	noloss	4	y	1	0.000418471	Q96PE2_398
YS-Q-4.raw	Q96PE2	Q96PE2	_GSSRYSSTET[Phospho (STY)]LK_	0.000316273	2	30.8896	H3PO4	8	y	1	0.000269963	Q96PE2_398
YS-Q-4.raw	Q96PE2	Q96PE2	_GSSRYSSTET[Phospho (STY)]LK_	0.000316273	2	30.8896	H3PO4	10	y	2	2.15314	Q96PE2_398
YS-Q-4.raw	O60814;P57053;P58876;P62807;Q5QNW6;Q93079;Q99877;Q99879;Q99880	O60814;P57053;P58876;P62807;Q5QNW6;Q93079;Q99877;Q99879;Q99880	_KESYS[Phospho (STY)]VYVYK_	2e-05	2	85.9026	H3PO4	5	b	1	1.49953	Q99880_39	TRUE
YS-Q-4.raw	O60814;P57053;P58876;P62807;Q5QNW6;Q93079;Q99877;Q99879;Q99880	O60814;P57053;P58876;P62807;Q5QNW6;Q93079;Q99877;Q99879;Q99880	_KESYS[Phospho (STY)]VYVYK_	2e-05	2	85.9026	H2O	6	b	1	4754.65	Q99880_39	TRUE
YS-Q-4.raw	O60814;P57053;P58876;P62807;Q5QNW6;Q93079;Q99877;Q99879;Q99880	O60814;P57053;P58876;P62807;Q5QNW6;Q93079;Q99877;Q99879;Q99880	_KESYS[Phospho (STY)]VYVYK_	2e-05	2	85.9026	H3PO4	6	b	1	7.75713	Q99880_39	TRUE
YS-Q-4.raw	O60814;P57053;P58876;P62807;Q5QNW6;Q93079;Q99877;Q99879;Q99880	O60814;P57053;P58876;P62807;Q5QNW6;Q93079;Q99877;Q99879;Q99880	_KESYS[Phospho (STY)]VYVYK_	2e-05	2	85.9026	noloss	6	b	1	5.28622	Q99880_39	TRUE
YS-Q-4.raw	O60814;P57053;P58876;P62807;Q5QNW6;Q93079;Q99877;Q99879;Q99880	O60814;P57053;P58876;P62807;Q5QNW6;Q93079;Q99877;Q99879;Q99880	_KESYS[Phospho (STY)]VYVYK_	2e-05	2	85.9026	H3PO4	7	b	1	6.81684	Q99880_39
YS-Q-4.raw	O60814;P57053;P58876;P62807;Q5QNW6;Q93079;Q99877;Q99879;Q99880	O60814;P57053;P58876;P62807;Q5QNW6;Q93079;Q99877;Q99879;Q99880	_KESYS[Phospho (STY)]VYVYK_	2e-05	2	85.9026	noloss	7	b	1	7.59034	Q99880_39
YS-Q-4.raw	O60814;P57053;P58876;P62807;Q5QNW6;Q93079;Q99877;Q99879;Q99880	O60814;P57053;P58876;P62807;Q5QNW6;Q93079;Q99877;Q99879;Q99880	_KESYS[Phospho (STY)]VYVYK_	2e-05	2	85.9026	H2O	8	b	1	1.31399	Q99880_39
YS-Q-4.raw	O60814;P57053;P58876;P62807;Q5QNW6;Q93079;Q99877;Q99879;Q99880	O60814;P57053;P58876;P62807;Q5QNW6;Q93079;Q99877;Q99879;Q99880	_KESYS[Phospho (STY)]VYVYK_	2e-05	2	85.9026	H3PO4	8	b	1	10.0982	Q99880_39
YS-Q-4.raw	O60814;P57053;P58876;P62807;Q5QNW6;Q93079;Q99877;Q99879;Q99880	O60814;P57053;P58876;P62807;Q5QNW6;Q93079;Q99877;Q99879;Q99880	_KESYS[Phospho (STY)]VYVYK_	2e-05	2	85.9026	noloss	8	b	1	7.75521	Q99880_39
YS-Q-4.raw	O60814;P57053;P58876;P62807;Q5QNW6;Q93079;Q99877;Q99879;Q99880	O60814;P57053;P58876;P62807;Q5QNW6;Q93079;Q99877;Q99879;Q99880	_KESYS[Phospho (STY)]VYVYK_	2e-05	2	85.9026	H3PO4	9	b	1	4.37949	Q99880_39
YS-Q-4.raw	O60814;P57053;P58876;P62807;Q5QNW6;Q93079;Q99877;Q99879;Q99880	O60814;P57053;P58876;P62807;Q5QNW6;Q93079;Q99877;Q99879;Q99880	_KESYS[Phospho (STY)]VYVYK_	2e-05	2	85.9026	noloss	9	b	1	0.928525	Q99880_39
YS-Q-4.raw	O60814;P57053;P58876;P62807;Q5QNW6;Q93079;Q99877;Q99879;Q99880	O60814;P57053;P58876;P62807;Q5QNW6;Q93079;Q99877;Q99879;Q99880	_KESYS[Phospho (STY)]VYVYK_	2e-05	2	85.9026	noloss	3	y	1	3.54404	Q99880_39
YS-Q-4.raw	O60814;P57053;P58876;P62807;Q5QNW6;Q93079;Q99877;Q99879;Q99880	O60814;P57053;P58876;P62807;Q5QNW6;Q93079;Q99877;Q99879;Q99880	_KESYS[Phospho (STY)]VYVYK_	2e-05	2	85.9026	noloss	4	y	1	8.95042	Q99880_39
YS-Q-4.raw	O60814;P57053;P58876;P62807;Q5QNW6;Q93079;Q99877;Q99879;Q99880	O60814;P57053;P58876;P62807;Q5QNW6;Q93079;Q99877;Q99879;Q99880	_KESYS[Phospho (STY)]VYVYK_	2e-05	2	85.9026	noloss	5	y	1	9926.36	Q99880_39
YS-Q-4.raw	O60814;P57053;P58876;P62807;Q5QNW6;Q93079;Q99877;Q99879;Q99880	O60814;P57053;P58876;P62807;Q5QNW6;Q93079;Q99877;Q99879;Q99880	_KESYS[Phospho (STY)]VYVYK_	2e-05	2	85.9026	H3PO4	6	y	1	0.000508831	Q99880_39
YS-Q-4.raw	O60814;P57053;P58876;P62807;Q5QNW6;Q93079;Q99877;Q99879;Q99880	O60814;P57053;P58876;P62807;Q5QNW6;Q93079;Q99877;Q99879;Q99880	_KESYS[Phospho (STY)]VYVYK_	2e-05	2	85.9026	noloss	6	y	1	1.16577	Q99880_39	TRUE
YS-Q-4.raw	O60814;P57053;P58876;P62807;Q5QNW6;Q93079;Q99877;Q99879;Q99880	O60814;P57053;P58876;P62807;Q5QNW6;Q93079;Q99877;Q99879;Q99880	_KESYS[Phospho (STY)]VYVYK_	2e-05	2	85.9026	H3PO4	7	y	1	0.000797021	Q99880_39
YS-Q-4.raw	O60814;P57053;P58876;P62807;Q5QNW6;Q93079;Q99877;Q99879;Q99880	O60814;P57053;P58876;P62807;Q5QNW6;Q93079;Q99877;Q99879;Q99880	_KESYS[Phospho (STY)]VYVYK_	2e-05	2	85.9026	H3PO4	8	y	1	12.1335	Q99880_39
YS-Q-4.raw	O60814;P57053;P58876;P62807;Q5QNW6;Q93079;Q99877;Q99879;Q99880	O60814;P57053;P58876;P62807;Q5QNW6;Q93079;Q99877;Q99879;Q99880	_KESYS[Phospho (STY)]VYVYK_	2e-05	2	85.9026	noloss	8	y	1	4.30262	Q99880_39
YS-Q-4.raw	O60814;P57053;P58876;P62807;Q5QNW6;Q93079;Q99877;Q99879;Q99880	O60814;P57053;P58876;P62807;Q5QNW6;Q93079;Q99877;Q99879;Q99880	_KESYS[Phospho (STY)]VYVYK_	2e-05	2	85.9026	1(+H2+O)1(+H3+O4+P)	9	y	1	1.12997	Q99880_39
YS-Q-4.raw	O60814;P57053;P58876;P62807;Q5QNW6;Q93079;Q99877;Q99879;Q99880	O60814;P57053;P58876;P62807;Q5QNW6;Q93079;Q99877;Q99879;Q99880	_KESYS[Phospho (STY)]VYVYK_	2e-05	2	85.9026	H2O	9	y	1	4461.08	Q99880_39
YS-Q-4.raw	O60814;P57053;P58876;P62807;Q5QNW6;Q93079;Q99877;Q99879;Q99880	O60814;P57053;P58876;P62807;Q5QNW6;Q93079;Q99877;Q99879;Q99880	_KESYS[Phospho (STY)]VYVYK_	2e-05	2	85.9026	H3PO4	9	y	1	9.2068	Q99880_39
YS-Q-4.raw	O60814;P57053;P58876;P62807;Q5QNW6;Q93079;Q99877;Q99879;Q99880	O60814;P57053;P58876;P62807;Q5QNW6;Q93079;Q99877;Q99879;Q99880	_KESYS[Phospho (STY)]VYVYK_	2e-05	2	85.9026	noloss	9	y	1	1.26546	Q99880_39
YS-Q-4.raw	Q9NPA0	Q9NPA0	_LFS[Phospho (STY)]SKSS[Phospho (STY)]GK_	0.000257244	2	74.4196	H3PO4	3	b	1	10095	Q9NPA0_223
YS-Q-4.raw	Q9NPA0	Q9NPA0	_LFS[Phospho (STY)]SKSS[Phospho (STY)]GK_	0.000257244	2	74.4196	noloss	3	b	1	1387.46	Q9NPA0_223
YS-Q-4.raw	Q9NPA0	Q9NPA0	_LFS[Phospho (STY)]SKSS[Phospho (STY)]GK_	0.000257244	2	74.4196	H3PO4	4	b	1	1.81324	Q9NPA0_223
YS-Q-4.raw	Q9NPA0	Q9NPA0	_LFS[Phospho (STY)]SKSS[Phospho (STY)]GK_	0.000257244	2	74.4196	H3PO4	5	b	1	4809.36	Q9NPA0_223
YS-Q-4.raw	Q9NPA0	Q9NPA0	_LFS[Phospho (STY)]SKSS[Phospho (STY)]GK_	0.000257244	2	74.4196	noloss	5	b	1	0.000579939	Q9NPA0_223
YS-Q-4.raw	Q9NPA0	Q9NPA0	_LFS[Phospho (STY)]SKSS[Phospho (STY)]GK_	0.000257244	2	74.4196	H3PO4	6	b	1	1.11949	Q9NPA0_223
YS-Q-4.raw	Q9NPA0	Q9NPA0	_LFS[Phospho (STY)]SKSS[Phospho (STY)]GK_	0.000257244	2	74.4196	noloss	6	b	1	0.000441674	Q9NPA0_223
YS-Q-4.raw	Q9NPA0	Q9NPA0	_LFS[Phospho (STY)]SKSS[Phospho (STY)]GK_	0.000257244	2	74.4196	2(+H3+O4+P)	7	b	1	0.000290078	Q9NPA0_223
YS-Q-4.raw	Q9NPA0	Q9NPA0	_LFS[Phospho (STY)]SKSS[Phospho (STY)]GK_	0.000257244	2	74.4196	H3PO4	7	b	1	0.00035633	Q9NPA0_223
YS-Q-4.raw	Q9NPA0	Q9NPA0	_LFS[Phospho (STY)]SKSS[Phospho (STY)]GK_	0.000257244	2	74.4196	2(+H3+O4+P)	8	b	1	1.28303	Q9NPA0_223	TRUE
YS-Q-4.raw	Q9NPA0	Q9NPA0	_LFS[Phospho (STY)]SKSS[Phospho (STY)]GK_	0.000257244	2	74.4196	H3PO4	8	b	2	1.02297	Q9NPA0_223	TRUE
YS-Q-4.raw	Q9NPA0	Q9NPA0	_LFS[Phospho (STY)]SKSS[Phospho (STY)]GK_	0.000257244	2	74.4196	H3PO4	8	b	1	1.21508	Q9NPA0_223	TRUE
YS-Q-4.raw	Q9NPA0	Q9NPA0	_LFS[Phospho (STY)]SKSS[Phospho (STY)]GK_	0.000257244	2	74.4196	noloss	3	y	1	1.23398	Q9NPA0_223	TRUE
YS-Q-4.raw	Q9NPA0	Q9NPA0	_LFS[Phospho (STY)]SKSS[Phospho (STY)]GK_	0.000257244	2	74.4196	1(+H2+O)1(+H3+O4+P)	4	y	1	3.34684	Q9NPA0_223
YS-Q-4.raw	Q9NPA0	Q9NPA0	_LFS[Phospho (STY)]SKSS[Phospho (STY)]GK_	0.000257244	2	74.4196	H3PO4	4	y	1	2.66329	Q9NPA0_223
YS-Q-4.raw	Q9NPA0	Q9NPA0	_LFS[Phospho (STY)]SKSS[Phospho (STY)]GK_	0.000257244	2	74.4196	noloss	4	y	1	0.779514	Q9NPA0_223
YS-Q-4.raw	Q9NPA0	Q9NPA0	_LFS[Phospho (STY)]SKSS[Phospho (STY)]GK_	0.000257244	2	74.4196	1(+H2+O)1(+H3+O4+P)	5	y	1	0.000541298	Q9NPA0_223
YS-Q-4.raw	Q9NPA0	Q9NPA0	_LFS[Phospho (STY)]SKSS[Phospho (STY)]GK_	0.000257244	2	74.4196	H3PO4	5	y	1	0.000211104	Q9NPA0_223
YS-Q-4.raw	Q9NPA0	Q9NPA0	_LFS[Phospho (STY)]SKSS[Phospho (STY)]GK_	0.000257244	2	74.4196	noloss	5	y	1	0.000599704	Q9NPA0_223
YS-Q-4.raw	Q9NPA0	Q9NPA0	_LFS[Phospho (STY)]SKSS[Phospho (STY)]GK_	0.000257244	2	74.4196	1(+H2+O)1(+H3+O4+P)	6	y	1	0.73969	Q9NPA0_223
YS-Q-4.raw	Q9NPA0	Q9NPA0	_LFS[Phospho (STY)]SKSS[Phospho (STY)]GK_	0.000257244	2	74.4196	H2O	6	y	1	1.27211	Q9NPA0_223
YS-Q-4.raw	Q9NPA0	Q9NPA0	_LFS[Phospho (STY)]SKSS[Phospho (STY)]GK_	0.000257244	2	74.4196	H3PO4	6	y	1	1.1268	Q9NPA0_223
YS-Q-4.raw	Q9NPA0	Q9NPA0	_LFS[Phospho (STY)]SKSS[Phospho (STY)]GK_	0.000257244	2	74.4196	noloss	6	y	2	0.000657441	Q9NPA0_223
YS-Q-4.raw	Q9NPA0	Q9NPA0	_LFS[Phospho (STY)]SKSS[Phospho (STY)]GK_	0.000257244	2	74.4196	noloss	6	y	1	1.13237	Q9NPA0_223
YS-Q-4.raw	Q9NPA0	Q9NPA0	_LFS[Phospho (STY)]SKSS[Phospho (STY)]GK_	0.000257244	2	74.4196	1(+H2+O)1(+H3+O4+P)	7	y	1	2.22286	Q9NPA0_223
YS-Q-4.raw	Q9NPA0	Q9NPA0	_LFS[Phospho (STY)]SKSS[Phospho (STY)]GK_	0.000257244	2	74.4196	1(+H2+O)1(+H3+O4+P)	7	y	2	3195.85	Q9NPA0_223
YS-Q-4.raw	Q9NPA0	Q9NPA0	_LFS[Phospho (STY)]SKSS[Phospho (STY)]GK_	0.000257244	2	74.4196	1(+H2+O)2(+H3+O4+P)	7	y	1	1.55562	Q9NPA0_223
YS-Q-4.raw	Q9NPA0	Q9NPA0	_LFS[Phospho (STY)]SKSS[Phospho (STY)]GK_	0.000257244	2	74.4196	1(+H2+O)2(+H3+O4+P)	7	y	2	8.8052	Q9NPA0_223
YS-Q-4.raw	Q9NPA0	Q9NPA0	_LFS[Phospho (STY)]SKSS[Phospho (STY)]GK_	0.000257244	2	74.4196	2(+H3+O4+P)	7	y	1	1.41335	Q9NPA0_223
YS-Q-4.raw	Q9NPA0	Q9NPA0	_LFS[Phospho (STY)]SKSS[Phospho (STY)]GK_	0.000257244	2	74.4196	2(+H3+O4+P)	7	y	2	15422.3	Q9NPA0_223
YS-Q-4.raw	Q9NPA0	Q9NPA0	_LFS[Phospho (STY)]SKSS[Phospho (STY)]GK_	0.000257244	2	74.4196	H2O	7	y	1	0.000842218	Q9NPA0_223
YS-Q-4.raw	Q9NPA0	Q9NPA0	_LFS[Phospho (STY)]SKSS[Phospho (STY)]GK_	0.000257244	2	74.4196	H3PO4	7	y	1	4.9379	Q9NPA0_223
YS-Q-4.raw	Q9NPA0	Q9NPA0	_LFS[Phospho (STY)]SKSS[Phospho (STY)]GK_	0.000257244	2	74.4196	H3PO4	7	y	2	15.7664	Q9NPA0_223
YS-Q-4.raw	Q9NPA0	Q9NPA0	_LFS[Phospho (STY)]SKSS[Phospho (STY)]GK_	0.000257244	2	74.4196	NH3	7	y	2	1.26364	Q9NPA0_223
YS-Q-4.raw	Q9NPA0	Q9NPA0	_LFS[Phospho (STY)]SKSS[Phospho (STY)]GK_	0.000257244	2	74.4196	noloss	7	y	1	2.36631	Q9NPA0_223
YS-Q-4.raw	Q9NPA0	Q9NPA0	_LFS[Phospho (STY)]SKSS[Phospho (STY)]GK_	0.000257244	2	74.4196	noloss	7	y	2	1673.4	Q9NPA0_223
YS-Q-4.raw	Q9NPA0	Q9NPA0	_LFS[Phospho (STY)]SKSS[Phospho (STY)]GK_	0.000257244	2	74.4196	1(+H2+O)1(+H3+O4+P)	8	y	1	0.995996	Q9NPA0_223
YS-Q-4.raw	Q9NPA0	Q9NPA0	_LFS[Phospho (STY)]SKSS[Phospho (STY)]GK_	0.000257244	2	74.4196	1(+H2+O)1(+H3+O4+P)	8	y	2	1.043	Q9NPA0_223
YS-Q-4.raw	Q9NPA0	Q9NPA0	_LFS[Phospho (STY)]SKSS[Phospho (STY)]GK_	0.000257244	2	74.4196	1(+H2+O)2(+H3+O4+P)	8	y	1	5.51216	Q9NPA0_223
YS-Q-4.raw	Q9NPA0	Q9NPA0	_LFS[Phospho (STY)]SKSS[Phospho (STY)]GK_	0.000257244	2	74.4196	1(+H2+O)2(+H3+O4+P)	8	y	2	7.45358	Q9NPA0_223
YS-Q-4.raw	Q9NPA0	Q9NPA0	_LFS[Phospho (STY)]SKSS[Phospho (STY)]GK_	0.000257244	2	74.4196	2(+H3+O4+P)	8	y	2	10.3108	Q9NPA0_223
YS-Q-4.raw	Q9NPA0	Q9NPA0	_LFS[Phospho (STY)]SKSS[Phospho (STY)]GK_	0.000257244	2	74.4196	2(+H3+O4+P)	8	y	1	7104.68	Q9NPA0_223
YS-Q-4.raw	Q9NPA0	Q9NPA0	_LFS[Phospho (STY)]SKSS[Phospho (STY)]GK_	0.000257244	2	74.4196	H3PO4	8	y	1	0.00067441	Q9NPA0_223
YS-Q-4.raw	Q9NPA0	Q9NPA0	_LFS[Phospho (STY)]SKSS[Phospho (STY)]GK_	0.000257244	2	74.4196	H3PO4	8	y	2	9.32708	Q9NPA0_223
YS-Q-4.raw	Q9NPA0	Q9NPA0	_LFS[Phospho (STY)]SKSS[Phospho (STY)]GK_	0.000257244	2	74.4196	noloss	8	y	1	1.13575	Q9NPA0_223
YS-Q-4.raw	Q9NPA0	Q9NPA0	_LFS[Phospho (STY)]SKSS[Phospho (STY)]GK_	0.000257244	2	74.4196	noloss	8	y	2	1943.79	Q9NPA0_223
YS-Q-4.raw	Q641Q2;Q9Y4E1	Q641Q2;Q9Y4E1	_LLEPSVGSLFGDDEDDDLFSS[Phospho (STY)]AK_	0.000279862	2	55.107	noloss	3	b	1	2.36704	Q641Q2_890
YS-Q-4.raw	Q641Q2;Q9Y4E1	Q641Q2;Q9Y4E1	_LLEPSVGSLFGDDEDDDLFSS[Phospho (STY)]AK_	0.000279862	2	55.107	noloss	4	b	1	1842.74	Q641Q2_890
YS-Q-4.raw	Q641Q2;Q9Y4E1	Q641Q2;Q9Y4E1	_LLEPSVGSLFGDDEDDDLFSS[Phospho (STY)]AK_	0.000279862	2	55.107	H2O	5	b	1	0.00235719	Q641Q2_890
YS-Q-4.raw	Q641Q2;Q9Y4E1	Q641Q2;Q9Y4E1	_LLEPSVGSLFGDDEDDDLFSS[Phospho (STY)]AK_	0.000279862	2	55.107	noloss	5	b	1	0.924846	Q641Q2_890
YS-Q-4.raw	Q641Q2;Q9Y4E1	Q641Q2;Q9Y4E1	_LLEPSVGSLFGDDEDDDLFSS[Phospho (STY)]AK_	0.000279862	2	55.107	H2O	6	b	1	1.25587	Q641Q2_890
YS-Q-4.raw	Q641Q2;Q9Y4E1	Q641Q2;Q9Y4E1	_LLEPSVGSLFGDDEDDDLFSS[Phospho (STY)]AK_	0.000279862	2	55.107	noloss	6	b	1	1.10772	Q641Q2_890
YS-Q-4.raw	Q641Q2;Q9Y4E1	Q641Q2;Q9Y4E1	_LLEPSVGSLFGDDEDDDLFSS[Phospho (STY)]AK_	0.000279862	2	55.107	noloss	7	b	1	1.13438	Q641Q2_890
YS-Q-4.raw	Q641Q2;Q9Y4E1	Q641Q2;Q9Y4E1	_LLEPSVGSLFGDDEDDDLFSS[Phospho (STY)]AK_	0.000279862	2	55.107	H2O	8	b	1	0.00048134	Q641Q2_890
YS-Q-4.raw	Q641Q2;Q9Y4E1	Q641Q2;Q9Y4E1	_LLEPSVGSLFGDDEDDDLFSS[Phospho (STY)]AK_	0.000279862	2	55.107	noloss	8	b	1	4153.56	Q641Q2_890
YS-Q-4.raw	Q641Q2;Q9Y4E1	Q641Q2;Q9Y4E1	_LLEPSVGSLFGDDEDDDLFSS[Phospho (STY)]AK_	0.000279862	2	55.107	H2O	9	b	1	1.15471	Q641Q2_890
YS-Q-4.raw	Q641Q2;Q9Y4E1	Q641Q2;Q9Y4E1	_LLEPSVGSLFGDDEDDDLFSS[Phospho (STY)]AK_	0.000279862	2	55.107	noloss	9	b	1	2825.8	Q641Q2_890
YS-Q-4.raw	Q641Q2;Q9Y4E1	Q641Q2;Q9Y4E1	_LLEPSVGSLFGDDEDDDLFSS[Phospho (STY)]AK_	0.000279862	2	55.107	noloss	10	b	1	1.23897	Q641Q2_890
YS-Q-4.raw	Q641Q2;Q9Y4E1	Q641Q2;Q9Y4E1	_LLEPSVGSLFGDDEDDDLFSS[Phospho (STY)]AK_	0.000279862	2	55.107	noloss	3	y	1	1.32627	Q641Q2_890	TRUE
YS-Q-4.raw	Q641Q2;Q9Y4E1	Q641Q2;Q9Y4E1	_LLEPSVGSLFGDDEDDDLFSS[Phospho (STY)]AK_	0.000279862	2	55.107	1(+H2+O)1(+H3+O4+P)	4	y	1	4.86763	Q641Q2_890
YS-Q-4.raw	Q641Q2;Q9Y4E1	Q641Q2;Q9Y4E1	_LLEPSVGSLFGDDEDDDLFSS[Phospho (STY)]AK_	0.000279862	2	55.107	H3PO4	4	y	1	32.7358	Q641Q2_890
YS-Q-4.raw	Q641Q2;Q9Y4E1	Q641Q2;Q9Y4E1	_LLEPSVGSLFGDDEDDDLFSS[Phospho (STY)]AK_	0.000279862	2	55.107	noloss	4	y	1	1.29529	Q641Q2_890
YS-Q-4.raw	Q641Q2;Q9Y4E1	Q641Q2;Q9Y4E1	_LLEPSVGSLFGDDEDDDLFSS[Phospho (STY)]AK_	0.000279862	2	55.107	H3PO4	5	y	1	1.93876	Q641Q2_890
YS-Q-4.raw	Q641Q2;Q9Y4E1	Q641Q2;Q9Y4E1	_LLEPSVGSLFGDDEDDDLFSS[Phospho (STY)]AK_	0.000279862	2	55.107	noloss	5	y	1	3717.99	Q641Q2_890
YS-Q-4.raw	Q641Q2;Q9Y4E1	Q641Q2;Q9Y4E1	_LLEPSVGSLFGDDEDDDLFSS[Phospho (STY)]AK_	0.000279862	2	55.107	H3PO4	6	y	1	1.16793	Q641Q2_890
YS-Q-4.raw	Q641Q2;Q9Y4E1	Q641Q2;Q9Y4E1	_LLEPSVGSLFGDDEDDDLFSS[Phospho (STY)]AK_	0.000279862	2	55.107	noloss	6	y	1	1.31462	Q641Q2_890
YS-Q-4.raw	Q641Q2;Q9Y4E1	Q641Q2;Q9Y4E1	_LLEPSVGSLFGDDEDDDLFSS[Phospho (STY)]AK_	0.000279862	2	55.107	H3PO4	7	y	1	0.000648941	Q641Q2_890
YS-Q-4.raw	Q641Q2;Q9Y4E1	Q641Q2;Q9Y4E1	_LLEPSVGSLFGDDEDDDLFSS[Phospho (STY)]AK_	0.000279862	2	55.107	noloss	7	y	1	5015.53	Q641Q2_890
YS-Q-4.raw	Q641Q2;Q9Y4E1	Q641Q2;Q9Y4E1	_LLEPSVGSLFGDDEDDDLFSS[Phospho (STY)]AK_	0.000279862	2	55.107	noloss	8	y	1	2727.88	Q641Q2_890
YS-Q-4.raw	Q641Q2;Q9Y4E1	Q641Q2;Q9Y4E1	_LLEPSVGSLFGDDEDDDLFSS[Phospho (STY)]AK_	0.000279862	2	55.107	noloss	9	y	1	2.27078	Q641Q2_890
YS-Q-4.raw	Q641Q2;Q9Y4E1	Q641Q2;Q9Y4E1	_LLEPSVGSLFGDDEDDDLFSS[Phospho (STY)]AK_	0.000279862	2	55.107	H3PO4	10	y	1	0.000409372	Q641Q2_890
YS-Q-4.raw	Q641Q2;Q9Y4E1	Q641Q2;Q9Y4E1	_LLEPSVGSLFGDDEDDDLFSS[Phospho (STY)]AK_	0.000279862	2	55.107	noloss	10	y	1	1.24885	Q641Q2_890
YS-Q-4.raw	Q641Q2;Q9Y4E1	Q641Q2;Q9Y4E1	_LLEPSVGSLFGDDEDDDLFSS[Phospho (STY)]AK_	0.000279862	2	55.107	H3PO4	11	y	1	1.19066	Q641Q2_890
YS-Q-4.raw	Q641Q2;Q9Y4E1	Q641Q2;Q9Y4E1	_LLEPSVGSLFGDDEDDDLFSS[Phospho (STY)]AK_	0.000279862	2	55.107	noloss	11	y	1	3042.33	Q641Q2_890
YS-Q-4.raw	Q641Q2;Q9Y4E1	Q641Q2;Q9Y4E1	_LLEPSVGSLFGDDEDDDLFSS[Phospho (STY)]AK_	0.000279862	2	55.107	noloss	12	y	1	0.000903554	Q641Q2_890
YS-Q-4.raw	Q641Q2;Q9Y4E1	Q641Q2;Q9Y4E1	_LLEPSVGSLFGDDEDDDLFSS[Phospho (STY)]AK_	0.000279862	2	55.107	1(+H2+O)1(+H3+O4+P)	13	y	1	11364.9	Q641Q2_890
YS-Q-4.raw	Q641Q2;Q9Y4E1	Q641Q2;Q9Y4E1	_LLEPSVGSLFGDDEDDDLFSS[Phospho (STY)]AK_	0.000279862	2	55.107	H3PO4	13	y	1	21.8622	Q641Q2_890
YS-Q-4.raw	Q641Q2;Q9Y4E1	Q641Q2;Q9Y4E1	_LLEPSVGSLFGDDEDDDLFSS[Phospho (STY)]AK_	0.000279862	2	55.107	noloss	13	y	1	2.85164	Q641Q2_890
YS-Q-4.raw	Q641Q2;Q9Y4E1	Q641Q2;Q9Y4E1	_LLEPSVGSLFGDDEDDDLFSS[Phospho (STY)]AK_	0.000279862	2	55.107	1(+H2+O)1(+H3+O4+P)	14	y	1	28.9256	Q641Q2_890
YS-Q-4.raw	Q641Q2;Q9Y4E1	Q641Q2;Q9Y4E1	_LLEPSVGSLFGDDEDDDLFSS[Phospho (STY)]AK_	0.000279862	2	55.107	H3PO4	14	y	1	5707.17	Q641Q2_890
YS-Q-4.raw	Q641Q2;Q9Y4E1	Q641Q2;Q9Y4E1	_LLEPSVGSLFGDDEDDDLFSS[Phospho (STY)]AK_	0.000279862	2	55.107	noloss	14	y	1	5978.57	Q641Q2_890
YS-Q-4.raw	Q641Q2;Q9Y4E1	Q641Q2;Q9Y4E1	_LLEPSVGSLFGDDEDDDLFSS[Phospho (STY)]AK_	0.000279862	2	55.107	H3PO4	15	y	1	1.46244	Q641Q2_890
YS-Q-4.raw	Q641Q2;Q9Y4E1	Q641Q2;Q9Y4E1	_LLEPSVGSLFGDDEDDDLFSS[Phospho (STY)]AK_	0.000279862	2	55.107	noloss	15	y	1	1.25798	Q641Q2_890
YS-Q-4.raw	Q641Q2;Q9Y4E1	Q641Q2;Q9Y4E1	_LLEPSVGSLFGDDEDDDLFSS[Phospho (STY)]AK_	0.000279862	2	55.107	H3PO4	17	y	1	0.376917	Q641Q2_890
YS-Q-4.raw	Q641Q2;Q9Y4E1	Q641Q2;Q9Y4E1	_LLEPSVGSLFGDDEDDDLFSS[Phospho (STY)]AK_	0.000279862	2	55.107	noloss	18	y	2	1.1316	Q641Q2_890
YS-Q-4.raw	Q641Q2;Q9Y4E1	Q641Q2;Q9Y4E1	_LLEPSVGSLFGDDEDDDLFSS[Phospho (STY)]AK_	0.000279862	2	55.107	H2O	20	y	2	1.14703	Q641Q2_890
YS-Q-4.raw	Q641Q2;Q9Y4E1	Q641Q2;Q9Y4E1	_LLEPSVGSLFGDDEDDDLFSS[Phospho (STY)]AK_	0.000279862	2	55.107	H3PO4	20	y	2	1.36587	Q641Q2_890
YS-Q-4.raw	Q641Q2;Q9Y4E1	Q641Q2;Q9Y4E1	_LLEPSVGSLFGDDEDDDLFSS[Phospho (STY)]AK_	0.000279862	2	55.107	noloss	20	y	2	6.34781	Q641Q2_890
YS-Q-4.raw	Q641Q2;Q9Y4E1	Q641Q2;Q9Y4E1	_LLEPSVGSLFGDDEDDDLFSS[Phospho (STY)]AK_	0.000279862	2	55.107	H2O	21	y	2	0.00111693	Q641Q2_890
YS-Q-4.raw	Q641Q2;Q9Y4E1	Q641Q2;Q9Y4E1	_LLEPSVGSLFGDDEDDDLFSS[Phospho (STY)]AK_	0.000279862	2	55.107	H3PO4	21	y	2	0.000256576	Q641Q2_890
YS-Q-4.raw	Q641Q2;Q9Y4E1	Q641Q2;Q9Y4E1	_LLEPSVGSLFGDDEDDDLFSS[Phospho (STY)]AK_	0.000279862	2	55.107	noloss	21	y	2	0.000444947	Q641Q2_890
YS-Q-4.raw	Q8TBB5	Q8TBB5	_SEDEDSLEEAGS[Phospho (STY)]PAPGPC[Carbamidomethyl (C)]PR_	0.000226504	2	449.013	H2O	3	b	1	6.26517	Q8TBB5_424
YS-Q-4.raw	Q8TBB5	Q8TBB5	_SEDEDSLEEAGS[Phospho (STY)]PAPGPC[Carbamidomethyl (C)]PR_	0.000226504	2	449.013	noloss	3	b	1	15.2319	Q8TBB5_424
YS-Q-4.raw	Q8TBB5	Q8TBB5	_SEDEDSLEEAGS[Phospho (STY)]PAPGPC[Carbamidomethyl (C)]PR_	0.000226504	2	449.013	H2O	4	b	1	4.41025	Q8TBB5_424
YS-Q-4.raw	Q8TBB5	Q8TBB5	_SEDEDSLEEAGS[Phospho (STY)]PAPGPC[Carbamidomethyl (C)]PR_	0.000226504	2	449.013	noloss	4	b	1	7.64336	Q8TBB5_424
YS-Q-4.raw	Q8TBB5	Q8TBB5	_SEDEDSLEEAGS[Phospho (STY)]PAPGPC[Carbamidomethyl (C)]PR_	0.000226504	2	449.013	H2O	5	b	1	2.54466	Q8TBB5_424
YS-Q-4.raw	Q8TBB5	Q8TBB5	_SEDEDSLEEAGS[Phospho (STY)]PAPGPC[Carbamidomethyl (C)]PR_	0.000226504	2	449.013	noloss	5	b	1	105.484	Q8TBB5_424
YS-Q-4.raw	Q8TBB5	Q8TBB5	_SEDEDSLEEAGS[Phospho (STY)]PAPGPC[Carbamidomethyl (C)]PR_	0.000226504	2	449.013	H2O	6	b	1	3.24181	Q8TBB5_424
YS-Q-4.raw	Q8TBB5	Q8TBB5	_SEDEDSLEEAGS[Phospho (STY)]PAPGPC[Carbamidomethyl (C)]PR_	0.000226504	2	449.013	noloss	6	b	1	0.85906	Q8TBB5_424
YS-Q-4.raw	Q8TBB5	Q8TBB5	_SEDEDSLEEAGS[Phospho (STY)]PAPGPC[Carbamidomethyl (C)]PR_	0.000226504	2	449.013	H2O	7	b	1	9.32366	Q8TBB5_424
YS-Q-4.raw	Q8TBB5	Q8TBB5	_SEDEDSLEEAGS[Phospho (STY)]PAPGPC[Carbamidomethyl (C)]PR_	0.000226504	2	449.013	noloss	7	b	1	1.27777	Q8TBB5_424
YS-Q-4.raw	Q8TBB5	Q8TBB5	_SEDEDSLEEAGS[Phospho (STY)]PAPGPC[Carbamidomethyl (C)]PR_	0.000226504	2	449.013	H2O	8	b	1	8.96428	Q8TBB5_424
YS-Q-4.raw	Q8TBB5	Q8TBB5	_SEDEDSLEEAGS[Phospho (STY)]PAPGPC[Carbamidomethyl (C)]PR_	0.000226504	2	449.013	noloss	8	b	1	0.000708886	Q8TBB5_424
YS-Q-4.raw	Q8TBB5	Q8TBB5	_SEDEDSLEEAGS[Phospho (STY)]PAPGPC[Carbamidomethyl (C)]PR_	0.000226504	2	449.013	H2O	9	b	1	8.63093	Q8TBB5_424
YS-Q-4.raw	Q8TBB5	Q8TBB5	_SEDEDSLEEAGS[Phospho (STY)]PAPGPC[Carbamidomethyl (C)]PR_	0.000226504	2	449.013	noloss	9	b	1	1.0948	Q8TBB5_424
YS-Q-4.raw	Q8TBB5	Q8TBB5	_SEDEDSLEEAGS[Phospho (STY)]PAPGPC[Carbamidomethyl (C)]PR_	0.000226504	2	449.013	H2O	10	b	1	4.01238	Q8TBB5_424
YS-Q-4.raw	Q8TBB5	Q8TBB5	_SEDEDSLEEAGS[Phospho (STY)]PAPGPC[Carbamidomethyl (C)]PR_	0.000226504	2	449.013	noloss	10	b	1	0.000299588	Q8TBB5_424
YS-Q-4.raw	Q8TBB5	Q8TBB5	_SEDEDSLEEAGS[Phospho (STY)]PAPGPC[Carbamidomethyl (C)]PR_	0.000226504	2	449.013	noloss	11	b	1	1.06425	Q8TBB5_424
YS-Q-4.raw	Q8TBB5	Q8TBB5	_SEDEDSLEEAGS[Phospho (STY)]PAPGPC[Carbamidomethyl (C)]PR_	0.000226504	2	449.013	H3PO4	12	b	1	12.2782	Q8TBB5_424	TRUE
YS-Q-4.raw	Q8TBB5	Q8TBB5	_SEDEDSLEEAGS[Phospho (STY)]PAPGPC[Carbamidomethyl (C)]PR_	0.000226504	2	449.013	H3PO4	14	b	1	106.865	Q8TBB5_424	TRUE
YS-Q-4.raw	Q8TBB5	Q8TBB5	_SEDEDSLEEAGS[Phospho (STY)]PAPGPC[Carbamidomethyl (C)]PR_	0.000226504	2	449.013	noloss	14	b	1	0.00109383	Q8TBB5_424
YS-Q-4.raw	Q8TBB5	Q8TBB5	_SEDEDSLEEAGS[Phospho (STY)]PAPGPC[Carbamidomethyl (C)]PR_	0.000226504	2	449.013	noloss	3	y	1	6.3118	Q8TBB5_424
YS-Q-4.raw	Q8TBB5	Q8TBB5	_SEDEDSLEEAGS[Phospho (STY)]PAPGPC[Carbamidomethyl (C)]PR_	0.000226504	2	449.013	noloss	4	y	1	8.39276	Q8TBB5_424
YS-Q-4.raw	Q8TBB5	Q8TBB5	_SEDEDSLEEAGS[Phospho (STY)]PAPGPC[Carbamidomethyl (C)]PR_	0.000226504	2	449.013	noloss	5	y	1	8.58736	Q8TBB5_424
YS-Q-4.raw	Q8TBB5	Q8TBB5	_SEDEDSLEEAGS[Phospho (STY)]PAPGPC[Carbamidomethyl (C)]PR_	0.000226504	2	449.013	noloss	6	y	2	1.24526	Q8TBB5_424
YS-Q-4.raw	Q8TBB5	Q8TBB5	_SEDEDSLEEAGS[Phospho (STY)]PAPGPC[Carbamidomethyl (C)]PR_	0.000226504	2	449.013	noloss	6	y	1	88.5043	Q8TBB5_424
YS-Q-4.raw	Q8TBB5	Q8TBB5	_SEDEDSLEEAGS[Phospho (STY)]PAPGPC[Carbamidomethyl (C)]PR_	0.000226504	2	449.013	noloss	7	y	1	6.20719	Q8TBB5_424
YS-Q-4.raw	Q8TBB5	Q8TBB5	_SEDEDSLEEAGS[Phospho (STY)]PAPGPC[Carbamidomethyl (C)]PR_	0.000226504	2	449.013	noloss	8	y	1	56.3015	Q8TBB5_424
YS-Q-4.raw	Q8TBB5	Q8TBB5	_SEDEDSLEEAGS[Phospho (STY)]PAPGPC[Carbamidomethyl (C)]PR_	0.000226504	2	449.013	H3PO4	9	y	1	0.000410329	Q8TBB5_424
YS-Q-4.raw	Q8TBB5	Q8TBB5	_SEDEDSLEEAGS[Phospho (STY)]PAPGPC[Carbamidomethyl (C)]PR_	0.000226504	2	449.013	noloss	9	y	1	0.000467486	Q8TBB5_424
YS-Q-4.raw	Q8TBB5	Q8TBB5	_SEDEDSLEEAGS[Phospho (STY)]PAPGPC[Carbamidomethyl (C)]PR_	0.000226504	2	449.013	H3PO4	10	y	1	5.2959	Q8TBB5_424	TRUE
YS-Q-4.raw	Q8TBB5	Q8TBB5	_SEDEDSLEEAGS[Phospho (STY)]PAPGPC[Carbamidomethyl (C)]PR_	0.000226504	2	449.013	noloss	10	y	1	0.000485477	Q8TBB5_424
YS-Q-4.raw	Q8TBB5	Q8TBB5	_SEDEDSLEEAGS[Phospho (STY)]PAPGPC[Carbamidomethyl (C)]PR_	0.000226504	2	449.013	H3PO4	11	y	1	1.30548	Q8TBB5_424	TRUE
YS-Q-4.raw	Q8TBB5	Q8TBB5	_SEDEDSLEEAGS[Phospho (STY)]PAPGPC[Carbamidomethyl (C)]PR_	0.000226504	2	449.013	noloss	11	y	1	0.000393981	Q8TBB5_424
YS-Q-4.raw	Q8TBB5	Q8TBB5	_SEDEDSLEEAGS[Phospho (STY)]PAPGPC[Carbamidomethyl (C)]PR_	0.000226504	2	449.013	H2O	12	y	1	0.000798904	Q8TBB5_424
YS-Q-4.raw	Q8TBB5	Q8TBB5	_SEDEDSLEEAGS[Phospho (STY)]PAPGPC[Carbamidomethyl (C)]PR_	0.000226504	2	449.013	H3PO4	12	y	1	7.07669	Q8TBB5_424	TRUE
YS-Q-4.raw	Q8TBB5	Q8TBB5	_SEDEDSLEEAGS[Phospho (STY)]PAPGPC[Carbamidomethyl (C)]PR_	0.000226504	2	449.013	noloss	12	y	1	0.000405046	Q8TBB5_424
YS-Q-4.raw	Q8TBB5	Q8TBB5	_SEDEDSLEEAGS[Phospho (STY)]PAPGPC[Carbamidomethyl (C)]PR_	0.000226504	2	449.013	H2O	13	y	1	0.00059305	Q8TBB5_424
YS-Q-4.raw	Q8TBB5	Q8TBB5	_SEDEDSLEEAGS[Phospho (STY)]PAPGPC[Carbamidomethyl (C)]PR_	0.000226504	2	449.013	H3PO4	13	y	1	5.45096	Q8TBB5_424	TRUE
YS-Q-4.raw	Q8TBB5	Q8TBB5	_SEDEDSLEEAGS[Phospho (STY)]PAPGPC[Carbamidomethyl (C)]PR_	0.000226504	2	449.013	noloss	13	y	1	0.000493135	Q8TBB5_424
YS-Q-4.raw	Q8TBB5	Q8TBB5	_SEDEDSLEEAGS[Phospho (STY)]PAPGPC[Carbamidomethyl (C)]PR_	0.000226504	2	449.013	H3PO4	14	y	1	0.000479254	Q8TBB5_424
[truncated: 215 more rows]
