# Supplementary material for: DeepFLR facilitates false localization rate control in phosphoproteomics
Source: Nat Commun. 2023 Apr 20;14:2269. doi: 10.1038/s41467-023-38035-1 (PMC10119288; doi:10.1038/s41467-023-38035-1)
Supplement: Supplementary file 5 — Supplementary Dataset 3 [file 41467_2023_38035_MOESM5_ESM.xlsx]

## Sheet: Bio2_DeepFLR_result
Supplementary Data 3: The protein phosphosites and phosphopeptides identified by DeepFLR and Maxquant from the biological sample Bio_2.
PP.Charge	DeepFLR_deltascore	DeepFLR_Peptide	DeepFLR_proteinsite
3	0.8403	GSHFFPGNNVIY1EK	Q8WVV4_166
2	0.839	WDTGENPIY1K	P05556_783
2	0.8195	S1IPMPASR	P35568_374
3	0.8143	CRS1PGMLEPLGSSR	Q9UQ35_2132
2	0.7802	AS1PNPVAMETR	Q9H0E3_465
2	0.759	Y1HELPTLEER	Q92692_454
3	0.7462	YGLFKEENPY1AR	P53801_174
3	0.7443	HQS1FGAAVLSR	Q5VV41_107
2	0.741	VAT1PLPDPMASR	Q14126_922
2	0.7384	S1LPVSICR	O94885_813
2	0.7236	EGT1PPPPPPSR	Q9Y618_1383
2	0.7132	AVY1IGVHVPFSK	Q9Y6M7_44
2	0.7054	S1QKLDMSAR	Q9Y5S2_868
3	0.7024	DRT1PPLLYR	Q96T37_568
3	0.7015	GPPS1PPAPVMHSPSR	Q13573_224
2	0.6984	VLT1PPQAAGDGILATTANQR	Q96QT6_671
2	0.6969	GMGPGT1PAGYGR	P23246_687
2	0.6911	AS1PGKDNYR	O15131_3
3	0.6894	RAS1GQAFELILSPR	P16949_16
2	0.6856	AS1PPAESMSVYR	Q9HCD6_1545
3	0.6818	LVS1PEPPPKGFLVMGSK	Q9H4G0_378
4	0.677	VRPGS1ALAAAVAPPEPAEPVRDVSWDEK	Q7Z2K8_895
3	0.6751	LRSDVIHAPLPS1PVDK	Q14BN4_148
3	0.6699	AVT1PPVKDDNEDVFSAR	Q5VT06_878
3	0.6689	RASGQAFELILS1PR	P16949_25
3	0.6612	RNT1LPAMDNSR	Q9UQC2_391
3	0.6584	RSDSASSEPVGIY1QGFEK	Q05655_313
3	0.6574	LAEDEGDS1EPEAVGQSR	Q9UIG0_1468
3	0.657	MDEPS1PLAQPLELNQHSR	Q13085_5
3	0.6554	RPNEDS1DEDEEKGAVVPPVHDIYR	Q12996_691
2	0.6554	DFGNY1LFNFASAATK	Q96A49_60
2	0.654	S1MPVLGSVSSVTK	A0MZ66_506
2	0.6522	AIT1PPQQPYK	Q9NYV4_692
2	0.646	EVS1PAPAVAGQSK	O60292_1364
2	0.6452	MQS1LQLDCVAVPSSR	Q13546_320
3	0.6424	AVY1IGVHVPFSK	Q9Y6M7_44
2	0.6416	S1IQFVDWCPTGFK	P68363_340
2	0.6408	NGS1PPPGAPSSR	Q9Y3Q8_62
2	0.6391	S1LDDKPYK	P17026_49
2	0.6331	QMNMS1PPPGNAGPVIMSIEEK	Q86U42_150
2	0.6309	VS1LQALEAEAEAGAETEAMLQR	Q9P206_215
3	0.6293	S1HNNFVAILDLPEGEHQYK	Q9Y478_108
3	0.6254	LKS1EDGVEGDLGETQSR	Q09666_135
3	0.6228	GGS1PAPLPAKVDEATSGLIR	Q9NZM4_1413
2	0.6185	AAS1IFGGAKPVDTAAR	P23588_359
2	0.6172	FQS1LGVAFYR	P51149_72
4	0.6164	RPNEDS1DEDEEKGAVVPPVHDIYR	Q12996_691
2	0.6139	S1WGQQAQEYQEQK	Q5VZK9_1331
2	0.6122	S1AVDLSCSRR	Q9Y446_123
2	0.6105	QGPVS1PGPAPPPSFIMSYK	P29375_1666
2	0.6101	MYFPDVEFDIKS1PK	Q09666_5099
3	0.6099	EGS1PIPHDPEFGSK	P85037_445
3	0.6078	S1VENLPECGITHEQR	Q9UBF8_428
2	0.6058	S1GEGEVSGLMR	Q13263_473
3	0.6049	Y1GQFSGLNPGGRPITPPR	P62136_306
3	0.604	KREEGS1DIEDEDMEELLNDTR	Q8NHQ9_544
3	0.6008	MDS1FDEDLARPSGLLAQER	Q9Y2W1_575
3	0.5986	AFKES1PKQILDPAASVTGSR	P46013_2528
3	0.5974	Y1FPLTASEVLSMRPR	Q92625_427
2	0.596	KNS1FGYR	Q92615_498
3	0.5937	SGDLPY1DGRLLEEAVR	Q86X29_586
3	0.5932	RIS1IVENCFGAAGQPLTIPGR	Q9H8W4_16
2	0.5909	SQAKPGTPGGTGGPAPQY1	P54760_987
3	0.5897	RES1GPGIAPGPEPHGLTNK	P21860_982
2	0.5883	GLLS1PPMGQSGLR	Q86UU0_750
3	0.5881	QMNMS1PPPGNAGPVIMSIEEK	Q86U42_150
2	0.5858	LMT1PKPVSIATNR	P49790_369
2	0.5846	NPY1AHISIPR	A8MQ03_12
2	0.5839	RAS1MQPIQIAEGTGITTR	Q14980_1969
3	0.5836	EKDS1PHMQDPNQADEEAMTQIIR	P23511_326
2	0.5823	EVMS1PLQAMSSYTVAGR	Q9BYT8_32
3	0.5819	GPPQS1PVFEGVYNNSR	Q8WWM7_111
3	0.5811	LALDMEIS1AYRK	P20700_375
3	0.5787	RS1PVPAQIAITVPK	O43432_495
2	0.5785	DVYLS1PR	P38159_208
2	0.5778	RQS1ILFSTEV	P11274_1264
2	0.573	VPS1PGMEEAGCSR	Q96RL1_653
2	0.5703	LRQS1GEELPPTS	O75391_219
2	0.5688	ALS1PGLEESGLGLLAR	O15417_1857
2	0.5671	VVY1SAPR	O15551_198
3	0.5655	RAS1MQPIQIAEGTGITTR	Q14980_1969
2	0.5648	LY1EWISIDKDEAGAK	O15357_886
3	0.5639	LAAGRPFNT1YPR	O96013_207
3	0.5598	CQPGGGPPS1PPPGIPGQPLPSPTR	Q9C0C4_760
3	0.5597	QALDS1EEEEEDVAAKETLLR	Q8NC44_385
3	0.5584	ARHDS1PDLAPNVTYSLPR	Q9BRD0_271
2	0.5584	S1VENLPECGITHEQR	Q9UBF8_428
2	0.5571	SAFLS1QR	P35658_974
3	0.5562	S1VIDPVPAPVGDSHVDGAAK	Q13177_197
3	0.5561	EKT1PELPEPSVK	Q8IYB3_220
2	0.5561	AYILVT1PLK	Q6P0N0_653
2	0.556	ALS1KPGTAAELR	Q9BZ29_21
2	0.5538	LAEDEGDS1EPEAVGQSR	Q9UIG0_1468
3	0.5523	NRS1AEEGELAESK	Q9C0C2_1666
2	0.5506	RSDSASSEPVGIY1QGFEK	Q05655_313
3	0.5505	APKEEADY1EDDFLEYDQEHIR	Q9UPY3_1438
3	0.5499	GRRPS1QDDVEAAPEETR	O94761_27
2	0.5493	SGASGLDKRDY1V	O95484_216
3	0.5479	RVS1EVEEEKEPVPQPLPSDDTR	O43290_448
3	0.5472	LKNDMAVPT1PPPPPVPPTK	Q96RN5_603
3	0.5459	SHGLEPAAPS1PR	Q9ULL5_865
3	0.5437	RPPES1PPIVEEWNSR	Q9BTL3_36
2	0.5408	CRS1PGMLEPLGSSR	Q9UQ35_2132
2	0.5408	EAAFS1PGQQDWSR	Q9C0C2_1103
2	0.5393	AMT1MPPVSPVGAEGPVVLR	O15020_2354
3	0.536	AFTGREFDELNPS1AQR	P16615_663
2	0.5357	TQMAEVLPS1PR	P11388_1213
2	0.5357	MDEPS1PLAQPLELNQHSR	Q13085_5
3	0.5347	GALADY1EGKDVATR	O15231_408
2	0.5346	S1PGHMVILDQTK	Q9NWH9_553
2	0.5341	VVPS1PLQFCAATPK	Q9Y2F5_1712
4	0.5336	S1IVVIHPDTGRELSPEEAHR	O60437_1657
2	0.5318	SEDMPFS1PK	Q12888_265
2	0.5318	GQS1ADKLGTGER	O60307_1223
2	0.5312	MS1GFIYQGK	Q14155_518
2	0.5307	APS1PPLSQVFQTR	Q9NRA8_564
3	0.53	VPLAPITDPQQLQLS1PLK	P31350_20
2	0.5297	DRT1PPLLYR	Q96T37_568
3	0.529	RIS1GLIYEETR	P62805_48
4	0.5282	ERVPS1VAEAPQLRPAGTAAAK	Q63ZY3_540
3	0.5266	RGGIPAS1PIDPFQSR	Q96LD4_588
2	0.5266	S1QGGEEEGPLSDK	Q9H063_75
5	0.5261	HIEPELAGRDS1PIRAEMPGNLQHYGR	P86791_266
2	0.5248	AFKES1PKQILDPAASVTGSR	P46013_2528
3	0.5237	MYFPDVEFDIKS1PK	Q09666_5099
2	0.5214	SHGLEPAAPS1PR	Q9ULL5_865
3	0.5209	FKIPGS1PPESMGR	P50395_61
3	0.5206	AQYEDIANRS1R	P05787_274
2	0.5189	DVS1PFDHSR	P18031_50
2	0.5174	MET1PSQRR	P02545_3
4	0.5167	EKDS1PHMQDPNQADEEAMTQIIR	P23511_326
3	0.5148	NIKDVQS1PGFLNEPLSSK	Q8NG31_1076
2	0.5147	GRS1IDQDYER	Q9UDY2_244
3	0.5134	CLIKS1PDRLADINYEGR	P52948_839
3	0.5132	S1PGPPALKHPATK	Q8IU81_66
2	0.5121	HKAAAYDIS1EDEED	P49585_362
2	0.5118	KAPTNEFY1A	P31431_197
2	0.5108	ADY1DTLSLR	Q9Y446_176
3	0.5105	SRDPHY1DDFR	Q86X29_551
2	0.5088	KYVIS1DEEEEDDD	Q8WVC0_658
2	0.5088	VLS1PLMSR	P06401_162
2	0.5088	NPGFY1VEANPMPTFK	P19174_783
3	0.5086	ASREDSGLFS1PIR	Q9UKA4_448
2	0.5081	S1VIDPVPAPVGDSHVDGAAK	Q13177_197
4	0.5072	HREDS1DVEMVEDDSRK	P40692_477
3	0.5071	KQS1LGELIGTLNAAK	P60174_21
2	0.5061	FGTFGGLGS1K	Q09666_5830
2	0.5058	GDS1DDEYDRR	Q9BXP5_4
4	0.5044	FIPRPPS1VAPPPMVAEIPSAGTGPGSKGER	Q9Y2T7_189
2	0.5028	SLIGS1PGR	Q9Y618_1479
2	0.5021	NQY1VPYPHAPGSQR	Q12965_971
4	0.5016	VAMREPEHS1PVPGGLQPQILHYR	P15822_1000
2	0.5	ENAS1PAPGTTAEEAMSR	P46379_973
2	0.4986	S1PGAPGPLTLK	Q15942_344
4	0.4985	AQGEPVAGHES1PKIPYEK	O94979_799
3	0.4974	AGLRVS1APEVSVGHK	Q09666_332
2	0.4949	QLS1LPLTQSK	Q9C0I1_564
2	0.494	RGGIPAS1PIDPFQSR	Q96LD4_588
2	0.4933	APS1RQDVYGPQPQVR	O60716_252
4	0.492	RNGAAGPHS1PDPLLDEQAFGDLTDLPVVPK	Q9H3Q1_174
3	0.4908	AAEMVPDLPS1PPMEAPAPASNPSGR	Q6ZVM7_479
2	0.4902	DYDDMS1PR	P61978_284
4	0.49	RAS1AAAAAGGGATGHPGGGQGAENPAGLK	Q07617_423
3	0.4898	RKS1ELPQDVYTIK	Q14738_573
2	0.4897	AVS1PAPQSSSR	Q9P275_742
3	0.4882	GPSTLTAPNGHY1ILSR	P35568_483
2	0.4853	LKS1EDGVEGDLGETQSR	Q09666_135
3	0.4843	HGSFHEDEDPIGS1PR	Q96T58_1278
2	0.4837	ELS1PAGSISK	O95453_619
3	0.4822	KSNLDEEVNVIPPHT1PVR	P06400_373
3	0.4815	VRPGS1ALAAAVAPPEPAEPVRDVSWDEK	Q7Z2K8_895
2	0.4815	IVS1PGLTIHER	Q9HCH5_301
3	0.4809	LQLHESQKDY1K	Q14247_265
3	0.4806	RPPS1VGDVFHGISK	P78312_642
3	0.4802	RDS1IVAELDREMSR	O14579_99
3	0.4801	RFPEAEALS1PEQAAHYLR	Q2NKX8_14
2	0.4799	GPGTHMSEPPHNNMQVY1A	Q04721_2470
2	0.4799	CS1LHSASPASVR	Q9P206_322
2	0.4786	AQYEDIANRS1R	P05787_274
2	0.4781	EKT1PELPEPSVK	Q8IYB3_220
3	0.4773	HY1RGPAGDATVASEKESVM	Q15758_524
2	0.4751	EGS1PIPHDPEFGSK	P85037_445
2	0.4742	AFLS1PPTLLEGPLR	Q96PC5_1144
2	0.4738	TAPPAS1PEAR	Q96JM3_542
2	0.4709	AQLS1PGIYDDTSAR	O75376_1472
3	0.4705	EAHS1PGPLVKPFETASVK	P35548_91
2	0.4701	ARGDS1EALDEES	Q7Z4V5_664
2	0.4696	HY1VYSTLTR	Q5T0W9_683
2	0.4695	LQVYEGGGQPPPQDLPGS1PK	Q86Y91_404
3	0.4674	RPQT1PKEEAQALEDLTGFK	P46013_1335
2	0.4668	QIS1FKAEVNSSGK	Q9Y385_184
3	0.4653	HREDS1DVEMVEDDSRK	P40692_477
2	0.4634	IDS1PGFKPASQQK	Q07157_912
3	0.4627	EHAPLAS1PVENKEVYQCR	Q9ULJ3_714
2	0.4623	QIS1LPDLSQEEPQLK	Q15390_119
3	0.4615	FAS1DDEHDEHDENGATGPVKR	P05455_366
3	0.4614	ALAPS1PPAEFIYYCVDEDELQPYTNRR	Q9UIS9_311
2	0.4608	FY1DSNTVK	Q13177_130
2	0.4606	RASGQAFELILS1PR	P16949_25
3	0.4595	VEHS1PGPPPVDKQCQEGLSENSAYR	Q9H869_724
3	0.4593	ERS1PGRLFEDSSR	O14578_1993
3	0.4584	KPGVPCLADGQKELHYLPFPS1P	Q8N565_213
3	0.4559	LY1EWISIDKDEAGAK	O15357_886
3	0.4553	SGQGFHGNSEVNAILS1PR	Q8TB72_82
4	0.4551	FAS1DDEHDEHDENGATGPVKR	P05455_366
2	0.4541	HAS1PILPITEFSDIPR	P42167_306
2	0.4541	RMS1DEFVDSFK	Q92934_118
2	0.4537	APSRQDVY1GPQPQVR	O60716_257
2	0.4534	GGPAS1PGGLQGLETR	Q8NCD3_473
2	0.4524	GS1PHYFSPFRPY	Q13242_211
2	0.451	VLGS1EGEEEDEALSPAK	P18858_66
2	0.4493	NSLNRAS1FR	Q96HP0_2041
2	0.447	AFS1LASADLLR	Q9P219_1806
2	0.4462	YADEEIPRS1PFK	O75369_1505
3	0.4461	RVS1FADPIYQAGLADDIDRR	Q5UIP0_2205
2	0.446	TPIS1PLK	Q9NQW6_323
2	0.4459	ALS1PVTSR	Q96L91_736
2	0.4455	TAVIPINGS1PR	P06400_249
2	0.4451	AQGEPVAGHES1PKIPYEK	O94979_799
2	0.4449	AGDSAVLVLPPS1PGPR	Q96JY6_197
3	0.4445	RMS1GEPIQTVESIR	Q5VT52_1099
3	0.4438	IS1PPIKEEETKGDSVEK	Q6PJT7_409
2	0.4412	ANS1LGDLYAQK	Q13009_231
2	0.4398	AFVEDS1EDEDGAGEGGSSLLQK	Q8N9T8_171
3	0.4391	ISAPELLLHS1PAR	Q5VUA4_1896
2	0.4385	RLS1IIGPTSR	Q9Y2U5_153
2	0.4385	NQNYLVPS1PVLR	Q9UID6_88
3	0.4367	IRPGEY1EQFESTIGFK	Q9H4G0_343
2	0.4336	LDSSY1FK	Q5T0W9_336
2	0.4336	SELS1PVAR	P25054_2283
3	0.4331	HRGS1EEDPLLSPVETWK	Q13017_1195
4	0.4326	ELEKPIQSKPQSPVIQAAAVS1PK	Q9Y6D5_227
2	0.4322	AQT1PPGPSLSGSK	Q9UQ35_1003
3	0.4312	QRS1HILEDDENSVDISMLK	O75717_374
2	0.4312	SLLS1PLHR	Q9BY84_501
4	0.4308	GLLAQGLRPES1PPPAGPLLNGAPAGESPQPK	Q96TA1_665
2	0.4307	S1WHDVQVSSAYVK	O43399_96
2	0.4304	NLS1PGAVESDVR	P53621_173
3	0.4287	VWS1PLVTEEGKR	O00151_90
3	0.4283	GHKGS1FKDDPQLYQEIQER	Q5VV41_208
2	0.4274	ADGYEPPVQES1V	P61247_263
3	0.4273	IPCES1PPLEVVDTTASTKR	P46013_2708
2	0.4264	SVWGSLAVQNS1PK	P18615_353
2	0.4252	STFSTNY1R	P05783_13
3	0.4249	IACKS1PQPDPVDTPASTK	P46013_2344
2	0.4233	ANLHAEPDY1LEVLEQQT	Q9H5Y7_833
3	0.4208	ELSESVQQQSTPVPLIS1PK	Q9ULU4_547
4	0.4203	RVS1FGGHLRPELFDENLPPNTPLK	P46013_507
4	0.42	RGS1HPKAELDDAGSSLLR	Q5FWE3_854
2	0.4198	VSNLQVS1PK	O00443_259
2	0.4198	AGGPAT1PLSPTR	Q03252_34
2	0.4193	TLQPPES1PR	Q86UU1_443
2	0.4187	LGEY1EDVSRVEK	Q99426_98
4	0.4187	RLNECIS1PVANEMNHLPAHSHDLQR	P23497_18
3	0.4176	EPVRADS1PVHMEQQSR	O95402_447
3	0.4165	DQEPKPS1PEPAAVSR	Q9H7S9_252
2	0.4154	LFVT1PPEGSSR	Q14244_277
3	0.415	AHS1NPMADHTLR	Q9UBP6_27
3	0.4145	VAEDLESEGLMAEEVQAVQQQEVY1GMMPR	Q13813_1176
2	0.4145	RAS1GQAFELILSPR	P16949_16
2	0.4143	EGS1FESR	P19174_1248
2	0.4124	VVPSFLPVDQGGS1LVGR	Q14126_680
2	0.4115	PLY1EGLGSGGEK	Q9NZ32_4
3	0.4107	SKTDLLVNDNPDPAPLS1PELQDFK	Q9UHF7_216
3	0.4104	RQTEPVS1PVLKR	Q8IYH5_113
3	0.4081	KCS1LPAEEDSVLEK	P27816_636
3	0.408	RQS1IPEEFKGSTVVELMK	Q9Y3R0_43
4	0.4062	KSNLDEEVNVIPPHT1PVR	P06400_373
2	0.4056	AS1GVAVSDGVIKVFNDMK	P23528_3
2	0.4051	LYGS1VCDLR	Q8N9U0_156
2	0.4046	FFDS1EDEDFEILSL	Q9Y4P1_383
3	0.4046	VFDKDGNGY1ISAAELR	P0DP25_100
2	0.4046	HALYPPS1PR	Q92738_585
2	0.403	S1AGEEEDGPVLTDEQK	Q66PJ3_332
3	0.402	TPAAAAAMNLAS1PR	Q9UQ35_2272
2	0.4014	VLGSEGEEEDEALS1PAK	P18858_76
2	0.4013	SLRQS1FR	Q6P1M3_653
3	0.4009	KGS1KVGDFGDAINWPTPGEIAHK	Q6PKG0_165
2	0.4006	LPLS1PPLVEDSAFEPSRK	O96007_20
2	0.4006	LQINS1PPFDQPMSR	Q00537_165
2	0.4002	RLS1LDIQSPPNIGLR	Q9NSI6_696
2	0.4001	ESDQTLAALLS1PK	P18583_1697
3	0.3996	KRVS1VELTNSLFK	P14923_665
2	0.3994	S1LDMDSIIAEVK	P05787_253
3	0.3984	DFPGAAGEISAY1GPGLVSIAVVQDGDGRR	O43491_577
3	0.3982	STGVVNIPAAECLDEY1EDDEAGQKER	Q96IZ0_177
2	0.398	TQPDVMS1QNAR	Q96Q15_3556
3	0.3978	TPHDILEDINAS1PEMR	Q9Y6Q9_214
2	0.3976	GPPQS1PVFEGVYNNSR	Q8WWM7_111
2	0.3976	SLDMDS1IIAEVK	P05787_258
2	0.3955	ERS1PALKSPLQSVVVR	Q9Y2W1_248
2	0.3954	DSYVGDEAQS1KR	P60709_60
2	0.3954	S1LPVSVPVWGFK	Q96B36_183
2	0.395	EKELS1PPPGLPSK	Q7Z4S6_1212
2	0.3945	LAAGRPFNT1YPR	O96013_207
2	0.3942	MDSNFGLAGLPGS1PK	O43463_391
3	0.3939	RQS1MAFSILNTPK	Q14980_2047
2	0.3927	IAS1DEEIQGTK	Q8WX93_893
3	0.3924	KGDRS1PEPGQTWTR	Q09666_93
2	0.3917	LGYLVS1PPQQIR	Q7Z6E9_516
2	0.3902	LGS1VDSFER	O60343_588
2	0.3897	MPQDGS1DDEDEEWPTLEK	Q13895_98
4	0.3886	DPALCQHKPLT1PQGDELSEPR	Q8NFA0_1326
3	0.3885	LMT1PKPVSIATNR	P49790_369
3	0.3884	AVVS1PPKFVFGSESVK	P49792_2510
3	0.3882	ANSWQLVET1PEKR	Q9Y2H0_915
3	0.3863	HRMS1PGVAGSPR	Q15596_493
2	0.386	TGDEKDVS1V	Q16543_377
2	0.3858	MDKNASTFEDVTQVSSAY1QK	Q14247_334
3	0.3856	RAT1PHPSELK	Q14160_475
3	0.3854	ERPLQQVS1PVASVPWR	Q9BY89_1488
3	0.3853	RQS1HLLLQSSIPDQQLLK	A0MZ66_249
2	0.3853	NRS1AEEGELAESK	Q9C0C2_1666
3	0.3835	LQEDPNYS1PQRFPNAQR	P46379_1117
4	0.3832	NLAPHHAS1PDPPAPPASASDPHR	Q9Y618_2005
2	0.3829	SEPQPEEGS1PAGGQK	Q9Y6K1_105
3	0.3825	ESTHQSEDVFLPS1PR	Q13017_968
2	0.3824	RS1PVPAQIAITVPK	O43432_495
2	0.3822	AGGS1VESLR	O94885_507
3	0.3818	HLDS1PPAIPPRQPTSK	Q07889_1178
4	0.3813	HIEPELAGRDS1PIRAEMPGNLQHYGR	P86791_266
2	0.3811	AAAY1LDPNLNHTPNSSTK	Q05397_5
3	0.3805	MESMNRPYTSLVPPLS1PQPK	Q70E73_610
3	0.3805	VDQSAVGFEY1QGKTEK	Q14247_141
2	0.38	RNT1YVCSER	P27448_507
2	0.3799	NLVS1PAYCTQESR	Q9NUQ3_97
3	0.3799	HRS1IHEVDISNLEAALR	Q9Y2H5_867
2	0.3794	MYPPRS1PK	Q8WWM7_449
3	0.3782	DFQDYMEPEEGCQGS1PQRR	O43237_194
2	0.3778	ACSMPQELPQS1PR	Q8N5J2_103
3	0.3777	RDNEVDGQDY1HFVVSR	Q92796_673
3	0.3771	NKPGPNIES1GNEDDDASFK	O60841_214
2	0.3761	RLS1VLEEEATEGGTSR	O75808_296
2	0.3758	EAARS1PDKPGGSPSASR	Q9Y3T9_49
2	0.3758	VVYAFS1PK	A7KAX9_892
3	0.3756	VLS1PPKLNEVSSDANR	Q9H6Z4_333
3	0.3752	NSKYEYDPDIS1PPR	Q9BRD0_325
2	0.3752	QALDY1VELSPLTQASPQR	Q9H2D6_1945
2	0.3752	GPLS1PFNSR	A1L390_76
3	0.375	KPRPS1EGDEDCLPASK	P78346_251
2	0.3749	KVIYSQPS1AR	Q9Y624_284
2	0.3748	GSEKEEY1FI	Q0VAQ4_95
2	0.3741	FYPESSY1K	Q16625_342
2	0.3738	KSNLDEEVNVIPPHT1PVR	P06400_373
2	0.3738	RMS1DPPLSTMPTAPGLR	P78314_278
2	0.3737	LPLPS1PALEYTLGSR	Q8IU81_125
3	0.3737	LIEGVHPGSLVEKLPDS1PALAK	Q13586_575
2	0.3724	YLS1FHFK	P53004_230
2	0.371	SSPNVANQPPS1PGGK	P55196_1182
2	0.3709	DRS1PAAETPPLQR	Q8TE68_182
3	0.3707	VDSPSHGLVTSSLCIPS1PAR	Q9UER7_702
2	0.3692	SLAS1IEAK	P28290_668
3	0.3691	RNS1RDGDPLPSSLSCK	P53602_96
2	0.3688	LGYS1IPSR	O95484_201
3	0.3684	RRAS1QEANLLTLAQK	Q6PJG2_461
3	0.3677	KDDVS1PVMQFSSK	Q8IZE3_707
3	0.3676	GEGLY1ADPYGLLHEGR	Q9C0H9_396
2	0.3675	TLSEYARPHVMS1PGNR	P54259_896
3	0.3673	AQGEPVAGHES1PKIPYEK	O94979_799
3	0.3673	RLS1LDIQSPPNIGLR	Q9NSI6_696
2	0.367	KCS1LPAEEDSVLEK	P27816_636
2	0.3668	AY1SSFGGGR	Q15056_12
3	0.3668	EKS1PVREPVDNLSPEER	Q86U06_149
4	0.3664	HLLQEARS1PDPGIVPQEAPVGNSLSELSEENFDGK	O15027_2022
3	0.3659	LLPSAPQTLPDGPLAS1PAR	O15027_1964
2	0.3648	TIVLVPS1PLGQQQDMIFEAR	Q96R06_135
3	0.3643	IVS1PGLTIHER	Q9HCH5_301
2	0.3638	TPAAAAAMNLAS1PR	Q9UQ35_2272
2	0.3636	RKS1ELPQDVYTIK	Q14738_573
2	0.3635	T1LDQSPELR	P42345_1162
3	0.3619	HAS1PILPITEFSDIPR	P42167_306
3	0.3616	GLLAQGLRPES1PPPAGPLLNGAPAGESPQPK	Q96TA1_665
3	0.3615	GHTESCSCPLQQS1PR	O76074_86
2	0.3606	TTIFS1PEGR	P25789_13
3	0.3604	DFQEYVEPGEDFPAS1PQRR	Q9Y6G9_207
2	0.3601	APASVLPAAT1PR	P13861_54
2	0.3598	RIS1GLIYEETR	P62805_48
3	0.3598	LEPQIASASEY1AHR	O60664_95
2	0.3597	RNT1IDSTSSFSQFR	Q8TDN4_415
2	0.359	MPLDLS1PLATPIIR	P15336_112
2	0.3586	ANS1GGVDLDSSGEFASIEK	Q92766_1167
3	0.3585	TPQEAIMDGTEIAVS1PR	Q06587_38
2	0.3579	LDIDS1PPITAR	P14618_37
2	0.3578	AAS1LRGGVGAPGSPSTPPTR	Q9ULR3_211
2	0.3574	GNS1PPSSGEACREEK	P41227_186
2	0.3561	EALS1PCPSTVSTK	Q08AD1_673
2	0.3561	LIS1PYKK	O14929_361
3	0.3558	KVEEEGS1PGDPDHEASTQGR	Q9NZT2_315
2	0.3558	LS1DKLSER	Q99797_325
2	0.3558	STELVLS1PDMPR	Q8TDY2_243
3	0.3557	TIQEVLEEQS1EDEDREAKR	P18858_141
3	0.3553	MDPQEMVVKNPY1AHISIPR	A8MQ03_12
2	0.3552	TAQVPS1PPRGK	Q9UKV3_1004
2	0.355	DRQQGSEEEPS1PVLK	Q9HCH5_493
2	0.355	KAS1PEPPDSAEGALK	Q9H1B7_547
3	0.3549	HPS1REQLIDYLMLK	Q96RT1_1286
2	0.3545	KPRPS1EGDEDCLPASK	P78346_251
3	0.3543	ISMPDLDLHLKS1PK	Q09666_2397
3	0.3542	SETAPAAPAAPAPAEKT1PVK	P10412_18
3	0.3542	AGEPDGES1LDEQPSSSSSKR	Q9H3Q1_64
2	0.3539	NIYAFMGT1PVQK	P46013_1557
2	0.3531	NDS1WGSFDLR	Q7Z417_652
2	0.3529	LGGS1AVISLEGKPL	P23528_156
2	0.3528	VSMPDVELNLKS1PK	Q09666_3426
2	0.3527	ITPPAAKPGS1PQAK	P35658_678
2	0.3525	EQYVPPRS1PK	Q71RC2_722
3	0.352	SLQARPVS1MPVDR	Q4KWH8_970
3	0.3515	KAS1PEPPDSAEGALK	Q9H1B7_547
4	0.3514	HHSQQAPQAEAPCLLRNS1AR	Q9C0I1_699
2	0.3508	TLIPS1PPPRPK	Q9NZ52_159
2	0.3501	Y1ATLPNIMK	P38117_192
2	0.3497	GDY1MTMQMSCPR	P35568_989
4	0.3494	VIQPHGGGSNPLEGTQHLQDVPY1VMVR	Q14126_1013
2	0.3493	IGEGT1YGVVYK	P24941_14
2	0.3488	RFS1MEDVSK	Q07002_89
2	0.3488	FGS1NINLEADES	Q9NQP4_125
4	0.3485	KAEQGS1EEEGEGEEEEEEGGESKADDPYAHLSK	Q8NE71_228
3	0.348	TAADELEAFLGGGAPGGRHPGGGDY1EEL	Q3YEC7_726
3	0.3476	SGGSGHAVAEPAS1PEQELDQNKGK	P46013_308
2	0.3469	RMS1GEPIQTVESIR	Q5VT52_1099
2	0.3469	NTVVVS1PHPK	Q9NXL9_762
4	0.3467	ITKPGSIDSNNQLFAPGGRLS1WGK	Q04637_1092
3	0.3456	SEDEAKFPT1MNRR	Q05655_141
3	0.3449	VS1LQALEAEAEAGAETEAMLQR	Q9P206_215
4	0.3449	YLQAHTQSVYNYHLS1PR	P50548_327
2	0.3444	DKS1PVREPIDNLTPEER	Q14498_136
2	0.3438	TVFPGAVPVLPAS1PPPK	Q9UBC2_229
2	0.3435	LLLAEDS1EEEVDFLSER	Q14676_168
2	0.3434	KRQS1PEPSPVTLGR	Q9NRL2_1413
3	0.3433	SKESVPEFPLS1PPK	P16949_38
3	0.342	NRLY1HSLGPVTR	Q86X27_420
3	0.3414	KGGEFDEFVNDDT1DDDLPISK	Q6PD62_925
3	0.3412	RRS1FPLFDNSK	Q5T0W9_664
3	0.3412	RPPS1PDVIVLSDNEQPSSPR	Q86YP4_100
3	0.3408	RPDPDS1DEDEDYERER	Q96I25_155
2	0.3402	TLY1MSHR	Q9BSJ8_121
2	0.3398	KIS1ILEEPSK	Q9NUQ6_135
2	0.3393	YEAVS1PERLELER	Q92585_45
2	0.339	VIY1SQPSAR	Q9Y624_280
3	0.3389	SSDELDAWTDFRS1R	O43524_311
2	0.3384	QIVGT1PVNSEDSDTR	Q5QJE6_232
2	0.338	SINKLDS1PDPFK	P42566_796
2	0.3379	QGPPS1PCQQLVLTK	Q9C0H5_366
2	0.3376	SLQARPVS1MPVDR	Q4KWH8_970
3	0.3363	NEGFY1ADPYLYHEGR	Q5T5P2_393
3	0.336	ALS1KPGTAAELR	Q9BZ29_21
3	0.3345	NRS1PADAGRGVDEAPSSTLK	Q6ZRS2_2869
2	0.3344	S1FNGTDNHIR	Q5T0W9_466
4	0.3342	TIQEVLEEQS1EDEDREAKR	P18858_141
3	0.3339	VIQPHGGGSNPLEGTQHLQDVPY1VMVR	Q14126_1013
2	0.3336	AMLDSGIYPPGS1PGK	O95295_133
2	0.3333	EEETGTEEY1MK	P35568_941
2	0.3328	SEDIY1ADPAAYVMR	Q9Y2H5_492
2	0.3327	KQS1LGELIGTLNAAK	P60174_21
2	0.3324	GSSSANPVNS1VR	Q99661_187
2	0.3324	LFS1QGQDVSNK	P55196_1799
3	0.3321	MALLQEFASRPLGAAPQAEHQGLPVPGS1PGGQK	Q9Y4F5_655
4	0.332	RNS1VERPAEPVAGAATPSLVEQQK	Q9BTC0_1456
2	0.3319	YSVLNNDDYFADVS1PLR	Q1ED39_42
2	0.3319	LTRIPS1AK	Q15121_104
3	0.3314	WPRT1PKEEAQSLEDLAGFK	P46013_1091
2	0.3311	AMTMPPVS1PVGAEGPVVLR	O15020_2359
3	0.3304	DIHDDQDY1LHSLGK	O75955_160
2	0.33	SDISPLT1PR	P46821_1788
2	0.3293	FQDVGPQAPVGSVY1QK	Q9UJU6_162
2	0.329	FSPVT1PK	Q15942_270
2	0.329	QSMDMS1PIK	Q14562_460
4	0.3286	QRS1PLLNQPVPELSHASLIANQSPFR	Q9NPI6_353
3	0.3281	LGFSSPYEGVLNKS1PK	Q13459_1935
2	0.3277	LNS1PLLSNK	P48552_671
3	0.3275	LSVHDMKPLDS1PGRR	Q15643_1891
3	0.3273	ERPRS1AVLLVDETATTPIFANR	Q12802_1876
2	0.3269	SLS1AIDR	O95831_268
3	0.3268	YADEEIPRS1PFK	O75369_1505
3	0.3262	ICRDPQT1PVLQTK	Q9ULW0_369
2	0.3261	IS1PGATLPESR	Q8NC74_196
2	0.3261	SDSASSEPVGIY1QGFEK	Q05655_313
2	0.3254	VPSEGAY1DIILPR	Q9NQ84_387
3	0.3251	MDKNASTFEDVTQVSSAY1QK	Q14247_334
2	0.325	IACKS1PQPDPVDTPASTK	P46013_2344
3	0.3249	S1LQLPASPAPDPSPRPAYK	Q9Y2H5_842
2	0.3246	RIS1IVENCFGAAGQPLTIPGR	Q9H8W4_16
4	0.3245	ESPRPLQLPGAEGPAIS1DGEEGGGEPGAGGGAAGAAGAGRR	Q6PKG0_90
2	0.3244	DLVSFPLS1PAVR	O43502_20
2	0.3238	LDY1CGGSGEPGGVQR	Q15464_114
3	0.3238	ADNPS1PNLMPASAQAQNAQR	Q92585_360
2	0.3235	DFQEYVEPGEDFPAS1PQRR	Q9Y6G9_207
3	0.3231	IHLPLNYPPGS1PDLGR	Q08174_962
2	0.323	QAS1LSQSIR	Q6PJF5_113
2	0.3226	KLS1NPDIFSSTGK	Q6P0Q8_74
2	0.3221	CSGPGLS1PGMVR	P21333_1459
3	0.3219	DKS1PVREPIDNLTPEER	Q14498_136
3	0.3216	LVIGS1LPAHLSPHMFGGFK	Q8NHG8_145
2	0.3215	LLS1WSDNWR	Q8TCD5_182
2	0.3212	LQQGAGLESPQGQPEPGAAS1PQR	Q9H6F5_91
2	0.3211	TSSGDPPS1PLVK	Q99618_87
2	0.3208	LSGLS1FKR	P49006_104
3	0.3207	GNPPHSAPCVPNGSALLLSNPAY1R	Q08345_513
3	0.3207	YEAVS1PERLELER	Q92585_45
3	0.3207	LQQGAGLESPQGQPEPGAAS1PQR	Q9H6F5_91
3	0.3205	VLPPPAGYVPIRT1PAR	O75533_426
2	0.3201	GAS1PEAASGGLPQAR	P17861_47
3	0.3199	AGS1PINLSQHSLVIK	P48552_564
2	0.3193	GRPS1LYVQR	Q8IVT2_348
2	0.3188	QLS1LSSSR	Q9UGP4_233
3	0.3183	EKPAQDPLY1DVPNASGGQAGGPQRPGR	Q13671_36
3	0.3176	LQS1PLEPHSK	O15211_409
3	0.3176	GFS1FVAITSDDESQAMQTVGVHSIVQQLHR	P51812_386
2	0.3174	VLEY1EMTQFDR	Q9ULJ7_1299
2	0.3169	SESVVY1ADIR	O95297_263
3	0.3166	VSMPDVELNLKS1PK	Q09666_3426
2	0.3165	AAS1PPASASDLIEQQQK	Q5VSL9_335
2	0.3161	TPQAPAS1ANLVGPR	Q9UQ35_2335
2	0.3158	SPTAALNES1LVECPK	Q53EZ4_436
2	0.3156	TPHDILEDINAS1PEMR	Q9Y6Q9_214
4	0.3152	KPATPAEDDEDDDIDLFGS1DNEEEDKEAAQLREER	P29692_162
2	0.3146	RIS1MLYMAK	A0MZ66_101
2	0.3146	ALS1LGTIPSLTR	Q5SNT2_454
2	0.3142	KNS1LISSLEEEVSILNR	Q14980_1225
2	0.3142	AVT1PVPTKTEEVSNLK	Q6PKG0_526
3	0.3141	SHILEDDENS1VDISMLK	O75717_383
3	0.314	LLS1REAPEELKQQPLALGYFVSTAK	Q71F56_2083
2	0.3137	SILPYPVS1PK	Q8IWI9_924
2	0.3133	MLGEDS1DEEEEMDTSER	Q9BWU0_312
2	0.3131	RWS1APESR	P54253_775
2	0.3127	KIS1PPSYAR	Q8N2M8_285
2	0.3116	YFDS1GDYNMAK	O43768_67
3	0.3115	RHT1IASGVDCGLLK	Q86UD0_219
2	0.3107	IHS1PIPDMSK	Q6NZY4_658
3	0.3103	YREPPPT1PPGYLGISLADLK	Q8TEU7_1507
3	0.3098	EPLIPAS1PKAEPIWELPTR	Q9Y613_523
5	0.3093	IVVAGNNEDVSFSRPADLDLIQSTPFKPLALKT1PPR	Q9GZY8_115
2	0.3093	AYQHGGVTGLS1QY	Q92900_1127
2	0.3092	TLSEVDY1APAGPAR	O15357_1135
3	0.3091	HNLDVVS1PIPANKDLSEADLR	Q13017_765
3	0.3088	NGDECAYHHPIS1PCK	Q6PJT7_620
2	0.3085	YESSSY1TDQFSR	Q07157_1066
3	0.308	NHSVNEEEQEEQGEGS1EDEWEQVGPR	Q14694_576
3	0.3073	TPSPKEEDEEPES1PPEKK	Q9H1E3_214
3	0.3063	QPLLLS1EDEEDTKR	Q99613_39
3	0.3056	MEVDRS1PGLPMSDLK	Q6WCQ1_619
2	0.3052	LSGFS1FKK	P29966_170
2	0.305	AITSLLGGGS1PK	Q6KC79_2658
2	0.3045	IKPTGLLTIPS1PQI	Q8TEA7_890
2	0.3043	RNS1RDGDPLPSSLSCK	P53602_96
3	0.3043	TTIPEEEEEEEEAAGVVVEEELFHQQGT1PR	P20700_575
2	0.3043	ADGAPSAAPPDGLLAS1PDLGLLK	P17535_90
2	0.3043	AS1PPESDGFSDVR	P35568_3
2	0.3042	QLS1MTLR	Q00536_12
2	0.3041	ILATPPQEDAPS1VDIANIR	P29401_295
3	0.304	AYDPDYERAYS1PEYR	Q9UDY2_266
2	0.3037	GQY1HTLQAGFSSR	Q9Y446_84
2	0.303	ARS1VDALDDLTPPSTAESGSR	Q86X29_493
3	0.3022	SLVQDSLSTNSSDLVAPS1PDAFR	Q12888_366
2	0.3018	RKVMDS1DEDDDY	O14737_119
2	0.3015	QAFT1PSSTMMEVFLQEK	Q14157_425
3	0.3014	SQGDEAGGHGEDRPEPLS1PK	Q9NZT2_378
2	0.3014	SMMS1PMAER	P18583_1026
2	0.3009	STLTSSYNCPSPY1ADGR	Q9HCU4_2650
3	0.3008	AGEQQLS1EPEDMEMEAGDTDDPPR	Q93009_18
2	0.3006	RLDDQES1PVYAAQQR	Q96ST3_10
3	0.3005	RNGAAGPHS1PDPLLDEQAFGDLTDLPVVPK	Q9H3Q1_174
2	0.3002	KDDVS1PVMQFSSK	Q8IZE3_707
3	0.2998	IDHY1RHTAAQLGEK	P55011_227
2	0.2996	AIYKGPGS1EAGP	P21964_267
3	0.2982	SSGSGSSVADERVDY1VVVDQQK	Q13480_659
3	0.2979	DSAYQSITHY1RPVSASR	P50402_167
3	0.2972	YGGDEIPFS1PYRVR	P21333_1630
3	0.2972	TKFICVTPTTCSNTIDLPMS1PR	P40763_727
3	0.2971	DRT1PPHLLYSDRDR	Q8NDT2_532
4	0.2969	KGS1KVGDFGDAINWPTPGEIAHK	Q6PKG0_165
2	0.2969	LPSSPVY1EDAASFK	Q14247_421
4	0.2962	HGLAHDEMKS1PREPGYK	Q9Y2W1_698
3	0.2959	RVS1QDLEVEKPDASPTSLQLR	O94885_90
2	0.2953	GASQAGMTGY1GMPR	P37802_192
3	0.2949	GVPHPEDDHS1QVEGPESLR	Q6P996_779
2	0.2948	IDIS1PSTFR	Q9Y2W1_682
2	0.2945	VMLGET1NPADSKPGTIR	P22392_94
2	0.2943	VPS1VESLFR	Q13439_71
3	0.2938	FNTEQIQY1RDSR	Q5T0W9_896
3	0.293	LAPVPS1PEPQKPAPVSPESVK	Q96JM3_204
3	0.2928	ITPPAAKPGS1PQAK	P35658_678
4	0.2928	FRNQVEEDAEDS1GEADDEEKPEIHKPGQNSFSK	O75717_868
3	0.2927	SPGHILCCECGVPIS1PNPANICVACLR	Q96D46_25
2	0.2926	ETPPNGNLS1PAPR	P48634_1004
3	0.2926	ERS1PALKSPLQSVVVR	Q9Y2W1_248
3	0.2926	LPGHRHS1AFVPTR	P35568_574
2	0.2926	GFS1FVATGLMEDDGKPR	Q15418_380
2	0.2925	MFCVT1PPELETK	O60256_5
2	0.2923	IAS1PVSR	P09884_209
2	0.2919	IGEGTY1GVVYK	P24941_15
2	0.2916	FSPDSQY1IDNR	Q8TEW0_388
2	0.2914	SLGS1PLLHER	Q92844_129
4	0.2906	LSVHDMKPLDS1PGRR	Q15643_1891
3	0.2903	MREDYDS1VEQDGDEPGPQR	Q9Y5S9_56
3	0.29	SRDATPPVS1PINMEDQER	P17275_259
2	0.2896	WLDDLLAS1PPPSGGGAR	Q9C0C2_691
2	0.2895	SGMNS1PLR	Q9UQR1_665
1	0.289	AITSLLGGGS1PK	Q6KC79_2658
2	0.2881	GLGEHEMEEDEEDY1ESSAK	Q9UIQ6_70
3	0.2881	AVT1PVPTKTEEVSNLK	Q6PKG0_526
2	0.288	SQGDEAGGHGEDRPEPLS1PK	Q9NZT2_378
5	0.2878	RLNECIS1PVANEMNHLPAHSHDLQR	P23497_18
3	0.2876	RLS1EQLAHTPTAFK	Q9UBF8_511
2	0.2874	GLPSDY1GRPLSFPPPR	O15357_1162
2	0.2872	AAGGNSREPS1PLPELALR	Q13207_657
2	0.2872	ISMPDLDLHLKS1PK	Q09666_2397
3	0.2858	MCYQCESEDEPQADGSGLTTAPPT1PR	Q9HBM0_713
3	0.2857	IACRS1PQPDPVGTPTIFKPQSK	P46013_2223
4	0.2857	AVTTVTQSTPVPGPSVPPPEELQVS1PGPR	P51610_1507
2	0.2856	ELSESVQQQSTPVPLIS1PK	Q9ULU4_547
2	0.2853	SETAPAAPAAPAPAEKT1PVK	P10412_18
3	0.2852	KRQS1PEPSPVTLGR	Q9NRL2_1413
3	0.285	EGTLTQVPLAPPPPGAPPS1PAPAR	P48634_1147
3	0.2846	SQEGRGT1RGPLER	Q14160_1529
2	0.2841	TGSGSPFAGNS1PAR	Q9UPT8_1275
2	0.284	QPPGPVPT1PPLPSER	Q9Y2X7_480
3	0.2839	LY1QPYGDSAGSLHSTSR	Q9HCU4_2656
2	0.2838	SMMS1PMADR	P18583_1076
2	0.2834	RLS1QPESAEK	Q9UKV3_710
4	0.2833	AGKPGLPAPDELVY1QVPQSTQEVSGAGRDGECDVFKEIL	Q96PD2_750
3	0.2831	HTIIPAKS1PEK	Q9NZM1_1915
2	0.2826	NS1LTGEEGQLAR	Q9BX95_112
4	0.2825	HRS1IHEVDISNLEAALR	Q9Y2H5_867
2	0.2819	LSPS1PTSQR	P02545_392
3	0.2816	VGDGDLS1AEEIPENEVSLRR	Q14684_245
3	0.2816	VGEEEHVY1SFPNK	P49023_118
3	0.2813	RS1QERDNLGMLVWSPNQNLSEAK	Q9UKL0_127
2	0.281	VGGS1DEEASGIPSR	Q9NQ55_359
2	0.2808	SKESVPEFPLS1PPK	P16949_38
2	0.2806	NNS1PPTVGAFGHTR	Q86XL3_662
3	0.2805	RNS1IEVAGLSHGLEGLR	Q16825_637
2	0.2802	AVS1MDNSNKYTK	O43524_253
4	0.2799	VYEDSGIPLPAES1PKKGPK	Q8IXM2_96
3	0.2795	LPLCSLPGEPGNGPDQQLQRS1PPEFQ	Q96GX2_92
2	0.2772	AEELSPAALS1PLLEPIR	A5YM69_450
2	0.2768	AYQQKPYPS1PK	P39880_1270
3	0.2767	RNT1FVGTPFWMAPEVIK	O00506_174
3	0.2762	SLPTTVPES1PNYR	Q6PKG0_774
3	0.2758	IHGSGHVEEPAS1PLAAYQK	Q12955_4298
2	0.275	ANLS1PSSSFR	Q8IW93_336
3	0.2749	DKAS1PEPEKDFSEK	Q9ULU4_668
3	0.2748	HSPEEDFRQS1PQEHFR	Q8IXT5_718
2	0.2741	SMQHS1PNLR	O76041_953
2	0.274	RPS1LPPSK	Q6PJT7_343
3	0.2737	S1PVSTRPLPSASQK	Q8ND56_216
3	0.2736	SATLPYIKQEEFS1PR	O75376_1111
2	0.2732	AGAGPTMLLREENGCCS1R	Q9BRA0_18
2	0.273	GLDSSSTAPS1ALGER	O15534_815
2	0.2726	SAVRPAS1LNLNR	Q96N67_888
3	0.2724	KNPSVVIKPEACS1PQFGK	Q8WXE1_239
3	0.2722	SNVVRKDY1DTLSK	Q9UHR4_274
2	0.2719	S1PGGGSEANGLALVSGFK	O95049_164
2	0.2717	LSPS1PSSR	P20700_393
3	0.2716	GSGGGGGPQVPHQS1PPKR	Q9NYF3_162
2	0.2715	EGTLTQVPLAPPPPGAPPS1PAPAR	P48634_1147
2	0.2709	VSAQY1LSEIEMAK	O75955_203
3	0.2708	NHLSPQQGGATPQVPS1PCCR	Q9H4L4_181
3	0.2707	TMFAQVES1DDEEAKNEPEWK	Q9NW82_638
3	0.2706	VDSGTEKPGLVAPES1PVRK	O15021_1779
3	0.2704	GILHLS1PDVYQEMEASR	Q9NUL3_416
2	0.2703	AQS1YDIQAWKK	Q8WWQ0_1315
2	0.2692	SILS1PGGSCGPIK	P78347_210
3	0.2691	DDTSRYDERPGPS1PLPHR	P08621_226
3	0.2689	LREQDCGEPAS1PAASISR	O60353_620
3	0.2687	KFS1KEEPVSSGPEEAVGK	O00567_563
2	0.2683	SLQS1LLGPSSK	P57737_465
2	0.2675	GSALSQLSFEVGAPMS1PK	Q96JM2_1090
2	0.2666	AKS1LDGVTNDR	Q9UBM7_14
2	0.2665	LLPSAPQTLPDGPLAS1PAR	O15027_1964
3	0.2665	KRS1EGFSMDR	Q7Z4V5_454
3	0.2664	LPLS1PPLVEDSAFEPSRK	O96007_20
3	0.2663	LGS1PDYGNSALLSLPGYRPTTR	Q14980_1862
3	0.2662	AAS1LRGGVGAPGSPSTPPTR	Q9ULR3_211
3	0.2661	DRS1PAAETPPLQR	Q8TE68_182
2	0.2653	DY1SSGFGGK	Q14247_154
3	0.2653	GLGEHEMEEDEEDY1ESSAK	Q9UIQ6_70
2	0.2651	LRLS1PSPTSQR	P02545_390
6	0.265	MDKHEPHQDS1GEEAEGCPSAPEETPVDKKPEVHEK	Q96JQ2_635
2	0.2647	GSY1GDLGGPIITTQVTIPK	P61978_380
2	0.2646	AS1GVTVNDEVIK	Q9Y281_3
2	0.2645	LASELAKT1PQK	Q13416_116
3	0.2641	GWDLVDAVT1PGPQPTLEQLEEGGPRPLER	Q27J81_1054
3	0.2634	ELPPPPPAPPPPPAPS1PPPAPATSSR	Q9UMN6_632
3	0.2631	FICVTPTTCSNTIDLPMS1PR	P40763_727
4	0.2627	MEYMAESTDRSPGHILCCECGVPIS1PNPANICVACLR	Q96D46_25
3	0.2624	RGLLYDS1DEEDEERPAR	P49736_139
2	0.2623	GDMANNSVAY1SGVK	P20020_11
3	0.2623	APRPSAPS1PPPR	Q8IV50_24
2	0.262	VLDSSY1GITK	Q68D51_185
4	0.2619	LMSLLTSPHQPPPPPPASASPSAVPNGPQS1PK	Q96RU3_359
2	0.2617	AQAVS1EEEEEEEGKSSSPK	Q9GZR7_82
3	0.2612	LSPQDPRPLS1PGALQLAGEK	Q8TEK3_834
2	0.2612	TKGDEEEY1WNSSK	Q9H9C1_11
2	0.2611	MDPQEMVVKNPY1AHISIPR	A8MQ03_12
2	0.2611	GIITDS1FGR	Q9BSQ5_384
2	0.2594	WAELLS1PLDESR	Q9H6K5_1310
2	0.2594	AGLES1GAEPGDGDSDTTK	O60832_485
2	0.2591	RES1LGLESKDGS	Q96BH1_450
3	0.2589	YLQAHTQSVYNYHLS1PR	P50548_327
2	0.2589	RAT1PHPSELK	Q14160_475
5	0.2588	RPLPFAPRPAVEASTGGEATQETGKEEAGKEEPPPLT1PPAR	Q9C0C2_131
3	0.2587	GIAPAS1PMLGNASNPNKADIPER	P27448_469
3	0.2584	DPALCQHKPLT1PQGDELSEPR	Q8NFA0_1326
2	0.2582	RMS1ADMSEIEAR	O43318_389
2	0.2582	GGSISVQVNSIKFDS1E	Q14978_698
2	0.2582	RLS1VGSSMR	Q8N370_274
4	0.2581	GHKGS1FKDDPQLYQEIQER	Q5VV41_208
3	0.2572	LWMEAMDGKEPIY1HSPITK	O60890_370
2	0.2567	VISGTTLGYLS1PK	Q9NUL3_440
2	0.2563	SPGTKDVVVSVEY1SK	P55011_956
2	0.256	MKGDY1DVTVPK	Q09666_1469
2	0.256	TPDSEDKLFS1PVIAR	Q5VZ89_1225
3	0.2557	RPHS1PEKAFSSNPVVR	Q53F19_500
2	0.2549	MLS1QDAPTVK	O60934_397
5	0.2548	HGLAHDEMKS1PREPGYK	Q9Y2W1_698
2	0.2547	VPQT1PLHTSR	P49137_334
2	0.2545	RLS1LGQGDSTEAATEER	Q6ZRV2_1003
2	0.2545	ASS1RPFR	Q8IU68_522
2	0.2542	TDFY1CLVSKDDM	Q6IA17_402
2	0.2542	LKT1PGVDAPSWLEEQ	P53367_361
3	0.2541	SLY1TSMARPPLPR	Q12965_989
3	0.2535	NRHS1PDHPGMGSSQASSSSSLR	A0JLT2_226
3	0.253	ITKPGSIDSNNQLFAPGGRLS1WGK	Q04637_1092
3	0.253	VVIKLS1PQACSFTK	Q5VUA4_1856
2	0.2528	TPS1QIIR	Q01804_416
2	0.2525	HQS1FGAAVLSR	Q5VV41_107
2	0.2525	HVVS1PEQIATSDK	Q9H582_1000
2	0.2522	LLPS1PVTCTPK	Q9BU19_231
3	0.2519	ALEAELDAQHLSETFDNIDNLS1PK	P25054_780
2	0.2517	IAISPLKS1PNK	Q6MZP7_314
2	0.2516	SDY1DGIGSR	O00571_104
2	0.2515	LAPVPS1PEPQKPAPVSPESVK	Q96JM3_204
3	0.2514	HIKEEPLS1EEEPCTSTAIASPEKK	Q9Y2X3_502
2	0.2512	HVS1PVTPPR	Q13443_758
2	0.2511	SVTLLEVCGS1WPEGFGLR	Q9H6U6_838
4	0.2511	ERS1PALKSPLQSVVVR	Q9Y2W1_248
3	0.2511	DLNY1CFSGMSDHR	P31943_266
3	0.2507	ILATPPQEDAPS1VDIANIR	P29401_295
3	0.2506	DMQGLS1LDAASQPSKGGLLER	Q96EY5_170
2	0.2505	GNIETTSEDGQVFS1PK	Q5T200_993
2	0.2494	KGSGDYMPMS1PK	P35568_636
2	0.2493	LNHS1PPQSSSR	Q5T8P6_127
2	0.2491	NTSLPPLWS1PEAER	P49790_209
5	0.2484	MDKHEPHQDS1GEEAEGCPSAPEETPVDKKPEVHEK	Q96JQ2_635
2	0.2483	DISMEIDS1PENMMR	Q16204_254
3	0.248	GRPPAEKLS1PNPPNLTK	P51532_1452
3	0.2477	YIES1PDVEKEVKR	Q15545_159
3	0.2476	LLQSAKT1ILR	O00418_348
2	0.2475	NLESIDPQFT1IRR	Q9Y2L9_568
3	0.2474	TLEPVRPPVVPNDY1VPSPTR	Q9NYB9_213
2	0.2471	IHGSGHVEEPAS1PLAAYQK	Q12955_4298
3	0.2469	VPAPFS1PPPSKPR	Q9P206_612
3	0.2465	YCRPESQEHPEADPGS1AAPYLK	P40763_701
3	0.2465	GSTGSSDLNDQEPGPRT1PK	Q8TDW5_247
2	0.2464	LITPPPPPPS1PER	Q96HE9_40
2	0.246	ASDPQS1PPQVSR	Q7L7X3_421
3	0.2459	LRRPS1VNGEPGSVPPPR	Q8N3D4_1257
3	0.2455	DKFS1PFPVQDRPESSLVFK	Q9UQ35_1188
2	0.2455	SSDQPLTVPVS1PK	Q9ULW0_738
3	0.2454	DTSFTVCPDVPRT1PVGK	P30307_48
3	0.245	VYFQS1PPGAAGEGPGGADDEGPVRR	Q96C90_32
2	0.2447	DVTNFTVGGFAPMS1PR	O00267_666
2	0.2447	SSENVLDEEGGRS1PR	O60307_146
2	0.2444	AGS1PINLSQHSLVIK	P48552_564
2	0.2444	APS1VATVGSICDLNLK	O75369_2107
3	0.2443	HIKEEPLS1EEEPCTSTAIASPEK	Q9Y2X3_502
3	0.244	VMLGET1NPADSKPGTIR	P22392_94
2	0.2439	ALS1VTATVGETK	O15021_2552
2	0.2438	AVT1PVSQGSNSSSADPK	O00512_315
2	0.2434	LAGS1PPGSGQWKPK	Q4KMQ1_241
3	0.2427	RRDEDMLYS1PELAQR	Q9Y2W2_237
4	0.2425	IHGSAAREEDEHPY1ELLLTAETK	Q92625_455
3	0.2422	S1RDDLYDQDDSRDFPR	Q86X29_530
4	0.2421	HAPS1PEPAVQGTGVAGVPEESGDAAAIPAKK	P13051_23
4	0.2417	IYHLPDAES1DEDEDFKEQTR	Q15019_218
4	0.2417	RAS1AGPAPGPVVTAEGLHPSLPSPTGNSTPLGSSK	Q4KMP7_687
4	0.2417	AGIPQHHPPMAQNLQYPDDS1DDEKK	Q15223_422
3	0.2417	TDGFAEAIHS1PQVAGVPR	P12270_2155
2	0.2415	VDQSAVGFEY1QGKTEK	Q14247_141
2	0.2415	ALNGAEPNY1HSLPSAR	Q6IAA8_40
2	0.2414	IIS1IFSGTEK	Q13177_55
2	0.2413	ATVTPS1PVKGK	Q9H1E3_181
2	0.241	HSMGPGGYGDNLGGGQMYS1PR	P40425_395
2	0.2407	IDGPPT1PASLR	O94913_785
3	0.2404	S1FNGTDNHIR	Q5T0W9_466
2	0.2403	SLKLS1PVQK	Q92834_518
2	0.2394	MRTPS1NLAAAR	Q86U86_303
4	0.2393	QHEAPSNRPLNELLTPQGPS1PR	P10398_186
2	0.2388	EIQSTLEGDRGS1GNWR	Q6P1M3_1000
3	0.2386	VEAEYLS1PLDKSQVR	O75362_106
3	0.2381	YCRPESQEHPEADPGSAAPY1LK	P40763_705
2	0.2373	AQT1LPTSVVTITSESSPGKR	Q01082_2328
2	0.237	ATIS1DEEIER	Q9UQN3_199
2	0.2369	RIPYAPS1GEIPK	O60701_476
3	0.2368	YNSHSLENES1IKR	Q13496_18
2	0.2368	TLPIRS1PK	Q5UIP0_2348
4	0.2366	QIASQFPPPPTPPAMESQPLKPVPANVAPQS1PPAVK	Q70E73_894
5	0.2365	RRS1LEPAENVHGAGGGAFPASQTPSKPASADGHR	P12931_17
2	0.2364	TPPGPCCS1PGVGWAQR	Q2VPK5_435
4	0.2364	MEEGGRDKAPVQPQQS1PAAAPGGTDEKPSGK	Q13200_16
2	0.2362	S1QPWDLTPMLSSSEPWGR	Q9H201_358
2	0.2362	NLS1NEELTK	Q0JRZ9_403
2	0.2361	ASDPAS1PHIGR	O95425_50
3	0.236	SVAPLPPQRS1PR	Q9BST9_543
3	0.2358	DQKLS1ELDDRADALQAGASQFETSAAK	Q15836_44
3	0.2357	AQAVS1EEEEEEEGKSSSPK	Q9GZR7_82
4	0.2357	AGAPGESLECPAELRPQVPQPPS1PAAVPRPPSNPPAR	O43734_383
3	0.2355	DMQPLS1PISVHER	P28749_640
3	0.2354	RAS1DDGKLTDPSK	P04049_43
2	0.2353	RAVS1EGCASEDEVEGEA	Q9BYX2_915
3	0.2352	GVPHPEDDHSQVEGPES1LR	Q6P996_786
4	0.235	IACRS1PQPDPVGTPTIFKPQSK	P46013_2223
3	0.2345	SELNEIKENQRS1PVR	Q13427_397
2	0.2345	MPFLSISS1PK	Q09666_3412
3	0.2344	AVS1MDNSNKYTK	O43524_253
3	0.2344	GPPS1RGGHMDDGGYSMNFNMSSSR	P38159_124
3	0.2341	RPPT1PCSDPER	Q9BW71_84
2	0.2341	ASMSEFLES1EDGEVEQQR	Q15022_546
3	0.2341	EVKAEEKS1PISINVK	Q9UK58_352
3	0.234	SCTVNIMFGT1PQEHR	Q9HCD5_274
3	0.2338	HCSLQAVPEEIYRYS1R	Q14160_35
3	0.2338	LRLS1PSPTSQR	P02545_390
2	0.2335	IHLPLNYPPGS1PDLGR	Q08174_962
6	0.2332	CGSGPVHISGQHLVAVEEDAES1EDEEEEDVKLLSISGKR	P06748_125
3	0.233	HYEDGYPGGSDNY1GSLSR	O60716_228
3	0.2328	TLIPS1PPPRPK	Q9NZ52_159
3	0.2328	NIIEATHMYDNAAEACSTTEEVFNS1PR	Q9NRY4_970
3	0.2325	ASIQECILPDS1PLYHNK	Q9NXE4_169
4	0.2325	GAAPSESPRPCSLPIRPCYGLEPGPAT1PDFYALVAQR	Q9HB09_171
2	0.2323	ILS1PSMASK	Q9Y6A5_71
2	0.2314	RVS1PLNLSSVTP	Q9UJX2_588
3	0.2314	MEDLDQS1PLVSSSDSPPRPQPAFK	Q9NQC3_7
2	0.2313	LGFSSPYEGVLNKS1PK	Q13459_1935
2	0.2313	RYS1PPIQR	Q8IYB3_597
2	0.2313	SAGGRPGS1GPQLGTGR	O14908_232
4	0.2311	IVVAGNNEDVSFSRPADLDLIQSTPFKPLALKT1PPR	Q9GZY8_115
3	0.2311	AAHTEDINACT1LTTSPR	P04049_638
2	0.231	LQDEANY1HLYGSR	Q13546_384
2	0.2308	QFLISPPAS1PPVGWK	P53805_167
2	0.2307	NKPGPNIES1GNEDDDASFK	O60841_214
2	0.2307	TTWGDGGENS1PCNVVSK	O00161_110
4	0.2306	AQPGAAPGIYQQSAEASSSQGTAANSQSYTIMS1PAVLK	P98175_531
4	0.2306	VPAAFPTKVPVPGPGS1GGNGPEREGPEEPGLAK	Q6ZRV2_647
3	0.2304	SRDDLY1DQDDSRDFPR	Q86X29_535
3	0.2302	EKEPGEQASVPLS1PK	P42858_1199
3	0.2301	AVTTVTQSTPVPGPSVPPPEELQVS1PGPR	P51610_1507
3	0.2297	SSEVLY1ERPQPTPAFSSR	Q96HB5_398
2	0.2297	RVT1AYTVDVTGR	Q09666_158
3	0.2296	APSRQDVY1GPQPQVR	O60716_257
3	0.2295	IIASLADRPY1EEPPQKPPR	Q92625_834
3	0.2294	MNDFHIS1DDEEKNPSK	Q49MG5_79
3	0.2291	DAETGSSQCQTPGSTASSEPVS1PLQEK	A7KAX9_856
2	0.2291	AFQLEEGEET1EPDCKYSK	P38432_122
3	0.2284	KRLS1VELTSSLFR	P35222_675
2	0.2284	LDNS1PNMNITQPSK	Q9Y6Q9_551
3	0.2279	VPGGS1PLGVSLVYSDKK	Q96RK0_721
4	0.2275	YQQPFEDFRIS1QEHLADHFDSR	P19174_1263
4	0.2275	KPS1LIGLDPEQGHLNPMSYTQHCITTMAAPSWK	Q8TCU6_1001
3	0.2274	NTDVAQS1PEAPKQEAPAK	Q9P2E9_615
2	0.227	ATSCFPRPMT1PR	Q14980_2015
2	0.227	RWDQTADQTPGAT1PK	O75533_211
4	0.2267	LLTCLGQNLHS1PDLARPR	O15021_1947
3	0.2266	VYEDSGIPLPAES1PKKGPK	Q8IXM2_96
3	0.2264	HGLAHDEMKS1PREPGYK	Q9Y2W1_698
3	0.2264	LCDFGVSGQLIDS1MANSFVGTR	P36507_222
2	0.2258	VGS1PLTLTDAQTR	Q99569_314
3	0.2258	NSPTFKS1FEER	Q16890_149
2	0.2254	NYQSQADIPIRS1PFGIVK	Q14966_383
6	0.2252	MEFDLGAALEPTSQKPGVGAGHGGDPKLS1PHKVQGR	Q9GZP8_29
3	0.2251	HKSDVEIPATVTAFSFEDDTVPLS1PLK	Q9UEY8_423
2	0.2251	EY1FTFPASK	P55196_1230
4	0.225	ILEGPQQSLSGSPLQPIPAS1PPPQIPPGLRPR	O15446_136
2	0.225	LLS1PSNEK	Q14694_547
3	0.2249	TVHDMEQFGQQQYDIY1ER	Q99569_372
2	0.2248	SLSDNGQPGT1PDPADSGGTSAK	O75691_1741
2	0.2243	MPSSENEKAVS1PK	Q9NZM3_826
3	0.224	FRDLS1PPRYDSLVQSQAR	Q96SN8_1238
5	0.2238	GAPSPGVLGPHASEPQLAPPACTPAAPAVPGPPGPRS1PQREPQR	O96013_291
2	0.2237	AKT1PVTLK	P42167_208
3	0.2236	NQIPRT1PENLITEIR	Q7Z4H7_584
2	0.2234	VYEDSGIPLPAES1PKKGPK	Q8IXM2_96
3	0.223	RAPS1VANVGSHCDLSLK	P21333_2152
2	0.2226	NLGS1INTELQDVQR	O75396_137
2	0.2226	LQSFDS1PER	P78332_1025
3	0.2224	GFGDGYNGYGGGPGGGNFGGS1PGYGGGR	P22626_259
2	0.2222	LQALVNSLCAGQS1P	Q6XQN6_537
2	0.2221	NTDVAQS1PEAPKQEAPAK	Q9P2E9_615
3	0.222	LFS1DEDDRQINTR	Q5TKA1_65
4	0.2217	TPSPKEEDEEPES1PPEKK	Q9H1E3_214
3	0.2217	NKDQGTYEDY1VEGLR	P60660_89
2	0.221	ASHLRPPS1PLLVR	Q8TDB6_9
3	0.221	DTSSITSCGDGNVVKQEQLS1PK	Q9Y6Q9_728
3	0.2205	RIDFTPVS1PAPSPTR	Q7Z309_115
2	0.2202	GVS1QEKEAQISSAIVSSVQSK	Q12872_909
3	0.2202	KAPAGQEEPGT1PPSSPLSAEQLDR	P13051_60
3	0.2201	HKEDVY1ENLHTK	P29350_564
2	0.2201	GLYDGPVCEVSVT1PK	Q16555_509
3	0.2197	HWVAPGGPYSAETPGVPS1PIAALK	Q8IU81_421
3	0.2196	SHVSSEPYEPIS1PPQVPVVHEK	O75376_2151
3	0.2194	GGVGSRADY1DTLSLR	Q9Y446_176
2	0.2194	AMS1LNTLNVDAPR	Q6P597_466
2	0.2192	VPLS1PLSLLAGPADAR	Q53ET0_433
4	0.2189	LDSSPSVSSTLAAKDDPDGKQEAKPQQAAGMLS1PK	Q13428_1257
2	0.2189	SQS1LNIR	O00443_338
3	0.218	AFQLEEGEET1EPDCKYSK	P38432_122
3	0.2179	TAQVPS1PPRGK	Q9UKV3_1004
3	0.2177	ERVPS1VAEAPQLRPAGTAAAK	Q63ZY3_540
2	0.2177	VRLGS1EIRDSVV	Q9NPR2_830
2	0.2176	LDGLVET1PTGYIESLPR	P55209_62
3	0.2175	RAS1VCAEAYNPDEEEDDAESR	P31323_114
3	0.2175	KHS1EEAEFTPPLK	Q3B726_316
2	0.2172	LGGPEGPGS1PLLAT	Q9C086_351
2	0.2172	MNS1YPYLADR	Q9Y580_204
3	0.2171	CMMAQYNRHDS1PEDVK	P31948_481
3	0.217	LYINHT1PPPLSK	Q8NI27_1443
4	0.216	ISMPDVDLHLKGPNVKGEY1DVTMPK	Q09666_836
4	0.2158	DKS1PVREPIDNLTPEER	Q14498_136
4	0.2153	KQDAET1PPPPDPPAPETLLAPPPLPSTPDPPRR	Q86WR7_146
3	0.2151	AAQPPAQPCQLCGRS1PLGEAPPGTPPCR	Q96B54_99
2	0.2149	AIT1GASLADIMAK	P83731_83
3	0.2149	NYS1REQHGVAASCLEDLR	O00273_28
3	0.2148	QGAIYHGLATLLNQPS1PMMQR	P55196_1107
4	0.2146	FIVLNSLNQNAKPEGPEQAELGRLS1PR	P41182_404
4	0.2137	RPMS1DPSWNRRPGNEER	Q14C86_914
2	0.2136	MGLLS1PSGIGGVSPR	Q5PRF9_592
2	0.2134	IS1SSSFSR	P05787_34
4	0.2133	MALLQEFASRPLGAAPQAEHQGLPVPGS1PGGQK	Q9Y4F5_655
3	0.213	ISKLEVTEIVKPS1PK	Q7Z6E9_1179
3	0.213	AQT1LPTSVVTITSESSPGKR	Q01082_2328
2	0.213	TSALS1PNAK	P50616_268
3	0.2129	KPEEMPTACPGHS1PR	Q9NZC9_112
3	0.2127	AAGGDHGS1PDSYRSPLASR	P30566_9
2	0.2125	IACKS1PPPESVDTPTSTK	P46013_1131
3	0.2124	LQDQLDHRGDHPLTPGSHY1A	Q96D31_300
3	0.2121	LEEGVAS1DEEAEEAQPGSGPSPEPEGSPPAHPQ	Q7Z406_1969
3	0.2119	RDS1LDKSGLFPEWK	Q96C24_217
3	0.2117	IHGSAAREEDEHPY1ELLLTAETK	Q92625_455
3	0.2116	HY1SVVLPTVSHSGFLYK	Q96P48_737
3	0.2116	HSPAPPPDPGFPAPS1PPPADSPSEGFSLK	Q6ZSZ5_1312
3	0.2115	QAHDLS1PAAESSSTFSFSGR	O95425_221
3	0.2114	TLHADPGDDPGT1PSPSPEVIR	Q9P107_660
3	0.2114	EQDRVHS1PCPTSGSEK	Q96LT9_108
3	0.2111	RIS1YVQDENRDPIR	Q9NQS7_72
3	0.2111	HAIMRS1PQMVSAIVR	P35222_191
4	0.2104	IHGSGHVEEPAS1PLAAYQK	Q12955_4298
3	0.2104	TSLLMVYSQGSFPEHY1APSVFEK	Q9HBH0_48
2	0.2103	KWDGS1EEDEDNSK	O60841_164
4	0.2103	LVINGNPITIFQERDPS1KIK	P04406_83
3	0.2096	VKLNFDMTAS1PK	Q9ULU4_406
2	0.2094	EQSTPPKS1PQ	Q92615_736
3	0.2093	NALKQETEVELY1NEFPEPIKLDK	P51149_183
3	0.2092	IPCKS1PPPELTDTATSTKR	P46013_2588
2	0.2089	ALSSGGSITSPPLS1PALPK	Q6Y7W6_30
4	0.2088	LLDDRHDSGLDSMKDEEY1EQMVK	P25963_42
2	0.2082	SSGVVPQS1APPVPTASSR	P41162_139
2	0.2081	RPPS1PEPSTK	Q01082_2102
3	0.2081	KVTPIDSPPVWS1PEGYMALQSK	Q5JSZ5_745
3	0.208	DRQQGSEEEPS1PVLK	Q9HCH5_493
2	0.2073	VSSGVY1EPVVIESH	Q5T9C2_376
2	0.2072	RGVS1QAPTAAR	P14138_34
3	0.2071	VS1LERLDLDLTADSQPPVFK	Q13263_489
3	0.2071	RNS1VERPAEPVAGAATPSLVEQQK	Q9BTC0_1456
3	0.207	KEEADY1SAFGTDTLIK	Q9BYG5_101
2	0.2067	VASMPLISSTCDMVSAAY1ASTK	O60664_46
3	0.2066	LKDLFDYS1PPLHK	Q9NYF8_512
3	0.2065	SSGHSSSELS1PDAVEK	Q9UQ35_1387
3	0.2063	TEAPQAS1PLAKPLQSSSPR	Q8IY33_494
3	0.2062	NKPRS1PVVELSK	P25098_670
5	0.206	TGEPSPPHDILHEPPDVVS1DDEKDHGK	Q15311_62
2	0.2055	VFDKDGNGY1ISAAELR	P0DP25_100
3	0.2054	RNT1IDSTSSFSQFR	Q8TDN4_415
2	0.2053	STLTSSYNCPS1PYADGR	Q9HCU4_2648
2	0.2051	NSQEDS1EDS1EDKDVK	Q9H1E3_61
2	0.2051	NSQEDS1EDS1EDKDVK	Q9H1E3_58
3	0.2051	SCAADS1DPEPERLSEER	Q13207_360
2	0.2049	AMS1EVTSLHEDDWR	Q86X29_432
2	0.2049	SQPSY1IPFLLR	Q9HCU4_2679
2	0.2047	LCDFGISGQLVDS1IAK	P45985_257
3	0.2045	QLHVLVPQS1PPTDLPGLTR	O95402_535
2	0.2045	LSVKFNS1R	P11274_1035
2	0.2043	SSSAGGQGSY1VPLLR	Q86X29_372
2	0.2041	VNS1PGTLAR	P53814_514
2	0.2041	MGAT1PTPFK	Q9UDY2_455
3	0.2041	AENGLLMT1PCYTANFVAPEVLKR	P51812_577
2	0.2039	TESEVPPRPAS1PK	Q9Y3L3_544
2	0.2037	TPSPKEEDEEPES1PPEKK	Q9H1E3_214
2	0.2035	TQNKEESY1DFSK	Q9UDY2_1007
2	0.2034	LYQPY1GDSAGSLHSTSR	Q9HCU4_2659
2	0.203	LAPAPPAT1PAPAGTPGPILIPK	Q86Y97_416
2	0.2029	GYSDEIY1VVPDDSQNR	Q13017_1109
3	0.2027	LAEKKS1PQEPTPSVIK	P28324_180
2	0.2024	TEFLDLDNSPLSPPS1PR	Q8NCF5_204
2	0.2023	NDKS1EEEQSSSSVK	P07910_233
3	0.2022	KAALPAATTPGPGLETAGPADAPAGAVVGGGS1PR	Q10586_86
3	0.2016	AEPPS1PVHCVAAAAPTATVSEKEPFGK	Q6PCB5_6
3	0.2014	RRS1LPAGDALYLSFNPPQPSR	Q92974_886
2	0.2014	IVEYS1PPSAPR	O95696_128
2	0.2012	GALADY1EGKDVATR	O15231_408
2	0.2011	QAHDLS1PAAESSSTFSFSGR	O95425_221
2	0.2008	VPLAPITDPQQLQLS1PLK	P31350_20
2	0.2007	APVPGT1PDSLSSGSSR	Q9UJZ1_327
3	0.2003	QKS1PLFQFAEISSSTSHSDASTK	Q8WY36_243
3	0.2003	RMS1DPPLSTMPTAPGLR	P78314_278
2	0.2003	S1AGTATQMR	Q92934_134
2	0.1995	LQLS1PWESSVVNR	Q14244_219
2	0.1993	RPS1PQPSPR	Q9UQ35_2702
2	0.1992	LQPQEIS1PPPTANLDR	Q05397_910
3	0.1989	APS1PTKPLRR	Q96FF9_21
2	0.1986	VVIKLS1PQACSFTK	Q5VUA4_1856
3	0.1984	LMSLLTSPHQPPPPPPASASPSAVPNGPQS1PK	Q96RU3_359
2	0.1982	VPPS1PDDLPSR	Q8IYJ3_392
4	0.1979	MDKHEPHQDS1GEEAEGCPSAPEETPVDKKPEVHEK	Q96JQ2_635
2	0.1979	SQS1FALR	Q8WXE0_858
3	0.1978	NYQSQADIPIRS1PFGIVK	Q14966_383
2	0.1976	SGTSSPQS1PVFR	Q8N556_668
3	0.1975	NRLS1FNSEGVR	Q15911_571
3	0.1975	RLS1QRPTPEELEQR	Q8IZ21_590
4	0.1971	QKS1PLFQFAEISSSTSHSDASTK	Q8WY36_243
3	0.1971	MDPMCSGKPELLS1PGQAER	Q7Z2K8_436
3	0.197	SELDTEKVPLS1PLPGPK	Q8NHU6_319
2	0.197	LDSQEPGRQT1PDR	Q8TB03_314
2	0.1964	IWS1PTIGR	Q92545_1863
2	0.1963	YQT1QPVTLGEVEQVQSGK	O95425_852
4	0.1961	RLKS1EDELRPEVDEHTQK	Q96D71_709
2	0.1956	TAMPS1PGVSQNK	Q86UU0_1017
3	0.1951	EIQSTLEGDRGS1GNWR	Q6P1M3_1000
3	0.1947	NYS1VGSRPLKPLSPLR	O60825_483
2	0.1945	SFS1LSWR	Q2PPJ7_696
2	0.1944	SSMS1GLHLVK	Q13085_80
3	0.1942	QRS1PLLNQPVPELSHASLIANQSPFR	Q9NPI6_353
2	0.1942	S1VGGDSDTEDMR	Q9UK61_694
3	0.1941	HESQKDY1VKGFGGK	Q14247_228
3	0.1939	MPSSENEKAVS1PK	Q9NZM3_826
2	0.1939	DDGSSMSFYVRPS1PAK	Q9NYB0_36
4	0.1938	GGPEGVAAQAVASAASAGPADAEMEEIFDDAS1PGKQK	O60264_66
2	0.1936	LKLS1PSPSSR	P20700_391
3	0.1935	TTEVPRLDS1MKPLEK	Q96P48_729
3	0.1934	VAMYKEPS1LHDLTEFSR	Q92913_208
2	0.1933	AAATPES1QEPQAK	P49006_151
3	0.1931	LAQSAEMY1HYQHQR	Q9NQX5_249
3	0.1924	KAS1PEAASTPRDPIDVDLPEEAER	P29590_403
2	0.1921	GALS1PSGSAK	Q13207_676
2	0.1919	FSPPS1PLPQAVFSTSSR	Q99594_148
2	0.1918	CDGDASPPS1PAR	Q14493_23
2	0.1918	YGLQDS1DEEEEEHPSK	P52948_888
2	0.1917	IYQY1IQSR	Q13627_321
2	0.1917	SRDS1GDENEPIQER	Q8WX93_1121
3	0.1917	MKPPAACAGDMADAAS1PCSVVNDLR	P52888_16
4	0.1915	IADPEHDHTGFLTEY1VATR	P27361_204
2	0.1914	STCSMGSELLPMIS1PR	Q8IZ21_339
2	0.1914	RHS1YAGEQPETVPYLLLNR	Q5T0W9_388
3	0.1913	NMDDY1EDFDEKHSIYPSEK	Q68DH5_290
2	0.1912	RNT1FVGTPFWMAPEVIK	O00506_174
2	0.1912	EKQS1S1EEEEKETR	Q92504_275
2	0.1912	EKQS1S1EEEEKETR	Q92504_276
3	0.1911	RPEVDSPGETPSWAPQPKS1PK	Q9BY89_1757
3	0.1908	LYQPY1GDSAGSLHSTSR	Q9HCU4_2659
2	0.1906	QKIDDRDS1DEEGASDR	Q8TDD1_782
4	0.1905	DTYHPMSEYPTY1HTHGR	P15941_1212
2	0.1905	QQLPQT1PPSCLK	Q8IY81_573
2	0.1902	SIQIHGT1MR	A0FGR8_299
2	0.19	IEDVGS1DEEDDSGKDK	P08238_255
3	0.1898	EGKPEIEGKPES1EGEPGSETR	Q96EI5_102
2	0.1898	HSIS1MPAMR	Q16890_137
3	0.1895	LAALRDEPSKVQT1LNEQDWER	Q13136_572
2	0.1895	TAGTSFMMT1PYVVTR	P45983_183
2	0.1894	ASFDHS1PDSLPLR	Q8NB78_17
2	0.1892	HGAGS1GCLGTMEVK	Q9BYG5_11
4	0.1892	HSPEEDFRQS1PQEHFR	Q8IXT5_718
2	0.1889	TIQAPTQVPVVVS1PR	P32519_432
3	0.1889	RWDQTADQTPGAT1PK	O75533_211
2	0.1884	QGSGRES1PSLASR	Q8WWM7_339
3	0.1882	VAGPADAPMDS1GAEEEKAGAATVK	Q8TEK3_374
3	0.1881	GLPPSNHHAVY1DVPPSVSK	P56945_306
3	0.188	LADSGDGAGPS1PEEKDFLK	Q92917_42
3	0.188	DLLPSGSRDEPPPASQSTSQDCSQALKQS1P	Q5JRA6_1906
1	0.188	LGVSVS1PSR	Q86VM9_534
4	0.1875	LGLAVIHGEAQCTELDMDDGRHS1PPMVK	Q14558_215
4	0.1874	SLDNNYSTPNERGDHNRT1LDR	O60716_916
3	0.1873	AFGSGIDIKPGT1PPIAGR	Q9Y520_2673
3	0.1864	SSSQSTFHIPLS1PVEVKPGNVR	O15085_556
3	0.1864	RFS1ADEQFFSVGQAASSSAHSSK	P46019_1015
2	0.1863	NYGGVY1VGLPSEAVNMVSSQTK	Q8TAD7_42
2	0.1862	AVT1PSSEAKDSR	Q99700_741
2	0.1857	WSPAY1SFSSDSPLDSSPK	Q8NCG7_573
3	0.1857	AAS1PQDLAGGYTSSLACHR	P51948_279
3	0.1855	TEAQDLCRAS1PEPPGPESSSR	Q9C0C2_672
3	0.1854	ERPSGPES1PVQGPR	Q9UMN6_861
2	0.1854	ISLPGQMAGT1PITPLK	Q9H8Y8_222
2	0.1853	ATEIGS1PPR	Q9C0J8_7
2	0.1853	FSTLTDDPS1PR	Q14C86_1019
3	0.1853	LSVGEQPDVTHDPYEFLQS1PEPAASAK	Q9H8M2_588
5	0.1852	CGSGPVHISGQHLVAVEEDAES1EDEEEEDVKLLSISGKR	P06748_125
2	0.1848	ANS1FVGTAQYVSPELLTEK	O15530_241
5	0.1848	LDSSPSVSSTLAAKDDPDGKQEAKPQQAAGMLS1PK	Q13428_1257
3	0.1848	ESEDSETQPFDTHLEAYGPCLS1PPR	Q14676_780
2	0.1847	ALS1MTHGSVK	Q08357_316
3	0.1844	LDSQEPGRQT1PDR	Q8TB03_314
2	0.1838	VAASMPLS1PGGQMEEVAGAVK	Q9UMN6_821
2	0.1836	SDSVLPASHGHLPQAGS1LER	Q8N4C8_763
3	0.1834	YLMAS1DPNLQVLGAAYIQHK	Q9Y446_331
3	0.1833	VGMADANS1PPKPLSKPR	P26358_127
3	0.1833	SETSWES1PKQIK	Q86UE4_568
3	0.1832	HYNGEAY1EDDEHHPR	P31689_381
3	0.1831	VIPAKS1PPPPTHSTQLGAPSR	Q14814_251
2	0.1828	DSSFTEVPRS1PK	O95425_245
2	0.1828	LSCIGSPIVS1PR	Q9UKT4_102
3	0.1828	ACLDDSY1ASGEGLKR	Q6DN90_911
3	0.1824	RRPS1ALEADSPMAPK	Q86Y91_633
2	0.1824	NSPTFKS1FEER	Q16890_149
2	0.1823	NHLS1PQQGGATPQVPSPCCR	Q9H4L4_169
3	0.182	HSMGPGGYGDNLGGGQMYS1PR	P40425_395
2	0.1817	SLSYS1PVER	Q9UQ35_2694
2	0.1815	HCSLQAVPEEIYRYS1R	Q14160_35
3	0.1813	TFLDKDAQRLS1PIPEEVPK	Q96T23_604
2	0.1812	SLS1PPQSQSK	Q9UQB8_325
3	0.1812	KGVEFPMADLDALSPIHT1PQR	Q6ZVM7_164
2	0.1811	NEPADY1ATLYYR	O15049_83
3	0.181	FAT1TLRNEIQMHR	Q13796_628
2	0.181	LKDLFDYS1PPLHK	Q9NYF8_512
2	0.1808	MQS1LSLNK	Q13442_176
3	0.1808	HRPS1PPATPPPK	Q8IYB3_402
2	0.1806	KPS1DEEFASR	Q14155_694
2	0.1804	RLS1EVIYEPFQLLSK	Q8IWB9_295
2	0.1801	RQS1HLLLQSSIPDQQLLK	A0MZ66_249
2	0.18	SLS1PIIGK	Q9H4G0_784
2	0.1799	QQFYHS1VQDLSGGSR	P10398_157
2	0.1798	SFSPKS1PLELGEK	Q15742_162
2	0.1797	FNTEQIQY1RDSR	Q5T0W9_896
2	0.1796	LAGS1PIRTSEDVSQR	Q8WXG6_1270
2	0.179	LY1DLPDEPFTR	Q96NW4_928
2	0.179	GFGS1EEGSR	Q9Y5S9_42
3	0.1789	TLSEYARPHVMS1PGNR	P54259_896
2	0.1789	SES1ENWR	Q6Y7W6_201
2	0.1788	TPQS1PAPCVLLR	Q9Y613_498
4	0.1788	RMS1PKPELTEEQKQEIR	P41208_20
2	0.1786	QSSVTQVTEQS1PK	Q14966_128
4	0.1785	HERPAGPGT1PPPDSGPLAKDDR	Q9P2K8_667
4	0.1778	HVHLENATEY1ATLRFPQATPR	Q96A22_103
2	0.1777	KEEADY1SAFGTDTLIK	Q9BYG5_101
2	0.1777	KGDRS1PEPGQTWTR	Q09666_93
3	0.1772	TQAPPT1PDKVQMTWTR	Q9Y666_973
3	0.177	HSEEAEFTPPLKCS1PK	Q3B726_328
3	0.1766	GLLPSQYGQEVY1DTPPMAVK	P56945_267
4	0.1766	RLSLPNTAWGSPSPEAAGYPGAGAEDEQQQLAANRHS1LVEK	Q765P7_673
4	0.1765	LANQDEGPEDEEDEVPKKQNS1PVAPTAQPK	Q6P1N0_455
3	0.1763	GPALTPIRDEEWGGHS1PR	Q86X29_464
3	0.1763	MLQWLATKS1PK	Q96FZ2_295
4	0.1762	RGRS1PQPPAEEDEDDFDDTLVAIDTYNCDLHFK	Q9BUJ2_194
2	0.1755	ASEPLLS1PPPFGESR	O14686_2274
2	0.1751	DLVLPTQALPAS1PALK	Q15554_365
2	0.1745	MASNIFGT1PEENQASWAK	Q9UK76_54
2	0.1744	ACLDDSY1ASGEGLKR	Q6DN90_911
2	0.174	KYES1DEDSLGSSGR	O00418_470
3	0.1733	RRS1PGLCSDSLEK	Q5VUA4_136
3	0.173	SLEATDSAFDNPDY1WHSR	P21860_1328
2	0.1727	VNLS1PNRNQSAK	P35568_1078
2	0.1727	QPLLLS1EDEEDTKR	Q99613_39
2	0.1727	RQS1FASLALR	Q12955_1459
2	0.1723	AAVQVVGS1WPSVQPR	Q6AI08_9
2	0.1722	SGPQPTEVPGT1PGPLNR	Q2M3G4_103
2	0.1718	GTPSQS1PVVGR	P52594_181
3	0.1716	FRT1ITSSYYR	Q9H0U4_72
2	0.1715	RRS1FPLFDNSK	Q5T0W9_664
2	0.1714	MLISAVS1PEIR	A0AVK6_71
4	0.1713	MAPPQNQWPNY1EEKPHMHTDSNHSSIAIQR	P55196_1252
2	0.1712	NY1GSYSTQASAAAATAELLK	O14828_83
2	0.171	VVGGS1LRGAQAASPAK	P18031_378
2	0.171	KAEPSEVDMNS1PK	Q9NR30_71
3	0.1709	VSEEAESQQQWDTSKGEQVSQNGLPAEQGS1PR	Q01082_2138
3	0.1708	ADRDQS1PFSK	Q13427_687
3	0.1707	DITDPLSLNTCTDEGHVVLAS1PLK	Q7L2J0_254
3	0.1707	FIHQQPQSSSPVY1GSSAK	P49023_88
2	0.17	RFS1PSQVPIQTR	Q08AD1_1019
3	0.1698	LLTCLGQNLHS1PDLARPR	O15021_1947
2	0.1698	VNLEESSGVENS1PAGARPK	Q8WVM8_303
2	0.1695	SY1STLTTVR	Q96NY8_445
2	0.1694	VTNDIS1PESSPGVGR	Q15154_65
3	0.1693	MEEGGRDKAPVQPQQS1PAAAPGGTDEKPSGK	Q13200_16
4	0.1693	DTYHPMSEYPTYHT1HGR	P15941_1214
3	0.1686	VAYHPYPEDY1GDIEIGSHR	Q9Y4H2_632
4	0.1684	DTPGHGSGWAET1PRTDR	O75533_313
2	0.1684	QAS1PTEVVER	Q8TB72_182
3	0.1683	IDIS1PSTLRK	Q9NYF8_658
2	0.1682	YSPPAIS1PLVSEK	Q14694_370
3	0.1682	LQELAS1PPAGRPTPAPR	Q8N3F8_295
3	0.1682	GRAPS1RDEGSLLLGSR	Q15345_276
2	0.168	SNES1VDIQDQEEK	Q5UIP0_1579
3	0.168	HTDDEMTGY1VATR	Q16539_182
2	0.168	KLS1FLSWGTNK	Q8IUC4_639
2	0.1679	QSFDDNDS1EELEDKDSK	O60841_113
3	0.1676	YGLQDS1DEEEEEHPSK	P52948_888
2	0.1676	SPPLS1PVGTTPVK	Q9BVC5_193
2	0.1675	SFS1QPGLR	Q86TI0_237
3	0.1674	IACKS1PPPESVDTPTSTK	P46013_1131
5	0.1672	AKS1PQPPVEEEDEHFDDTVVCLDTYNCDLHFK	Q00839_271
2	0.1671	KLNS1PEETAFQTPK	Q9BTX1_406
2	0.167	FGQAATMEGIGAIGGT1PPAFNR	Q15233_450
2	0.1668	FLMECRNS1PVTK	Q13541_65
3	0.1668	IEDS1EPHIPLIDDTDAEDDAPTKR	P20020_1155
2	0.1667	RYS1PDELR	Q8WUB8_270
5	0.1667	ESPRPLQLPGAEGPAIS1DGEEGGGEPGAGGGAAGAAGAGRR	Q6PKG0_90
2	0.1665	SLDNNY1STPNER	O60716_904
2	0.1665	AS1PSLERPEK	Q13601_3
2	0.1665	QLS1MSSADSADAKR	Q5JSZ5_416
3	0.1665	DRNVIPDT1PPSTPLVPSR	Q9UKA4_1100
3	0.1665	TMIISPERLDPFADGGKT1PDPK	O75533_142
3	0.1662	DSSFTEVPRS1PK	O95425_245
2	0.166	NTY1VCSER	P27448_508
2	0.1659	SGTLS1PEIFEK	O60673_1724
2	0.1657	YLMAS1DPNLQVLGAAYIQHK	Q9Y446_331
2	0.1657	MQSLS1LNK	Q13442_178
2	0.1657	TLS1MDKGF	P17858_775
3	0.1656	EIEDAEKY1SFMATVTK	O43865_28
3	0.1655	KSVAAEGALLPQTPPS1PR	Q86X27_329
3	0.1652	SHY1ADVDPENQNFLLESNLGKK	Q96QD8_41
3	0.165	LY1EEDDLDRLEQMEDSEGTVR	Q86W92_951
3	0.1647	FLPLNIRNS1PFTR	Q7Z6E9_873
2	0.1646	TDGFAEAIHS1PQVAGVPR	P12270_2155
2	0.1644	SEAPET1PMEEEAELVLTEK	Q5JTH9_77
2	0.1639	GSLAS1LDSLR	O60716_349
2	0.1637	KIS1VVSATK	Q9UKV3_825
3	0.1637	FLKVPVPES1PAFSR	A4D1S0_158
2	0.1636	DKKS1PLIESTANMDNNQSQK	O14974_299
2	0.1635	NCPPS1PLPLISK	Q8IWC1_524
3	0.1635	DTY1HPMSEYPTYHTHGR	P15941_1203
2	0.1633	VIYSQPS1AR	Q9Y624_284
2	0.1633	NVSAGTQDVPSPPSDY1VER	Q16625_315
2	0.1632	APS1DSSLGTPSDGRPELR	Q15642_296
2	0.1631	DDGVFVQEVTQNS1PAAR	Q09666_41
4	0.1631	KLGPIS1PPQPPSVSAWNKPLTSFGSAPSSEGAK	Q9Y520_2013
4	0.163	GEGDIHENVDTDLPGSLGQSEEKPVPAAPVPS1PVAPAPVPSR	Q9UK76_131
2	0.1629	SETAPAETATPAPVEKS1PAK	P16401_18
2	0.1627	NSYATTENKT1LPR	Q9UQB8_360
2	0.1626	KGS1PTPGFSTR	Q6ZRV2_881
3	0.1626	TPDSEDKLFS1PVIAR	Q5VZ89_1225
2	0.1625	SLTNS1HLEK	Q9H2H9_56
3	0.1625	TPPAAAALGAPPPLVTAAGPPT1PPGPPR	Q9HCM7_1010
2	0.1624	SMS1ENAVR	Q9GZY8_157
5	0.1624	GDKDFPPAAAQVAHQKPHASMDKHPS1PR	P51397_91
2	0.1624	ALSSDSILS1PAPDAR	Q8IVT2_400
3	0.1621	VLPITVPKS1PAFALK	Q9ULW0_486
2	0.162	GLFS1DEEDSEDLFSSQSASK	Q641Q2_539
3	0.1618	SPALKS1PLQSVVVR	Q9Y2W1_253
2	0.1618	IMS1CSPDTQCSR	Q9C0C9_399
4	0.1617	EPPRAS1PPGGLAEPPGSAGPQAGPTVVPGSATPMETGIAETPEGRR	O60341_69
5	0.1614	AHS1EKDQPPFGDSDDSVEADKSSPGIHLER	Q14676_485
3	0.1614	SETAPAETATPAPVEKS1PAK	P16401_18
2	0.1614	VPAPFS1PPPSKPR	Q9P206_612
2	0.1613	GFS1DSGGGPPAK	Q9H307_66
3	0.1613	GKQS1PPGPGKAPLTSGIDSSTLAPSNLK	O75362_795
3	0.1612	AAS1PPRPLLSNASATPVGR	Q9NQW6_182
3	0.1608	ESVFTNERFPLRMS1R	O43709_240
3	0.1606	ISKPPS1PKPMPVIR	Q9NNX1_378
3	0.1604	TSPLKDNPS1PEPQLDDIKR	Q96JC9_165
2	0.1603	KAAS1PSPQSVR	Q8IYB3_738
2	0.1601	RIS1QVSSGETEYNPTEAR	Q6ZNJ1_2739
3	0.1598	DNAVPGAPSFQDPAIPT1PPPSTR	Q8IX15_437
2	0.1596	WNSVS1PASAGKR	Q86UE4_308
2	0.1596	VMVY1SALR	Q96BI3_256
3	0.1595	GHREEEQEDLTKDMDEPS1PVPNVEEVTLPK	Q8TAQ2_347
2	0.1595	SLEATDSAFDNPDY1WHSR	P21860_1328
2	0.1595	RGS1GDTSISIDTEASIR	Q32MZ4_120
2	0.1595	FLPLNIRNS1PFTR	Q7Z6E9_873
3	0.1594	ELLLLPGQPQT1PVFPSTHDPR	Q9UPS6_1558
4	0.1594	RLS1FEASNPPFDVGRPFDLRR	Q92545_1155
2	0.1592	TPLGAS1LDEQSSSTLK	P28290_92
3	0.1592	NSYATTENKT1LPR	Q9UQB8_360
2	0.1589	LYHS1LGPVTR	Q86X27_422
2	0.1589	FVAFSGEGQS1LR	Q92890_299
3	0.1586	YVPPSSTDRSPY1EK	P15941_1229
3	0.1585	LAIRES1IESEIRR	P55072_702
3	0.1584	YPS1LGQKPGGSDFLMK	O43768_43
2	0.1583	SPS1PVLR	O43432_232
2	0.158	NILSSADY1VERGQEHVK	Q12846_251
3	0.1579	IHEKDPNSATATAPPS1PLK	Q92766_161
2	0.1578	GLLPSQYGQEVY1DTPPMAVK	P56945_267
2	0.1577	NQSLGQS1APSLTAGLK	Q6P0Q8_148
2	0.1577	SVDALDDLT1PPSTAESGSR	Q86X29_501
3	0.1576	ILEGPQQSLSGSPLQPIPAS1PPPQIPPGLRPR	O15446_136
2	0.1575	KPPLS1PAQTNPVVQR	Q8IY33_153
4	0.1572	WDEQTSNTKGDDDEES1DEEAVKK	O43395_619
2	0.1571	SQALGQS1APSLTASLK	O15021_206
3	0.157	GQY1HTLQAGFSSR	Q9Y446_84
4	0.157	VIPAKS1PPPPTHSTQLGAPSR	Q14814_251
3	0.1567	NQIHVKS1PPREGSQGELTPANSQSR	Q13098_468
3	0.1567	LTPVRPAAAS1PIVSGAR	Q9Y2K7_558
2	0.1564	TSDDEVGS1PKEESR	Q6ULP2_382
3	0.1562	DGLRNPETASEPLS1EPESQRK	Q7L4E1_224
4	0.1561	EEASLLSHSPGTSNQSQPCS1PKPIR	Q9H4Z3_30
3	0.1557	AAVGVSMAHFSVSDALMS1PPPK	Q9BTC0_1522
2	0.1556	QGVSYSVHAYTGQPS1PR	Q8IVT2_78
5	0.1555	MEFDLGAALEPTSQKPGVGAGHGGDPKLS1PHKVQGR	Q9GZP8_29
2	0.1554	KAYS1FCGTVEYMAPEVVNR	P51812_227
2	0.1554	KAYS1FCGTVEYMAPEVVNR	Q15418_221
3	0.155	DNTRPGANS1PEMWSEAIK	Q92499_481
3	0.1549	ALS1HDSIFIPESGQDATRPVR	Q6NV74_92
2	0.1547	SRPVS1MDAR	O94804_417
3	0.1547	SSPS1PALEQPFRDR	Q9UMZ2_1087
2	0.1547	NLS1SPFIFHEK	P52569_646
3	0.1546	AGEPNS1PDAEEANSPDVTAGCDPAGVHPPR	Q08J23_743
3	0.1544	YQT1QPVTLGEVEQVQSGK	O95425_852
3	0.1543	GELES1PKPLVTPGSTLTLLTR	Q9GZN2_153
2	0.1543	SGQGFHGNSEVNAILS1PR	Q8TB72_82
4	0.1541	HIKEEPLSEEEPCTSTAIAS1PEKK	Q9Y2X3_514
3	0.1534	ETCSTLAES1PRNGLQEK	Q6P2E9_844
2	0.1533	EGSTQQLQTTS1PK	Q5T8P6_616
4	0.1532	QQQLEEEAAKPPEPEKPVS1PPPIESK	Q9Y618_215
2	0.1531	NRTPS1DVKELVLDNSR	P39687_17
2	0.1531	SSSISEEKGDS1DDEKPR	Q9UKV3_216
3	0.153	SVVS1FDKVKEPR	Q15424_604
3	0.1529	EVLDEDT1DEEKETLKNQLR	Q9Y3P9_996
2	0.1528	EMDMSPEEVVAS1PR	Q13049_335
3	0.1528	RPHS1VIGGSLGSFMAMPR	Q00537_75
2	0.1527	AYT1HQVVTR	P50613_170
4	0.1523	AMHT1PKPAVGEEKDINTFLGTPVQK	P46013_1784
3	0.1518	SQHQTKEEQSQITSQVT1GQIGWR	Q96CW1_156
2	0.1517	KLS1LGQYDNDAGGQLPFSK	Q68CZ2_776
3	0.1515	RHT1VEDAVVSQGPEAAGPLSTPQEVSASR	Q96NW4_1023
4	0.1512	IPCKS1PPPELTDTATSTKR	P46013_2588
3	0.1511	LCDFGVSGQLIDSMANS1FVGTR	P36507_226
2	0.1511	KKEEPSQNDIS1PK	Q9NR30_89
3	0.151	TTQSMQDFPVVDS1EEEAEEEFQKELSQWR	Q9UBB9_210
3	0.151	LHKRDS1FDNCSLGESSK	Q5UIP0_1688
3	0.1509	ATSCFPRPMT1PR	Q14980_2015
4	0.1508	LHRIET1DEEESCDNAHGDANQPAR	Q96T23_1305
3	0.1508	AS1PAPGSGHPEGPGAHLDMNSLDR	O94826_91
2	0.1508	ALIRS1PSLAK	Q5SW96_14
3	0.1508	ENVEYIEREES1DGEYDEFGR	O95218_120
2	0.1507	GSLASLDS1LRK	O60716_352
2	0.1505	DMQPLS1PISVHER	P28749_640
2	0.1504	LGAGGGS1PEKSPSAQELK	Q9UNE7_19
3	0.1503	TVQPVAMGPDGLPVDASSVSNNY1IQTLGR	O60716_174
2	0.1502	SQT1FSPGAR	Q9ULE0_909
3	0.15	SNMS1PHGLPAR	Q13330_449
3	0.15	NYGYNPS1PVKPEGLR	Q15047_1066
3	0.15	KFLMECRNS1PVTK	Q13541_65
3	0.1498	VPEEAAQDRPMS1PGDCPPETTETPK	P13994_332
3	0.1496	GNAS1PGAATHDSLSDYGPQDSRPTPMR	Q9UGU0_966
2	0.1495	AAS1LNYLNQPSAAPLQVSR	Q9NSK0_590
3	0.1494	ADEASELACPT1PKEDGLAQQQTQLNLR	P49327_2204
3	0.1494	NQLNKETDPVKS1PPLPEHQK	Q96JM3_108
2	0.1493	AAS1LTEDRDR	Q04637_1209
3	0.1493	TKEVYELLDS1PGKVLLQSK	P22234_27
2	0.1493	SCTPS1PDQISHR	Q7Z2W4_275
2	0.1492	LTPVRPAAAS1PIVSGAR	Q9Y2K7_558
3	0.1491	LLLDIPLQT1PHKLVDTGR	P49792_2153
2	0.1488	NLS1STTDDEAPR	O00515_38
3	0.1487	SLGEKS1PAASGAR	O75683_74
2	0.1486	GSASYS1PPR	P0DPB5_104
2	0.1482	MGGAGGEGS1DDDTSLT	Q9Y365_284
3	0.1482	IQQALTSPLPMT1PILEGSHR	Q8IZ21_432
2	0.148	DLELALS1PIHNSSALPTTGR	Q96GX5_370
2	0.1476	LPEDT1T1SVLK	O94915_2566
2	0.1476	LPEDT1T1SVLK	O94915_2565
2	0.1475	EARDPLPDAGAS1PAPSR	O15297_85
3	0.1474	AIEPQKEEADENYNS1VNTR	Q12846_117
3	0.1472	MLNAKPEDVHVQS1PLSK	Q9BQF6_46
2	0.1472	DSSSWY1QKLDTK	Q01968_133
2	0.1472	EAS1PSTLNDK	P54253_406
2	0.1472	CQESLGRLS1PK	Q96C24_74
3	0.1471	SVISHSVTSDMQTIEQES1PIMAKPR	Q9NP61_331
2	0.1469	YSPTS1PK	P24928_1864
3	0.1469	AHT1PTPGIYMGRPTHSGGGGGGGGGGGGGGGGR	Q13595_202
2	0.1468	KAS1GPPVSELITK	P16402_37
2	0.1467	SGGIVIS1PFRLEELTNR	Q16204_52
2	0.1465	VLPITVPKS1PAFALK	Q9ULW0_486
2	0.1464	LNQS1PSLAPVKR	Q9H2P0_709
3	0.1461	SRLTPVS1PESSSTEEK	Q13501_272
2	0.1459	SLSGSS1PCPK	Q9UQ35_783
3	0.1459	LRPQSAQSSFPPS1PGPSPDVQLATLAQR	Q9Y679_288
2	0.1456	AVS1LDSPVSVGSSPPVK	Q9Y6Q9_857
2	0.1455	ASGEHS1PGSGAAR	Q9H4A4_7
2	0.145	HYVY1STLTR	Q5T0W9_685
2	0.1449	LAES1PQLSK	Q96A19_12
2	0.1448	RKS1LVGTPYWMAPELISR	O96013_474
3	0.1446	VENSPQVDGS1PPGLEGLLGGIGEK	Q8WVB6_871
4	0.1446	SRPQDTLGPKDPGLEPGPDS1PGGSSPPR	Q92508_1391
2	0.1446	TPPT1PPSSIVAK	Q96QT6_880
3	0.1443	SAFSNLFGGEPLSYTRFS1LAR	P02786_24
2	0.1442	FSEGVLQS1PSQDQEK	Q9C0C2_435
3	0.1442	EAGFSY1SHAGLSNR	P42336_508
4	0.1442	QAS1PQNLGTPGLLHPQTSPLLHSLVGQHILSVQQFTK	P27708_1900
2	0.144	KGS1FSALVGR	Q13619_10
2	0.144	SMS1APVIFDR	O60749_119
2	0.1438	LCEETPITSVPRGS1LR	Q9P107_907
4	0.1438	AMKPPGGESSNLFGS1PEEATPSSRPNR	Q9H910_30
2	0.1436	ADAASSLTVDVT1PPTAK	Q9H8Y8_415
2	0.1433	AFHAALRNS1PVNTK	Q9BPX5_64
2	0.1432	AMLPGS1PLFTR	Q8WUF5_395
2	0.1431	SLSGS1PLKVK	Q9UIG0_349
4	0.1431	EKEPSYPMPVQETQAPESPGENSEQALQTLS1PR	Q7Z434_165
3	0.1431	TSQVGAASAPAKES1PR	Q13428_381
3	0.143	LASDDRPS1PPR	P98175_723
2	0.143	IMSCS1PDTQCSR	Q9C0C9_401
3	0.1429	LGAGGGS1PEKSPSAQELKEQGNR	Q9UNE7_19
3	0.1427	KLS1LRPTVAELQAR	O75167_560
2	0.1427	SRSPGS1PVGEGTGSPPK	P35611_358
3	0.1425	QLLLQQQQQQQVSGLKS1PK	Q9H334_83
2	0.1425	GEFSAS1PMLK	Q9UQ35_1124
4	0.1424	NRHS1LEISSALNMFNIAPHGPDISK	O75592_3090
2	0.1423	SSTPLHS1PSPIR	O95817_289
3	0.1422	LGAGGGS1PEKSPSAQELK	Q9UNE7_19
3	0.1419	ALNGAEPNY1HSLPSAR	Q6IAA8_40
3	0.1419	HCAPS1PDRSPELSSSR	Q96T37_670
2	0.1417	TVHPNS1PGIPYR	Q8WUI4_109
3	0.1417	FGQAATMEGIGAIGGT1PPAFNR	Q15233_450
3	0.1415	SIITVEELTEIERLEDLDTCMMT1PK	Q5VZK9_916
4	0.1414	RRPS1LLSEFHPGSDRPQER	O75376_70
2	0.1414	SMS1FQGIR	P15924_2209
2	0.1413	VFPLS1PASNLR	Q5VWN6_340
2	0.1412	SDS1YSQSLK	Q9H8W4_226
2	0.1411	ASAVS1PANLPAVLLQPR	P51610_6
3	0.1411	DGLQGQLEEMTELES1PKCK	Q53RY4_214
2	0.1408	EVKAEEKS1PISINVK	Q9UK58_352
2	0.1407	IGTAEPDY1GALYEGR	P19174_771
2	0.1407	SFS1MQDLR	Q9H6H4_152
3	0.1406	TATPPGYKPGS1PPSFR	P54259_661
2	0.1406	LATNTS1APDLK	P27816_928
2	0.1406	YRS1PYSGPK	Q14498_97
3	0.1406	ELEKPIQSKPQSPVIQAAAVS1PK	Q9Y6D5_227
2	0.1403	SFQSLACS1PGLPAADR	Q96JY6_161
2	0.1401	LGMLS1PEGTCK	P49327_207
2	0.1399	ICRDPQT1PVLQTK	Q9ULW0_369
2	0.1398	LSQMQS1PIPLTETR	Q2VPK5_419
2	0.1397	LGGLRPES1PESLTSVSR	Q9H6F5_18
2	0.1395	FPSSGPVT1PQPTALTFAK	Q9Y679_367
3	0.1395	VFLTDTDPNENFS1AQGEDEWPPLRK	Q6P1M3_480
2	0.1395	VTPPEGY1EVVTVFPK	O00151_321
2	0.1395	FANLT1PSR	O15027_2054
2	0.1394	GSSPTPPCS1PVQPSK	Q9NUL3_492
1	0.1392	QLS1SGVSEIR	P04792_82
2	0.1391	S1PVSTRPLPSASQK	Q8ND56_216
2	0.1391	ASAVSELS1PR	Q9Y2W1_243
2	0.1391	RPPT1PCSDPER	Q9BW71_84
3	0.139	GSPVTSDDSHHT1P	Q6ZUK4_367
2	0.139	RIS1QSQPVR	O95071_1549
2	0.1386	TYQVTPMT1PR	Q15398_329
3	0.1384	SEDSTIY1DLLKDPVSLR	O15013_1307
2	0.1383	GLS1SSEKDNIER	Q8IYH5_89
2	0.1383	EGS1PGSQQHPPSQK	Q13796_974
3	0.1383	DSSTSYTETKDPSSGQEVAT1PPVPQLQVCEPK	Q9UKV3_682
3	0.1383	LAQSAEMYHY1QHQR	Q9NQX5_251
3	0.1382	RPGTQGHLGPEKEEEES1DGEPEDSSTS	Q8IYB7_875
2	0.1381	GVNTFS1PEGR	P28066_16
3	0.138	DLELALS1PIHNSSALPTTGR	Q96GX5_370
3	0.1379	EHSLQVS1PSLEK	O95235_532
2	0.1378	TLSASTQDLS1PH	Q6P597_502
2	0.1378	KAS1PPSGLWSPAYASH	Q8TEM1_1874
2	0.1377	FGEYNSNMS1PEEK	P78316_96
2	0.1376	KDS1LSQLEEYLR	O60303_691
2	0.1374	LHGS1VPNLSR	Q9BZF2_272
3	0.1373	GS1PHYFSPFRPY	Q13242_211
4	0.1371	LHS1APNLSDLHVVRPK	O75385_556
2	0.1371	IPSIVSSPLNS1PLDR	P49790_338
2	0.1371	S1MSIDDTPR	Q96N67_180
2	0.1369	SAADS1ISESVPVGPK	P45974_783
2	0.1369	MSSEGPPRMS1PK	Q99700_624
2	0.1368	SNTEPQSPPIAS1PK	P82094_77
3	0.1367	NNS1PPTVGAFGHTR	Q86XL3_662
2	0.1367	SDGVAKMS1PK	Q9H6S3_28
2	0.1367	ILIVTQT1PHYMR	Q6PKG0_649
2	0.1365	MDPLS1PPLCTLPPGPEPPR	Q9BUH6_5
3	0.1364	RLS1QRPTTEELEQR	O75167_522
4	0.1363	VLSCGLKDFCVHGGAGGGAGSSGGSSSQTPSTDPFPGS1PAIPAEK	Q6P9B9_279
2	0.1362	GGDVS1PSPYSSSSWR	Q14004_383
2	0.1362	SSLSNNS1LK	Q9ULJ7_1183
2	0.1362	SLS1PQDR	P17480_638
3	0.1355	TEMDKSPFNSPS1PQDSPR	P08651_339
2	0.1355	YLERGES1IEPLDPSEK	P21860_686
5	0.1352	LGIAVIHGEAQDAESDLVDGRHS1PPMVR	O60256_227
2	0.1351	TVHDMEQFGQQQYDIY1ER	Q99569_372
2	0.1351	TYS1GPMNK	Q8WVV4_56
2	0.1351	QTTFLGS1PGPR	Q9H0X9_747
4	0.135	TALSSTESCTMKGEEKS1PK	Q96T23_570
2	0.1349	SNMS1PHGLPAR	Q13330_449
3	0.1348	Y1LSFTPPEKDGFPSGTPALNAK	Q13177_139
3	0.1348	SSTPLHS1PSPIR	O95817_289
3	0.1342	SHIAQWS1PHTPPR	P40189_667
2	0.1342	EWSLESSPAQNWT1PPQPR	Q8N6T3_135
2	0.1341	ELLHSVHPES1PNLK	Q9Y217_561
2	0.134	VYT1HEVVTLWYR	P06493_161
2	0.1339	SQSSHSY1DDSTLPLIDR	O60716_865
4	0.1339	DKRPLS1GPDVGTPQPAGLASGAK	O96013_181
4	0.1338	TGSSLLKEEEEDGQEGS1IHNLPLVTSQRPFYDGPMPTPR	O75717_407
3	0.1338	KASTAPGAEAS1PSPCITER	Q66PJ3_239
3	0.1337	KPPLS1PAQTNPVVQR	Q8IY33_153
3	0.1336	SAGGRPGS1GPQLGTGR	O14908_232
3	0.1336	QSQQPMKPIS1PVKDPVSPASQK	Q12888_1094
3	0.1335	VNFPENGFLS1PDKLSLLEK	P31689_335
2	0.1334	FTGLS1KEELLK	P08195_165
3	0.1333	KANNSQEPS1PQLASSVASTR	Q96HC4_313
2	0.1331	VS1PSTSYTPSR	Q9BTE3_154
4	0.1331	MTTTSAAAY1GTHLSPHVPHR	P16144_1469
3	0.1331	IYHLPDAES1DEDEDFKEQTR	Q15019_218
3	0.1329	LGLAVIHGEAQCTELDMDDGRHS1PPMVK	Q14558_215
2	0.1327	SVLPPDGNGS1PVLPDKR	Q8N6S5_80
2	0.1327	GYT1ISDSAPSRR	P49815_1462
2	0.1327	SIGAAS1PRPQSLEK	Q96L73_2369
2	0.1326	VQIS1PDSGGLPER	Q92945_181
2	0.1326	TDENIDTPGT1PK	Q6ULP2_617
2	0.1325	ASSVGVLS1PQKK	Q9UGU5_497
2	0.1323	ATSACAPISS1PK	Q9UPQ3_422
3	0.1322	TVQPVAMGPDGLPVDASSVSNNYIQT1LGR	O60716_177
2	0.1321	LLQSAKT1ILR	O00418_348
2	0.1321	ISNLS1PEEEQGLWK	Q5HYJ3_193
3	0.1318	SSSTEPPPPVRQEPS1PKPNNK	Q8N684_60
2	0.1318	TFS1LTEVR	O95239_801
3	0.1317	SDSVLPASHGHLPQAGS1LER	Q8N4C8_763
2	0.1317	SQDVAVS1PQQQQCSK	Q96F86_131
4	0.1316	GLQPQPPATPAVPHPPPSGAFGLGGALEAAESEGLGLGCPS1PCKR	Q9ULL5_1361
3	0.1315	RRPS1LLSEFQPGNER	Q9Y618_67
3	0.1315	VTYAEKLS1PLTGQACR	Q9UKA4_1580
2	0.1314	SMS1GGHGLR	P49815_1132
2	0.1313	VRS1LETENR	P05783_100
3	0.1312	DKRVS1NTPLR	O75781_152
2	0.1312	FKIPGS1PPESMGR	P50395_61
2	0.1312	ARSDEGQLS1PATR	Q15149_720
3	0.1311	QKFNDS1EGDDTEETEDYRQFR	Q9NYF8_397
3	0.1309	AIPGDQHPES1PVHTEPMGIQGR	Q14676_793
2	0.1308	NLQPLMRS1PISR	Q7Z6E9_360
2	0.1303	EKEPGEQASVPLS1PK	P42858_1199
4	0.1302	VERVPKS1PEHSAEPIR	Q9ULH0_1555
2	0.13	TIS1VSGSTAK	Q8TDJ6_1400
2	0.13	EAAFGGGLLS1PGPEAT	Q01201_573
3	0.1299	VTAGWPSEPGQGDLNPES1PAALGQDLLEPR	Q92766_1653
3	0.1298	AKPAMPQDSVPS1PR	P53396_481
3	0.1297	DHS1PTPSVFNSDEERYR	Q6UN15_492
2	0.1297	S1FSKEVEER	Q04637_1185
3	0.1296	LQAALDDEEAGGRPAMEPGNGS1LDLGGDSAGR	Q00839_59
4	0.1295	SY1ADQSTLHAEDPLSITFMDQHNFSPR	Q15262_805
2	0.1295	HSGPNS1ADSANDGFVR	P52597_104
2	0.1295	AQSLVISPPAPS1PR	P46013_584
3	0.1295	RMS1PKPELTEEQKQEIR	P41208_20
3	0.1294	HKAPGSADY1GFAPAAGR	Q5T0Z8_1142
2	0.1293	VAS1PTSGVK	Q9Y4H2_1100
2	0.129	SGDY1STMEGPELR	Q9C0H5_448
6	0.1288	AKS1PQPPVEEEDEHFDDTVVCLDTYNCDLHFK	Q00839_271
3	0.1288	NKPY1ISWPSSGGSEPSVTVPLR	Q9Y5S2_1638
2	0.1288	SQFGS1PGPSDAAR	Q5T1R4_739
3	0.1287	DGLPRT1PSRR	Q9UQ35_1434
3	0.1286	HIDSSPYSPAYLS1PPPESSWR	Q53ET0_136
3	0.1286	TFGHNT1MDAVPR	P55011_217
4	0.1284	HLPS1PPLTQEVDLHSIAGPPVPPR	Q07889_1275
2	0.1283	GYNDDY1YEESYFTTR	P50402_94
2	0.1281	IDIS1PSTLRK	Q9NYF8_658
3	0.1281	FLMECRNS1PVTK	Q13541_65
2	0.1278	RFS1LSVPR	Q07002_14
4	0.1277	KVVDYSQFQES1DDADEDYGRDSGPPTK	Q9H1E3_19
3	0.1275	GVHIHQAGGS1PPASSTSSSSLTNDVAK	Q8N122_877
2	0.1273	IS1MSEVDLNVAAPK	Q09666_570
3	0.1272	TLDSGTSEIVKS1PR	Q9H501_198
3	0.1271	TSPSGGTWSSVVSGVPRLS1PK	Q99700_684
5	0.1271	MAPPQNQWPNY1EEKPHMHTDSNHSSIAIQR	P55196_1252
2	0.127	LASDDRPS1PPR	P98175_723
4	0.1268	RHS1AQLSSDHIIPLMHLAK	Q9H2Y7_937
3	0.1268	HGGPGPGGPEPELS1PITEGSEAR	Q8WUF5_567
2	0.1266	TAS1PPPPPK	Q8IYB3_616
2	0.1265	TLGT1PTQPGSTPR	Q8NFH5_273
3	0.1265	VEMGTSSQNDVDMSWIPQETLNQINKAS1PR	P43307_268
4	0.1265	MLSAHTGHLLHPEYLQPLSSTPVS1PIELDAK	Q9H7S9_78
2	0.1265	SLGLSLS1GGDQEDAGR	Q9UJ70_76
3	0.1264	KLS1QRPTVAELLAR	Q8IZ21_628
2	0.1262	TTHLAGALS1PGEAWPFESV	Q9Y3X0_521
3	0.1262	ASHLRPPS1PLLVR	Q8TDB6_9
2	0.1261	VS1LERLDLDLTADSQPPVFK	Q13263_489
3	0.1261	AVPALGKS1PPHHSGFQQYQQADASK	Q92540_781
2	0.126	AES1PESSAIESTQSTPQK	Q9NTI5_1358
2	0.1258	NQPTVYIAAS1PPNTDELMSR	Q9NYJ8_372
3	0.1258	SVRPTDSNVSPAIS1IHEIGAVGATK	P46020_985
3	0.1257	LAS1PVAPGALTTPGGSAPAQVVHTQPPPR	Q96L91_2656
4	0.1257	QLS1ESESSLEMDDERYFNEMSAQGLRPR	Q16204_323
3	0.1257	IQFTSLYHKEEAPAS1PLRPLYPQISPLK	P85037_213
2	0.1257	AGGAS1PAASSTAQPPTQHR	Q8IU81_453
2	0.1257	GPVS1PSVSFQPLAR	Q7Z434_222
4	0.1256	RLDS1CGKPGELGLPHPLSTGGLPVASEDGALR	Q96GZ6_13
4	0.1256	RLITKPQNLNDAY1GPPSNFLEIDVSNPQTVGVGR	O60493_22
4	0.1255	MELDLSPPHLSSSPEDLCPAPGT1PPGTPRPPDTPLPEEVKR	Q14451_23
2	0.1255	AEDVSSAAPS1PR	P54274_11
3	0.1254	YIEIDS1DEEPRGELLSLR	Q9NVU7_585
3	0.1254	VAASMPLS1PGGQMEEVAGAVK	Q9UMN6_821
3	0.1254	GVEPS1PSPIKPGDIKR	Q92890_245
2	0.1254	FIHQQPQSSSPVY1GSSAK	P49023_88
4	0.1254	YAINPHLTEDQRFPQLRLS1QK	Q9ULX3_352
3	0.1252	NHLS1PQQGGATPQVPSPCCR	Q9H4L4_169
4	0.1252	SLPSGSHQGPVIY1AQLDHSGGHHSDKINK	O95297_241
2	0.1251	NTSSSMEPTAPLVT1PPPK	Q9Y2W6_252
2	0.1251	GSLPQLVS1PIVSR	O75970_230
2	0.125	MNPEY1DYLFK	Q9H0U4_5
2	0.125	NLALS1RESLVV	Q86X29_643
2	0.1249	YMSQMS1VPEQAELEK	Q15154_93
3	0.1249	QYPDS1PHPVPHR	Q5VT52_965
2	0.1248	NNS1FTAPSTVGKR	O95453_557
3	0.1248	ENTLFDIHRS1PARR	Q9ULI0_318
2	0.1247	TIS1NPEVVMK	P55196_216
2	0.1246	RLS1GNEYVLSTK	O60658_457
2	0.1245	IPCDS1PQSDPVDTPTSTK	P46013_1253
3	0.1244	SQQPLKPQVHT1PVATVK	Q6P3W7_708
3	0.1243	AQS1YPDNHQEFSDYDNPIFEK	Q9Y2U5_239
2	0.1242	LNT1SDFQK	Q96B36_246
2	0.1241	YMLTHQELAS1DGEIETK	Q02241_867
2	0.124	TRLS1PPR	Q96PK6_582
2	0.1239	LPT1PTSSVPAQK	Q9BTA9_293
2	0.1239	SLGEKS1PAASGAR	O75683_74
2	0.1238	VALS1DDETKETENMR	Q15054_307
3	0.1237	KLS1LGQYDNDAGGQLPFSK	Q68CZ2_776
3	0.1234	NLADEIESYMNLKS1PLGSK	Q5VZ89_1244
2	0.1234	SETSWES1PKQIK	Q86UE4_568
2	0.1233	ILIPS1DIESSK	P30414_463
2	0.1232	SPPS1PVER	Q02952_1331
3	0.1232	VGDSTPVSEKPVSAAVDANASES1P	Q9H8Y8_451
2	0.1231	ECS1PTSSLER	Q9P1Y6_1124
3	0.123	DLQS1PDFTTGFHSDKIEAK	Q9P2D0_1045
2	0.123	FICVTPTTCSNTIDLPMS1PR	P40763_727
3	0.1229	DNTFFRES1PVGR	Q8NEY8_133
3	0.1229	GIY1TLNEHDKYNIR	Q5T0W9_343
3	0.1229	NRTPS1DVKELVLDNSR	P39687_17
2	0.1229	VGS1SNFR	P05787_43
3	0.1228	TPGHPPPPEIPSELGACDFEKPES1PR	Q92538_1773
2	0.1227	RLS1LTMGGVQAR	O75815_290
2	0.1227	AEPQPLS1PASSSYSVSSPR	P18850_94
2	0.1227	SPEASQTDSPVES1PR	O95049_331
2	0.1226	RGS1LEMSSDGEPLSR	Q6ZN18_206
2	0.1226	DKDAY1SSFGSR	O00571_69
2	0.1225	METEADAPS1PAPSLGER	Q12873_1601
2	0.1224	GLAAGSAET1LPANFR	Q13136_1159
2	0.1224	TPAPPEPGS1PAPGEGPSGR	P0C1Z6_180
3	0.1223	DKKS1PLIESTANMDNNQSQK	O14974_299
2	0.1223	VGGSS1VDLHR	O60716_269
3	0.1219	TEHQVPSSVSSPDDAMVS1PLKPAPK	Q53SF7_821
3	0.1219	MQAS1IEKGGSLPKVEAK	P06748_254
2	0.1218	GPSS1VEDIKAK	P06748_243
2	0.1218	IDRDSYS1PR	Q99590_963
2	0.1215	EIIDASDKEGMS1PAKR	Q13523_93
3	0.1215	EEASLLSHSPGTSNQSQPCS1PKPIR	Q9H4Z3_30
4	0.1214	TDCEPVGLEPAVEQSSAASELAEASSEELAEAPTEAPS1PEAR	Q15424_344
2	0.1213	NSSLGSPSNLCGS1PPGSIR	Q9C0B0_385
2	0.1212	SVAPLPPQRS1PR	Q9BST9_543
3	0.1212	VCAKPWAPDMTLPGIS1PPPEK	Q96FF9_209
3	0.1211	NFGYPLGEMSQPTPS1PAPAAGGR	Q15750_378
2	0.1211	SQS1WEERGDR	Q6Y7W6_160
3	0.121	DKRPLS1GPDVGTPQPAGLASGAK	O96013_181
3	0.121	ARSDEGQLS1PATR	Q15149_720
2	0.121	KLS1GDQITLPTTVDYSSVPK	O00559_36
3	0.1209	MQASIEKGGS1LPKVEAK	P06748_260
2	0.1208	AADGGERPLAAS1PPGTVK	O95785_1517
2	0.1208	MNS1LTFKK	Q96N67_1383
2	0.1208	LSAS1T1RRR	Q9P2K8_1546
2	0.1208	LSAS1T1RRR	Q9P2K8_1545
2	0.1207	APS1PSGLMSPSR	Q9P1Y5_1074
2	0.1207	EGSVLDILKS1PGFASPK	P49790_614
3	0.1206	NKQDDDLNCEPLS1PHNITPEPVSK	Q6VMQ6_113
3	0.1205	SSLEDTY1GAGDGLKR	Q5JU85_1129
4	0.1205	TEQTPDLVGMLLSYSHSELPQRPPKPAIY1SSVTPR	Q12774_641
3	0.1205	HLEHAPS1PSDVSNAPEVK	Q9Y4C1_445
2	0.1204	NLNNSNLFS1PVNR	P52948_612
2	0.1204	NLSS1PFIFHEK	P52569_647
3	0.1202	DPAQPMS1PGEATQSGARPADR	Q9BQG0_11
4	0.1202	LEASDCDHQQNS1PTLERPGR	Q9HAN9_117
3	0.1202	LSLEGDHSTPPSAYGS1VK	P07355_26
3	0.1201	DDGVFVQEVTQNS1PAAR	Q09666_41
3	0.1201	RTLDS1DEERPRPAPPDWSHMR	Q9BW71_530
3	0.12	TLEPVKPPTVPNDYMTS1PAR	Q8IZP0_216
2	0.1199	AAVGVSMAHFSVSDALMS1PPPK	Q9BTC0_1522
4	0.1199	GHREEEQEDLTKDMDEPS1PVPNVEEVTLPK	Q8TAQ2_347
2	0.1199	GLGS1SPDLELLLR	Q9NQQ7_335
2	0.1198	LIYEDY1VSILSPK	P49795_146
4	0.1195	AHAWPSPYKDY1EVKK	Q8NFJ5_350
3	0.1194	NIGRDT1PTSAGPNSFNK	Q8WW12_139
4	0.1194	GLKEGMNPSYDEYADS1DEDQHDAYLER	Q08945_444
2	0.1194	MDLVGVAS1PEPGTAAAWGPSK	O14730_8
3	0.1193	APS1PAPSSVPLGSEKPSNVSQDR	O75179_2401
2	0.1192	SAAASNY1V	O14493_208
2	0.1189	ITKTES1LVIPSTR	Q86VP3_416
3	0.1188	HAQRS1PEASQTDSPVESPR	O95049_319
2	0.1187	HAEAT1LGSGNLR	Q7L9L4_35
2	0.1187	IS1ASSATR	P49023_258
2	0.1187	LLAS1PSSR	Q15003_87
4	0.1187	LCGSGMWDSGSMPAVECTGHHPGSESCPYGGTVEMPS1PK	Q8TBP0_745
2	0.1186	LVS1ESSDVLPK	P05787_475
2	0.1185	FAEDNFNNTY1ISTIGIDFK	P51153_37
2	0.1184	KRVS1VELTNSLFK	P14923_665
2	0.1183	AADVSVTHRPPLS1PK	Q8IY67_14
2	0.1182	SLS1ASPALGSTK	O95544_48
2	0.1182	DSSKDLPS1PDSR	Q9UGU0_1322
3	0.1181	GIKSEPHS1PGIPEIFR	Q8ND82_80
3	0.1179	QQQLEEEAAKPPEPEKPVS1PPPIESK	Q9Y618_215
3	0.1177	VYT1HEVVTLWYR	P06493_161
2	0.1176	MNPVYS1PVQPGAPYGNPK	Q92567_6
2	0.1175	SQS1IEQESQEK	Q5VTL8_529
3	0.1173	APVPSTCSSTFPEELS1PPSHQAK	Q14980_169
4	0.1173	AVSALATESGHPDSQKPPTHPGTSDSY1SAPR	Q8N8Z6_696
3	0.1171	GKLS1AEENPDDSEVPSSSGINSTK	Q9Y5Q9_43
2	0.1169	TLSEYARPHVMS1PTNR	Q9P2R6_1266
2	0.1168	EVIKS1PTASR	O94885_442
3	0.1168	YSMDNTPHT1PTPFK	P10244_518
2	0.1168	SEES1PVYSNSSVR	Q03188_538
2	0.1167	KQS1VFSAPSLSAGASAAEPLDR	Q14573_934
2	0.1166	SPEAKS1PLQSQPHSR	Q9UI08_354
3	0.1166	TLEAEFNSPSPPT1PEPGEGPR	A0MZ66_537
2	0.1166	AAAPPQPS1PPPTK	P49848_532
3	0.1165	AAS1LNYLNQPSAAPLQVSR	Q9NSK0_590
2	0.1164	SGMS1PEQSR	Q9UQ35_1132
4	0.1164	CGSGPVHISGQHLVAVEEDAES1EDEEEEDVKLLSISGKR	P06748_125
2	0.1163	Y1ATPQVIQAPGPR	Q07912_827
2	0.1161	STY1TSYPK	O14964_286
2	0.1161	SLY1TSMARPPLPR	Q12965_989
2	0.116	SGSLDSELSVS1PK	Q12802_2728
3	0.116	VDTFPQPLAAPQCHTLLAPEMEDNEMSCS1P	Q9UET6_328
2	0.116	QRS1LGPSLATDKS	Q9H3N1_270
2	0.1159	VAS1FSIPGSSSR	Q14573_1832
2	0.1159	SPALKS1PLQSVVVR	Q9Y2W1_253
3	0.1158	ELLHSVHPES1PNLK	Q9Y217_561
2	0.1158	LDS1PTMSR	P19634_693
4	0.1158	LGIAVIHGEAQDAESDLVDGRHS1PPMVR	O60256_227
3	0.1156	LSDSYSNT1LPVRK	Q9UQB8_340
2	0.1156	GRAPS1RDEGSLLLGSR	Q15345_276
3	0.1156	AFKPEETSSNSDPPS1PPVLNNSHPVPR	O60293_655
2	0.1154	ERS1MSENAVR	Q9GZY8_155
2	0.1153	TVART1PLGQR	Q9UQ35_1531
2	0.1152	TVEVAEGEAVRT1PQSVTAK	Q86UE4_143
3	0.1151	DLDKPRRS1PTLR	Q8NAV1_226
3	0.115	HLDTLTEHY1DIPK	Q9Y421_103
2	0.1149	MS1PMGTASGSNSPTSDSASVQR	O76080_48
2	0.1149	SVS1TMNLSK	Q14244_183
2	0.1147	LAAAEETAVS1PR	Q9BUH6_148
3	0.1147	QPHY1SAFGSVGEWLR	P54760_906
3	0.1147	GPTSTSIDNIDGT1PVRDER	Q5VT52_723
2	0.1147	LNDS1PTLK	Q9BYW2_624
3	0.1146	RAS1AAAAAGGGATGHPGGGQGAENPAGLK	Q07617_423
3	0.1146	GNVVPS1PLPTRR	Q9Y2V2_41
2	0.1145	VADLTEQYNEQY1GAVR	Q9BWF3_194
3	0.1145	GYLT1DLNSMIPTHGGDINDIKK	O94906_275
3	0.1144	ATS1NVFAMFDQSQIQEFK	P19105_19
2	0.1144	AS1ISQGPPTASR	Q96HP0_1230
2	0.1144	SYMNPGDQS1PADSNKTLEK	Q92754_434
3	0.1143	YQEY1IPVQTGAHADLNPFYQK	Q7Z478_811
3	0.1141	ARGGCPGGEATLS1QPPPR	P20290_30
2	0.114	HYEDGYPGGSDNY1GSLSR	O60716_228
3	0.1139	ACRPPGS1PGRAPPPTPAPSGCDPR	O95685_46
3	0.1138	RPDS1PTRPTLR	Q7RTP6_1649
4	0.1137	NRT1LPDLSEVGPFHGQPLGPGLRPGEDPK	O75385_660
5	0.1137	FNIDEVLQEWEAEHGKEETNGPSNQKPVKS1PDNSIK	Q9UKL0_460
3	0.1137	EPHLNY1SPTCLEPPVLSIHPGAID	O75054_1176
3	0.1135	ISMPDVDLHLKGPNVKGEY1DVTMPK	Q09666_836
3	0.1135	SLDSEPSVPSAAKPPS1PEK	Q7Z3K3_425
2	0.1135	DSFSHS1PGAVSSLK	Q9H6R7_690
2	0.1133	LLSPQMS1GEEEDSDLAAK	P42858_1874
3	0.1133	LCAGIMITAS1HNPK	Q96G03_165
2	0.1132	ARGS1VSDEEMMELR	P13796_5
2	0.1131	TRAS1LPVVR	Q5T5P2_169
2	0.1131	VTQHES1DNENEIQIQNK	Q5VZL5_122
2	0.1129	DLRAS1PKPTSK	O43166_1528
3	0.1128	MQES1PKLPQQSYNFDPDTCDESVDPFK	O95359_2359
3	0.1128	SQS1WEERGDR	Q6Y7W6_160
4	0.1128	TFLDKDAQRLS1PIPEEVPK	Q96T23_604
2	0.1127	RPS1DSGPPAER	Q9BST9_106
3	0.1127	AADGGERPLAAS1PPGTVK	O95785_1517
4	0.1125	LLPEGEETLES1DDEKDEHTSKK	Q8N6N3_158
2	0.1125	SAS1VSSISLTK	Q07889_1134
3	0.1124	KEVLAS1PDRLWGSR	Q9C0C2_178
2	0.1124	TCS1LPDLSK	Q96PY6_1052
2	0.1124	SFS1SPENFQR	Q9Y580_136
2	0.1123	QLS1SGVSEIR	P04792_82
3	0.1122	SWQGDGS1PMANGAGAVVHHQR	Q9H201_264
3	0.1122	DSNAPKS1PLTGYVR	Q9NP66_105
2	0.1122	ELPESGIQLGT1PR	Q9UI10_86
3	0.1121	VEEGGRHPS1PCQFTIATPK	O14686_3130
2	0.1121	NSYNNSQAPS1PGLGSK	Q9UHB7_1043
2	0.112	MLQWLATKS1PK	Q96FZ2_295
2	0.1117	IGTEPSTAPAPS1PPAPK	Q6NV74_490
3	0.1117	AAAAAATAPPS1PGPAQPGPR	Q6SPF0_161
2	0.1116	NSPAS1PLKELSGK	O43572_281
3	0.1116	NKS1NEDQSMGNWQIK	P02545_458
3	0.1115	GSYGS1DAEEEEYRQQLSEHSK	Q9UDY2_1159
3	0.1115	SGHHPGETPPLITPGSAQS1	Q14802_87
2	0.1114	AAITETQRKPS1EDEVLNK	Q8NDI1_1058
2	0.1113	RVTQEQGVS1LLEDK	Q13459_1189
2	0.1112	GLGLGANLTEAQALT1PTGPSR	Q92917_216
3	0.1112	TGADTTAAGPLFQQRPYPS1PGAVLR	O60828_247
3	0.1111	RLS1AQGQAISVVGSLSSMSPLEEEAPQAK	Q92797_494
2	0.1111	SPAHPTPLS1R	Q6P4Q7_660
2	0.1111	RQS1MAFSILNTPK	Q14980_2047
3	0.1111	IPGTPGAGGRLS1PENNQVLTK	Q16514_51
3	0.1109	FPSNLEVEASPQASSAEVNAS1PLWNLAHVK	O94864_334
3	0.1109	LHRIET1DEEESCDNAHGDANQPAR	Q96T23_1305
2	0.1108	QLLLQQQQQQQVSGLKS1PK	Q9H334_83
2	0.1106	SESVVSGLDS1PAK	O14578_440
3	0.1105	GFS1FVATGLMEDDGKPR	Q15418_380
4	0.1105	ACRPPGS1PGRAPPPTPAPSGCDPR	O95685_46
3	0.1103	LQRPPS1VDSIIR	Q1MSJ5_901
3	0.1103	QAPAPTVIRDPPSITPAVKS1PLPGPSEEK	Q13112_458
3	0.1102	RDS1FDDRGPSLNPVLDYDHGSR	P43243_188
3	0.1102	EGSVLDILKS1PGFASPK	P49790_614
2	0.1101	NRLS1FNSEGVR	Q15911_571
4	0.11	LLS1VHDFDFEGDSDDSTQPQGHSLHLSSVPEAR	Q9BV36_191
2	0.11	SAT1LSGSATNLASLTAALAK	Q9NQT8_1793
3	0.11	YKDNPFSLGES1FGSR	Q8N6H7_368
3	0.1099	HQQIPLHS1PPSK	Q8NDX5_315
2	0.1099	SQEPS1PVGSR	Q96CP6_267
2	0.1099	LAEETEGPS1DGESAAEKR	Q92766_1475
2	0.1098	AIGSTSKPQES1PK	P18887_241
3	0.1098	LHS1PQTHWK	Q9H8Y5_361
2	0.1098	AATDLERFS1NAEPEPR	Q92599_10
3	0.1098	EGPYSISVLYGDEEVPRS1PFKVK	P21333_1533
2	0.1097	APS1LTDLVK	O15014_1055
2	0.1096	AQQCVS1PSSSLCR	Q8TCN5_195
2	0.1095	FQETEFLS1PPR	P42166_424
3	0.1095	LVINGNPITIFQERDPS1KIK	P04406_83
3	0.1093	GILAADESTGS1IAKR	P04075_39
3	0.1093	GLKEGMNPSYDEYADS1DEDQHDAYLER	Q08945_444
2	0.1092	IVSS1FKTTTSR	Q9Y2I8_136
2	0.1092	HTGPNS1PDTANDGFVR	P31943_104
3	0.109	RLS1KPPFQTNPSPEMVSK	Q4LE39_666
3	0.1089	SKPIPIMPAS1PQKGHAVNLLDVPVPVAR	O00429_616
2	0.1088	NLALSRES1LVV	Q86X29_646
3	0.1088	SRDPGMVRS1PQNQYPAELMR	P33993_121
2	0.1087	ESLKEEDES1DDDNM	P25788_250
2	0.1087	LGSSGLGS1ASSIQAAVR	Q7Z6Z7_3757
4	0.1086	VEEEQEADEEDVS1EEEAESKEGTNKDFPQNAIR	Q9H3N1_247
2	0.1086	SIS1SPNVNR	Q9NQT8_1381
3	0.1085	SLKESEQES1EEEILAQKK	Q9BW71_227
2	0.1084	SVVS1FDKVKEPR	Q15424_604
2	0.1083	SMS1SVTEDKER	O00522_276
3	0.1082	SNSLRRDS1PPPPAR	O96013_104
2	0.1082	ADYDTLS1LR	Q9Y446_180
3	0.1082	RPVVGAVS1VPELTNAQLQAQDYPSPNIMR	Q16825_538
4	0.108	ASAEGPLLGPEAAPSGEGAGSKGEAVLRPGLDAEPELS1PEEQR	Q9BRJ6_59
4	0.1079	AVSYDDTLEDPAPMT1PPPSDMGSVPWKPVIPERK	Q96A73_44
2	0.1079	TVLGS1RELCDSEGK	P0C7T5_615
3	0.1078	SSDRRNS1LEGYSR	Q8NDT2_562
3	0.1075	RLPS1KELPDSSSPVPANNIR	Q9BWT3_708
4	0.1074	HIKEEPLS1EEEPCTSTAIASPEKK	Q9Y2X3_502
2	0.1074	QILIACS1PVSSVR	Q5QJE6_117
3	0.1072	IPSAVSTVS1MQNIHPK	P19634_605
2	0.1072	TISINS1PK	Q9P1Y6_867
2	0.1071	VSDQNS1PVLPK	Q9UPU5_2047
3	0.1071	SSVSHSVLSEMQVIEQETPVS1AK	Q8N6H7_334
4	0.107	HIKEEPLS1EEEPCTSTAIASPEK	Q9Y2X3_502
2	0.107	INS1LTFKK	Q96HP0_1308
3	0.1069	VGDTEKPEPERS1PPNR	Q9NZ63_261
2	0.1069	GSLAEAVGS1PPPAATPTPTPPTR	Q9Y6I3_454
2	0.1068	SFS1EGGER	Q07352_92
3	0.1068	YMLTHQELAS1DGEIETK	Q02241_867
2	0.1068	YLS1FTPPEK	Q13177_141
2	0.1067	MAGNEALS1PTSPFR	Q86WR7_212
3	0.1066	ILQEKLDQPVSAPPS1PR	Q16204_244
3	0.1066	LHYTPPLQS1PIIDNDPLLGQSPWR	Q5TKA1_309
2	0.1066	VHSEAIS1PAPEEK	Q9BY89_749
2	0.1065	MTSERAPS1PSSR	Q9UQ35_2426
3	0.1064	LDDQSEDEALELEGPLITPGSGSIY1SSPGLYSK	Q96AC1_179
2	0.1063	ILQEKLDQPVSAPPS1PR	Q16204_244
2	0.1063	SVSS1YGNIR	Q8N122_722
2	0.1061	TQVLS1PDSLFTAK	P55196_1721
2	0.1061	DTPTS1AGPNSFNK	Q8WW12_142
3	0.1061	IGSLGLGTGEDDDY1VDDFNSTSHR	O95684_337
2	0.106	LLPSVWSESEDGAGS1PPPYR	Q9UIS9_399
2	0.1059	VGDTEKPEPERS1PPNR	Q9NZ63_261
2	0.1059	LSS1MGHQATGTVR	Q8N328_366
2	0.1055	VQEKPDS1PGGSTQIQR	Q13459_1290
3	0.1054	TTTAAGSSHSRPGVPVEGS1PGRNPGV	Q8NE01_700
3	0.1054	IEDVGS1DEEDDSGKDK	P08238_255
2	0.1054	ALEVAEY1LTPVLK	Q9NT62_18
4	0.1053	GITAAFKPTSQHYTNPTSNPVPAS1PINFHPESR	Q6N043_104
4	0.1053	IQFTSLYHKEEAPAS1PLRPLYPQISPLK	P85037_213
3	0.1052	GPVSGTEPEPVY1SMEAADYR	Q14247_446
2	0.1052	TKPLT1PSIGAK	Q14004_588
3	0.1052	RES1LSTSSDLYKR	Q8TB72_587
4	0.1051	LPKPPTDPLGAVFSPPQAS1PPQPSHGLQSCR	O75385_588
3	0.1051	HAPS1PEPAVQGTGVAGVPEESGDAAAIPAKK	P13051_23
2	0.1051	AVPVPNMT1PSGVGR	Q6P996_414
2	0.1051	NAEAVLQS1PGLSGK	Q13045_856
2	0.105	TVS1DNSLSNSR	Q96RU3_296
4	0.1048	YREYS1PPYAPSHQQYPPSHATPLPK	Q9UPT8_159
2	0.1048	TVTY1EDPQAVGGLASALDNR	Q6ZVM7_404
4	0.1048	TTSSTATAQTVPIDSFHNLSFTEQIQQHS1LPR	Q9ULJ7_1222
2	0.1046	LQNAT1PTNFK	Q9NXF1_29
3	0.1046	NFPTITALEWSPSHNLKS1LR	Q9BZH6_626
2	0.1046	RAS1LSCGGPGGQDFAR	O60381_380
2	0.1045	SES1LESPRGER	Q92974_645
3	0.1044	KLS1GDQITLPTTVDYSSVPK	O00559_36
2	0.1044	SFNMMS1PTGDNSELLAEIK	B1AK53_647
2	0.1041	VYNLLT1PDSK	Q9UHF7_751
3	0.1041	SGGGLHSVAEGVRLS1PEPGR	Q9NWK9_25
3	0.1041	HLPS1PPLTQEVDLHSIAGPPVPPR	Q07889_1275
3	0.1041	NIILEEGKEILVGDVGQTVDDPY1ATFVK	P23528_68
3	0.1041	YQDEVFGGFVTEPQEES1EEEVEEPEER	Q13283_149
4	0.1039	AIPGDQHPES1PVHTEPMGIQGR	Q14676_793
4	0.1039	AYSQEEITQGFEETGDTLY1APYSTHFQLQNQPPQK	Q8NFJ5_317
3	0.1039	EATSSCPPKS1PLGETR	Q96JZ2_194
2	0.1039	SEVQQPVHPKPLS1PDSR	Q9UHB6_362
3	0.1038	VNLEESSGVENS1PAGARPK	Q8WVM8_303
3	0.1037	QHEAPSNRPLNELLTPQGPS1PR	P10398_186
4	0.1037	LLKEGEEPTVYS1DEEEPKDESAR	O00264_181
3	0.1036	ILIVTQT1PHYMR	Q6PKG0_649
2	0.1036	AIS1SDMFFGR	Q8N6H7_432
3	0.1036	DMSPLSETEMALGKDVT1PPPETEVVLIK	P27816_521
3	0.1034	IILDLISES1PIKGR	P61978_216
3	0.1033	NLQPLMRS1PISR	Q7Z6E9_360
2	0.1032	AAAGEEETAAAGS1PGRK	Q9NS37_50
2	0.1031	KDS1ISEDEMVLR	Q8N5D0_511
2	0.103	TLS1SSAQEDIIR	Q9H788_315
3	0.103	TGTLQDLIQHGS1PINNECHPSLER	Q5VWN6_1025
2	0.103	LPGPPPAS1PIPTEGPR	Q9H6A9_1909
2	0.1028	SSGHSSSELS1PDAVEK	Q9UQ35_1387
2	0.1027	LLS1GSESSSK	Q5BKY9_82
2	0.1027	LNS1PTTTSQIMAR	Q9UBP5_39
4	0.1026	LLRQS1PPLPGREEEPGLGDSGIQSTPGSGHAPR	Q9C0B5_554
2	0.1025	VFLQGPAPVGT1PSFNR	Q8IWZ3_2323
3	0.1025	SAGGRPGSGPQLGTGRGT1LR	O14908_242
2	0.1024	FYCDY1CDTYLTHDSPSVR	P09234_8
2	0.1024	ISKLEVTEIVKPS1PK	Q7Z6E9_1179
3	0.1022	AQRHS1DSSLEEK	Q5VV41_6
4	0.1021	LELQSLEAAEIEPEAQAQRS1PRPTGSDLLPGAPILSLR	Q8N1F8_599
3	0.1021	GEVPGGSAHYGGPS1PEKK	O94762_727
2	0.102	FFTT1PSK	O76021_465
3	0.1019	CENTPLIGRES1PPPSYTSSMR	Q9C0H2_496
3	0.1019	RS1YDVPPPPMEPDHPFYSNISK	P18669_118
4	0.1018	RRLS1NLPTVDPIAVCHELYNTIR	Q86U86_39
2	0.1018	TGSPGS1PGAGGVQSTAK	O43237_446
4	0.1017	KRPPS1DIHDSDGSSSSSHQSLK	O43665_16
5	0.1017	LIRPEYAWIVQPVSGAVYDRPGAS1PKR	Q12769_1157
4	0.1016	DHSSQS1EEEVVEGEKEVEALKK	O60238_120
4	0.1016	LIRPEYAWIVQPVSGAVYDRPGAS1PK	Q12769_1157
4	0.1015	MEFDLGAALEPTSQKPGVGAGHGGDPKLS1PHKVQGR	Q9GZP8_29
2	0.1012	EPAITSQNS1PEAR	P23193_100
3	0.1012	KDPSGASNPSADS1PLHR	P55317_307
2	0.1012	SNS1MLELAPK	Q9P2M7_149
3	0.1011	LERLDS1KTDPASNTK	Q15596_771
2	0.1011	TQS1LSALPK	Q96RK0_173
2	0.1011	QAS1VHDSGEEGEA	Q8TE77_649
3	0.101	FYS1DSHHLKR	Q92576_1925
3	0.1009	SFDTVIGAGT1PPGLAEPLLVVRPK	Q9H6A9_370
3	0.1008	FIVLNSLNQNAKPEGPEQAELGRLS1PR	P41182_404
4	0.1006	MGPSGGEGMEPERRDS1QDGSSYR	Q14847_146
2	0.1005	DKRPLS1GPDVGTPQPAGLASGAK	O96013_181
2	0.1005	ASGLLKS1PASLK	P51957_340
4	0.1005	DDTSRYDERPGPS1PLPHR	P08621_226
2	0.1005	KFS1NSLK	Q9BV36_552
2	0.1005	TPS1FLKK	Q9UEY8_693
4	0.1004	LPEEWSQWLGGSSWPGYVRPLPPAAIES1PAVAAPAYSR	P04792_65
3	0.1004	VEVAAPAHRGT1PDTDLEVQR	P0C7T5_330
3	0.1003	HQQQLLAS1PGSSTVDNK	Q9C0E2_521
3	0.1003	SVTDY1DFAPFLNNSPQQNPAAQIPAR	Q9UM54_1146
2	0.1003	LY1HSLGPVTR	Q86X27_420
2	0.1003	GTDDS1PKDSQEDLQER	Q969E4_121
3	0.1002	AEEGKS1PFRESSGDGMK	O15014_758
2	0.1002	Y1SSGGNFETPSK	Q16625_368
2	0.1002	TDSREDEIS1PPPPNPVVK	P10644_83
3	0.1001	HTVVHT1REKPHACR	B2RXF5_385
2	0.1	SVS1LSMR	O60238_166
2	0.0998	SSSHLS1PSEEVR	Q5VWN6_1172
2	0.0998	AALHTTPDS1PAAQLER	A6NFI3_10
2	0.0997	DSNAPKS1PLTGYVR	Q9NP66_105
2	0.0997	CAPSAGS1PAAAVGR	Q7L2J0_60
2	0.0996	SSTVAS1LDTDSTK	O14713_41
4	0.0994	GREDVSNFDDEFTSEAPILT1PPREPR	Q16513_958
2	0.0993	MENGAVY1SPTTEEDPGPAR	Q9NX76_7
4	0.0993	KTQPSMVSNPGSCSDPQPS1PEMKPHSYLDAIR	Q9H000_139
4	0.0993	VSHYIINSSGPRPPVPPS1PAQPPPGVSPSR	P46108_74
3	0.0993	ESLCDS1PHQNLSRPLLENK	O15042_67
2	0.0992	TPTVPDS1PGYMGPTR	Q765P7_601
2	0.0991	SHILEDDENS1VDISMLK	O75717_383
2	0.0991	CSAS1PPLRR	P46013_827
2	0.0991	DMLGSLRDS1ALFVK	Q9H3Q1_109
3	0.099	VKS1PVSLTAHSLIGASPK	P28749_749
3	0.099	FQSCLSPEEPAPES1PQVPEAPGGSAV	Q99576_122
3	0.0989	LPPYPYSSPSLVLPTQPHT1PK	Q53ET0_501
4	0.0989	NNS1GEAGGAATQELFCSACDQLFLSPHQLQQHLR	Q6ZN55_298
2	0.0988	RPHS1PEKAFSSNPVVR	Q53F19_500
2	0.0988	TATPPGYKPGS1PPSFR	P54259_661
2	0.0988	NEEENIY1SVPHDSTQGK	Q9NRY4_1105
2	0.0987	TAS1FSESR	P53396_455
3	0.0987	GFGFVTFSSMAEVDAAMAARPHS1IDGR	P22626_85
2	0.0987	TVTY1EDPQAVGGLASALDNRK	Q6ZVM7_404
3	0.0986	AVAS1PEATVSQTDENKAR	Q641Q2_498
2	0.0986	AYT1PVVVTQWYR	Q9UQ88_583
2	0.0985	SLS1PFRR	Q12802_1559
2	0.0985	YVPPSSTDRSPY1EK	P15941_1229
2	0.0985	TFLDKDAQRLS1PIPEEVPK	Q96T23_604
4	0.0985	SPGLMSEDSNLHY1ADIQVCSRPHAR	Q96A22_78
3	0.0985	EATNTTSEPSAPSQDLLDLS1PSPR	O75674_321
2	0.0984	NPSDSAVHS1PFTKR	Q14157_416
3	0.0982	AMTVEKAS1PVGDGNFR	Q86YS7_852
3	0.0981	YGQFSGLNPGGRPIT1PPR	P62136_320
2	0.0981	SFS1KEVEER	Q04637_1187
3	0.0981	YSPKT1PPRWAEDQNSLLK	P49792_799
3	0.0981	TNNNQILEVKS1PIKQSK	P42568_483
3	0.0981	LDPPPS1PHSNR	Q96P47_538
3	0.0979	CVS1VQTDPTDEIPTKK	P18583_94
2	0.0979	SLS1SGSNFCSEQK	O95243_318
2	0.0976	HSS1ETFSSTPSATR	P35568_1101
3	0.0974	KADTTTPTPTAILAPGS1PASPPGSLEPK	P25440_298
2	0.0974	AFMES1PKQILDSAASLTGSK	P46013_1679
3	0.0973	TKECS1VEKGTGDSLR	Q05519_456
3	0.0972	AANQVEETLHTHLPQT1PETNFR	Q5VZL5_217
2	0.0972	RRDEDMLYS1PELAQR	Q9Y2W2_237
[truncated: 4,890 more rows]

## Sheet: Bio2_MaxQuant_result
PP.Charge	MaxQuant_localization_probability	MaxQuant_Peptide	Maxquant_proteinsite
3	1	AAAAAAGPSPGSGPGDS1PEGPEGEAPER	Q9UID3_18
2	1	VSNLQVS1PK	O00443_259
2	1	VTNDIS1PESSPGVGR	Q15154_65
2	1	VTLSDAILPS1AQCAERIR	Q674R7_268
2	1	VT1GVITQGAKR	O43854_227
3	1	VTAGWPSEPGQGDLNPES1PAALGQDLLEPR	Q92766_1653
3	1	VSVGAPDLSLEASEGS1IKLPK	Q09666_5400
2	1	VSSPLPS1PSAMTDAANSQAAAK	Q8WXI9_338
2	1	VSSGVY1EPVVIESH	Q5T9C2_376
2	1	VSMPDVELNLKS1PK	Q09666_3426
2	1	VVGGS1LRGAQAASPAK	P18031_378
3	1	VSMPDVELNLKS1PK	Q09666_3426
2	1	VS1LQALEAEAEAGAETEAMLQR	Q9P206_215
3	1	VS1LQALEAEAEAGAETEAMLQR	Q9P206_215
3	1	VS1LERLDLDLTADSQPPVFK	Q13263_489
2	1	VS1LERLDLDLTADSQPPVFK	Q13263_489
3	1	VSHYIINSSGPRPPVPPS1PAQPPPGVSPSR	P46108_74
3	1	VSGTLDT1PEKTVDSQGPTPVCTPTFLER	Q9BYG3_223
2	1	VTQHES1DNENEIQIQNK	Q5VZL5_122
3	1	VVLHDGDPNEPVSDY1INANIIMPEFETK	Q06124_304
2	1	VSDQNS1PVLPK	Q9UPU5_2047
3	1	VYEHTSRFS1PK	P46100_316
4	1	WDEQTSNTKGDDDEES1DEEAVKK	O43395_619
3	1	WDEQTSNTKGDDDEES1DEEAVKK	O43395_619
2	1	WAELLS1PLDESR	Q9H6K5_1310
3	1	VYT1HEVVTLWYR	P06493_161
2	1	VYT1HEVVTLWYR	P06493_161
2	1	VYNLLT1PDSK	Q9UHF7_751
3	1	VYFQS1PPGAAGEGPGGADDEGPVRR	Q96C90_32
4	1	VYEDSGIPLPAES1PKKGPK	Q8IXM2_96
2	1	VVPSFLPVDQGGS1LVGR	Q14126_680
3	1	VYEDSGIPLPAES1PKKGPK	Q8IXM2_96
2	1	VYEDSGIPLPAES1PKKGPK	Q8IXM2_96
2	1	VVY1SAPR	O15551_198
2	1	VVYAFS1PK	A7KAX9_892
2	1	VVVS1PTKK	P19338_67
3	1	VVS1PTKEQVSDTEDKQR	O60303_453
2	1	VVPS1PLQFCAATPK	Q9Y2F5_1712
3	1	VSEEAESQQQWDTSKGEQVSQNGLPAEQGS1PR	Q01082_2138
2	1	VSAQY1LSEIEMAK	O75955_203
2	1	WDTGENPIY1K	P05556_783
2	1	VLT1PPQAAGDGILATTANQR	Q96QT6_671
2	1	VNLS1PNRNQSAK	P35568_1078
3	1	VNLEESSGVENS1PAGARPK	Q8WVM8_303
2	1	VNLEESSGVENS1PAGARPK	Q8WVM8_303
3	1	VNFSEEGET1EEDDQDSSHSSVTTVK	Q5JTV8_220
3	1	VNFS1EEGETEEDDQDSSHSSVTTVK	Q5JTV8_215
3	1	VMLGET1NPADSKPGTIR	P22392_94
2	1	VMLGET1NPADSKPGTIR	P22392_94
2	1	VLS1PTAAKPSPFEGK	Q96QC0_313
4	1	VPAAFPTKVPVPGPGS1GGNGPEREGPEEPGLAK	Q6ZRV2_647
3	1	VLS1PPKLNEVSSDANR	Q9H6Z4_333
2	1	VLS1PLMSR	P06401_162
4	1	VLSCGLKDFCVHGGAGGGAGSSGGSSSQTPSTDPFPGS1PAIPAEK	Q6P9B9_279
3	1	VLPPPAGYVPIRT1PAR	O75533_426
2	1	VLPITVPKS1PAFALK	Q9ULW0_486
2	1	VLGS1EGEEEDEALSPAK	P18858_66
2	1	VLGSEGEEEDEALS1PAK	P18858_76
3	1	VNVTVDYIRPAS1PATETVPAFSER	Q7KZF4_426
3	1	VPEEAAQDRPMS1PGDCPPETTETPK	P13994_332
2	1	VRS1LETENR	P05783_100
2	1	VPS1VESLFR	Q13439_71
4	1	VRPGS1ALAAAVAPPEPAEPVRDVSWDEK	Q7Z2K8_895
3	1	VRPGS1ALAAAVAPPEPAEPVRDVSWDEK	Q7Z2K8_895
2	1	VRLGS1EIRDSVV	Q9NPR2_830
3	1	VQTLSNQPLLKS1PAPPLLHVAALGQK	Q8N163_124
4	1	VQTLSNQPLLKS1PAPPLLHVAALGQK	Q8N163_124
2	1	VQIS1PDSGGLPER	Q92945_181
2	1	VQEKPDS1PGGSTQIQR	Q13459_1290
2	1	VPS1PGMEEAGCSR	Q96RL1_653
3	1	VPGGS1PLGVSLVYSDKK	Q96RK0_721
2	1	VPSEGAY1DIILPR	Q9NQ84_387
2	1	VPQT1PLHTSR	P49137_334
2	1	VPPS1PDDLPSR	Q8IYJ3_392
2	1	VPLS1PLSLLAGPADAR	Q53ET0_433
3	1	VPLAPITDPQQLQLS1PLK	P31350_20
2	1	VPLAPITDPQQLQLS1PLK	P31350_20
3	1	VPGQGLENRGEPPTPPS1PAPAPAVAPGGSSESSSGR	Q96RK0_1294
4	1	WDKDDFES1EEEDVKSTQPISSVGKPASVIK	Q7Z6E9_1328
2	1	WLDDLLAS1PPPSGGGAR	Q9C0C2_691
2	1	AALAPAKES1PR	Q13428_906
2	1	YVDEENS1DGETSNHR	Q8N9T8_136
3	1	AAAAAAEAGDIPIY1ICHQEPR	P30988_441
2	1	AAAAAAEAGDIPIY1ICHQEPR	P30988_441
3	1	YVDEENS1DGETSNHR	Q8N9T8_136
3	1	YTPPTQPPIS1PPYQEACTLKR	Q9UET6_271
3	1	YTGEEDGAGGHS1PAPPQTEECLR	O94762_815
3	1	YTEFY1HVPTHSDASK	Q96HC4_251
2	1	YSVLNNDDYFADVS1PLR	Q1ED39_42
2	1	YSPTS1PTYSPTTPK	P24928_1878
2	1	YRS1PYSGPK	Q14498_97
3	1	YRS1PEPDPYLSYR	P49761_157
3	1	AAAVAAAGAGEPQS1PDELLPK	Q9NS69_15
3	1	YQT1QPVTLGEVEQVQSGK	O95425_852
2	1	AAGGAPS1PPPPVRR	Q4KMP7_678
2	1	AAGPAS1PPEEDPER	Q96KM6_409
3	1	AAGGAPS1PPPPVRR	Q4KMP7_678
2	1	AADVFMCS1PR	Q9HAP2_9
2	1	AAAVAAAGAGEPQS1PDELLPK	Q9NS69_15
4	1	YREYS1PPYAPSHQQYPPSHATPLPK	Q9UPT8_159
2	1	YQT1QPVTLGEVEQVQSGK	O95425_852
3	1	WPRT1PKEEAQSLEDLAGFK	P46013_1091
2	1	YEAVS1PERLELER	Q92585_45
3	1	Y1GQFSGLNPGGRPITPPR	P62136_306
3	1	YGQFSGLNPGGRPIT1PPR	P62136_320
3	1	YGLQDS1DEEEEEHPSK	P52948_888
2	1	YGLQDS1DEEEEEHPSK	P52948_888
3	1	YGLFKEENPY1AR	P53801_174
3	1	Y1FPLTASEVLSMRPR	Q92625_427
2	1	YFDS1GDYNMAK	O43768_67
3	1	YDEDAKRPY1FTVDEAEAR	Q15223_468
2	1	Y1HELPTLEER	Q92692_454
3	1	YCRPESQEHPEADPGSAAPY1LK	P40763_705
3	1	YCRPESQEHPEADPGS1AAPYLK	P40763_701
2	1	Y1ATPQVIQAPGPR	Q07912_827
2	1	Y1ATLPNIMK	P38117_192
4	1	YAINPHLTEDQRFPQLRLS1QK	Q9ULX3_352
2	1	YADEEIPRS1PFK	O75369_1505
3	1	YADEEIPRS1PFK	O75369_1505
3	1	YGS1PPQRDPNWNGER	O15234_265
3	1	YHGHS1MSDPGVSYR	P08559_293
4	1	YQQPFEDFRIS1QEHLADHFDSR	P19174_1263
2	1	YLS1FHFK	P53004_230
3	1	YQEY1IPVQTGAHADLNPFYQK	Q7Z478_811
3	1	YQDEVFGGFVTEPQEES1EEEVEEPEER	Q13283_149
3	1	YNSHSLENES1IKR	Q13496_18
2	1	YMSQMS1VPEQAELEK	Q15154_93
3	1	YMLTHQELAS1DGEIETK	Q02241_867
2	1	YMLTHQELAS1DGEIETK	Q02241_867
2	1	YLS1FTPPEK	Q13177_141
4	1	YLQAHTQSVYNYHLS1PR	P50548_327
3	1	YIEIDS1DEEPRGELLSLR	Q9NVU7_585
3	1	YLQAHTQSVYNYHLS1PR	P50548_327
2	1	YLMAS1DPNLQVLGAAYIQHK	Q9Y446_331
3	1	YLMAS1DPNLQVLGAAYIQHK	Q9Y446_331
2	1	YLERGES1IEPLDPSEK	P21860_686
3	1	YLCEGTES1PYQTGQLHPAIR	Q15262_856
3	1	YIKENS1PCVTPVSTATHSLSR	Q08999_413
3	1	YIES1PDVEKEVKR	Q15545_159
2	1	VLEY1EMTQFDR	Q9ULJ7_1299
2	1	VLDDVSIRS1PETK	Q12830_1300
3	1	VKVDGPRS1PSYGR	Q07955_199
2	1	TPTVPDS1PGYMGPTR	Q765P7_601
2	1	TQMAEVLPS1PR	P11388_1213
3	1	TQLWASEPGT1PPLPTSLPSQNPILK	Q9BXP5_544
3	1	TQAPPT1PDKVQMTWTR	Q9Y666_973
3	1	TPVS1PVKFSPGDFWGR	P23443_447
2	1	TPVS1PVKFSPGDFWGR	P23443_447
2	1	TPVSGSLKS1PVPR	Q8NI27_1393
3	1	TPVLPAGPPTTDPWALNS1PHHK	Q9H201_393
2	1	TPTS1PLK	O60264_116
2	1	TSDDEVGS1PKEESR	Q6ULP2_382
2	1	TPT1PEPAEVETR	Q9UHY1_433
4	1	TPTHQPPKPGS1PGRPACPLSNLLLQSYEER	Q96F63_212
2	1	TPS1SEEISPTKFPGLYR	Q15311_29
4	1	TPSPKEEDEEPES1PPEKK	Q9H1E3_214
2	1	TPSPKEEDEEPES1PPEKK	Q9H1E3_214
3	1	TPSPKEEDEEPES1PPEKK	Q9H1E3_214
2	1	TPS1PGPVESK	Q5T0W9_869
2	1	TQPDVMS1QNAR	Q96Q15_3556
2	1	TSDIFGS1PVTATSR	Q9H910_97
2	1	TPQS1PAPCVLLR	Q9Y613_498
2	1	TTHLAGALS1PGEAWPFESV	Q9Y3X0_521
3	1	TTQRS1REDLSALTR	O95049_591
2	1	TTPPTQKPPS1PPMSGK	Q9NYB9_183
3	1	TTPES1PPYSSGSYDSIKTEVSGCPEDLTVGR	Q96MY1_130
2	1	TTPATGEQS1PGAR	O00308_211
4	1	TTIPHALLTWRPNSGETAPPPPS1PVSEKPLDTISQK	Q9Y6D6_1555
3	1	TTIPEEEEEEEEAAGVVVEEELFHQQGT1PR	P20700_575
2	1	TTIFS1PEGR	P25789_13
3	1	TTEVPRLDS1MKPLEK	Q96P48_729
4	1	TSDRPPDPLEPPSLPAERPGPPT1PAAAHSIPYNSCR	Q7Z434_121
2	1	TSS1VVTLEVAK	P55196_1083
2	1	TSSGDPPS1PLVK	Q99618_87
2	1	TSQVGAASAPAKES1PR	Q13428_381
3	1	TSQVGAASAPAKES1PR	Q13428_381
3	1	TSPLKDNPS1PEPQLDDIKR	Q96JC9_165
4	1	TSPADGKPRLS1LHEEEGSSGSEQKQGEGFK	Q12955_4342
3	1	TSEIEPKNS1PEDLGLSLTGDSCK	Q12888_500
2	1	TPS1FLKK	Q9UEY8_693
3	1	TPQKEESDVPQWSSQFLQKS1PLPTK	Q96FZ2_322
3	1	VKS1PVSLTAHSLIGASPK	P28749_749
2	1	TLS1DESLCSGR	O60292_1544
3	1	TMIIS1PERLDPFADGGKTPDPK	O75533_129
3	1	TMFAQVES1DDEEAKNEPEWK	Q9NW82_638
2	1	TLTDEVNS1PDSDRR	Q8TAQ2_283
2	1	TLS1PTPSAEGYQDVR	O14639_431
2	1	TLS1MDKGF	P17858_775
3	1	TLSEYARPHVMS1PGNR	P54259_896
2	1	TLSEVDY1APAGPAR	O15357_1135
2	1	TLS1DESIYNSQR	O43166_1585
2	1	TNLSGRQS1PSFK	Q6IN85_741
2	1	TLSASTQDLS1PH	Q6P597_502
2	1	TLS1ADASVNTLPVVVSR	Q92615_568
2	1	TLIPS1PPPRPK	Q9NZ52_159
4	1	TLHCEGTEINS1DDEQESKEVEETATAK	Q9BPX3_674
3	1	TLHCEGTEINS1DDEQESKEVEETATAK	Q9BPX3_674
3	1	TLHADPGDDPGT1PSPSPEVIR	Q9P107_660
2	1	TLGT1PTQPGSTPR	Q8NFH5_273
2	1	TMS1VSDFNYSR	Q96RT1_1158
3	1	TNS1MGSATGPLPGTKVEPTVLDR	O15014_467
2	1	TPQEAIMDGTEIAVS1PR	Q06587_38
2	1	TPHDILEDINAS1PEMR	Q9Y6Q9_214
3	1	TPQEAIMDGTEIAVS1PR	Q06587_38
2	1	TPQAPAS1ANLVGPR	Q9UQ35_2335
2	1	TPPGPCCS1PGVGWAQR	Q2VPK5_435
2	1	TPLSQS1MSVLPTSKPEK	Q6WKZ4_234
2	1	TPLGAS1LDEQSSSTLK	P28290_92
2	1	TPIS1PLK	Q9NQW6_323
3	1	TPHDILEDINAS1PEMR	Q9Y6Q9_214
3	1	TPGHPPPPEIPSELGACDFEKPES1PR	Q92538_1773
2	1	TNSMSSSGLGS1PNR	Q9NZN8_165
3	1	TPESQPDT1PPGTPLVSQDEKR	Q96T60_118
3	1	TPDSEDKLFS1PVIAR	Q5VZ89_1225
2	1	TPDSEDKLFS1PVIAR	Q5VZ89_1225
2	1	TPAPPEPGS1PAPGEGPSGR	P0C1Z6_180
2	1	TPAAPAS1PAAVPSEGSGGSTTGWR	P07199_156
3	1	TPAAAAAMNLAS1PR	Q9UQ35_2272
2	1	TPAAAAAMNLAS1PR	Q9UQ35_2272
3	1	TTQSMQDFPVVDS1EEEAEEEFQKELSQWR	Q9UBB9_210
3	1	TTS1FAESCKPVQQPSAFGSMK	P49841_9
2	1	TTS1QCKSEPPLLR	Q9NWZ5_63
3	1	VDYSVWDHIEVS1DDEDETHPNIDTASLFR	Q16543_13
4	1	VERVPKS1PEHSAEPIR	Q9ULH0_1555
3	1	VENSPQVDGS1PPGLEGLLGGIGEK	Q8WVB6_871
4	1	VEMGTSSQNDVDMSWIPQETLNQINKAS1PR	P43307_268
3	1	VEMGTSSQNDVDMSWIPQETLNQINKAS1PR	P43307_268
3	1	VEHS1PGPPPVDKQCQEGLSENSAYR	Q9H869_724
3	1	VEEGGRHPS1PCQFTIATPK	O14686_3130
4	1	VEEEQEADEEDVS1EEEAESKEGTNKDFPQNAIR	Q9H3N1_247
3	1	VDSPSHGLVTSSLCIPS1PAR	Q9UER7_702
2	1	VFDKDGNGY1ISAAELR	P0DP25_100
3	1	VDSGTEKPGLVAPES1PVRK	O15021_1779
3	1	VDQSAVGFEY1QGKTEK	Q14247_141
2	1	VDQSAVGFEY1QGKTEK	Q14247_141
4	1	VDNQPEELVRS1AEDVSTVPTQPDNPFSHPDK	Q9HCH5_535
3	1	VCAKPWAPDMTLPGIS1PPPEK	Q96FF9_209
3	1	VAYHPYPEDY1GDIEIGSHR	Q9Y4H2_632
2	1	VAT1PLPDPMASR	Q14126_922
3	1	VFDKDGNGY1ISAAELR	P0DP25_100
3	1	VFLTDTDPNENFS1AQGEDEWPPLRK	Q6P1M3_480
3	1	TTTAAGSSHSRPGVPVEGS1PGRNPGV	Q8NE01_700
4	1	VIPAKS1PPPPTHSTQLGAPSR	Q14814_251
2	1	VKLNFDMTAS1PK	Q9ULU4_406
3	1	VKAS1PITNDGEDEFVPSDGLDKDEYTFSPGK	Q02880_1400
2	1	VIY1SQPSAR	Q9Y624_280
2	1	VISGTTLGYLS1PK	Q9NUL3_440
4	1	VIQPHGGGSNPLEGTQHLQDVPY1VMVR	Q14126_1013
3	1	VIQPHGGGSNPLEGTQHLQDVPY1VMVR	Q14126_1013
3	1	VIPAKS1PPPPTHSTQLGAPSR	Q14814_251
2	1	VHSEAIS1PAPEEK	Q9BY89_749
3	1	VGDGDLS1AEEIPENEVSLRR	Q14684_245
2	1	VGS1PLTLTDAQTR	Q99569_314
3	1	VGMADANS1PPKPLSKPR	P26358_127
2	1	VGGS1DEEASGIPSR	Q9NQ55_359
4	1	VGEDEDGS1DEEVVHNEDIHFEPIVSLPEVEVK	P49792_2900
2	1	VGDTEKPEPERS1PPNR	Q9NZ63_261
3	1	VGDTEKPEPERS1PPNR	Q9NZ63_261
2	1	VGDSTPVSEKPVSAAVDANASES1P	Q9H8Y8_451
3	1	VAS1ETHSEGSEYEELPKR	Q5JSZ5_1132
3	1	VAMYKEPS1LHDLTEFSR	Q92913_208
4	1	VAMREPEHS1PVPGGLQPQILHYR	P15822_1000
3	1	TVLGS1RELCDSEGK	P0C7T5_615
3	1	TVSGPGTPEPRPAT1PGASSVEQLRK	Q9H3U1_15
2	1	TVS1FEALPIMR	O15084_1011
2	1	TVS1DNSLSNSR	Q96RU3_296
3	1	TVQPVAMGPDGLPVDASSVSNNYIQT1LGR	O60716_177
2	1	TVNSTRET1PPK	Q5SSJ5_51
3	1	TVLPTVPES1PEEEVKASQLSVQQNK	O75152_108
2	1	TVLGS1RELCDSEGK	P0C7T5_615
3	1	TVIRLPSGSGAAS1PTGSAVDIR	Q09666_216
2	1	VALS1DDETKETENMR	Q15054_307
2	1	TVIIEQSWGS1PK	P10809_70
3	1	TVHDMEQFGQQQYDIY1ER	Q99569_372
2	1	TVFPGAVPVLPAS1PPPK	Q9UBC2_229
2	1	TVEVAEGEAVRT1PQSVTAK	Q86UE4_143
2	1	TVART1PLGQR	Q9UQ35_1531
2	1	TVANLLSGKS1PR	Q13428_156
2	1	TTWGDGGENS1PCNVVSK	O00161_110
4	1	TVSLGAGAKDELHIVEAEAMNYEGS1PIKVTLATLK	P06748_70
2	1	TVS1PPIRK	Q9UHB6_609
2	1	TWT1LCGTPEYLAPEIILSK	P22694_198
3	1	TYEQIKVDENENCSSLGS1PSEPPQTLDLVR	Q96P16_156
3	1	VALS1DDETKETENMR	Q15054_307
3	1	VAGPADAPMDS1GAEEEKAGAATVK	Q8TEK3_374
3	1	VAEDLESEGLMAEEVQAVQQQEVY1GMMPR	Q13813_1176
2	1	VADLTEQYNEQY1GAVR	Q9BWF3_194
2	1	VAASPKS1PTAALNESLVECPK	Q53EZ4_428
2	1	VAASMPLS1PGGQMEEVAGAVK	Q9UMN6_821
3	1	VAASMPLS1PGGQMEEVAGAVK	Q9UMN6_821
2	1	TYT1HEVVTLWYR	P24941_160
3	1	TYS1IDGPNASRPQSARPSINEIPER	Q96RT1_1133
4	1	TYS1IDGPNASRPQSARPSINEIPER	Q96RT1_1133
2	1	TYS1GPMNK	Q8WVV4_56
2	1	TYS1FTSAMSR	Q2PPJ7_486
3	1	TYS1ECEDGTYSPEISWHHR	P48651_417
2	1	TYS1DEANQMR	Q9BXF6_307
2	1	TYQVTPMT1PR	Q15398_329
3	1	NSCNVLHPQS1PNNSNR	Q7Z333_1663
2	1	AS1GVQVADEVCR	P60981_3
3	1	ARS1PPQPLGELKR	Q96FF7_91
3	1	AS1PPPQGPLPGPPGALHR	Q96G74_64
2	1	AVPPVS1PELR	Q96JM3_416
2	1	AVPPGNDPVS1PAMVR	O94966_244
2	1	AVNRVS1AIR	Q9BTT6_456
2	1	AVDGY1VKPQIK	P42229_694
2	1	AS1LADALPLHIAPR	Q8ND25_123
2	1	ARS1APPMEGAR	Q86YD1_53
2	1	APS1PEPAAPR	P20749_41
2	1	AQAS1PPRPER	Q9UIL8_5
3	1	APS1PRPGPGPLR	Q8WUF5_158
2	1	APS1PRPGPGPLR	Q8WUF5_158
3	1	AQLEPVAS1PAKKPK	Q15149_1435
2	1	APRIS1GEDR	Q06546_303
3	1	APKIS1IPDVDLDLKGPK	Q09666_4850
2	1	APGS1PAAPR	Q9NQX5_229
3	1	APDVDVNIAGPDAALKVDVKS1PK	Q09666_5077
2	1	APDMS1PQR	Q8NC74_210
3	1	ARS1APPMEGAR	Q86YD1_53
3	1	AQQELVPPQQQAS1PPQLPK	O15027_1069
3	1	AQS1PGAVEEILDRENKR	Q9NYM9_9
2	1	AQQELVPPQQQAS1PPQLPK	O15027_1069
2	1	DLAVPAALT1PR	Q8TEM1_1844
4	1	DLLHPS1PEEEKRK	P42677_11
3	1	DLLHPS1PEEEKRK	P42677_11
2	1	DLLHPS1PEEEKRK	P42677_11
3	1	DLEAAGAERS1PCPEAAAPPPGPR	Q7Z2K8_776
2	1	DKS1PGRPLER	O14578_1971
2	1	DIS1FHLQK	Q8N5C7_153
2	1	DIIRQPS1EEEIIK	Q15121_116
2	1	DLPDGHAAS1PR	Q9P1Y5_334
2	1	DGKFS1PIQEK	O43683_655
2	1	DLS1PQHMVVR	P49590_67
2	1	DLVQPDKPAS1PK	Q6PJT7_515
3	1	DLVAQAPLKPKT1PR	O94776_534
2	1	DLS1LEEIQK	P16949_46
3	1	DLPDGHAAS1PR	Q9P1Y5_334
3	1	DGEMDRNFDT1LDLPK	O00192_642
2	1	AVPVES1PVQKV	Q8TB61_427
2	1	CIACQAAKLS1PR	P49790_687
2	1	AY1DHLFK	P51153_5
3	1	AVVVS1PKEENKAAEPPPPK	O75909_340
3	1	CLS1DPGPHPEPGEGEPFFPK	P19634_796
2	1	DAGGPRPES1PVPAGR	Q9BVG9_16
2	1	DELPQS1PGLIHGR	Q9HCH5_344
3	1	DAGGPRPES1PVPAGR	Q9BVG9_16
2	1	CLVAGLLS1PR	Q8WYP5_528
2	1	CLS1DPGPHPEPGEGEPFFPK	P19634_796
2	1	APAPVVLGS1PVVLGPPVGQAR	Q6ZN55_164
2	1	AEEDEILNRS1PR	P27824_583
2	1	AEEPPS1PPVPK	Q96JK2_794
2	1	AELKLS1R	Q92625_620
3	1	AEEDEILNRS1PR	P27824_583
2	1	AENVVEPGPPS1AK	Q09472_12
2	1	AFLAELEQNS1PK	Q9UPN3_4521
2	1	AFS1QVQCLDDNHVNWR	A6ND36_4
3	1	AFS1QVQCLDDNHVNWR	A6ND36_4
3	1	AFQGPGHQAPHVHY1AR	P21860_1307
4	1	AFQGPGHQAPHVHY1AR	P21860_1307
2	1	AES1QLNCLDEAHVNEK	Q8NEG4_4
3	1	AES1PEEVACRKEEEER	Q7Z6Z7_1395
2	1	AES1PDLR	Q6UN15_304
2	1	ANY1LEDR	O00186_521
2	1	AAVGQES1PGGLEAGNAK	Q29RF7_1305
3	1	ADVVPQQADPEFPRAS1PR	Q5T5Y3_563
2	1	ADVVPQQADPEFPRAS1PR	Q5T5Y3_563
2	1	ADEDLIFRLEGVDGGQS1PR	O00418_18
3	1	ACPGPPPPS1PEPLAR	Q9HB09_273
2	1	AEAEAEAGS1PRPDPR	P58107_4645
2	1	AAS1ALLLR	Q9H1K1_14
3	1	AAPAQVRPPS1PGNIRPVK	Q14244_365
2	1	AALLKAS1PK	P50914_139
3	1	AEAEAEAGS1PRPDPR	P58107_4645
2	1	AEDEPDAKS1PK	P48382_10
2	1	AEAEAGS1PRPDPR	P58107_2508
2	1	ALMGS1PQLVAAVVR	P14923_182
2	1	ALPQT1PRPR	Q9UQ35_1492
4	1	ALPQNDDHY1VMQEHRK	Q07912_284
2	1	ALPPLPRPPT1PK	Q8N6T7_294
3	1	ALPAAHIPAPPHEGS1PR	P17029_208
3	1	ALES1PERPFLAILGGAK	P00558_203
2	1	ALES1PERPFLAILGGAK	P00558_203
2	1	ALS1PAELR	Q14160_1486
3	1	AFVDRT1PPPAAVAQR	Q5JTD0_422
2	1	ANS1LDNERCPDAR	Q86VP3_453
3	1	ANS1PEKPPEAGAAHKPR	Q9UFC0_212
2	1	ANS1MEGLMPR	O43306_576
2	1	ANAS1PQKPLDLK	Q9Y618_956
3	1	AMDT1PKPAGGDEKDMK	P46013_2268
2	1	ALVAT1PGKK	P19338_121
2	1	ALS1PVIPLIPR	O14686_4738
3	1	ALAMPGRPES1PPVFR	Q63ZY3_375
3	1	AGGGDLLLPPS1PKVEK	Q5TH69_1991
2	1	AGLGS1PERPPK	Q9H6F5_58
3	1	AGLAS1PEEEDAVGKEPLK	Q9UNS1_1149
2	1	AGLAS1PEEEDAVGKEPLK	Q9UNS1_1149
2	1	AGKLS1PLK	Q03164_279
2	1	ALAMPGRPES1PPVFR	Q63ZY3_375
2	1	AGAPVGGS1PGLAK	Q6ZRS2_3148
3	1	AGLQMKS1PEKK	Q9BRQ0_40
2	1	AGLS1DLELRR	Q8NC56_5
3	1	AGNNMLLVGVHGPRT1PCEEILVK	P21333_2599
2	1	AKS1VDEIAK	A6ND36_356
2	1	AKPVGS1PLFK	Q92576_283
2	1	AKPCGVRLS1GEAR	Q9UL46_10
3	1	AHLS1ENELEALEKNDMEQMK	P98175_797
2	1	AGS1PDVLR	Q8NDX6_44
3	1	TLEEVVMAEEEDEGTDRPGS1PA	A6NKF1_402
3	1	TLDSGTSEIVKS1PR	Q9H501_198
2	1	TLDSGTSEIVKS1PR	Q9H501_198
3	1	RPPT1PCSDPER	Q9BW71_84
4	1	RPTPNDDTLDEGVGLVHSNIATEHIPS1PAKK	Q01581_495
2	1	RPS1QNAISFFNVGHSK	Q9BXB4_189
3	1	RPS1QEQSASASSGQPQAPLNR	Q5T1M5_956
2	1	RPS1PQPSPR	Q9UQ35_2702
2	1	RPS1LPPSK	Q6PJT7_343
2	1	RPS1LDSMENQVSVDAFK	P07949_696
3	1	RPQT1PKEEAQALEDLTGFK	P46013_1335
2	1	RPPT1PCSDPER	Q9BW71_84
3	1	RQS1HLLLQSSIPDQQLLK	A0MZ66_249
3	1	RPPS1VGDVFHGISK	P78312_642
2	1	RPPS1PEPSTK	Q01082_2102
3	1	RPPS1PDVIVLSDNEQPSSPR	Q86YP4_100
3	1	RPPES1PPIVEEWNSR	Q9BTL3_36
4	1	RPNEDS1DEDEEKGAVVPPVHDIYR	Q12996_691
3	1	RPNEDS1DEDEEKGAVVPPVHDIYR	Q12996_691
5	1	RPLPFAPRPAVEASTGGEATQETGKEEAGKEEPPPLT1PPAR	Q9C0C2_131
2	1	RQS1FASLALR	Q12955_1459
2	1	RQS1HLLLQSSIPDQQLLK	A0MZ66_249
3	1	RPHT1PTPGIYMGRPTYGSSR	P62995_201
3	1	RREEGPPPPS1PDGASSDAEPEPPSGR	Q9NTJ3_22
3	1	RRS1FPLFDNSK	Q5T0W9_664
3	1	RRPS1LLSEFQPGNER	Q9Y618_67
4	1	RRPS1LLSEFHPGSDRPQER	O75376_70
4	1	RRPGAQPLPPPPPSQS1PEPTEPHPR	Q9UIS9_297
3	1	RRLS1PPSSSAASSYSFSDLNSTR	P50402_49
3	1	RRLS1NLPTVDPIAVCHELYNTIR	Q86U86_39
4	1	RRLS1NLPTVDPIAVCHELYNTIR	Q86U86_39
2	1	RRDEDMLYS1PELAQR	Q9Y2W2_237
2	1	RQS1ILFSTEV	P11274_1264
3	1	RRDEDMLYS1PELAQR	Q9Y2W2_237
3	1	RRAS1QEANLLTLAQK	Q6PJG2_461
3	1	RQTEPVS1PVLKR	Q8IYH5_113
2	1	RQS1SGSATNVASTPDNR	Q7Z460_646
3	1	RQS1MAFSILNTPK	Q14980_2047
2	1	RQS1MAFSILNTPK	Q14980_2047
3	1	RQS1IPEEFKGSTVVELMK	Q9Y3R0_43
4	1	RPLEEDFRRS1PTEDFR	Q8IXT5_638
3	1	RPHS1VIGGSLGSFMAMPR	Q00537_75
3	1	RRS1IQDLTVTGTEPGQVSSR	O43318_439
2	1	RMS1ADMSEIEAR	O43318_389
3	1	RMS1PKPELTEEQKQEIR	P41208_20
4	1	RMS1PKPELTEEQKQEIR	P41208_20
2	1	RMS1GEPIQTVESIR	Q5VT52_1099
3	1	RMS1GEPIQTVESIR	Q5VT52_1099
2	1	RMS1DPPLSTMPTAPGLR	P78314_278
3	1	RMS1DPPLSTMPTAPGLR	P78314_278
2	1	RMS1DEFVDSFK	Q92934_118
2	1	RLS1VLEEEATEGGTSR	O75808_296
4	1	RNGAAGPHS1PDPLLDEQAFGDLTDLPVVPK	Q9H3Q1_174
2	1	RLS1TSPDVIQGHQPR	Q9Y385_266
3	1	RLS1QRPTTEELEQR	O75167_522
3	1	RLS1QRPTPEELEQR	Q8IZ21_590
2	1	RLS1QPESAEK	Q9UKV3_710
2	1	RLS1MSEVKDDNSATK	Q8TDM6_1666
2	1	RLS1LTMGGVQAR	O75815_290
4	1	RLSLPNTAWGSPSPEAAGYPGAGAEDEQQQLAANRHS1LVEK	Q765P7_673
3	1	RNGAAGPHS1PDPLLDEQAFGDLTDLPVVPK	Q9H3Q1_174
2	1	RNS1FTPLSSSNTIR	O60825_466
4	1	RPHS1PEKAFSSNPVVR	Q53F19_500
3	1	RNT1LPAMDNSR	Q9UQC2_391
3	1	RPHS1PEKAFSSNPVVR	Q53F19_500
3	1	RPGTQGHLGPEKEEEES1DGEPEDSSTS	Q8IYB7_875
3	1	RPGQSFHVNSEVNSVLS1PR	Q14671_209
3	1	RPEVDSPGETPSWAPQPKS1PK	Q9BY89_1757
3	1	RPDPDS1DEDEDYERER	Q96I25_155
2	1	RPAAAAAAGSAS1PR	Q96S55_153
2	1	RNT1YVCSER	P27448_507
2	1	RNT1IDSTSSFSQFR	Q8TDN4_415
3	1	RNS1IEVAGLSHGLEGLR	Q16825_637
2	1	RNT1FVGTPFWMAPEVIK	O00506_174
3	1	RNT1FVGTPFWMAPEVIK	O00506_174
4	1	RNS1VERPAEPVAGAATPSLVEQQK	Q9BTC0_1456
3	1	RNS1VERPAEPVAGAATPSLVEQQK	Q9BTC0_1456
2	1	RNS1SEASSGDFLDLK	Q9UK76_87
2	1	RNS1RDGDPLPSSLSCK	P53602_96
3	1	RNS1RDGDPLPSSLSCK	P53602_96
2	1	RRS1FPLFDNSK	Q5T0W9_664
5	1	RRS1LEPAENVHGAGGGAFPASQTPSKPASADGHR	P12931_17
4	1	TLDS1DEERPRPAPPDWSHMR	Q9BW71_530
2	1	SDY1DGIGSR	O00571_104
2	1	SEDPPGQEAGS1EEEGSSASGLAK	O75153_664
2	1	SEDMPFS1PK	Q12888_265
2	1	SEDIY1ADPAAYVMR	Q9Y2H5_492
3	1	SEDEAKFPT1MNRR	Q05655_141
2	1	SEAPET1PMEEEAELVLTEK	Q5JTH9_77
2	1	SEAPAEVTHFS1PK	Q6PID6_197
2	1	SEAEEGEVRT1PTK	Q9H4G0_475
2	1	SDS1YSQSLK	Q9H8W4_226
4	1	SEEVPAFGVAS1PPPLTDTPDTTANAEGDLPTTMGGPLPPHLALK	Q08211_87
2	1	SDSVLPASHGHLPQAGS1LER	Q8N4C8_763
3	1	SDSVLPASHGHLPQAGS1LER	Q8N4C8_763
2	1	SDSASSEPVGIY1QGFEK	Q05655_313
2	1	SDKS1PDLAPTPAPQSTPR	Q9BY44_506
2	1	SDHTLTS1PGGGGK	Q9Y618_2393
2	1	SDGVAKMS1PK	Q9H6S3_28
3	1	SCTPS1PDQISHR	Q7Z2W4_275
4	1	SEESSHYSTEKESEKTAESQT1PTPSATSFFSGK	P55265_601
3	1	SEHTAPPPEEPTDKS1PEAEDPLGVER	Q96KM6_665
2	1	SCS1ASCVPHGAK	P00519_718
2	1	SETAPAAPAAPAPAEKT1PVK	P10412_18
2	1	SEVQQPVHPKPLS1PDSR	Q9UHB6_362
3	1	SETSWES1PKQIK	Q86UE4_568
2	1	SETSWES1PKQIK	Q86UE4_568
2	1	SET1PPHWR	Q13427_358
3	1	SETAPAETATPAPVEKS1PAK	P16401_18
2	1	SETAPAETATPAPVEKS1PAK	P16401_18
3	1	SETAPAAPAAPAPAEKT1PVK	P10412_18
2	1	SESVVY1ADIR	O95297_263
2	1	SELS1PVAR	P25054_2283
2	1	SESVVSGLDS1PAK	O14578_440
2	1	SES1PPPLSDPK	Q15059_263
2	1	SES1PKEPEQLRK	P09651_6
3	1	SES1PKEPEQLRK	P09651_6
2	1	SES1ENWR	Q6Y7W6_201
2	1	SESAPTLHPYSPLS1PK	Q8WUF5_113
2	1	SEPQPEEGS1PAGGQK	Q9Y6K1_105
2	1	SCTPS1PDQISHR	Q7Z2W4_275
2	1	SCMLTGT1PESVQSAK	Q96AE4_153
3	1	RRS1LPAGDALYLSFNPPQPSR	Q92974_886
3	1	RVS1FADPIYQAGLADDIDRR	Q5UIP0_2205
3	1	RWDQTADQTPGAT1PK	O75533_211
2	1	RVT1AYTVDVTGR	Q09666_158
3	1	RVS1VCAETYNPDEEEEDTDPR	P13861_99
3	1	RVS1QDLEVEKPDASPTSLQLR	O94885_90
2	1	RVS1PLNLSSVTP	Q9UJX2_588
2	1	RVS1LSEIGFGK	Q00536_153
4	1	RVS1FGGHLRPELFDENLPPNTPLK	P46013_507
3	1	RVS1EVEEEKEPVPQPLPSDDTR	O43290_448
2	1	RWS1APESR	P54253_775
3	1	RS1YDVPPPPMEPDHPFYSNISK	P18669_118
3	1	RS1QERDNLGMLVWSPNQNLSEAK	Q9UKL0_127
3	1	RS1PVPAQIAITVPK	O43432_495
2	1	RS1PVPAQIAITVPK	O43432_495
3	1	RSDSASSEPVGIY1QGFEK	Q05655_313
2	1	RSDSASSEPVGIY1QGFEK	Q05655_313
3	1	RRS1PGLCSDSLEK	Q5VUA4_136
2	1	RWDQTADQTPGAT1PK	O75533_211
2	1	RYS1PPIQR	Q8IYB3_597
2	1	SCDELSPVS1PTQGGYPSEPTR	Q9HCD6_1827
2	1	SAS1EPSLHR	P04049_621
3	1	SCAADS1DPEPERLSEER	Q13207_360
2	1	S1AVDLSCSRR	Q9Y446_123
3	1	SATLPYIKQEEFS1PR	O75376_1111
2	1	SAS1PTVPR	Q92817_2025
2	1	SAS1MKLPDNTVK	O00515_394
3	1	SASLAPRS1PEIMSTISGTR	Q9UPX8_1282
2	1	SAS1EPSLNR	P15056_729
2	1	SAPAS1PTHPGLMSPR	P85037_420
3	1	RYWEEETVPTTAGAS1PGPPR	O15213_41
3	1	SAGGRPGS1GPQLGTGR	O14908_232
2	1	SAGGRPGS1GPQLGTGR	O14908_232
2	1	S1AGEEEDGPVLTDEQK	Q66PJ3_332
2	1	SAFLS1QR	P35658_974
2	1	SAAS1PVVSSMPER	P18583_1769
2	1	SAADS1ISESVPVGPK	P45974_783
2	1	SAAASNY1V	O14493_208
2	1	RLS1LGQGDSTEAATEER	Q6ZRV2_1003
3	1	RLS1LDIQSPPNIGLR	Q9NSI6_696
2	1	RLS1LDIQSPPNIGLR	Q9NSI6_696
3	1	QKFNDS1EGDDTEETEDYRQFR	Q9NYF8_397
2	1	QLS1MSSADSADAKR	Q5JSZ5_416
2	1	QLS1LPLTQSK	Q9C0I1_564
4	1	QLS1ESESSLEMDDERYFNEMSAQGLRPR	Q16204_323
3	1	QLLLQQQQQQQVSGLKS1PK	Q9H334_83
2	1	QLLLQQQQQQQVSGLKS1PK	Q9H334_83
3	1	QKS1PLFQFAEISSSTSHSDASTK	Q8WY36_243
2	1	QKIDDRDS1DEEGASDR	Q8TDD1_782
2	1	QIVGT1PVNSEDSDTR	Q5QJE6_232
1	1	QLS1SGVSEIR	P04792_82
2	1	QIS1LPDLSQEEPQLK	Q15390_119
2	1	QIS1FKAEVNSSGK	Q9Y385_184
2	1	QICLVMLETLSQS1PQGR	Q15365_173
4	1	QIASQFPPPPTPPAMESQPLKPVPANVAPQS1PPAVK	Q70E73_894
5	1	QIAQSKEDDDVIVNKPHVS1DEEEEEPPFYHHPFK	P18583_2129
4	1	QHEAPSNRPLNELLTPQGPS1PR	P10398_186
3	1	QHEAPSNRPLNELLTPQGPS1PR	P10398_186
2	1	QLS1SGVSEIR	P04792_82
2	1	QMNMS1PPPGNAGPVIMSIEEK	Q86U42_150
4	1	QGRPTLQEGPGLQQKPRPEAEPPS1PPSGDLR	Q8WUA7_132
2	1	QQQS1QTAY	Q99613_909
2	1	QSGLSSLVNGKS1PIR	Q9UPN9_862
2	1	QSFDDNDS1EELEDKDSK	O60841_113
3	1	QSFDDNDS1EELEDKDSK	O60841_113
4	1	QRS1PLLNQPVPELSHASLIANQSPFR	Q9NPI6_353
3	1	QRS1PLLNQPVPELSHASLIANQSPFR	Q9NPI6_353
3	1	QRS1HILEDDENSVDISMLK	O75717_374
3	1	QQTEKPES1EDEWERTER	O60231_160
3	1	QQQLEEEAAKPPEPEKPVS1PPPIESK	Q9Y618_215
3	1	QMNMS1PPPGNAGPVIMSIEEK	Q86U42_150
2	1	QQLPQT1PPSCLK	Q8IY81_573
2	1	QQFYHS1VQDLSGGSR	P10398_157
2	1	QPPGPVPT1PPLPSER	Q9Y2X7_480
2	1	QPLLLS1EDEEDTKR	Q99613_39
3	1	QPLLLS1EDEEDTKR	Q99613_39
2	1	QPAQSQNLS1PLSGFSR	Q9P2M7_252
2	1	QPAQELS1PTPGGTAHQALK	Q9UPN4_381
2	1	QGSGRES1PSLASR	Q8WWM7_339
3	1	QGPVSQSATQQPVTADKQQGHEPVS1PR	Q9BTA9_511
2	1	RLS1IIGPTSR	Q9Y2U5_153
2	1	NSSLGSPSNLCGS1PPGSIR	Q9C0B0_385
2	1	NTSLPPLWS1PEAER	P49790_209
2	1	NTPSQHSHSIQHS1PER	Q9NYF8_268
3	1	NTDVAQS1PEAPKQEAPAK	Q9P2E9_615
2	1	NTDVAQS1PEAPKQEAPAK	Q9P2E9_615
2	1	NSYNNSQAPS1PGLGSK	Q9UHB7_1043
2	1	NSYATTENKT1LPR	Q9UQB8_360
3	1	NSYATTENKT1LPR	Q9UQB8_360
2	1	NSQEDS1EDS1EDKDVK	Q9H1E3_61
2	1	NTVVVS1PHPK	Q9NXL9_762
2	1	NSQEDS1EDS1EDKDVK	Q9H1E3_58
2	1	NSQEDS1EDSEDKDVK	Q9H1E3_58
3	1	NSPTFKS1FEER	Q16890_149
2	1	NSPTFKS1FEER	Q16890_149
3	1	NSPTFKS1FEEKVENLK	P55327_176
2	1	NSPAS1PLKELSGK	O43572_281
2	1	NS1LTGEEGQLAR	Q9BX95_112
2	1	NTVSQS1ISGDPEIDKK	Q9BY44_526
2	1	NYGGVY1VGLPSEAVNMVSSQTK	Q8TAD7_42
4	1	QGPVSQSATQQPVTADKQQGHEPVS1PR	Q9BTA9_511
2	1	QALDY1VELSPLTQASPQR	Q9H2D6_1945
2	1	QGPVS1PGPAPPPSFIMSYK	P29375_1666
2	1	QGPPS1PCQQLVLTK	Q9C0H5_366
3	1	QGAIYHGLATLLNQPS1PMMQR	P55196_1107
2	1	QAS1VHDSGEEGEA	Q8TE77_649
2	1	QAS1PTEVVER	Q8TB72_182
4	1	QAS1PQNLGTPGLLHPQTSPLLHSLVGQHILSVQQFTK	P27708_1900
3	1	QAPAPTVIRDPPSITPAVKS1PLPGPSEEK	Q13112_458
3	1	QALDS1EEEEEDVAAKETLLR	Q8NC44_385
2	1	NY1GSYSTQASAAAATAELLK	O14828_83
2	1	QAHDLS1PAAESSSTFSFSGR	O95425_221
3	1	QAHDLS1PAAESSSTFSFSGR	O95425_221
2	1	PLY1EGLGSGGEK	Q9NZ32_4
3	1	NYS1VGSRPLKPLSPLR	O60825_483
3	1	NYQSQADIPIRS1PFGIVK	Q14966_383
2	1	NYQSQADIPIRS1PFGIVK	Q14966_383
3	1	NYGYNPS1PVKPEGLR	Q15047_1066
2	1	QSHSES1PSLQSK	Q9UQ35_1083
2	1	QSIS1FSGLPSGR	P26651_186
2	1	QSMDMS1PIK	Q14562_460
2	1	RIPYAPS1GEIPK	O60701_476
2	1	RIS1QSQPVR	O95071_1549
2	1	RIS1MLYMAK	A0MZ66_101
2	1	RIS1IVENCFGAAGQPLTIPGR	Q9H8W4_16
3	1	RIS1IVENCFGAAGQPLTIPGR	Q9H8W4_16
2	1	RIS1HSLYSGIEGLDESPSR	Q8TEW0_715
3	1	RIS1GLIYEETR	P62805_48
2	1	RIS1GLIYEETR	P62805_48
3	1	RHT1VEDAVVSQGPEAAGPLSTPQEVSASR	Q96NW4_1023
3	1	RIS1YVQDENRDPIR	Q9NQS7_72
2	1	RHS1YAGEQPETVPYLLLNR	Q5T0W9_388
3	1	RHS1YAGEQPETVPYLLLNR	Q5T0W9_388
2	1	RGS1LEMSSDGEPLSR	Q6ZN18_206
4	1	RGS1HPKAELDDAGSSLLR	Q5FWE3_854
2	1	RGS1GDTSSLIDPDTSLSELR	Q9Y608_328
4	1	RGRS1PQPPAEEDEDDFDDTLVAIDTYNCDLHFK	Q9BUJ2_194
3	1	RGLLYDS1DEEDEERPAR	P49736_139
2	1	RIS1QVSSGETEYNPTEAR	Q6ZNJ1_2739
3	1	RKPS1VPDSASPADDSFVDPGER	P16333_85
2	1	QSPAS1PPPLGGGAPVR	Q14160_1448
4	1	RLNECIS1PVANEMNHLPAHSHDLQR	P23497_18
2	1	RLS1GNEYVLSTK	O60658_457
2	1	RLS1EVIYEPFQLLSK	Q8IWB9_295
3	1	RLS1EQLAHTPTAFK	Q9UBF8_511
3	1	RLS1AQGQAISVVGSLSSMSPLEEEAPQAK	Q92797_494
3	1	RLPS1KELPDSSSPVPANNIR	Q9BWT3_708
2	1	RLPIFSRLS1ISDD	P47974_490
5	1	RLNECIS1PVANEMNHLPAHSHDLQR	P23497_18
4	1	RLLGPAPEDDGGHNDHSQPQASQDQDSHTLS1PQV	Q92610_1264
3	1	RKS1ELPQDVYTIK	Q14738_573
4	1	RLKS1EDELRPEVDEHTQK	Q96D71_709
4	1	RLDS1CGKPGELGLPHPLSTGGLPVASEDGALR	Q96GZ6_13
2	1	RLDDQES1PVYAAQQR	Q96ST3_10
2	1	RKVMDS1DEDDDY	O14737_119
2	1	RKS1LVGTPYWMAPELISR	O96013_474
2	1	RKS1LSDSESDDSK	Q13185_93
2	1	RKS1ELPQDVYTIK	Q14738_573
3	1	RGGIPAS1PIDPFQSR	Q96LD4_588
2	1	RGGIPAS1PIDPFQSR	Q96LD4_588
4	1	RGEDAGMSSEDDGLPRS1PPEMSLLHDVGPGTTIK	Q6NV74_163
4	1	RAS1AGPAPGPVVTAEGLHPSLPSPTGNSTPLGSSK	Q4KMP7_687
2	1	RAS1HTLLPSHR	Q9UKV3_561
3	1	RAS1GQAFELILSPR	P16949_16
2	1	RAS1GQAFELILSPR	P16949_16
2	1	RASGQAFELILS1PR	P16949_25
3	1	RASGQAFELILS1PR	P16949_25
3	1	RAS1DDGKLTDPSK	P04049_43
3	1	RAS1AGPAPGPVVTAEGLHPSLPSPTGNSTPLGSSK	Q4KMP7_687
4	1	RAS1AAAAAGGGATGHPGGGQGAENPAGLK	Q07617_423
2	1	RFS1PSQVPIQTR	Q08AD1_1019
3	1	RAS1AAAAAGGGATGHPGGGQGAENPAGLK	Q07617_423
3	1	RAPS1VANVGSHCDLSLK	P21333_2152
3	1	RALVEFESNPEETREPGS1PPSVQR	Q9H6F5_47
2	1	QVS1ASELHTSGILGPETLR	P58107_2718
3	1	QVPGAAGDSSEANGPCPS1PIPTPEQGLSQR	A6NDB9_189
2	1	QSSVTQVTEQS1PK	Q14966_128
3	1	QSQQPMKPIS1PVKDPVSPASQK	Q12888_1094
2	1	RAS1ISEPSDTDPEPR	Q8N1F8_387
2	1	RAS1LSCGGPGGQDFAR	O60381_380
3	1	RAS1MQPIQIAEGTGITTR	Q14980_1969
2	1	RAS1MQPIQIAEGTGITTR	Q14980_1969
2	1	RFS1MEDVSK	Q07002_89
2	1	RFS1LSVPR	Q07002_14
2	1	RFS1DSEGEETVPEPR	Q13286_12
3	1	RFS1ADEQFFSVGQAASSSAHSSK	P46019_1015
3	1	RFPEAEALS1PEQAAHYLR	Q2NKX8_14
2	1	RES1LGLESKDGS	Q96BH1_450
3	1	RES1GPGIAPGPEPHGLTNK	P21860_982
2	1	RES1CGSSVLTDFEGKDVATK	O15231_465
3	1	RDS1LDKSGLFPEWK	Q96C24_217
3	1	RDS1IVAELDREMSR	O14579_99
4	1	RDS1FDDRGPSLNPVLDYDHGSR	P43243_188
3	1	RDS1FDDRGPSLNPVLDYDHGSR	P43243_188
3	1	RDNEVDGQDY1HFVVSR	Q92796_673
2	1	RAVS1EGCASEDEVEGEA	Q9BYX2_915
3	1	RAS1VCAEAYNPDEEEDDAESR	P31323_114
3	1	SEWLDPSQKS1PLHVGETR	O15164_811
2	1	S1FNGTDNHIR	Q5T0W9_466
3	1	S1FNGTDNHIR	Q5T0W9_466
2	1	STY1TSYPK	O14964_286
2	1	S1VIDPVPAPVGDSHVDGAAK	Q13177_197
3	1	S1VENLPECGITHEQR	Q9UBF8_428
2	1	S1VENLPECGITHEQR	Q9UBF8_428
3	1	S1VEDVRPHHTDANNQSACFEAPDQK	Q9Y520_878
2	1	SVATGPMT1PQAAAPPAFPEVR	Q7Z2K8_877
2	1	SVAPLPPQRS1PR	Q9BST9_543
3	1	SVAPLPPQRS1PR	Q9BST9_543
3	1	STVTGERQS1GDGQESTEPVENK	O15234_148
4	1	SVIDPVPAPVGDSHVDGAAKS1LDKQK	Q13177_217
2	1	STT1PTSSPFR	Q9Y520_2682
2	1	STS1QGSINSPVYSR	O14639_452
2	1	STS1PTFNK	Q9BX63_990
3	1	STPSHGSVSSLNSTGSLS1PK	Q9UBC2_255
2	1	STPSHGSVSSLNSTGSLS1PK	Q9UBC2_255
2	1	STLTSSYNCPS1PYADGR	Q9HCU4_2648
2	1	STIGVMVTAS1HNPEEDNGVK	O95394_64
3	1	S1VIDPVPAPVGDSHVDGAAK	Q13177_197
3	1	SVISHSVTSDMQTIEQES1PIMAKPR	Q9NP61_331
2	1	STFSTNY1R	P05783_13
2	1	S1WHDVQVSSAYVK	O43399_96
2	1	SYS1SPDITQAIQEEEKR	P40818_718
2	1	SYS1PDGKESPSDKK	P43243_598
3	1	SYMNPGDQS1PADSNKTLEK	Q92754_434
2	1	SYMNPGDQS1PADSNKTLEK	Q92754_434
3	1	SYDPPCPGHWT1PEAPGSGTTCPGLPR	O60936_114
2	1	SWS1PPPEVSR	Q9NR19_30
3	1	SWQGDGS1PMANGAGAVVHHQR	Q9H201_264
2	1	S1WGQQAQEYQEQK	Q5VZK9_1331
3	1	SVKHDSIPAADTFEDLS1DVEGGGSEPTQR	O95671_239
3	1	SVYATMGDHENRS1PVKEPVEQPR	Q96T58_1918
2	1	SVWGSLAVQNS1PK	P18615_353
2	1	SVVS1FDKVKEPR	Q15424_604
2	1	SVTLLEVCGS1WPEGFGLR	Q9H6U6_838
2	1	SVS1VVTGSEQKR	Q9UPN4_47
2	1	SVS1VDSGEQR	Q86UU0_118
2	1	SVS1CIEVTPGDR	Q96JZ2_298
3	1	STGVVNIPAAECLDEY1EDDEAGQKER	Q96IZ0_177
3	1	STFAGS1PERESIHILSVDEK	Q2TBE0_479
3	1	SRDPHY1DDFR	Q86X29_551
2	1	SSDQPLTVPVS1PK	Q9ULW0_738
3	1	SSGHSSSELS1PDAVEK	Q9UQ35_1387
3	1	SSEVLY1ERPQPTPAFSSR	Q96HB5_398
5	1	SSEPVREDSSGMHHENQTYPPYS1PQAQPQPIHR	Q07157_899
4	1	SSEPVREDSSGMHHENQTYPPYS1PQAQPQPIHR	Q07157_899
2	1	SSEPVQADESQS1PRDR	O95049_856
2	1	SSENVLDEEGGRS1PR	O60307_146
3	1	SSDRRNS1LEGYSR	Q8NDT2_562
2	1	SSDGS1LSHEEDLAK	Q13136_242
3	1	SSGSGSSVADERVDY1VVVDQQK	Q13480_659
2	1	SRS1QPCDLDAR	Q9NYF3_273
2	1	SRS1PLELEPEAK	Q92466_26
2	1	SRS1GEGEVSGLMR	Q13263_473
2	1	SRS1APPNLWAAQR	Q92934_99
2	1	SRPVS1MDAR	O94804_417
2	1	SRPTSEGS1DIESTEPQK	Q4G0J3_261
4	1	SRPQDTLGPKDPGLEPGPDS1PGGSSPPR	Q92508_1391
2	1	SSGHSSSELS1PDAVEK	Q9UQ35_1387
2	1	SSGS1PYGGGYGSGGGSGGYGSR	P51991_358
2	1	STELVLS1PDMPR	Q8TDY2_243
3	1	SSSQSTFHIPLS1PVEVKPGNVR	O15085_556
3	1	STAQQELDGKPAS1PTPVIVASHTANKEEK	P35606_859
3	1	STAQQELDGKPAS1PTPVIVASHTANK	P35606_859
3	1	STAPSAAASASASAAASS1PAGGGAEALELLEHCGVCR	Q13263_50
3	1	SSVSHSVLSEMQVIEQETPVS1AK	Q8N6H7_334
2	1	SSTPLHS1PSPIR	O95817_289
2	1	SST1LSQLPGDK	O60271_595
4	1	SSSSSSQPEHSAMLVSTAAS1PSLIKETTTGYYKDIVENICGR	P42166_310
2	1	SSS1PVGLAK	Q9NRA8_951
2	1	SSGVVPQS1APPVPTASSR	P41162_139
2	1	SSS1LDMNR	Q96D71_562
3	1	SSSISEEKGDS1DDEKPR	Q9UKV3_216
2	1	SSSISEEKGDS1DDEKPR	Q9UKV3_216
2	1	SSSHLS1PSEEVR	Q5VWN6_1172
2	1	SSPNVANQPPS1PGGK	P55196_1182
2	1	SSMS1GLHLVK	Q13085_80
3	1	SSHYGGS1LPNVNQIGSGLAEFQSPLHSPLDSSR	Q53ET0_70
3	1	SYS1VVASEYDKQHSILPAR	O75592_3478
3	1	TAADELEAFLGGGAPGGRHPGGGDY1EEL	Q3YEC7_726
3	1	TADGRVS1PAGGTLDDKPKEQLQR	Q8WY36_844
3	1	TGS1PGPELLFHEGQQKR	Q14202_464
3	1	TIDLGAAAHYTGDKAS1PDQNASTHTPQSSVK	Q14677_299
3	1	THS1FENVSCHLPDSR	Q5VZ89_1099
4	1	TGTLQDLIQHGS1PINNECHPSLER	Q5VWN6_1025
3	1	TGTLQDLIQHGS1PINNECHPSLER	Q5VWN6_1025
2	1	TGTGDIATCYS1PR	Q9NZN5_1327
2	1	TGS1YGALAEITASK	O14974_445
4	1	TGSSLLKEEEEDGQEGS1IHNLPLVTSQRPFYDGPMPTPR	O75717_407
3	1	TGSGSPFAGNS1PAREGEQDAASLKDVFK	Q9UPT8_1275
2	1	TIGGGDDS1FNTFFSETGAGK	P68363_48
2	1	TGS1CSELDACPSK	Q9H1H9_1698
5	1	TGEPSPPHDILHEPPDVVS1DDEKDHGK	Q15311_62
2	1	TGDEKDVS1V	Q16543_377
3	1	TGADTTAAGPLFQQRPYPS1PGAVLR	O60828_247
3	1	TFVSKES1PHWQSK	Q5JSZ5_1224
2	1	TFS1LTEVR	O95239_801
2	1	TFS1EPGDHPGMLTSGK	Q9HA47_253
4	1	TIDLGAAAHYTGDKAS1PDQNASTHTPQSSVK	Q14677_299
2	1	TIQAPTQVPVVVS1PR	P32519_432
4	1	TADGRVS1PAGGTLDDKPKEQLQR	Q8WY36_844
2	1	TIVLVPS1PLGQQQDMIFEAR	Q96R06_135
3	1	TLDS1DEERPRPAPPDWSHMR	Q9BW71_530
2	1	TKS1PTDDEVTPSAVVR	Q9Y2H5_777
2	1	TKGDEEEY1WNSSK	Q9H9C1_11
3	1	TKFICVTPTTCSNTIDLPMS1PR	P40763_727
3	1	TKEYVSNDAAQS1DDEEKLQSQPTDTDGGR	Q5JSH3_403
3	1	TKEVYELLDS1PGKVLLQSK	P22234_27
3	1	TKECS1VEKGTGDSLR	Q05519_456
3	1	TITLVKS1PISVPGGSALISNLGK	P51610_666
4	1	TIQEVLEEQS1EDEDREAKR	P18858_141
2	1	TITLVKS1PISVPGGSALISNLGK	P51610_666
2	1	TIS1VSGSTAK	Q8TDJ6_1400
2	1	TISINS1PK	Q9P1Y6_867
3	1	TIS1EPDEQRSELPR	O95049_346
2	1	TIS1EPDEQRSELPR	O95049_346
2	1	TIS1DGTISASKQESGK	Q5T0N5_295
3	1	TIQEVLEEQS1EDEDREAKR	P18858_141
3	1	TFS1EPGDHPGMLTSGK	Q9HA47_253
2	1	TFLDKDAQRLS1PIPEEVPK	Q96T23_604
3	1	TFLDKDAQRLS1PIPEEVPK	Q96T23_604
3	1	TAQVPS1PPRGK	Q9UKV3_1004
2	1	TAS1QEGCQELTQEQR	O43933_1181
2	1	TAS1PPPPPK	Q8IYB3_616
2	1	TAS1PPALPK	Q13029_643
2	1	TAS1LTSAASVDGNR	Q9UN36_332
2	1	TAS1LPGYGR	O14639_655
2	1	TAS1FSESR	P53396_455
2	1	TAS1ELLLDRR	Q92508_1646
2	1	TAQVPS1PPRGK	Q9UKV3_1004
3	1	TFKES1PKQILDPAAR	P46013_1071
2	1	TAPTLS1PEHWK	Q96JM3_405
2	1	TAPPAS1PEAR	Q96JM3_542
4	1	TAPPALPTGYDS1EEEEESRPMSYDEKR	P25440_633
2	1	TAMPS1PGVSQNK	Q86UU0_1017
3	1	TALSSTESCTMKGEEKS1PK	Q96T23_570
3	1	TALPTSGSSAGELELLAGEVPARS1PGAFDMSGVR	Q9Y6I3_435
4	1	TALPTSGSSAGELELLAGEVPARS1PGAFDMSGVR	Q9Y6I3_435
2	1	TAVIPINGS1PR	P06400_249
3	1	TCEERPAEDGS1DEEDPDSMEAPTR	Q9H6Y2_14
2	1	TCS1FGGFDLTNR	O94885_407
2	1	TDFY1CLVSKDDM	Q6IA17_402
3	1	TFGHNT1MDAVPR	P55011_217
2	1	TESEVPPRPAS1PK	Q9Y3L3_544
3	1	TEMDKS1PFNSPSPQDSPR	P08651_333
3	1	TEHQVPSSVSSPDDAMVS1PLKPAPK	Q53SF7_821
2	1	TEGT1PPPPGQPAK	Q9Y4D8_2080
2	1	TEFLDLDNSPLSPPS1PR	Q8NCF5_204
3	1	TEELIES1PKLESSEGEIIQTVDR	Q99590_608
3	1	TEAQDLCRAS1PEPPGPESSSR	Q9C0C2_672
2	1	TEAQDLCRAS1PEPPGPESSSR	Q9C0C2_672
3	1	TEAPQAS1PLAKPLQSSSPR	Q8IY33_494
2	1	TDSREDEIS1PPPPNPVVK	P10644_83
2	1	TDS1PDMHEDT	Q9BW61_95
3	1	TDGS1ISGDRQPVTVADYISR	P51116_601
2	1	TDGFAEAIHS1PQVAGVPR	P12270_2155
3	1	TDGFAEAIHS1PQVAGVPR	P12270_2155
3	1	SRPFTVAASFQSTSVKS1PK	Q9UHB6_604
3	1	S1RDDLYDQDDSRDFPR	Q86X29_530
2	1	SFNYS1PNSSTSEVSSTSASK	Q5VT52_593
2	1	SIS1ADDDLQESSR	P18615_115
3	1	SKESVPEFPLS1PPK	P16949_38
2	1	SKESVPEFPLS1PPK	P16949_38
4	1	S1IVVIHPDTGRELSPEEAHR	O60437_1657
2	1	SIS1VSEHVVR	P49815_981
3	1	SIS1NEGLTLNNSHVSK	Q08AD1_464
2	1	SIS1NEGLTLNNSHVSK	Q08AD1_464
3	1	SISASKAS1PPGDLQNPKR	O00273_315
2	1	SIQIHGT1MR	A0FGR8_299
4	1	SKPIPIMPAS1PQKGHAVNLLDVPVPVAR	O00429_616
2	1	S1IQFVDWCPTGFK	P68363_340
2	1	S1IPMPASR	P35568_374
2	1	SINKLDS1PDPFK	P42566_796
2	1	SILVS1PTGPSR	Q14684_706
2	1	SILS1PGGSCGPIK	P78347_210
2	1	SILPYPVS1PK	Q8IWI9_924
2	1	SIGAAS1PRPQSLEK	Q96L73_2369
3	1	SKPIPIMPAS1PQKGHAVNLLDVPVPVAR	O00429_616
3	1	SKS1QSSSNCSNPISVPLRR	P35568_270
3	1	SHNVAAGSYEAPLPPGS1FHGDFAYGTYR	O15027_1398
2	1	SLGLSLS1GGDQEDAGR	Q9UJ70_76
3	1	S1LLQSEQQPSWTDDLPLCHLSGVGSASNR	Q15750_7
3	1	SLLNART1PENHENLFLQPPK	Q7LBC6_614
3	1	SLKQPLEQNQTIS1PLSTYEESK	Q9UQR1_412
2	1	SLKLS1PVQK	Q92834_518
3	1	SLKESEQES1EEEILAQKK	Q9BW71_227
2	1	SLIGS1PGR	Q9Y618_1479
3	1	SLHLS1PQEQSASYQDRR	Q9H410_81
3	1	SLFS1PQNTLAAPTGHPPTSGVEK	Q5VT52_976
3	1	SKTDLLVNDNPDPAPLS1PELQDFK	Q9UHF7_216
2	1	SLDS1PTSSPGAGTR	Q9P107_437
3	1	SLDSEPSVPSAAKPPS1PEK	Q7Z3K3_425
2	1	SLDNNY1STPNER	O60716_904
2	1	S1LDMDSIIAEVK	P05787_253
2	1	SLDMDS1IIAEVK	P05787_258
2	1	S1LDDKPYK	P17026_49
4	1	SLAPDRS1DDEHDPLDNTSRPR	Q92614_2020
3	1	SHVSSEPYEPIS1PPQVPVVHEK	O75376_2151
3	1	S1HNNFVAILDLPEGEHQYK	Q9Y478_108
3	1	SRDDLY1DQDDSRDFPR	Q86X29_535
2	1	SGASGLDKRDY1V	O95484_216
3	1	SGGSGHAVAEPAS1PEQELDQNKGK	P46013_308
2	1	SGGIVIS1PFRLEELTNR	Q16204_52
3	1	SGGIVIS1PFRLEELTNR	Q16204_52
3	1	SGGGLHSVAEGVRLS1PEPGR	Q9NWK9_25
2	1	SGEISLPIKEEPS1PISK	Q9ULH7_921
2	1	S1GEGEVSGLMR	Q13263_473
3	1	SGDLPY1DGRLLEEAVR	Q86X29_586
2	1	SFS1QPGLR	Q86TI0_237
2	1	SGMNS1PLR	Q9UQR1_665
2	1	SFS1MQDLR	Q9H6H4_152
2	1	SFS1LASSSNSPISQR	Q9BXB4_174
2	1	SFS1KEVEER	Q04637_1187
4	1	SFS1ENGDRSQHLLHLQQQQK	P47974_125
2	1	SFS1EGGER	Q07352_92
3	1	SFS1ASQSTDREGASPVTEVR	Q9ULJ3_411
2	1	SFQSLACS1PGLPAADR	Q96JY6_161
3	1	SGHHPGETPPLITPGSAQS1	Q14802_87
2	1	SGMS1PEQSR	Q9UQ35_1132
2	1	SHISDQS1PLSSK	P42166_351
2	1	SGTSSPQS1PVFR	Q8N556_668
3	1	SHILEDDENS1VDISMLK	O75717_383
2	1	SHILEDDENS1VDISMLK	O75717_383
3	1	SHIAQWS1PHTPPR	P40189_667
3	1	SHHAPMS1PGSSGGGGQPLAR	O14497_363
3	1	SHGLEPAAPS1PR	Q9ULL5_865
2	1	SHGLEPAAPS1PR	Q9ULL5_865
3	1	SGVAEAPVGSKAPS1IDGKEELDLAEK	Q9H0E9_387
2	1	SGTLS1PEIFEK	O60673_1724
2	1	SGMS1PPPCK	Q9H6T0_573
3	1	SGTLKS1PPKGFDTTAINK	Q14155_257
2	1	SGS1VSNYR	Q13131_496
2	1	SGS1MDPSGAHPSVR	Q07666_20
3	1	SGQGFHGNSEVNAILS1PR	Q8TB72_82
4	1	SGPVWRS1EAALDDLQGLPEPQHAKPGPR	Q6NV74_609
2	1	SGPQPTEVPGT1PGPLNR	Q2M3G4_103
3	1	SGPIS1PGIHSCDLTVEGLATVTR	Q9BUB4_227
3	1	SLLRQPDISCILGTGGKS1PR	P57740_86
2	1	SLLS1PLHR	Q9BY84_501
5	1	SLPSGSHQGPVIY1AQLDHSGGHHSDKINK	O95297_241
3	1	SPLLAGGS1PPQPVVPAHKDK	Q8NFH5_73
2	1	SPTAALNES1LVECPK	Q53EZ4_436
2	1	SPS1PVLR	O43432_232
2	1	SPS1PAHLPDDPKVAEK	Q92615_601
3	1	SPS1PAHLPDDPKVAEK	Q92615_601
2	1	SPS1GSAFGSQENLR	Q96N67_1432
2	1	SPS1FASEWDEIEK	Q92625_663
2	1	SPPLS1PVGTTPVK	Q9BVC5_193
3	1	S1PGPPALKHPATK	Q8IU81_66
3	1	S1PVSTRPLPSASQK	Q8ND56_216
2	1	S1PGHMVILDQTK	Q9NWH9_553
3	1	SPGHILCCECGVPIS1PNPANICVACLR	Q96D46_25
2	1	S1PGGGSEANGLALVSGFK	O95049_164
2	1	S1PGAPGPLTLK	Q15942_344
2	1	SPEASQTDSPVES1PR	O95049_331
2	1	SPEAKS1PLQSQPHSR	Q9UI08_354
3	1	SPALKS1PLQSVVVR	Q9Y2W1_253
2	1	S1PVSTRPLPSASQK	Q8ND56_216
2	1	SQAKPGTPGGTGGPAPQY1	P54760_987
2	1	SLPTTVPES1PNYR	Q6PKG0_774
2	1	S1QPWDLTPMLSSSEPWGR	Q9H201_358
3	1	SRDATPPVS1PINMEDQER	P17275_259
2	1	SQS1WEERGDR	Q6Y7W6_160
2	1	SQSSDTEQQS1PTSGGGK	P23588_504
2	1	SQS1PAASDCSSSSSSASLPSSGR	O95817_173
2	1	SQS1MDIDGVSCEK	O95155_105
3	1	SQSDDGPIMWVRPGEQMIPTADMPKS1PFKR	Q5VWQ0_547
4	1	SQSDDGPIMWVRPGEQMIPTADMPKS1PFKR	Q5VWQ0_547
4	1	SQLDDHPES1DDEENFIDANDDEDMEKFTDADKETEIVK	Q03701_629
3	1	SQDATFSPGSEQAEKS1PGPIVSR	Q86WB0_344
2	1	S1QKLDMSAR	Q9Y5S2_868
3	1	SQHQTKEEQSQITSQVT1GQIGWR	Q96CW1_156
2	1	S1QGGEEEGPLSDK	Q9H063_75
2	1	SQGDEAGGHGEDRPEPLS1PK	Q9NZT2_378
3	1	SQGDEAGGHGEDRPEPLS1PK	Q9NZT2_378
3	1	SQEGRGT1RGPLER	Q14160_1529
2	1	SQDVAVS1PQQQQCSK	Q96F86_131
2	1	SPALKS1PLQSVVVR	Q9Y2W1_253
3	1	SNVVRKDY1DTLSK	Q9UHR4_274
2	1	SNT1LNEKPALPVIR	Q9UMZ2_1100
2	1	SLS1DSESDDSKSK	Q13185_95
2	1	SLS1PQDR	P17480_638
2	1	SLS1PNHNTLQTLK	O75592_2789
2	1	SLS1PIIGK	Q9H4G0_784
2	1	SLS1PGGAALGYR	Q96T37_294
2	1	SLS1PFRR	Q12802_1559
4	1	SLS1LSLADSGHLPDVHGFNSYGSHR	Q9Y446_285
2	1	SLS1LGDKEISR	Q9UMZ2_1075
2	1	SLSDNGQPGT1PDPADSGGTSAK	O75691_1741
2	1	SNTEPQSPPIAS1PK	P82094_77
2	1	SLS1ASPALGSTK	O95544_48
2	1	SLRQS1FR	Q6P1M3_653
3	1	S1LQLPASPAPDPSPRPAYK	Q9Y2H5_842
3	1	SLQARPVS1MPVDR	Q4KWH8_970
2	1	SLQARPVS1MPVDR	Q4KWH8_970
2	1	S1LPVSVPVWGFK	Q96B36_183
2	1	S1LPVSICR	O94885_813
2	1	SLS1PSHLTEDR	Q5T200_877
2	1	SLS1VPDSGR	O75420_638
2	1	SLSYS1PVER	Q9UQ35_2694
3	1	SLVQDSLSTNSSDLVAPS1PDAFR	Q12888_366
3	1	SNS1VEKPVSSILSR	Q9UI08_331
2	1	SNS1TTQVSQPR	Q9UPN4_78
3	1	SNSQSDSHDEEVS1PTPPNPVVK	P31321_83
2	1	SNS1LSEQLAINTSPDAVK	Q5T1M5_346
2	1	SNS1EVEDVGPTSHNR	Q13206_831
2	1	SNMS1PHGLPAR	Q13330_449
2	1	SNGELSES1PGAGK	Q12830_763
2	1	SNES1VDIQDQEEK	Q5UIP0_1579
2	1	SNDRNS1MDIQCEVDALLER	Q02241_160
2	1	SMS1GGHGLR	P49815_1132
2	1	SMS1ENAVR	Q9GZY8_157
2	1	SMQHS1PNLR	O76041_953
2	1	S1MPVLGSVSSVTK	A0MZ66_506
2	1	SMMS1PMAER	P18583_1026
2	1	SMMS1PMADR	P18583_1076
2	1	NLKT1LQK	O94804_185
3	1	NMS1PDEIKIPPEPPGR	Q9UHR5_113
2	1	NLY1AHIQK	P10586_1621
2	1	NLS1FEIK	Q05209_435
3	1	NLRGS1PKLPDFLQR	O75385_605
3	1	NLEQILNGGES1PKQK	Q13033_229
2	1	NKPLS1PIK	P35251_156
3	1	NKFGS1ADNIAHLK	O75069_438
3	1	NIS1RLQAEIEGLKGQR	P05787_315
2	1	NIQQMLADS1INR	Q9H788_187
2	1	NPFRGS1PK	Q14966_552
3	1	NGVAAEVS1PAKEENPRR	Q9BW71_125
2	1	NRVPS1AGDVEK	Q15785_186
3	1	NVAEALGHS1PKDPGGGGGPVR	Q8IU81_436
2	1	NVAEALGHS1PKDPGGGGGPVR	Q8IU81_436
2	1	NRPDS1GVEEAWK	O60437_887
2	1	NRMS1QPVLK	Q96DR7_340
2	1	NIQES1LPQR	Q02108_58
2	1	MS1LVLNDLLICCR	Q13315_2
3	1	NCPS1PVLIDCPHPNCNKK	O15014_491
3	1	NCPHIVVGT1PGR	Q13838_172
2	1	NAS1VPNLR	Q9H019_103
3	1	MVIQLRPGRS1PEPDGPAPAFLR	Q9Y4F5_853
2	1	NDIS1PPGR	Q2NKX8_1069
3	1	MS1LPDVDLDLKGPK	Q09666_1068
2	1	MS1LPDVDLDLKGPK	Q09666_1068
3	1	MRKET1PPPLVPPAAR	Q9BQA1_5
3	1	MRDAGLLVEQPPLAGVAAS1PR	Q13469_148
2	1	NEEPS1EEEIDAPKPK	Q9NR30_121
3	1	NELQEPCDS1PKVKEER	O94913_1520
2	1	NGQS1QDLVK	Q6XZF7_1486
2	1	NGLS1PPPCK	Q6NXG1_543
2	1	NFRLS1QDDIK	P08253_434
3	1	NEEPS1EEEIDAPKPK	Q9NR30_121
3	1	NEHRPAS1ALVNPLAR	O15027_331
2	1	NVDAAVS1PR	Q96T58_2101
4	1	LKFS1DDEEEEEVVKDGRPK	Q5JSZ5_388
2	1	QPT1PPFFGR	Q96PK6_206
1	1	QPT1PPFFGR	Q96PK6_206
2	1	QMS1VPGIFNPHEIPEEMCD	O14980_1055
3	1	QLVPRRDQALT1EEHAR	P12814_619
2	1	QLVLNVS1K	Q86V25_272
2	1	QLVAGNS1PK	Q96EU6_73
3	1	QQQLEEEAAKPPEPEKPVS1PPPVEQK	O75376_224
3	1	QS1LGHPPPEPGPDR	P13861_58
3	1	RAEVLGHKT1PEPAPR	Q9UHD8_142
4	1	RAEVLGHKT1PEPAPR	Q9UHD8_142
2	1	QVAEQGGDLS1PAANR	O94804_438
3	1	QRS1PIALPVKQEPPQIDAVK	Q8TF01_211
3	1	QQS1IEDKEDKPPPR	Q5JSZ5_480
3	1	QANVQIQEIQRT1PQR	Q9UN81_203
3	1	QERLS1PEVAPPAHR	Q8TAD8_35
2	1	QERLS1PEVAPPAHR	Q8TAD8_35
2	1	QEQLS1PR	Q9Y618_1173
3	1	QEEQRGS1PPLRAEGK	Q8TB36_11
2	1	QDVY1GPQPQVR	O60716_257
3	1	QAGIGGEPAAAGAGCS1PRPK	Q68DK7_126
2	1	QAAS1PLEPK	Q14980_271
2	1	NWQKLS1QR	M0R2J8_164
2	1	NVHS1EDFENR	Q9H2P0_98
2	1	QLQPAPLEPLGS1PDAGLGAAVGK	O95219_22
2	1	QIS1QDVKLEPDILLR	Q01433_168
2	1	QLES1GGFEAR	Q8IYI6_19
2	1	QKY1FELEVR	Q14160_1360
3	1	QIS1QDVKLEPDILLR	Q01433_168
2	1	QET1VECLR	Q13555_287
3	1	QET1VDCLKK	Q13557_287
4	1	QERLS1PEVAPPAHR	Q8TAD8_35
2	1	MRDAGDPS1PPNK	Q9BTA9_53
2	1	MQAS1IEK	P06748_254
2	1	LQLDNQY1AVLENQK	Q9UKY7_244
2	1	LQLGT1PPPLLAAR	Q9P2N5_447
3	1	LQLDNQY1AVLENQK	Q9UKY7_244
2	1	LQKLES1PVAH	Q86TM6_613
3	1	LQADPKPIS1PQQK	O75128_815
2	1	LQADPKPIS1PQQK	O75128_815
3	1	LRQLLS1PKGER	Q6ZRV2_974
2	1	LPS1PAPAR	Q8IY33_143
3	1	LRS1PPEALVQGR	Q9UHB6_132
2	1	LVPVS1PLPPK	O95396_47
2	1	LVES1PKEGK	Q96S94_338
2	1	LRS1PPEALVQGR	Q9UHB6_132
2	1	LRS1PFLQK	Q9UJU6_283
3	1	LKS1DERPVHIK	Q9UPN9_1119
2	1	LLLERPS1PIRDR	Q96T37_700
3	1	LLLERPS1PIRDR	Q96T37_700
2	1	LKS1IEER	O15164_1042
2	1	LKS1DERPVHIK	Q9UPN9_1119
2	1	LKMS1PGR	Q9UGU0_1019
2	1	LNS1PLEK	Q9BX63_197
2	1	LPLVPES1PRR	Q86WB0_321
4	1	LPDLS1PVENKEHKPGPIGK	Q9Y520_2105
2	1	LLS1PQQPALQR	Q14814_180
2	1	LLRPNS1LR	Q8WXG6_813
1	1	LLPPAS1P	Q9Y4R8_836
2	1	LLPDPGS1PR	A6ND36_760
3	1	MAPPVDDLS1PKKVK	Q92576_1133
3	1	MDLAAAAEPGAGS1QHLEVRDEVAEK	Q14566_13
2	1	MKS1LEQDALR	Q14160_1508
4	1	MLPHAPGVQMQAIPEDAVHEDS1GDEDGEDPDKR	Q92769_394
4	1	MLPHAPGVQMQAIPEDAIPEES1GDEDEDDPDKR	Q13547_393
3	1	MKS1LEQDALR	Q14160_1508
2	1	MLRPVS1R	Q5VZK9_933
4	1	MPNS1PAPHFAMPPIHEDHLEK	Q9Y4K1_725
3	1	MLPPPPMWRRS1PPR	Q15287_266
2	1	MKPAGS1VNDMALDAFDLDR	Q9UI08_369
3	1	MIFEGPNKLS1PR	O94913_777
3	1	MHRDS1CPLDCK	P84103_5
2	1	MDPQRS1PLLEVK	Q9BW19_6
3	1	MERPEEGKQS1PPPQPWGR	Q96EP1_10
3	1	MEEEQKLEKS1PLAGNK	O75151_625
3	1	MDRGVS1MPNMLEPK	O14639_706
2	1	MHRDS1CPLDCK	P84103_5
3	1	MDLFGDLPEPERS1PRPAAGK	Q9H0C8_13
2	1	MDLFGDLPEPERS1PRPAAGK	Q9H0C8_13
2	1	MEVS1PLQPVNENMQVNK	P11388_4
2	1	MFRNS1LK	Q9HCD6_5
4	1	MHEGDEGPGHHHKPGLGEGT1P	P06702_113
3	1	MHEGDEGPGHHHKPGLGEGT1P	P06702_113
2	1	MGANS1LER	P52272_575
2	1	RAGDLLEDS1PKRPK	P51858_165
4	1	RAGDLLEDS1PKRPK	P51858_165
3	1	VGS1LDNVGHLPAGGAVK	P27816_1073
4	1	VHRPRS1PILEEKDIPPLEFPK	Q12830_216
5	1	VHRPRS1PILEEKDIPPLEFPK	Q12830_216
2	1	VGVAAPPFLGS1PVPFGGFR	Q9BRQ0_97
3	1	VHRPRS1PILEEKDIPPLEFPK	Q12830_216
2	1	VGS1LDNVGHLPAGGAVK	P27816_1073
2	1	VGS1DPVLMR	Q13191_634
5	1	VGRLS1PCVPAKPPLAEFEEGLLDRCPAPGPHPALVEGR	Q15742_479
2	1	VGNES1PVQELK	Q5JSH3_50
3	1	VKT1PEMIIQKPK	Q09666_490
2	1	VLS1LQGR	Q8N5J2_441
3	1	VLPCGPS1PQHHR	P98174_82
3	1	VLEKS1PGKLLVK	P51608_216
2	1	VLEILY1EFPR	Q7Z5L2_218
2	1	VIQPMGMS1PR	Q9NPQ8_502
2	1	VKPET1PPR	Q9UQ35_983
3	1	VKPAS1PVAQPKEEAK	Q96EV2_765
2	1	VIY1DFIEK	O00401_256
3	1	VGIDT1PDIDIHGPEGK	Q09666_4564
2	1	S1IEVENDFLPVEK	Q96B97_230
2	1	S1PPADAIPK	P18754_11
2	1	S1QEADVQDWEFR	Q9C0C2_836
2	1	S1PPLPAVIR	Q9Y6X9_615
2	1	S1PPAPGLQPMR	P15408_200
2	1	S1VQEGENPDDGVR	P42696_14
2	1	S1PFLKPDER	Q9H7N4_874
2	1	S1LQLMDNR	Q9H7D0_1766
2	1	S1LPGPAPCLK	Q01433_100
3	1	S1LFINHHPPGQIAR	Q8ND76_83
3	1	VEEFLY1EKLDR	Q9NR46_77
2	1	VFS1PVIR	Q96RK0_496
2	1	VEQMPQAS1PGLAPR	Q8N3F8_578
2	1	VEGDNIY1VR	O43491_623
2	1	VAVAT1PAKK	P19338_76
2	1	VDLEPVS1PR	Q9HCH0_767
3	1	VDINT1PDVDVHGPDWHLK	Q09666_4766
4	1	VDINT1PDVDVHGPDWHLK	Q09666_4766
2	1	VLS1PLIIK	Q8NCN4_403
2	1	VLS1PPHIK	Q9NZ09_146
2	1	VY1ENVGLMQQQK	Q06124_580
2	1	WLDES1DAEMELR	Q9P035_114
3	1	WHQPPPS1PLPLR	Q68DK7_442
2	1	WDET1PGRAK	O75533_235
3	1	WLREAEEES1DHN	Q04637_1596
3	1	VY1ENVGLMQQQK	Q06124_580
3	1	VVPEDGS1PEKR	Q02040_537
2	1	VVPEDGS1PEKR	Q02040_537
2	1	WLREAEEES1DHN	Q04637_1596
3	1	WRS1LQQLAEER	Q13813_1217
2	1	Y1QQPFEDFR	P19174_1253
3	1	Y1LPRPANPDEIGNFIDENLK	P12830_797
2	1	Y1GVQADRVDK	Q14247_162
2	1	Y1AAPELEIAR	Q86VE9_345
3	1	WRPHS1PDGPR	Q6Y7W6_236
2	1	VQS1PEPPAPER	Q14160_1475
3	1	VNEEKDGPIS1PK	Q8WWQ0_911
2	1	VPAS1PLPGLER	Q7KZI7_456
2	1	VPAKLS1PMK	P35658_940
2	1	VNEEKDGPIS1PK	Q8WWQ0_911
2	1	VNDAEPGS1PEAPQGK	Q8N8A6_83
2	1	VMIGS1PK	Q68CZ2_1441
2	1	VPCNVEGIS1PELEK	Q86VQ1_303
2	1	VQAGPGS1PR	Q6PK04_19
3	1	VPQAEGPPKRVS1LVGADDLR	Q14160_1378
4	1	VPQAEGPPKRVS1LVGADDLR	Q14160_1378
3	1	VPKPEPIPEPKEPS1PEK	Q8IYB3_260
2	1	VPKPEPIPEPKEPS1PEK	Q8IYB3_260
2	1	S1IEDLHR	Q96PY5_171
3	1	RAGDLLEDS1PKRPK	P51858_165
2	1	RFS1LFGK	Q01082_2358
3	1	RGT1LDQPPNQEDKPGAR	Q6NV74_837
2	1	RGS1PVPPVPER	Q6ZRV2_914
2	1	RGS1ALGPDEAGGELER	O75145_17
2	1	RFS1LDER	Q7LBC6_798
2	1	RFIGS1PR	P23443_441
2	1	RES1VNLGK	P46013_374
3	1	RHGAPAAPS1PPPR	Q4KMP7_22
2	1	RIS1MEDLNK	Q00537_137
3	1	RKPS1PEPEGEVGPPK	Q7Z5L9_360
2	1	RKPS1PEPEGEVGPPK	Q7Z5L9_360
3	1	RIVAHAVEVPAVQS1PR	Q96FF9_75
4	1	RHS1DPWGRQDQQQLDRPFNR	Q92576_1898
2	1	RIS1LDQQ	Q96PM5_257
2	1	RIS1EMEEELK	O14974_995
3	1	RHS1MENMELMK	P81274_408
2	1	S1IDRGLER	Q5VTL8_320
4	1	RAHGCFQDGRS1PGPPPPVGVK	Q9H1B7_69
2	1	RAS1FAEK	Q15149_1721
3	1	RAS1APHGPLDMAPFAR	Q8N4B1_213
2	1	RAPS1PLPK	Q9BSL1_98
2	1	RAS1GQAFELILS1PR	P16949_16
2	1	RAS1GQAFELILS1PR	P16949_25
3	1	REDS1PGPEVQPMDK	O75382_7
2	1	REDS1PGPEVQPMDK	O75382_7
3	1	RDGPGLERS1PGEPGGAAPER	Q96EB6_47
2	1	RCS1LGIFLPR	Q8NG31_1675
3	1	RAS1GQAFELILS1PR	P16949_16
3	1	RAS1GQAFELILS1PR	P16949_25
4	1	RKS1QMEEVQDELIHR	Q12929_685
2	1	RQS1PLPPQK	Q01105_7
3	1	RRDS1DGVDGFEAEGK	Q96KR1_1054
2	1	RQS1FAVLR	Q8TE77_37
3	1	RPPEEDFRHS1PEEDFR	Q8IXT5_710
3	1	RPLDS1PEAEELPAMK	Q5VWG9_183
2	1	RRLMS1MEMD	Q9P2B2_875
3	1	RKS1QMEEVQDELIHR	Q12929_685
2	1	S1APELPEGILK	Q3KR16_645
2	1	S1IDAALFR	Q5FWE3_815
3	1	S1AGWREHMER	Q6Y7W6_242
3	1	RRPT1LGVQLDDK	Q13769_328
2	1	RVQT1PLLR	Q9UHD8_49
2	1	RS1EEKEAGEI	Q9NQ29_363
2	1	RPILQLS1PPGPR	Q8N3X1_18
2	1	RLS1EGVEPWR	Q92794_941
2	1	RLS1LPADIR	Q00537_146
2	1	RLS1LPADIR	Q00536_119
2	1	RLS1LGAQK	Q9H788_261
2	1	RLS1FAVPFR	P78527_893
3	1	RPILQLS1PPGPR	Q8N3X1_18
4	1	RLHPPS1PVPQGVCPAHREPLAAFCGDELR	Q96F44_85
2	1	RLGS1VEAPK	P46087_58
2	1	RLGGPPKS1GEP	Q9BUL5_400
3	1	RKVS1ENGLEQEER	Q96FF7_208
4	1	RNS1CNVGGGGGGFKHPAFK	Q7L2J0_152
3	1	RNS1AKGCENLNIVQDK	Q7Z417_230
2	1	RNS1AKGCENLNIVQDK	Q7Z417_230
3	1	RNEGVVGGEDY1EEVDR	Q86UK7_306
2	1	RNEGVVGGEDY1EEVDR	Q86UK7_306
3	1	RMEDEGGFPVPQENGQPES1PRR	Q6ZRV2_998
4	1	RMEDEGGFPVPQENGQPES1PRR	Q6ZRV2_998
2	1	RLS1MENEELLWK	Q9ULD2_1224
2	1	RLS1LPMDIR	Q07002_98
2	1	LKEDILENEDEQNS1PPK	Q9NTI5_1283
2	1	DQVNLS1PK	Q5FBB7_256
2	1	GEGPGEAGGPLT1PR	P50548_526
3	1	GGAVERPLT1PAPR	O15417_2146
2	1	GFGFGQGAGALVHS1E	P21291_192
2	1	GEVPPKET1PK	P49006_85
2	1	GGDAKS1PVLQEK	A6NFI3_112
4	1	GDS1LILEHQWELEKLELLHEVEK	O60333_1487
2	1	GCRLS1PR	P17812_562
3	1	GAKEEHGGLIRS1PR	P26368_79
2	1	GGS1PDLWK	Q96JM3_476
3	1	GIGFGDIFKEGS1VKLR	Q9Y5K6_224
2	1	GIEGHS1PGNLPK	Q96GY0_292
2	1	GGPGKLS1PR	Q12888_1362
5	1	GGNVFAALIQDQS1EEEEEEEKHPPKPAKPEK	Q8NE71_140
4	1	GGNVFAALIQDQS1EEEEEEEKHPPKPAKPEK	Q8NE71_140
3	1	GGGLRLPLLPPES1PGPLR	Q14160_853
2	1	GAKEEHGGLIRS1PR	P26368_79
3	1	GAINMGDAFS1PAPAGNQGPPPMMGMNMNNR	Q8WXF1_409
2	1	GIS1PIVFDR	Q96MU7_308
3	1	FALKVDS1PDVKR	Q7Z4V5_490
2	1	FGFGAKS1PK	Q09666_4986
2	1	FAS1FIDKVR	P05787_104
2	1	EVS1PPGAR	Q8NFC6_3029
2	1	EVPIY1ANR	Q13443_769
1	1	EVELVS1E	O60832_513
3	1	EVDEDS1EPEREVR	Q53GS9_82
2	1	EVDEDS1EPEREVR	Q53GS9_82
2	1	FKAEAPLPS1PK	Q09666_5110
2	1	FS1GGFGAR	O00571_594
2	1	GAES1PFEEK	P46821_1427
2	1	FVS1EGDGGR	Q53EL6_457
3	1	FRDQDLAS1CDRDR	Q9Y383_347
3	1	FPPEDFRHS1PEDFR	Q8IXT5_575
3	1	FLKPDVRLS1R	Q05397_840
3	1	GPAGEAGAS1PPVRR	Q13425_110
2	1	GPIHS1PVELK	Q16649_301
3	1	GPIAQWADGAIS1PNGHRPQLR	Q641Q2_1075
4	1	GPIAQWADGAIS1PNGHRPQLR	Q641Q2_1075
2	1	GPAGEAGAS1PPVRR	Q13425_110
2	1	GPPS1PGPAAQPPAPPR	Q9NZV5_13
3	1	GLS1GPCRPPPPPQAR	Q9UEE5_28
2	1	GLPT1PQVLQR	Q9BUB5_385
2	1	GLPPS1MER	P38159_352
2	1	GPS1WDPFR	P04792_15
2	1	GRLS1PVPVPR	Q9UKM9_135
2	1	GT1PQKDVIIK	P53611_3
2	1	GS1PLRFDGR	P51659_3
2	1	GPVT1PGGLPPR	Q9H0L4_320
2	1	GLGKPGGQGDAIQLS1PK	Q5VV41_174
2	1	GLGPPS1PPAPPR	Q13425_95
3	1	GLGKPGGQGDAIQLS1PK	Q5VV41_174
3	1	GLLAQGLRPES1PPPAGPLLNGAPAGES1PQPK	Q96TA1_665
2	1	GLEPS1PAAVAALPPEVR	Q9P265_9
3	1	GLAGPPAS1PGKAQPPKPER	Q9P206_545
2	1	GKLPES1PK	P17480_484
2	1	GKAS1PFEEDQNR	Q8TB72_136
3	1	GLLAQGLRPES1PPPAGPLLNGAPAGES1PQPK	Q96TA1_681
2	1	ERHPS1WR	P23588_406
2	1	EES1PLRIK	Q9NYF8_531
3	1	EGDVLRRS1EEHS1PPR	Q8IXT5_254
3	1	EGDVLRRS1EEHS1PPR	Q8IXT5_250
2	1	EFAFPPPVS1PR	Q13191_977
3	1	EEQRS1PFNDRFPLK	O94913_705
2	1	EGHMMDALY1AQVK	Q8TEW0_1127
2	1	EEPLT1PR	O15357_958
3	1	EEDRAPAEQVPRS1PVIK	Q6NUJ5_250
2	1	EAVREGS1PANWK	O96019_233
3	1	EGHMMDALY1AQVK	Q8TEW0_1127
2	1	EALGLGPPAAQLT1PPPAPVGLR	Q8IY67_463
2	1	EGS1PAPLEPEPGAAQPK	Q01167_398
2	1	EHIEIIAPS1PQR	Q9NZJ5_715
3	1	EHIEIIAPS1PQR	Q9NZJ5_715
3	1	EGPPAPPPVKPPPS1PVNIR	Q8TF74_235
2	1	EGPPAPPPVKPPPS1PVNIR	Q8TF74_235
3	1	EALGLGPPAAQLT1PPPAPVGLR	Q8IY67_463
2	1	EAALPPVS1PLK	Q04637_1231
2	1	EADDDEEVDDNIPEMPS1PKK	P26358_714
3	1	EALAEAALES1PRPALVR	O14745_280
2	1	EAAGPAPS1PMR	Q12834_41
2	1	DVS1GLRDVK	Q9BZE4_578
2	1	DVAAEAVARS1PK	Q9UKY4_41
2	1	DRPVGGS1PGGPR	Q8NHG8_135
4	1	EAGRPGVLQAPPGS1PRPLDRPEGLR	O15417_416
2	1	EALAEAALES1PRPALVR	O14745_280
4	1	EALAEAALES1PRPALVR	O14745_280
2	1	EILS1PLFPR	Q5VWN6_675
2	1	EKFS1FEPK	P23443_427
2	1	EPPPY1QEPRPR	Q08345_484
2	1	EQDLPLAEAVRPKT1PPVVIK	Q96A49_248
4	1	EQDLPLAEAVRPKT1PPVVIK	Q96A49_248
3	1	EQDLPLAEAVRPKT1PPVVIK	Q96A49_248
2	1	EPS1PKQDVVGK	Q9ULU4_737
3	1	EPPPY1QEPRPR	Q08345_484
2	1	EPPADVWT1PPAR	Q14258_91
2	1	ENFS1PER	Q7Z6E9_861
2	1	EQQDVGS1PDKAR	Q9Y3S1_560
2	1	ERGT1PPVDPK	P48634_782
3	1	ERGDES1PLGAEGAK	A6NDB9_375
2	1	ERGDES1PLGAEGAK	A6NDB9_375
2	1	ERFS1PPR	Q9BXP5_67
3	1	ERDY1AEIQDFHR	Q8TEW0_1080
3	1	EQLVDQGIMPPLKS1PAAFHEQIK	Q9ULH7_66
2	1	EQLIDY1LMLK	Q96RT1_1293
4	1	EQLVDQGIMPPLKS1PAAFHEQIK	Q9ULH7_66
3	1	EMPQDLRS1PAR	O43765_77
2	1	EMPQDLRS1PAR	O43765_77
2	1	ELDEEGS1DPPLPGR	Q9BRJ6_175
4	1	ELEDAY1WKDDDKHVMR	Q96CT7_38
3	1	ELEDAY1WKDDDKHVMR	Q96CT7_38
2	1	EKS1LRPAVER	Q9UPN3_418
2	1	EMEKS1FDEQNVPK	O95425_707
2	1	EKQLS1PEAQAR	O94880_530
2	1	ELGELRKEPS1L	P09758_322
3	1	EMEKS1FDEQNVPK	O95425_707
2	1	ELS1PAALEKR	O75683_138
2	1	ELS1APAR	Q9H1K1_29
2	1	ELRAPS1PPVEHPR	Q86WR7_179
3	1	ELRAPS1PPVEHPR	Q86WR7_179
3	1	KGAGDGS1DEEVDGKADGAEAKPAE	P35579_1943
4	1	KGAGDGS1DEEVDGKADGAEAKPAE	P35579_1943
2	1	KGAGDGS1DEEVDGKADGAEAKPAE	P35579_1943
3	1	KKS1PNELVDDLFK	Q9UNZ2_114
2	1	KFDGVEGPRT1PK	Q6PKG0_376
3	1	KFDGVEGPRT1PK	Q6PKG0_376
3	1	KKS1IVAVEPR	Q5VZL5_1181
2	1	KMEES1DEEAVQAK	Q9Y2K7_692
2	1	KPGPPLS1PEIR	Q96JM3_427
2	1	KMS1VMGR	Q7Z3K3_746
2	1	KLS1PPPLPPR	O00750_155
2	1	KLS1GDQPAAR	Q13428_1350
2	1	KLFAPQQILQCS1PAN	P04183_231
3	1	ILQEKLDQPVS1APPS1PR	Q16204_244
2	1	IPS1PNILK	Q5VUA4_2101
2	1	IS1APNVDFNLEGPK	Q09666_5448
2	1	IQQFDDGGS1DEEDIWEEK	Q5H9R7_617
3	1	IQQFDDGGS1DEEDIWEEK	Q5H9R7_617
3	1	IQPQPPDEDGDHS1DKEDEQPQVVVLK	Q96AT1_50
2	1	IMAT1PEQVGK	P12956_455
2	1	ILVPKS1PVK	Q9Y232_201
3	1	IS1PIQKPQGLDPVEILQER	P51531_329
4	1	KAPLNIPGT1PVLEDFPQNDDEKER	Q15003_49
2	1	KFAT1LPR	Q9NV70_445
2	1	KEVS1PEVVR	Q5T200_198
2	1	IVDS1PEKLK	Q9BZD4_247
2	1	KAEGEPQEES1PLK	Q9NYF8_177
3	1	KAEGEPQEES1PLK	Q9NYF8_177
2	1	KQIT1MEELVR	Q15149_4030
2	1	LFRPPS1PAPAAPGAR	Q86U90_37
2	1	LGS1IAEIDLGVPPPVMK	Q9BXP5_136
3	1	LGILEKQPS1PEEIRER	Q9Y520_500
2	1	LGGAVPFAPPEVS1PEQAK	Q6ZSR9_93
2	1	LGFVDVQNCIS1R	Q14573_2670
3	1	LFRPPS1PAPAAPGAR	Q86U90_37
3	1	LHDFAEGPGQRS1R	Q96HP0_1190
2	1	LFQVEY1AIEAIK	P28066_26
2	1	LILS1PKEK	Q9UGU5_197
2	1	LIPGPLS1PVAR	P48634_1219
2	1	LHRFDS1Q	Q8TEB9_314
2	1	LHLS1PPLGR	Q6P0Q8_1381
2	1	LES1LNIQR	Q14152_584
3	1	LAPWQAS1PPHPCR	Q8IY92_1028
2	1	LAY1QELQIDR	Q8N6H7_278
2	1	LAS1PELER	P05412_73
2	1	LAGRS1FR	Q9BSJ8_686
4	1	KS1PRPAGPQLFLPDPDPQRGGPGPGVR	Q9BUH6_152
2	1	LDGENIY1IR	P11171_660
3	1	LEEPPELNRQS1PNPR	Q7Z5L9_175
3	1	LELQGPRGS1PNAR	P19338_563
2	1	LELQGPRGS1PNAR	P19338_563
2	1	LEEPPELNRQS1PNPR	Q7Z5L9_175
3	1	ILQEKLDQPVS1APPS1PR	Q16204_240
2	1	GVAPADS1PEAPRR	Q9P2G1_737
3	1	HIDRNY1EPLK	Q12929_525
3	1	HLLAPGPQDIY1DVPPVR	P56945_249
2	1	HIGNPEY1LMK	Q9BYV8_12
2	1	HIALS1PR	Q3B726_60
2	1	HGS1DPAFAPGPR	Q6ZRV2_523
3	1	HGLQLGAQS1PGR	Q8N1G0_1057
2	1	HGLQLGAQS1PGR	Q8N1G0_1057
3	1	HPEPVPEEGS1EDELPPQVHKV	Q7Z3C6_828
2	1	HRPS1EADEEELAR	O14617_658
3	1	HRPS1EADEEELAR	O14617_658
3	1	HQAS1INELKR	Q9H4G0_510
2	1	HLLS1PVGR	Q9NXE4_792
2	1	HLS1LPAGQVVPK	Q8IXS8_430
2	1	HLNS1QMWKK	Q9ULK2_502
2	1	ILPPPS1PWPK	Q9UJY4_177
2	1	GVRLS1LPR	Q96SB3_94
3	1	HEHPPNPPVS1PGK	Q6VMQ6_673
3	1	HAPHCLS1EEEGEQDRPR	O75190_277
4	1	HAPHCLS1EEEGEQDRPR	O75190_277
4	1	HADGEKEDQFNGS1PPRPQPR	Q69YN4_173
2	1	GVPEKS1PVLEK	O00515_177
3	1	GVPEKS1PVLEK	O00515_177
3	1	GVLDLDRPGEPAGEES1PGPLQER	Q9UMN6_2348
3	1	HFKDEDEDEDVAS1PDGLGR	O95365_549
2	1	HGLLLPAS1PVR	Q96E09_76
3	1	HGLLLPAS1PVR	Q96E09_76
2	1	HFNDPGS1PCFNR	Q9UBS8_451
4	1	HGHFGWPGWEMGPPGNWS1PRPPR	Q13501_207
2	1	HGES1AWNLENR	P18669_14
3	1	HRPS1PPAT1PPPK	Q8IYB3_402
2	1	IHS1PIIR	O60885_1117
3	1	IIKPFPAPQT1PGR	P78536_735
4	1	IIFVDEVFKIERPGEGS1PMVDNPMR	Q96T88_287
3	1	IIFVDEVFKIERPGEGS1PMVDNPMR	Q96T88_287
3	1	IHRAS1DPGLPAEEPKEK	P27708_1859
3	1	IINLGPVHPGPLS1PEPQPMGVR	Q86T03_162
2	1	IHRAS1DPGLPAEEPKEK	P27708_1859
4	1	IHRAS1DPGLPAEEPKEK	P27708_1859
3	1	HRPS1PPAT1PPPK	Q8IYB3_406
2	1	ILKS1PEIQR	P36578_295
2	1	ILELT1PEPDRPR	Q14004_1246
3	1	ILELT1PEPDRPR	Q14004_1246
2	1	IHMS1GPK	Q09666_5031
2	1	IGPLGLS1PK	P30050_38
2	1	IAQVS1PGPR	Q9NQS7_263
2	1	IEIAQKHPDIY1AVPIK	Q9UDY2_1118
3	1	IEIAQKHPDIY1AVPIK	Q9UDY2_1118
2	1	IEEELGS1KAK	P06733_419
4	1	IDLPEVQIEHDPELEKES1PGLK	Q14966_1100
3	1	IDLPEVQIEHDPELEKES1PGLK	Q14966_1100
2	1	HS1EGLREVPDDE	Q6P9B6_446
2	1	IGELGAPEVWGLS1PK	Q8N5F7_149
2	1	IES1PKLER	Q92598_809
3	1	IEPEPFENCLLRPGS1PAR	P48637_415
2	1	NSLNRAS1FR	Q96HP0_2041
3	1	SELNEIKENQRS1PVR	Q13427_397
4	1	KPATPAEDDEDDDIDLFGS1DNEEEDKEAAQLREER	P29692_162
2	1	IAS1PVSR	P09884_209
3	1	HRPS1PPATPPPK	Q8IYB3_402
3	1	HRS1IHEVDISNLEAALR	Q9Y2H5_867
2	1	HSGPNS1ADSANDGFVR	P52597_104
2	1	HSMGPGGYGDNLGGGQMYS1PR	P40425_395
3	1	HSMGPGGYGDNLGGGQMYS1PR	P40425_395
3	1	HSPAPPPDPGFPAPS1PPPADSPSEGFSLK	Q6ZSZ5_1312
3	1	HSQPSPEPHS1PTEPPAWGSSIVK	Q5VZ89_973
2	1	HSS1ETFSSTPSATR	P35568_1101
3	1	HSS1NPPLESHVGWVMDSR	Q6PKG0_824
4	1	HSSSPLS1PGGPTHLTKPTTTSSSERER	Q9Y618_1778
3	1	HTDDEMTGY1VATR	Q16539_182
2	1	HTGPNS1PDTANDGFVR	P31943_104
3	1	HTGPNS1PDTANDGFVR	P31943_104
3	1	HTIIPAKS1PEK	Q9NZM1_1915
3	1	HTTFEQPVFSVSKQS1PPISTSK	P33981_436
2	1	HVDSLSQRS1PK	Q9UHD8_85
2	1	HVS1PVTPPR	Q13443_758
3	1	HYNGEAY1EDDEHHPR	P31689_381
2	1	IACKS1PPPESVDTPTSTK	P46013_1131
3	1	IACKS1PPPESVDTPTSTK	P46013_1131
2	1	IACKS1PQPDPVDTPASTK	P46013_2344
3	1	IACKS1PQPDPVDTPASTK	P46013_2344
4	1	IACRS1PQPDPVGTPTIFKPQSK	P46013_2223
3	1	IACRS1PQPDPVGTPTIFKPQSK	P46013_2223
2	1	IADPEHDHTGFLTEY1VATR	P27361_204
3	1	IADPEHDHTGFLT1EY1VATR	P27361_202
3	1	IADPEHDHTGFLT1EY1VATR	P27361_204
3	1	HRHS1PTGPPGFPR	P98175_89
3	1	HRGS1EEDPLLSPVETWK	Q13017_1195
4	1	HREDS1DVEMVEDDSRK	P40692_477
4	1	HLETSFQQTDPCCTSDAQPHAFLLSGPAS1PGTSSAASSPLKK	Q53H80_125
4	1	HIEPELAGRDS1PIRAEMPGNLQHYGR	P86791_266
3	1	HIKEEPLS1EEEPCTSTAIASPEK	Q9Y2X3_502
4	1	HIKEEPLS1EEEPCTSTAIASPEK	Q9Y2X3_502
4	1	HIKEEPLSEEEPCTSTAIAS1PEKK	Q9Y2X3_514
3	1	HIKEEPLS1EEEPCTSTAIASPEKK	Q9Y2X3_502
4	1	HIKEEPLS1EEEPCTSTAIASPEKK	Q9Y2X3_502
2	1	HKAAAYDIS1EDEED	P49585_362
3	1	HKAPGSADY1GFAPAAGR	Q5T0Z8_1142
3	1	HKEDVY1ENLHTK	P29350_564
3	1	HKSDVEIPATVTAFSFEDDTVPLS1PLK	Q9UEY8_423
3	1	HLDS1PPAIPPRQPTSK	Q07889_1178
3	1	HLDTLTEHY1DIPK	Q9Y421_103
3	1	HLFVHISQHCPS1PGAPPLESVDVR	Q15562_260
3	1	HREDS1DVEMVEDDSRK	P40692_477
4	1	HLLQEARS1PDPGIVPQEAPVGNSLSELSEENFDGK	O15027_2022
3	1	HLPS1PPLTQEVDLHSIAGPPVPPR	Q07889_1275
2	1	HLS1ESSGKPLSTK	Q8IVT2_471
3	1	HLS1ESSGKPLSTK	Q8IVT2_471
3	1	HLS1PYATLTVGDSSHK	Q9BSJ8_820
2	1	HLSTPSSVS1PEPQDSAK	Q9NZN5_637
3	1	HNLDVVS1PIPANKDLSEADLR	Q13017_765
3	1	HPLLSSGGPQS1PLRGSTGSLK	Q9P1Y5_368
3	1	HPS1REQLIDYLMLK	Q96RT1_1286
3	1	HPTGNSITKS1PPLMAK	Q5VZ89_741
2	1	HQS1FGAAVLSR	Q5VV41_107
3	1	HQS1FGAAVLSR	Q5VV41_107
2	1	IAS1DEEIQGTK	Q8WX93_893
2	1	IATQSQIT1PPGTPSSALSSGEQR	Q8N0Z3_235
3	1	ISPEERRS1PPAPGLQPMR	P15408_200
3	1	ICRDPQT1PVLQTK	Q9ULW0_369
2	1	ILS1DVTHSAVFGVPASK	Q2M2I8_637
2	1	ILS1PSMASK	Q9Y6A5_71
2	1	IMSCS1PDTQCSR	Q9C0C9_401
2	1	IMS1CSPDTQCSR	Q9C0C9_399
2	1	INS1LTFKK	Q96HP0_1308
2	1	IPCDS1PQSDPVDTPTSTK	P46013_1253
3	1	IPCES1PPLEVVDTTASTKR	P46013_2708
3	1	IPCKS1PPPELTDTATSTKR	P46013_2588
4	1	IPCKS1PPPELTDTATSTKR	P46013_2588
3	1	IPGTPGAGGRLS1PENNQVLTK	Q16514_51
4	1	IQFTSLYHKEEAPAS1PLRPLYPQISPLK	P85037_213
3	1	IQFTSLYHKEEAPAS1PLRPLYPQISPLK	P85037_213
3	1	IQFTSLYHKEEAPAS1PLRPLYPQIS1PLK	P85037_213
3	1	IQFTSLYHKEEAPAS1PLRPLYPQIS1PLK	P85037_223
4	1	IRKPS1LLYEGFESPTMASVPALQLTPANPPPPEVSNPK	P25440_37
3	1	IRPGEY1EQFESTIGFK	Q9H4G0_343
3	1	ISAES1PTGLPSHKGELVVSLK	Q96C24_488
3	1	ISAPELLLHS1PAR	Q5VUA4_1896
2	1	IS1ASSATR	P49023_258
3	1	ISEGLPTPTKMT1PR	P06400_826
2	1	ISKLEVTEIVKPS1PK	Q7Z6E9_1179
3	1	ISKLEVTEIVKPS1PK	Q7Z6E9_1179
3	1	ISKPPS1PKPMPVIR	Q9NNX1_378
3	1	ISMPDLDLHLKS1PK	Q09666_2397
2	1	ISMPDLDLHLKS1PK	Q09666_2397
2	1	ISMQDVDLSLGS1PK	Q09666_511
2	1	IS1MSEVDLNVAAPK	Q09666_570
3	1	ILIVTQT1PHYMR	Q6PKG0_649
3	1	ILGSAS1PEEEQEKPILDRPTR	Q7Z422_107
4	1	ILEGPQQSLSGSPLQPIPAS1PPPQIPPGLRPR	O15446_136
3	1	IHEKDPNSATATAPPS1PLK	Q92766_161
2	1	ICRDPQT1PVLQTK	Q9ULW0_369
2	1	IDIS1PSTFR	Q9Y2W1_682
2	1	IDIS1PSTLRK	Q9NYF8_658
2	1	IDS1PGFKPASQQK	Q07157_912
3	1	IEDS1EPHIPLIDDTDAEDDAPTKR	P20020_1155
2	1	IEDVGS1DEEDDSGKDK	P08238_255
3	1	IEDVGS1DEEDDSGKDK	P08238_255
2	1	IGEGT1YGVVYK	P24941_14
4	1	IGS1DPLAYEPKEDLPVITIDPASPQSPESVDLVNEELKGK	P19634_703
3	1	IGSLGLGTGEDDDY1VDDFNSTSHR	O95684_337
2	1	IGTEPSTAPAPS1PPAPK	Q6NV74_490
3	1	IGTLQDRPPS1PFREPPGSER	Q86UU1_404
4	1	IHGSAAREEDEHPY1ELLLTAETK	Q92625_455
3	1	ILEGPQQSLSGSPLQPIPAS1PPPQIPPGLRPR	O15446_136
3	1	IHGSGHVEEPAS1PLAAYQK	Q12955_4298
2	1	IHGSGHVEEPAS1PLAAYQK	Q12955_4298
2	1	IHLPLNYPPGS1PDLGR	Q08174_962
3	1	IHPMAYQLQLQAASNFKS1PVK	P67870_209
2	1	IHS1PIPDMSK	Q6NZY4_658
3	1	IIASLADRPY1EEPPQKPPR	Q92625_834
2	1	IIS1IFSGTEK	Q13177_55
2	1	IISTTASKTET1PIVSK	O95292_150
3	1	IKNENTEGS1PQEDGVELEGLKQR	P11388_1247
2	1	IKPTGLLTIPS1PQI	Q8TEA7_890
2	1	ILATPPQEDAPS1VDIANIR	P29401_295
2	1	ILCKS1PQSDPADTPTNTK	P46013_1861
5	1	HIEPELAGRDS1PIRAEMPGNLQHYGR	P86791_266
3	1	HIDSSPYSPAYLS1PPPESSWR	Q53ET0_136
4	1	HHSQQAPQAEAPCLLRNS1AR	Q9C0I1_699
4	1	HGTDLWIDNMSSAVPNHS1PEKK	Q8N6H7_146
3	1	GLKEGMNPSYDEYADS1DEDQHDAYLER	Q08945_444
4	1	GLLAQGLRPES1PPPAGPLLNGAPAGESPQPK	Q96TA1_665
3	1	GLLAQGLRPES1PPPAGPLLNGAPAGESPQPK	Q96TA1_665
2	1	GLLS1PPMGQSGLR	Q86UU0_750
3	1	GLSDHVS1LDGQELGTR	Q7L8J4_362
2	1	GMGPGT1PAGYGR	P23246_687
3	1	GMKDDKEEEEDGTGS1PQLNNR	P49407_412
3	1	GNAS1PGAATHDSLSDYGPQDSRPTPMR	Q9UGU0_966
2	1	GNIETTSEDGQVFS1PK	Q5T200_993
2	1	GNS1PPSSGEACREEK	P41227_186
3	1	GPALTPIRDEEWGGHS1PR	Q86X29_464
4	1	GPALTPIRDEEWGGHSPRS1PR	Q86X29_467
3	1	GPALTPIRDEEWGGHSPRS1PR	Q86X29_467
2	1	GPGTHMSEPPHNNMQVY1A	Q04721_2470
2	1	GPLS1PFNSR	A1L390_76
3	1	GPPDFSSDEEREPT1PVLGSGAAAAGR	P42167_74
2	1	GPPQS1PVFEGVYNNSR	Q8WWM7_111
3	1	GPPQS1PVFEGVYNNSR	Q8WWM7_111
3	1	GPPS1PPAPVMHSPSR	Q13573_224
3	1	GPPS1RGGHMDDGGYSMNFNMSSSR	P38159_124
2	1	GPSTPKS1PGASNFSTLPK	Q9Y4E8_229
3	1	GPSTPKS1PGASNFSTLPK	Q9Y4E8_229
3	1	GPVSGTEPEPVY1SMEAADYR	Q14247_446
2	1	GPVS1PSVSFQPLAR	Q7Z434_222
2	1	GQESEY1GNITYPPAMK	P29350_536
2	1	GQS1ADKLGTGER	O60307_1223
3	1	GQTPLTEGSEDLDGHS1DPEESFAR	Q86VR2_320
4	1	GLKEGMNPSYDEYADS1DEDQHDAYLER	Q08945_444
3	1	GLGEHEMEEDEEDY1ESSAK	Q9UIQ6_70
2	1	GLGEHEMEEDEEDY1ESSAK	Q9UIQ6_70
2	1	GHTAS1ESDEQQWPEEK	Q9NTI5_1257
4	1	GGPEGVAAQAVASAASAGPADAEMEEIFDDAS1PGKQK	O60264_66
3	1	GGQVSLTVHGTQQVHS1PPEQSPVQANSSSSK	P22670_204
4	1	GGSGSHNWGTVKDELTES1PKYIQK	Q8NC51_234
3	1	GGSGSHNWGTVKDELTES1PKYIQK	Q8NC51_234
2	1	GGSISVQVNSIKFDS1E	Q14978_698
3	1	GGS1PAPLPAKVDEATSGLIR	Q9NZM4_1413
3	1	GGVGSRADY1DTLSLR	Q9Y446_176
2	1	GGVTGS1PEASISGSK	Q09666_5731
4	1	GHKGS1FKDDPQLYQEIQER	Q5VV41_208
3	1	GHKGS1FKDDPQLYQEIQER	Q5VV41_208
3	1	GHREEEQEDLTKDMDEPS1PVPNVEEVTLPK	Q8TAQ2_347
4	1	GHREEEQEDLTKDMDEPS1PVPNVEEVTLPK	Q8TAQ2_347
3	1	GHTDTEGRPPS1PPPTSTPEK	Q00613_363
2	1	GLFS1DEEDSEDLFSSQSASK	Q641Q2_539
4	1	GHTDTEGRPPS1PPPTSTPEK	Q00613_363
2	1	GHTDTEGRPPS1PPPTSTPEK	Q00613_363
3	1	GHTESCSCPLQQS1PR	O76074_86
3	1	GHYEVTGS1DDETGKLQGSGVSLASK	Q09666_5841
3	1	GIAPAS1PMLGNASNPNKADIPER	P27448_469
3	1	GIKSEPHS1PGIPEIFR	Q8ND82_80
4	1	GITAAFKPTSQHYTNPTSNPVPAS1PINFHPESR	Q6N043_104
3	1	GKLS1AEENPDDSEVPSSSGINSTK	Q9Y5Q9_43
3	1	GKQS1PPGPGKAPLTSGIDSSTLAPSNLK	O75362_795
2	1	GLAAGSAET1LPANFR	Q13136_1159
2	1	GLAS1PTAITPVASPICGK	O95425_1225
2	1	GLDSSSTAPS1ALGER	O15534_815
2	1	GQY1HTLQAGFSSR	Q9Y446_84
3	1	GQY1HTLQAGFSSR	Q9Y446_84
3	1	GRAPS1RDEGSLLLGSR	Q15345_276
3	1	HAS1PILPITEFSDIPR	P42167_306
3	1	GVPHPEDDHSQVEGPES1LR	Q6P996_786
3	1	GVPHPEDDHS1QVEGPESLR	Q6P996_779
2	1	GVS1QEKEAQISSAIVSSVQSK	Q12872_909
3	1	GWDLVDAVT1PGPQPTLEQLEEGGPRPLER	Q27J81_1054
3	1	GYLT1DLNSMIPTHGGDINDIKK	O94906_275
2	1	GYSDEIY1VVPDDSQNR	Q13017_1109
2	1	HAEAT1LGSGNLR	Q7L9L4_35
3	1	HAIMRS1PQMVSAIVR	P35222_191
2	1	HALYPPS1PR	Q92738_585
4	1	HAPS1PEPAVQGTGVAGVPEESGDAAAIPAKK	P13051_23
3	1	HAPS1PEPAVQGTGVAGVPEESGDAAAIPAKK	P13051_23
3	1	HAQRS1PEASQTDSPVESPR	O95049_319
2	1	HAS1PILPITEFSDIPR	P42167_306
3	1	GVNIGGAGSYIY1EKPLAEGPQVTGPIEVPAAR	P52943_77
3	1	HCSLQAVPEEIYRYS1R	Q14160_35
3	1	HDSIPAADTFEDLS1DVEGGGSEPTQR	O95671_239
4	1	HERPAGPGT1PPPDSGPLAKDDR	Q9P2K8_667
3	1	HESQKDY1VKGFGGK	Q14247_228
2	1	HFEASCGQLS1PAR	Q96N21_356
2	1	HGAGS1GCLGTMEVK	Q9BYG5_11
3	1	HGGPGPGGPEPELS1PITEGSEAR	Q8WUF5_567
3	1	HGLAHDEMKS1PREPGYK	Q9Y2W1_698
4	1	HGLAHDEMKS1PREPGYK	Q9Y2W1_698
5	1	HGLAHDEMKS1PREPGYK	Q9Y2W1_698
3	1	HGSFHEDEDPIGS1PR	Q96T58_1278
3	1	HGTDLWIDNMSSAVPNHS1PEKK	Q8N6H7_146
2	1	GVNTFS1PEGR	P28066_16
3	1	GVHIHQAGGS1PPASSTSSSSLTNDVAK	Q8N122_877
4	1	GREDVSNFDDEFTSEAPILT1PPREPR	Q16513_958
2	1	GSLAEAVGS1PPPAATPTPTPPTR	Q9Y6I3_454
3	1	GRPPAEKLS1PNPPNLTK	P51532_1452
2	1	GRPS1LYVQR	Q8IVT2_348
3	1	GRRPS1QDDVEAAPEETR	O94761_27
2	1	GRS1IDQDYER	Q9UDY2_244
2	1	GSALSQLSFEVGAPMS1PK	Q96JM2_1090
2	1	GSEGDCS1PEDKNSVTAK	Q9UKJ3_1081
2	1	GSEKEEY1FI	Q0VAQ4_95
4	1	GSESATYVPVAPPT1PAWQPEIKPEPAWHDQDETSSVK	Q6PKG0_303
3	1	GSGGGGGPQVPHQS1PPKR	Q9NYF3_162
3	1	GSGPQRPHS1FSEALR	Q6DT37_1482
2	1	GSGTAS1DDEFENLR	Q7Z6Z7_1907
3	1	GSHFFPGNNVIY1EK	Q8WVV4_166
2	1	GSLASLDS1LRK	O60716_352
3	1	GVEPSPS1PIKPGDIKR	Q92890_247
2	1	GS1PHYFSPFRPY	Q13242_211
3	1	GS1PHYFSPFRPY	Q13242_211
2	1	GS1PNTASAEATLPR	Q6PJG6_742
2	1	GSPVTSDDSHHT1P	Q6ZUK4_367
2	1	GSSPTPPCS1PVQPSK	Q9NUL3_492
3	1	GSTGSSDLNDQEPGPRT1PK	Q8TDW5_247
3	1	GSYGS1DAEEEEYRQQLSEHSK	Q9UDY2_1159
3	1	GTDDS1PKDSQEDLQER	Q969E4_121
2	1	GTDDS1PKDSQEDLQER	Q969E4_121
3	1	GTEPSPGGTPQPSRPVS1PAGPPEGVPEEAQPPR	Q8WUZ0_126
2	1	GTPGS1PSGTQEPR	Q5SXM2_1224
2	1	GTPSQS1PVVGR	P52594_181
2	1	ISNLS1PEEEQGLWK	Q5HYJ3_193
2	1	IS1PGATLPESR	Q8NC74_196
3	1	GGMGS1GGLATGIAGGLAGMGGIQNEKETMQSLNDR	P05783_60
3	1	LHYTPPLQS1PIIDNDPLLGQSPWR	Q5TKA1_309
3	1	LESVLPRS1PADELSHCVEPEPSQVPGGSSR	Q9HCH5_460
2	1	LFS1QGQDVSNK	P55196_1799
2	1	LGAGGGS1PEKSPSAQELK	Q9UNE7_19
3	1	LGAGGGS1PEKSPSAQELK	Q9UNE7_19
3	1	LGAGGGS1PEKSPSAQELKEQGNR	Q9UNE7_19
4	1	LGAGGGS1PEKSPSAQELKEQGNR	Q9UNE7_19
2	1	LGASNS1PGQPNSVK	P49756_677
3	1	LGDSSGPALKRS1FEVEEVETPNSTPPR	Q9UHD8_30
2	1	LGEY1EDVSRVEK	Q99426_98
3	1	LGFSSPYEGVLNKS1PK	Q13459_1935
2	1	LGFSSPYEGVLNKS1PK	Q13459_1935
3	1	LGGLRPES1PESLTSVSR	Q9H6F5_18
2	1	LGGPEGPGS1PLLAT	Q9C086_351
2	1	LGGS1AVISLEGKPL	P23528_156
4	1	LGIAVIHGEAQDAESDLVDGRHS1PPMVR	O60256_227
3	1	LGIAVIHGEAQDAESDLVDGRHS1PPMVR	O60256_227
4	1	LGLAVIHGEAQCTELDMDDGRHS1PPMVK	Q14558_215
3	1	LGLAVIHGEAQCTELDMDDGRHS1PPMVK	Q14558_215
2	1	LGMLS1PEGTCK	P49327_207
3	1	LGS1PDYGNSALLSLPGYRPTTR	Q14980_1862
2	1	LGS1VDSFER	O60343_588
3	1	LHKRDS1FDNCSLGESSK	Q5UIP0_1688
4	1	LHKRDS1FDNCSLGESSK	Q5UIP0_1688
3	1	LHRIET1DEEESCDNAHGDANQPAR	Q96T23_1305
4	1	LHRIET1DEEESCDNAHGDANQPAR	Q96T23_1305
3	1	LHS1PQTHWK	Q9H8Y5_361
2	1	LHVGNIS1PTCTNK	Q9BWF3_86
4	1	LEQLDHRKPS1PAQAAETPALELPLPSVPAPAPL	Q8WX92_557
3	1	LEEGVAS1DEEAEEAQPGSGPSPEPEGSPPAHPQ	Q7Z406_1969
2	1	LDY1CGGSGEPGGVQR	Q15464_114
2	1	LASELAKT1PQK	Q13416_116
2	1	LAAGRPFNT1YPR	O96013_207
3	1	LAALRDEPSKVQT1LNEQDWER	Q13136_572
2	1	LAAPSVSHVS1PR	Q8WXE1_224
3	1	LADSGDGAGPS1PEEKDFLK	Q92917_42
2	1	LAEDEGDS1EPEAVGQSR	Q9UIG0_1468
3	1	LAEDEGDS1EPEAVGQSR	Q9UIG0_1468
4	1	LAGLEQAILS1PGQNSGNYFAPIPLEDHAENKVDILEMLQK	Q9NRA8_374
2	1	LAGS1PPGSGQWKPK	Q4KMQ1_241
3	1	LAIRES1IESEIRR	P55072_702
3	1	LALDMEIS1AYRK	P20700_375
2	1	LAPVPS1PEPQKPAPVSPESVK	Q96JM3_204
3	1	LAPVPS1PEPQKPAPVSPESVK	Q96JM3_204
3	1	LAS1PVAPGALTTPGGSAPAQVVHTQPPPR	Q96L91_2656
2	1	LDT1FCGSPPYAAPELFQGK	Q7KZI7_208
2	1	LAS1TNDKGSMAMESAK	P03372_167
2	1	LAS1TSDIEEKENR	O14974_507
3	1	LCAGIMITAS1HNPK	Q96G03_165
2	1	LCAGIMITAS1HNPK	Q96G03_165
3	1	LCDFGVSGQLIDS1MANSFVGTR	P36507_222
4	1	LCGSGMWDSGSMPAVECTGHHPGSESCPYGGTVEMPS1PK	Q8TBP0_745
2	1	LDNS1PNMNITQPSK	Q9Y6Q9_551
2	1	LDS1PTMSR	P19634_693
3	1	LDSQEPGRQT1PDR	Q8TB03_314
2	1	LDSQEPGRQT1PDR	Q8TB03_314
4	1	LDSSPSVSSTLAAKDDPDGKQEAKPQQAAGMLS1PK	Q13428_1257
5	1	LDSSPSVSSTLAAKDDPDGKQEAKPQQAAGMLS1PK	Q13428_1257
3	1	LHVGNIS1PTCTNQELR	Q9BQ04_86
3	1	LIEGVHPGSLVEKLPDS1PALAK	Q13586_575
3	1	IS1PPIKEEETKGDSVEK	Q6PJT7_409
4	1	LIRPEYAWIVQPVSGAVYDRPGAS1PK	Q12769_1157
3	1	LMSLLTSPHQPPPPPPASASPSAVPNGPQS1PK	Q96RU3_359
4	1	LMSLLTSPHQPPPPPPASASPSAVPNGPQS1PK	Q96RU3_359
2	1	LMT1PKPVSIATNR	P49790_369
3	1	LMT1PKPVSIATNR	P49790_369
2	1	LNHS1PPQSSSR	Q5T8P6_127
2	1	LNQPGT1PTRTAV	P36507_394
2	1	LNQS1PSLAPVKR	Q9H2P0_709
2	1	LNS1PLLSNK	P48552_671
2	1	LNS1PTTTSQIMAR	Q9UBP5_39
4	1	LNS1VQSSERPLFLVHPIEGSTTVFHSLASR	P49327_2236
4	1	LNTVAS1PKDCQELASISVGSGSRPSSDLQAR	Q96T58_1062
2	1	LPEASQS1PLVLK	Q13330_522
4	1	LPEEWSQWLGGSSWPGYVRPLPPAAIES1PAVAAPAYSR	P04792_65
3	1	LPLCSLPGEPGNGPDQQLQRS1PPEFQ	Q96GX2_92
2	1	LPLPS1PALEYTLGSR	Q8IU81_125
3	1	LPLS1PPLVEDSAFEPSRK	O96007_20
2	1	LPLS1PPLVEDSAFEPSRK	O96007_20
2	1	LPS1GSGAASPTGSAVDIR	Q09666_210
2	1	LPSGSGAAS1PTGSAVDIR	Q09666_216
2	1	LPSSPVY1EDAASFK	Q14247_421
2	1	LPT1PTSSVPAQK	Q9BTA9_293
3	1	LQAALDDEEAGGRPAMEPGNGS1LDLGGDSAGR	Q00839_59
2	1	LQALVNSLCAGQS1P	Q6XQN6_537
2	1	LQDEANY1HLYGSR	Q13546_384
3	1	LQDQLDHRGDHPLTPGSHY1A	Q96D31_300
3	1	LQEDPNYS1PQRFPNAQR	P46379_1117
2	1	LQINS1PPFDQPMSR	Q00537_165
2	1	LLTGIKS1PR	Q8IWI9_1208
3	1	LLTCLGQNLHS1PDLARPR	O15021_1947
2	1	LLSVKGS1PKVDEK	Q96T58_1287
4	1	LLKEGEEPTVYS1DEEEPKDESAR	O00264_181
2	1	LIS1PYKK	O14929_361
2	1	LITPPPPPPS1PER	Q96HE9_40
3	1	LKDLFDYS1PPLHK	Q9NYF8_512
2	1	LKDLFDYS1PPLHK	Q9NYF8_512
2	1	LKLS1PSPSSR	P20700_391
3	1	LKNDMAVPT1PPPPPVPPTK	Q96RN5_603
3	1	LKS1EDGVEGDLGETQSR	Q09666_135
2	1	LKS1EDGVEGDLGETQSR	Q09666_135
3	1	LKS1PSQKQDGGTAPVASASPK	Q96T37_765
2	1	LKT1PGVDAPSWLEEQ	P53367_361
4	1	LLDDRHDSGLDSMKDEEY1EQMVK	P25963_42
3	1	LLKEGEEPTVYS1DEEEPKDESAR	O00264_181
4	1	LLKPGEEPSEYT1DEEDTKDHNKQD	O15173_211
3	1	LLSVKGS1PKVDEK	Q96T58_1287
3	1	LLKPGEEPSEYT1DEEDTKDHNKQD	O15173_211
5	1	LLKPGEEPSEYT1DEEDTKDHNKQD	O15173_211
2	1	LLLAEDS1EEEVDFLSER	Q14676_168
2	1	LLPSAPQTLPDGPLAS1PAR	O15027_1964
3	1	LLPSAPQTLPDGPLAS1PAR	O15027_1964
2	1	LLPSVWSESEDGAGS1PPPYR	Q9UIS9_399
2	1	LLQSAKT1ILR	O00418_348
4	1	LLRQS1PPLPGREEEPGLGDSGIQSTPGSGHAPR	Q9C0B5_554
2	1	LLSPQMS1GEEEDSDLAAK	P42858_1874
3	1	LLS1REAPEELKQQPLALGYFVSTAK	Q71F56_2083
2	1	LLS1SNEDDANILSSPTDR	O75448_862
4	1	LLS1VHDFDFEGDSDDSTQPQGHSLHLSSVPEAR	Q9BV36_191
3	1	LAAGRPFNT1YPR	O96013_207
2	1	LAAAEETAVS1PR	Q9BUH6_148
2	1	KYVIS1DEEEEDDD	Q8WVC0_658
2	1	KYS1ASSGGLCEEATAAK	Q9UHV7_395
3	1	KDDVS1PVMQFSSK	Q8IZE3_707
2	1	KDDVS1PVMQFSSK	Q8IZE3_707
2	1	KDS1LSQLEEYLR	O60303_691
2	1	KEEADY1SAFGTDTLIK	Q9BYG5_101
4	1	KEEPS1PLNLSHHTPDHQGEGR	P0C7T5_361
3	1	KETES1EAEDNLDDLEKHLR	Q8IYB3_874
2	1	KETQS1PEQVKSEK	Q9NYF8_496
3	1	KEVLAS1PDRLWGSR	Q9C0C2_178
3	1	KFLMECRNS1PVTK	Q13541_65
3	1	KFQEQECPPS1PEPTRK	P62070_186
3	1	KFS1AGGDSDPPLKR	O75152_290
3	1	KFS1KEEPVSSGPEEAVGK	O00567_563
2	1	KGDRS1PEPGQTWTR	Q09666_93
3	1	KGDRS1PEPGQTWTR	Q09666_93
3	1	KGGEFDEFVNDDT1DDDLPISK	Q6PD62_925
2	1	KGS1FSALVGR	Q13619_10
2	1	KGSGDYMPMS1PK	P35568_636
4	1	KGS1KVGDFGDAINWPTPGEIAHK	Q6PKG0_165
3	1	KGS1KVGDFGDAINWPTPGEIAHK	Q6PKG0_165
2	1	KGS1PTPGFSTR	Q6ZRV2_881
3	1	KHS1EEAEFTPPLK	Q3B726_316
2	1	KHS1QTDLVSR	O14683_14
3	1	KHS1QTDLVSR	O14683_14
4	1	KIEEAMDGSET1PQLFTVLPEKR	Q13435_780
2	1	KIS1ILEEPSK	Q9NUQ6_135
2	1	KIS1PPSYAR	Q8N2M8_285
2	1	KIS1VVSATK	Q9UKV3_825
3	1	KCS1LPAEEDSVLEK	P27816_636
2	1	KCS1LPAEEDSVLEK	P27816_636
3	1	KAYS1FCGTVEYMAPEVVNR	Q15418_221
4	1	IYHLPDAES1DEDEDFKEQTR	Q15019_218
2	1	ISS1PTETER	P31949_6
3	1	ITKPGSIDSNNQLFAPGGRLS1WGK	Q04637_1092
4	1	ITKPGSIDSNNQLFAPGGRLS1WGK	Q04637_1092
2	1	ITPPAAKPGS1PQAK	P35658_678
3	1	ITPPAAKPGS1PQAK	P35658_678
2	1	ITS1PLMEPSSIEK	P28066_56
2	1	IVS1PGLTIHER	Q9HCH5_301
3	1	IVS1PGLTIHER	Q9HCH5_301
4	1	IVVAGNNEDVSFSRPADLDLIQSTPFKPLALKT1PPR	Q9GZY8_115
5	1	IVVAGNNEDVSFSRPADLDLIQSTPFKPLALKT1PPR	Q9GZY8_115
5	1	IWDPTPSHTPAGAAT1PGRGDTPGHATPGHGGATSSAR	O75533_267
3	1	IYHLPDAES1DEDEDFKEQTR	Q15019_218
3	1	KAALPAATTPGPGLETAGPADAPAGAVVGGGS1PR	Q10586_86
3	1	KAYS1FCGTVEYMAPEVVNR	P51812_227
2	1	KAAS1PSPQSVR	Q8IYB3_738
2	1	KAEPSEVDMNS1PK	Q9NR30_71
4	1	KAEQGS1EEEGEGEEEEEEGGESKADDPYAHLSK	Q8NE71_228
2	1	KAPTNEFY1A	P31431_197
2	1	KAS1GPPVSELITK	P16402_37
2	1	KAS1GSENEGDYNPGR	Q02880_1550
2	1	KAS1PEPPDSAEGALK	Q9H1B7_547
3	1	KAS1PEPPDSAEGALK	Q9H1B7_547
2	1	KAS1PPSGLWSPAYASH	Q8TEM1_1874
3	1	KASTAPGAEAS1PSPCITER	Q66PJ3_239
2	1	KAYS1FCGTVEYMAPEVVNR	P51812_227
2	1	KAYS1FCGTVEYMAPEVVNR	Q15418_221
2	1	KKEEPSQNDIS1PK	Q9NR30_89
2	1	KLEDVKNS1PTFK	P55327_171
3	1	KLGAGEGGEASVS1PEKTSTTSK	Q13428_1378
4	1	KS1PYGPPPTGLFDDDDGDDDDDFFSAPHSKPSK	Q641Q2_441
3	1	KQS1LGELIGTLNAAK	P60174_21
2	1	KQS1VFSAPSLSAGASAAEPLDR	Q14573_934
3	1	KREEGS1DIEDEDMEELLNDTR	Q8NHQ9_544
3	1	KRLS1VELTSSLFR	P35222_675
4	1	KRPPS1DIHDSDGSSSSSHQSLK	O43665_16
3	1	KRQS1PEPSPVTLGR	Q9NRL2_1413
3	1	KRS1EGFSMDR	Q7Z4V5_454
3	1	KRVS1VELTNSLFK	P14923_665
2	1	KRVS1VELTNSLFK	P14923_665
3	1	KSNLDEEVNVIPPHT1PVR	P06400_373
2	1	KSNLDEEVNVIPPHT1PVR	P06400_373
4	1	KSNLDEEVNVIPPHT1PVR	P06400_373
2	1	KSS1ADTEFSDECTTAER	Q9H6S0_1202
4	1	KQDAET1PPPPDPPAPETLLAPPPLPSTPDPPRR	Q86WR7_146
2	1	KTGS1YGALAEITASK	O14974_445
2	1	KTGVAGEDMQDNSGTY1GK	Q05655_334
4	1	KTQPSMVSNPGSCSDPQPS1PEMKPHSYLDAIR	Q9H000_139
2	1	KTS1DANETEDHLESLICK	Q09161_22
3	1	KVEEEGS1PGDPDHEASTQGR	Q9NZT2_315
3	1	KVEPVPVTKQPT1PPSEAAASK	Q86UP2_153
3	1	KVS1IVSKPVLYR	Q9NRY4_1150
3	1	KVTPIDSPPVWS1PEGYMALQSK	Q5JSZ5_745
3	1	KVVDYSQFQES1DDADEDYGRDSGPPTK	Q9H1E3_19
4	1	KVVDYSQFQES1DDADEDYGRDSGPPTK	Q9H1E3_19
2	1	KWDGS1EEDEDNSK	O60841_164
2	1	KYES1DEDSLGSSGR	O00418_470
2	1	KQS1LGELIGTLNAAK	P60174_21
2	1	KPS1VSEEVQATPNK	Q9UKJ3_1107
2	1	KLNS1PEETAFQTPK	Q9BTX1_406
3	1	KMGAPESGLAEYLFDKHTLGDS1DNES	P02794_179
4	1	KLPPPPPQAPPEEENES1EPEEPSGVEGAAFQSR	O60341_166
3	1	KLQLERPVS1PETQADLQR	Q9P206_929
2	1	KLS1FLSWGTNK	Q8IUC4_639
2	1	KLS1GDQITLPTTVDYSSVPK	O00559_36
3	1	KLS1GDQITLPTTVDYSSVPK	O00559_36
2	1	KLS1LGQYDNDAGGQLPFSK	Q68CZ2_776
3	1	KLS1LGQYDNDAGGQLPFSK	Q68CZ2_776
3	1	KLS1LRPTVAELQAR	O75167_560
2	1	KLS1LSEGK	Q49A26_130
2	1	KLS1NPDIFSSTGK	Q6P0Q8_74
2	1	KLS1PTEPK	O14828_76
3	1	KLS1QRPTVAELLAR	Q8IZ21_628
2	1	KMTGS1NTEEIDSR	Q8N573_307
4	1	KPS1LIGLDPEQGHLNPMSYTQHCITTMAAPSWK	Q8TCU6_1001
[truncated: 1,878 more rows]
