# Supplementary material for: DeepFLR facilitates false localization rate control in phosphoproteomics
Source: Nat Commun. 2023 Apr 20;14:2269. doi: 10.1038/s41467-023-38035-1 (PMC10119288; doi:10.1038/s41467-023-38035-1)
Supplement: Supplementary file 6 — Supplementary Dataset 4 [file 41467_2023_38035_MOESM6_ESM.xlsx]

## Sheet: Bio3_DeepFLR_result
Supplementary Data 4: The protein phosphosites and phosphopeptides identified by DeepFLR and Maxquant from the biological sample Bio_3.
PP.Charge	DeepFLR_deltascore	DeepFLR_Peptide	DeepFLR_proteinsite
2	0.8835	LY1DLNMPAYVK	P16333_105
3	0.8633	TRDPVEEDDDEY1K	Q13191_709
2	0.8569	VS1PQPMISR	Q9P270_377
2	0.8466	TRDPVEEDDDEY1K	Q13191_709
2	0.8092	MS1PGPPIPLDIASR	P31629_296
3	0.7817	DRAS1PAAAEEVVPEWASCLK	Q8N3V7_685
2	0.7779	LS1PNPPNLTK	P51532_1452
2	0.7772	GS1PGGYLGAK	O60551_38
2	0.7603	AS1PNPVAMETR	Q9H0E3_465
3	0.7587	DRT1PPLLYR	Q96T37_568
2	0.7582	AS1PEPPDSAEGALK	Q9H1B7_547
2	0.757	AAT1PLPSLR	Q9Y3Q8_211
2	0.7554	WS1PPQNYK	Q96K21_144
3	0.7467	RLS1AQFENLMAESR	Q9H7C4_325
4	0.7412	ENS1REALAEAALESPRPALVR	O14745_269
3	0.7372	EEGS1DIEDEDMEELLNDTR	Q8NHQ9_544
2	0.7286	S1VIEPLPVTPTR	Q13153_204
3	0.7281	GGS1PPAPLPAHLSR	Q9H013_802
2	0.7224	S1FDYNYR	O75494_133
2	0.7194	S1MDLVPDESK	Q8TEW8_710
3	0.7179	GDS1ES1EEDEDLEVPVPSR	P13861_78
3	0.7179	GDS1ES1EEDEDLEVPVPSR	P13861_80
2	0.7129	S1NQIPTEVR	Q9BWH2_151
2	0.7123	DEEGES1GAEEGPDLEEPGAGYK	Q9UQL6_611
2	0.7089	WS1DQGPAQTSR	Q9C0C2_1533
2	0.7054	GS1PGEDGFVPSALGTR	Q5JPI9_21
3	0.7045	RASGQAFELILS1PR	P16949_25
2	0.704	S1MGLPTSDEQK	Q9Y266_298
2	0.7026	S1LPVSICR	O94885_813
3	0.7015	S1PNNEGDVHFSR	Q8NAP3_309
2	0.7011	S1AGNIPLSPLAR	O15021_1370
2	0.7005	QDS1LDIYNER	Q9ULQ0_354
2	0.6995	S1MGFLSIK	Q12923_240
3	0.698	CRS1PGMLEPLGSSR	Q9UQ35_2132
2	0.697	S1AEALGPGALVSPR	Q9P227_361
2	0.6959	NGS1PPPGAPSSR	Q9Y3Q8_62
2	0.6941	WDS1DNDEENEDVPISMK	Q9Y485_1970
2	0.6937	S1PPPFFYR	Q8WYL5_897
2	0.6912	WDT1GENPIYK	P05556_777
2	0.6905	EGS1PEPWLPLTDGR	Q494U1_559
2	0.6882	EEGS1DIEDEDMEELLNDTR	Q8NHQ9_544
3	0.6832	S1HNNFVAILDLPEGEHQYK	Q9Y478_108
3	0.6805	AHS1PVAVQVPGMQNNIADPEELFTK	Q9P289_4
2	0.6797	GDS1ES1EEDEDLEVPVPSR	P13861_78
2	0.6797	GDS1ES1EEDEDLEVPVPSR	P13861_80
2	0.6782	S1EPDDELLFDFLNSSQK	Q8TBA6_116
2	0.676	S1PQMVSAIVR	P35222_191
2	0.6748	AADEDWDS1ELEDDLLGEDLLSGK	Q96EV2_41
3	0.6737	PGRPLS1PANVPALPGETVTSPVR	Q8IY33_712
2	0.6728	S1LEDPPTR	Q86V48_932
3	0.6721	S1HNDFVAILDLPEGEHQYK	O43741_108
2	0.671	S1FAGNLNTYK	Q01813_386
2	0.6686	S1WGQQAQEYQEQK	Q5VZK9_1331
2	0.6667	S1PQVLGSSLSVR	Q86UU0_975
2	0.6657	S1PVGNPQLIQFSR	Q9Y4F3_1093
2	0.665	S1QGGEEEGPLSDK	Q9H063_75
3	0.6636	S1PGHMVILDQTK	Q9NWH9_553
2	0.6621	S1PREPGYK	Q9Y2W1_698
2	0.6614	S1MDLGIADETK	Q8TEW0_852
2	0.6601	S1PYNGVR	Q9UK58_374
2	0.6584	S1IQFVDWCPTGFK	P68363_340
3	0.6576	LAEDEGDS1EPEAVGQSR	Q9UIG0_1468
2	0.6575	S1VEAAAELSAK	P20962_5
2	0.6571	S1RLGDLYEEEMR	P08670_144
2	0.6567	GS1PQAGVDLSFATR	Q13884_389
2	0.6559	NLLS1VAYK	P62258_46
2	0.6548	S1VDFDSLTVR	Q9Y5K6_458
2	0.6521	VAS1EEEEVPLVVYLK	Q8N3V7_263
2	0.6498	S1PLHVGETR	O15164_811
2	0.6494	S1GDEMIFDPTMSK	P20042_2
3	0.648	AADEDWDS1ELEDDLLGEDLLSGK	Q96EV2_41
3	0.6469	PAPS1PEPCMPNTALLIK	Q9UGR2_399
3	0.6434	DDS1PDEVPSTFTVQQPPPSRR	P0DP91_554
2	0.6429	AS1GVAVSDGVIK	P23528_3
3	0.6413	EGS1PIPHDPEFGSK	P85037_445
3	0.6407	GPRT1PPGPPPPDDDEDDPVPLPVSGDK	Q69YN4_184
2	0.6403	S1QLDSLK	Q14693_162
3	0.6402	S1CDDGLNTFRDEGR	Q9P227_623
3	0.6398	RAS1GQAFELILSPR	P16949_16
3	0.6383	QRS1PS1PAPAPAPAAAAGPPTRK	Q9H7N4_498
3	0.6383	QRS1PS1PAPAPAPAAAAGPPTRK	Q9H7N4_500
3	0.6381	DS1PGIPPSANAHQLFR	P51812_369
2	0.6378	S1PVPQESQER	Q15776_177
2	0.6377	MS1GFIYQGK	Q15052_488
2	0.6357	FQS1LGVAFYR	P51149_72
4	0.6356	S1HNNFVAILDLPEGEHQYK	Q9Y478_108
2	0.6352	S1LDQPFLSK	Q8WWN8_1444
4	0.6352	EGEELGEGERPEEDAAALELS1S1DEAVEVEEVIEESR	Q6NZI2_203
4	0.6352	EGEELGEGERPEEDAAALELS1S1DEAVEVEEVIEESR	Q6NZI2_202
2	0.6331	VGDGDLS1AEEIPENEVSLR	Q14684_245
3	0.6323	S1VENLPECGITHEQR	Q9UBF8_428
2	0.6322	S1MPVLGSVSSVTK	A0MZ66_506
2	0.6319	NS1GIWESPELDR	O15085_1295
3	0.6277	KGDDS1DEEDLCISNK	Q9Y3M8_133
2	0.626	VPS1S1DEEVVEEPQSR	Q9C0C2_1620
2	0.626	VPS1S1DEEVVEEPQSR	Q9C0C2_1621
2	0.6258	NGS1EADIDEGLYSR	P22314_46
3	0.6253	RAS1QEANLLTLAQK	Q6PJG2_461
3	0.623	S1VIDPVPAPVGDSHVDGAAK	Q13177_197
2	0.622	S1GEGEVSGLMR	Q13263_473
3	0.6212	T1PPRWAEDQNSLLK	P49792_799
2	0.6211	QS1LGELIGTLNAAK	P60174_21
2	0.6207	GGFDS1PFYR	Q92574_505
3	0.6183	LVHDS1LEDLQMTR	Q9H7F0_817
3	0.6179	EKT1PELPEPSVK	Q8IYB3_220
2	0.617	S1PLYLVSR	Q8WYP5_1142
3	0.6163	AMDNHS1DS1EEELAAFCPQLDDSTVAR	Q86VR2_258
3	0.6163	AMDNHS1DS1EEELAAFCPQLDDSTVAR	Q86VR2_260
2	0.6148	S1LQLTGK	Q9UBS9_1081
2	0.6143	GDS1DDEYDR	Q9BXP5_4
2	0.6129	LS1PVGWVSSSQGK	Q00587_19
2	0.6108	TMFAQVES1DDEEAK	Q9NW82_638
2	0.6098	S1PNAFSENR	Q7L804_388
2	0.6091	QGS1DAAVPSTGDQGVDQSPK	O15085_271
2	0.609	ANS1LGDLYAQK	Q13009_231
3	0.6087	AYRPPS1GEK	P30414_379
2	0.6081	S1QENLGNPSK	Q9H0X4_21
2	0.6071	MEGDGS1DPEPPDAGEDSK	Q9P0U4_6
3	0.607	DVRNS1DMHLLDLESMGK	Q9Y3P9_360
2	0.607	S1PFQPGVLGSR	Q9BY89_1760
2	0.6051	AS1PGLLPVANGNSLNK	Q14814_231
2	0.6043	DRAS1PAAAEEVVPEWASCLK	Q8N3V7_685
3	0.6041	VPS1S1DEEVVEEPQSR	Q9C0C2_1620
3	0.6041	VPS1S1DEEVVEEPQSR	Q9C0C2_1621
3	0.6021	RAS1ALIDRPAPYFER	Q9Y2J2_420
2	0.6006	SWVIGS1PEILR	Q6P0Q8_900
3	0.6003	HDS1PDLAPNVTYSLPR	Q9BRD0_271
2	0.5992	GLLS1PPMGQSGLR	Q86UU0_750
3	0.5983	S1PVQFENLEEIFDTSVSK	Q03001_2919
2	0.5983	GGS1PPAPLPAHLSR	Q9H013_802
2	0.5973	QAS1EQNWANYSAEQNR	P17302_306
2	0.5971	DTAAVVS1R	Q6WKZ4_496
2	0.5967	S1EDMDNVQSK	Q6VMQ6_559
2	0.5967	S1PGPIVSR	Q86WB0_344
3	0.5965	KNS1LRVEGDNIYVR	O43491_614
2	0.5957	TIVMGAS1FR	P37837_237
2	0.5949	SHGLEPAAPS1PR	Q9ULL5_865
2	0.5942	S1PVQLEEAPFSR	Q9BZL4_407
2	0.593	WDTGENPIY1K	P05556_783
4	0.5905	RTIQEVLEEQS1EDEDREAK	P18858_141
2	0.5905	GRS1IDQDYER	Q9UDY2_244
3	0.5903	S1PMMPENAENEGDALLQFTAEFSSR	Q9UNN5_320
2	0.5902	YQEQGGEAS1PQR	Q9UJU6_232
3	0.5897	NRS1AEEGELAESK	Q9C0C2_1666
3	0.5885	GRS1IDQDYER	Q9UDY2_244
3	0.5884	HRGS1EEDPLLSPVETWK	Q13017_1195
2	0.588	S1FQGDDSDLLLK	Q9UPQ0_875
2	0.5876	IYEFPET1DDEEENK	Q16181_228
2	0.5868	TMIIS1PER	O75533_129
3	0.5865	GPPQS1PVFEGVYNNSR	Q8WWM7_111
2	0.5863	VDDDS1LGEFPVTNSR	Q92785_142
2	0.5862	AGLS1PANCQSDR	Q14692_552
2	0.5853	GMS1VYGLGR	Q15417_259
2	0.5849	AS1PNLIGATGANSLGK	Q02078_235
3	0.5845	S1MVWPGDGLVPDTAEPHVAPSPTLPSTEDVIR	Q14161_614
2	0.5842	IGS1DPLAYEPK	P19634_703
4	0.5832	FAS1DDEHDEHDENGATGPVK	P05455_366
2	0.5824	S1PVQFENLEEIFDTSVSK	Q03001_2919
3	0.5811	LAAGRPFNT1YPR	O96013_207
3	0.5807	S1EPDDELLFDFLNSSQK	Q8TBA6_116
4	0.5801	GGS1PIIQEPEEPSEHREESSPRK	Q01484_3823
2	0.5799	QES1GGDGEVEEYLSFR	Q03468_35
3	0.5799	EKPDS1DDDLDIASLVTAK	Q86V48_659
2	0.5796	QGS1VVSSR	Q9BZ67_408
2	0.5795	TLQPPES1PR	Q86UU1_443
2	0.5795	CRS1PGMLEPLGSSR	Q9UQ35_2132
4	0.5789	AMDNHS1DS1EEELAAFCPQLDDSTVAR	Q86VR2_258
4	0.5789	AMDNHS1DS1EEELAAFCPQLDDSTVAR	Q86VR2_260
3	0.5778	S1GGQLPSLQEETTRR	Q5VUB5_824
2	0.5778	S1DQQGEALDSSQK	Q32MZ4_555
2	0.5771	FS1MPDLSK	Q7Z3G6_571
2	0.5771	LS1PGESAYQK	Q6NYC8_224
3	0.5768	DS1DDDDDVAVTVDRDR	Q16623_14
2	0.5768	TAPPAS1PEAR	Q96JM3_542
2	0.5757	GGS1PDQYPYR	Q8TEW8_1184
3	0.5743	S1PNREWEVLQPAPHQVITNLPEGVR	O75376_999
3	0.574	VPLAPITDPQQLQLS1PLK	P31350_20
2	0.5738	S1APATGGVK	P68431_29
3	0.5721	EGLGQGQS1LEQLEALVQTK	Q9NSC5_256
2	0.5718	AAS1PVLLSSNSQK	P41970_396
2	0.5715	SFNMPS1LDK	Q96PC5_1255
2	0.5712	SIQPQVS1PR	Q13322_104
2	0.5712	SLVGS1WLK	Q6ICG6_362
2	0.5708	TQMAEVLPS1PR	P11388_1213
2	0.5707	DGS1FGEGLTMK	Q9ULT0_647
3	0.5705	KS1PIINESR	Q13523_277
2	0.5702	S1PLQSVVVR	Q9Y2W1_253
2	0.5692	S1PQPESFK	P46013_2466
2	0.5687	YEPAAVS1EQGDK	P05023_16
2	0.5678	TVEDEDQDS1EEEK	Q9Y5T5_415
2	0.5665	EAS1IDILHSIVK	O00231_23
2	0.5661	S1LDLPSIGGSSVGK	Q9UMZ2_812
2	0.5659	S1VENLPECGITHEQR	Q9UBF8_428
2	0.5655	S1EDGVEGDLGETQSR	Q09666_135
2	0.565	S1PGHMVILDQTK	Q9NWH9_553
3	0.5646	AGDRNS1EDDGVVMTFSSVK	Q9NY61_203
2	0.5644	ADGYEPPVQES1V	P61247_263
4	0.5637	S1PNREWEVLQPAPHQVITNLPEGVR	O75376_999
2	0.5626	S1CHDLSVL	P55040_289
3	0.5613	QNT1LRS1CDPVFYR	Q9UN70_788
3	0.5613	QNT1LRS1CDPVFYR	Q9UN70_791
2	0.5601	S1ADLPHSFK	Q96M96_702
3	0.5593	EENPES1DGEPVVEDGTSVK	Q13439_266
2	0.5593	PVES1PGDPNQLTR	Q96QC0_382
3	0.5591	S1IDDEDVDENEDDVYGNSSGRK	Q8TEQ0_344
3	0.5578	NDS1GEENVPLDLTREPSDNLR	Q6R327_21
2	0.5574	EES1S1EDENEVSNILR	Q01804_1024
2	0.5574	EES1S1EDENEVSNILR	Q01804_1023
3	0.5566	KAEENAS1QEEEEAAEDEGGEEDLASELR	Q9H4I2_680
2	0.5555	DRT1PPLLYR	Q96T37_568
2	0.555	S1PGAPGPLTLK	Q15942_344
2	0.5544	YEELQS1LAGK	P05787_291
2	0.5539	S1LDYLNLDK	Q96GV9_167
4	0.5539	DRT1PPHLLYSDRDR	Q8NDT2_532
3	0.5538	S1VDIHDSIQPR	Q9Y6D6_1569
2	0.5534	S1PISINVK	Q9UK58_352
3	0.552	RS1PVPAQIAITVPK	O43432_495
2	0.5516	S1VIDPVPAPVGDSHVDGAAK	Q13177_197
2	0.5512	S1LLDASEEAIK	P18206_721
3	0.551	QET1FDAGLQAFQQEGIANITALK	Q13813_2020
2	0.5509	VS1GAQEMVSSAK	O60664_130
3	0.5474	S1LGHPEPLSNGRPQGNSR	P49768_43
2	0.5474	KS1PIINESR	Q13523_277
2	0.5469	SEDMPFS1PK	Q12888_265
3	0.5469	EKDS1PHMQDPNQADEEAMTQIIR	P23511_326
2	0.5447	TLLDPGRFS1K	O14497_1751
3	0.5446	AEGS1DVANAVLDGADCIMLSGETAK	P14618_346
2	0.542	GGLS1PANDTGAK	P30419_47
3	0.5414	ERPISLGIFPLPAGDGLLT1PDAQK	O60271_217
3	0.5413	S1VIDLRPEDVVHESGSLGDR	Q96C24_274
2	0.5407	TDGQVS1GEAIK	P13611_2941
3	0.5406	RNVPAS1DEEEGAVLFDNSSK	Q6ZVL6_1333
3	0.5404	KAEQGS1EEEGEGEEEEEEGGESK	Q8NE71_228
2	0.5388	S1VDIHDSIQPR	Q9Y6D6_1569
2	0.5381	S1PNLSEIK	Q9H792_587
3	0.5372	KMS1DDEDDDEEEYGK	Q7KZ85_125
3	0.5369	QMNMS1PPPGNAGPVIMSIEEK	Q86U42_150
2	0.5367	AQYEDIANRS1R	P05787_274
3	0.5367	FRT1QPITSAER	O95425_657
3	0.5347	MYLQQDELEEEEDERGPT1PPVR	Q9Y6N7_1240
2	0.5345	QGDDEQS1DWFYEK	Q9NW75_284
2	0.5343	DGS1LNQSSGYR	P06241_21
3	0.5338	RGS1PAPANPGRAPVASK	O75676_745
3	0.5337	HGSFHEDEDPIGS1PR	Q96T58_1278
3	0.533	HGS1FVNKPTR	P29353_139
2	0.5328	RLS1AQFENLMAESR	Q9H7C4_325
3	0.5328	GDLS1DVEEEEEEEMDVDEATGAVK	Q96ST3_832
3	0.5326	GGS1PIIQEPEEPSEHREESSPRK	Q01484_3823
2	0.5314	S1LNPALDGLTCGLTSHDK	O94967_312
2	0.5312	DGEQS1PNVSLMQR	Q58WW2_336
2	0.5309	QMNMS1PPPGNAGPVIMSIEEK	Q86U42_150
3	0.5305	YEDKPEPEVDALGS1PPALLK	Q68DQ2_931
3	0.5304	AQYEDIANRS1R	P05787_274
2	0.5303	TEELIES1PK	Q99590_608
2	0.5298	DYDDMS1PR	P61978_284
2	0.5293	AYRPPS1GEK	P30414_379
3	0.5292	PVPAAPVPS1PVAPAPVPSR	Q9UK76_131
3	0.5288	S1RS1PHEAGFCVYLK	Q9NTZ6_424
3	0.5288	S1RS1PHEAGFCVYLK	Q9NTZ6_422
2	0.5287	RASGQAFELILS1PR	P16949_25
2	0.528	S1VPGTTLESFRR	Q8N1W1_758
3	0.528	RGS1S1PDVHALLEITEESDAVLVDK	Q6NZI2_365
3	0.528	RGS1S1PDVHALLEITEESDAVLVDK	Q6NZI2_366
2	0.5277	HDS1PDLAPNVTYSLPR	Q9BRD0_271
3	0.5264	AS1PEARPQIPTK	Q8N3F8_273
3	0.5262	ARQS1PEDVYFSK	P29317_570
2	0.5261	S1MPAETIK	Q9H694_766
2	0.5261	IYHLPDAES1DEDEDFK	Q15019_218
4	0.5259	ERVPS1VAEAPQLRPAGTAAAK	Q63ZY3_540
2	0.5259	APS1RQDVYGPQPQVR	O60716_252
2	0.5258	EGLGQGQS1LEQLEALVQTK	Q9NSC5_256
2	0.5258	TFWS1PELK	Q8IUD2_191
3	0.5252	RTLTTGSSAYLWKPPS1R	Q9BQS8_196
4	0.5247	RRPGASPTGETPTIEEGEEDEDEAS1EAEGAR	P04920_132
2	0.5243	S1PPREGSQGELTPANSQSR	Q13098_468
2	0.5243	S1HDNVYSLGGLEGR	Q86SQ0_157
3	0.5218	S1LPEEDVAEIQHAEEFLIKPESK	O60832_21
2	0.5216	RALASIDS1K	P18206_275
3	0.5214	APS1AS1PLALHASR	Q8N3F8_484
3	0.5214	APS1AS1PLALHASR	Q8N3F8_486
2	0.5211	TAVIPINGS1PR	P06400_249
2	0.5209	S1LPSASTSK	Q9UQN3_187
2	0.5201	GDLS1DVEEEEEEEMDVDEATGAVK	Q96ST3_832
2	0.5199	GNS1PPSSGEACR	P41227_186
2	0.5194	NLS1PGAVESDVR	P53621_173
2	0.5191	DTDDIES1PK	Q9UPQ0_169
3	0.5189	EELEQQT1DGDCEEDEEEENDGETPK	Q99442_375
2	0.5187	TLADFDPRVS1IR	P29317_892
2	0.517	SLGGQQGS1PK	Q6DN90_417
3	0.5167	RGES1LDNLDSPR	Q8WWI1_1510
3	0.5165	EES1S1EDENEVSNILR	Q01804_1023
3	0.5165	EES1S1EDENEVSNILR	Q01804_1024
3	0.5162	S1RS1PLGFYVHLK	Q8IXT5_278
3	0.5162	S1RS1PLGFYVHLK	Q8IXT5_280
2	0.5156	AS1LEDAPVDDLTRK	Q7Z2W4_284
2	0.5153	TVAS1DLQK	Q7L8J4_343
2	0.5151	YLDEGET1DEDK	Q9HCE5_72
2	0.5146	S1ADNTLER	Q96QZ7_1361
3	0.5146	ERPIS1LGIFPLPAGDGLLTPDAQK	O60271_203
2	0.5143	S1PPPPGGGNLGMNSR	Q02078_255
4	0.5137	PHVS1DEEEEEPPFYHHPFK	P18583_2129
2	0.5131	S1NGDLSPK	P49006_36
3	0.5127	S1LNPALDGLTCGLTSHDK	O94967_312
3	0.5126	SQEPIPDDQKVS1DDDK	Q86UE4_426
2	0.5126	QLS1ADAAVTRK	Q5R3F8_619
2	0.5122	S1PDLAPTPAPQSTPR	Q9BY44_506
3	0.511	EGRPSGEAFVELES1EDEVK	P31943_63
2	0.5108	QLS1LPLTQSK	Q9C0I1_564
2	0.5076	RAS1GQAFELILSPR	P16949_16
2	0.5072	RQS1ILFSTEV	P11274_1264
2	0.5068	EKT1PELPEPSVK	Q8IYB3_220
2	0.5068	S1FEEEGEHLGSR	Q9BXW6_499
2	0.5066	S1RS1FDYNYR	O75494_133
2	0.5066	S1RS1FDYNYR	O75494_131
2	0.5061	FS1GFYSMQK	Q9NZV1_1016
2	0.5058	S1IVEEEEDDDYVELK	P50851_1100
3	0.5044	TLADFDPRVS1IR	P29317_892
3	0.5033	ADGDS1GS1ERGGGGGPCGFQPASR	Q96QR8_6
3	0.5033	ADGDS1GS1ERGGGGGPCGFQPASR	Q96QR8_8
2	0.5032	SRGPT1PPAMGPR	Q3KQU3_97
2	0.5028	SLIGS1PGR	Q9Y618_1479
2	0.5025	LAEDEGDS1EPEAVGQSR	Q9UIG0_1468
2	0.5023	QLEYQQLEDDKLS1QK	Q9Y2J2_88
2	0.5009	ELS1PAGSISK	O95453_619
2	0.5007	SDLPGS1DK	Q15599_280
2	0.5006	GAS1QAGMTGYGMPR	P37802_185
2	0.5004	SDPES1PIK	Q8NDI1_751
2	0.5002	SQEPIPDDQKVS1DDDK	Q86UE4_426
3	0.5001	EAEEES1S1GGEEEDEDENIEVVYSK	P55010_389
3	0.5001	EAEEES1S1GGEEEDEDENIEVVYSK	P55010_390
3	0.5	MDS1FDEDLARPSGLLAQER	Q9Y2W1_575
2	0.4998	EAAFS1PGQQDWSR	Q9C0C2_1103
2	0.4987	S1PVKTVPR	Q5VWN6_444
2	0.4986	LADMYGGVDS1DK	P55285_786
3	0.4985	RGESLDNLDS1PR	Q8WWI1_1516
4	0.4982	AGEGDQQDAAHNMGNHLPLLPAES1EEEDEMEVEDQDSK	Q96SW2_25
2	0.497	S1GAEEQGPIDGPSK	O43493_224
3	0.497	REGT1PPPPPPSR	Q9Y618_1383
3	0.4967	EPVRADS1PVHMEQQSR	O95402_447
2	0.4964	LS1PSWNPK	Q96BY7_255
3	0.4962	RFS1EGVLQSPSQDQEK	Q9C0C2_429
2	0.496	S1PPCEDFSVTGESEK	P78559_909
2	0.4953	S1INEENGEVSEDQSQNK	Q13523_23
3	0.4943	RHS1LEVMNSMVR	Q15678_642
2	0.4941	LSLFPAS1PR	Q53GA4_42
2	0.4938	ELDS1EFEDLASDVR	Q8NEN9_496
2	0.4925	EGS1PIPHDPEFGSK	P85037_445
2	0.4919	KMS1DDEDDDEEEYGK	Q7KZ85_125
4	0.4919	RRS1LEPAENVHGAGGGAFPASQTPSK	P12931_17
3	0.4917	S1RS1PQRPGWSR	Q9UQ35_536
3	0.4917	S1RS1PQRPGWSR	Q9UQ35_534
2	0.4905	APS1PPLSQVFQTR	Q9NRA8_564
3	0.4901	ASASRPQPAPADGADPPPAEEPEARPDGEGS1PGK	P11274_122
3	0.4892	VAYHPYPEDYGDIEIGS1HR	Q9Y4H2_639
3	0.4891	RVS1VELTNSLFK	P14923_665
3	0.4887	APLATGEDDDDEVPDLVENFDEAS1K	P20290_201
3	0.4884	SEPVINNDNPLES1NDEK	P23497_362
2	0.4876	SEPLDES1DNDF	Q96AJ1_409
3	0.4869	MPQDGS1DDEDEEWPTLEK	Q13895_98
3	0.4861	IGEEQS1AEDAEDGPPELLFIHGGHTAK	Q16576_354
2	0.486	SFLDSGY1R	P18206_822
2	0.4849	VSNLQVS1PK	O00443_259
3	0.4839	SLRQS1FRR	Q6P1M3_653
2	0.4839	SAEALGPGALVS1PR	Q9P227_372
2	0.4837	EDS1QPPTPVSQR	Q92785_244
3	0.4831	KEEENADS1DDEGELQDLLSQDWR	Q96NB3_351
3	0.483	IGNEES1DLEEACILPHSPINVDK	O95714_1577
2	0.4818	S1EGFSMDRK	Q7Z4V5_454
2	0.4817	S1LS1PGVSR	Q9UKV3_655
2	0.4817	S1LS1PGVSR	Q9UKV3_657
2	0.4817	RAPS1PGAYK	P54259_645
2	0.4816	AGQS1VIGLQMGTNK	Q15417_162
2	0.4814	ELLQES1QEEEEEEEEEMPSK	Q8IVL6_694
4	0.4807	IGEEQS1AEDAEDGPPELLFIHGGHTAK	Q16576_354
2	0.4804	QVEY1LDLDLDSGK	Q13480_627
3	0.4803	LTEPQHGLGS1QR	Q13586_512
2	0.4803	KGDDS1DEEDLCISNK	Q9Y3M8_133
2	0.4803	ALS1PGLEESGLGLLAR	O15417_1857
2	0.4798	S1AT1PEPVTDNR	Q5VT52_358
2	0.4798	S1AT1PEPVTDNR	Q5VT52_356
2	0.479	ILS1NEYEEK	Q76M96_503
2	0.479	FGTFGGLGS1K	Q09666_5830
2	0.4785	ANSWQLVET1PEK	Q9Y2H0_915
2	0.4773	GS1PHYFSPFRPY	Q13242_211
3	0.4773	KKDELS1DYAEK	P46100_1061
2	0.4766	S1IVWYPPWAR	Q9UH62_72
2	0.4757	RIS1DPQVFSK	Q4L180_791
3	0.4754	RKS1ELPQDVYTIK	Q14738_573
3	0.475	EPVADEEEEDS1DDDVEPITEFR	P54105_102
2	0.475	TSQPPVPQGEAEEDS1QGK	Q12789_739
2	0.4745	TSGLAGEPEGELS1K	Q5JRA6_876
3	0.4742	DRPGS1PES1PLLDAPFSR	Q8TF72_910
3	0.4742	DRPGS1PES1PLLDAPFSR	Q8TF72_913
4	0.4719	AEAPAS1PAPLS1PLEVELDPEFEPQSRPR	O43524_12
2	0.4719	EVLAS1PDRLWGSR	Q9C0C2_178
4	0.4719	AEAPAS1PAPLS1PLEVELDPEFEPQSRPR	O43524_7
1	0.4712	S1QLDSLK	Q14693_162
2	0.4708	QNS1PVAPTAQPK	Q6P1N0_455
2	0.4698	S1WHDVQVSSAYVK	O43399_96
3	0.4694	QLEYQQLEDDKLS1QK	Q9Y2J2_88
2	0.4688	VSDEVGFGLEHVS1R	Q6VY07_355
3	0.4686	TEDEEFLIQHLLQAPS1PPR	Q9ULL5_651
4	0.4681	GDMS1DEDDENEFFDAPEIITMPENLGHK	P22059_351
2	0.4681	FGDES1PLLTMR	Q9P203_722
3	0.468	RRLS1VEIYDK	O95069_348
2	0.4679	GDMSAVNDES1F	Q8N488_227
3	0.4679	RDNEVDGQDY1HFVVSR	Q92796_673
2	0.4679	DTQQALS1R	P53355_285
2	0.4672	EPVADEEEEDS1DDDVEPITEFR	P54105_102
2	0.467	PAS1PIGGPTQEEK	Q96L91_1732
2	0.4665	LS1PLTGQACR	Q9UKA4_1580
3	0.4659	KWDGS1EEDEDNSK	O60841_164
3	0.4654	ELLQES1QEEEEEEEEEMPSK	Q8IVL6_694
2	0.4651	FS1PGAPGGSGSQPNQK	Q15942_281
2	0.4651	RGES1LDNLDSPR	Q8WWI1_1510
2	0.4647	S1PVREPVDNLSPEER	Q86U06_149
2	0.4645	AES1LDDQMLSR	Q6ZV73_721
2	0.4643	TPIS1PLK	Q9NQW6_323
2	0.4639	S1CDDGLNTFRDEGR	Q9P227_623
3	0.4637	INTYVFVGNQLIPQPLDS1EEDEK	Q96MG8_302
3	0.4636	EGWDPAVLASEGLEAPPS1EK	P48681_1347
3	0.4635	VAGEAAET1DS1EPEPEPEPTAAPR	Q6QNY0_63
3	0.4635	VAGEAAET1DS1EPEPEPEPTAAPR	Q6QNY0_65
2	0.4633	EVT1PESGPPK	P46087_195
2	0.4621	YEMAS1NPLYR	P18084_770
2	0.462	RMS1NELENYFK	Q8TAP9_133
2	0.4619	S1NIDISSGLEDEEPK	Q9BZ71_321
3	0.4616	RQS1HLLLQSSIPDQQLLK	A0MZ66_249
3	0.4612	GDRS1PEPGQTWTR	Q09666_93
2	0.4608	DMDEPS1PVPNVEEVTLPK	Q8TAQ2_347
2	0.4606	AGDRNS1EDDGVVMTFSSVK	Q9NY61_203
3	0.4602	EVEDKES1EGEEEDEDEDLSK	O95218_153
2	0.4601	VEEEGS1PGDPDHEASTQGR	Q9NZT2_315
2	0.4598	DQDMYS1DK	Q9BZF1_328
3	0.4592	ENS1REALAEAALESPRPALVR	O14745_269
4	0.4592	ASASRPQPAPADGADPPPAEEPEARPDGEGS1PGK	P11274_122
1	0.4583	AVT1PVPTK	Q6PKG0_526
2	0.4582	PQSPVIQAAAVS1PK	Q9Y6D5_227
2	0.4579	S1PALSDANK	P52701_14
2	0.4579	S1PSPRPNMPVR	Q9H6S0_1279
2	0.4577	QMS1FDLTK	Q9ULH0_918
2	0.4576	CVS1MPGDISGLQGGPR	Q8IY17_420
2	0.457	S1FDGNTLLNR	Q05209_449
2	0.4568	RSQIYGS1R	P12956_324
2	0.4564	AS1GVQVADEVCRIFYDMK	P60981_3
3	0.4563	S1GEEEQGAEEGPGVPAATTEDHIQVEAR	Q92508_1820
3	0.4557	RPPES1PPIVEEWNSR	Q9BTL3_36
3	0.4551	MS1RPEAVQEATEVTLK	Q8IVF2_102
2	0.455	ES1PVEFTGHK	Q5SY16_487
2	0.4546	RLS1IIGPTSR	Q9Y2U5_153
2	0.4545	LTLEDQAT1FIK	Q14118_790
2	0.4541	MPS1FGVSAPGR	Q8IVF2_1997
2	0.4534	S1PGFASPK	P49790_614
2	0.4531	SSPNVANQPPS1PGGK	P55196_1182
3	0.4527	EGEELGEGERPEEDAAALELS1S1DEAVEVEEVIEESR	Q6NZI2_203
3	0.4527	EGEELGEGERPEEDAAALELS1S1DEAVEVEEVIEESR	Q6NZI2_202
2	0.4524	GGPAS1PGGLQGLETR	Q8NCD3_473
2	0.4523	EESWVS1IK	Q02952_806
3	0.4523	SLLLEPPRGT1PDR	Q53GT1_605
3	0.4521	VVQDFIDIFSDY1ANFK	P23469_696
2	0.4521	S1LPVSVPVWGFK	Q96B36_183
2	0.4515	GDVTAEEAAGAS1PAK	P49006_22
2	0.4513	RGESLDNLDS1PR	Q8WWI1_1516
3	0.4499	GPGS1PPRT1PPAPGPPSFEEQLR	Q6ZTN6_469
3	0.4499	GPGS1PPRT1PPAPGPPSFEEQLR	Q6ZTN6_465
3	0.4492	RKGS1DDAPYSPTAR	O75151_899
2	0.449	KLS1LGQY1DNDAGGQLPFSK	Q68CZ2_776
2	0.449	KLS1LGQY1DNDAGGQLPFSK	Q68CZ2_780
2	0.4482	ALS1PLPTR	Q86UU1_470
4	0.4482	GLLAQGLRPES1PPPAGPLLNGAPAGESPQPK	Q96TA1_665
2	0.4469	S1VEMTEDDK	Q9BYP7_62
2	0.446	AS1AQASLASK	Q15154_1283
2	0.4457	AAS1VECISPVSPR	Q92529_474
3	0.4456	RQS1QLIDTLQHQVK	Q9BZF9_1353
3	0.4455	S1DAEEDGGTVSQEEEDRKPK	P27824_554
3	0.4452	QNS1QLPAQVQNGPSQEELEIQR	Q8N8S7_125
3	0.4451	FFDENES1PVDPQHGSK	Q6P4E1_366
2	0.4447	ASGGAQS1PLR	Q6NXT1_63
2	0.4447	EES1LVEELSPASEK	Q9BXK5_420
3	0.4435	S1RT1PPVTR	Q9UQ35_1927
3	0.4435	S1RT1PPVTR	Q9UQ35_1925
3	0.4432	CGSGPVHISGQHLVAVEEDAES1EDEEEEDVK	P06748_125
2	0.4431	EGEGGQESFPELPS1EE	Q9BZQ8_926
2	0.4428	NRS1AEEGELAESK	Q9C0C2_1666
2	0.4427	CSGPGLS1PGMVR	P21333_1459
3	0.4422	DNS1PEPNDPEEPQEVSSTPSDK	Q9HB58_256
2	0.4422	SVWGSLAVQNS1PK	P18615_353
3	0.4417	EQS1ELDQDLDDVEEVEEEETGEETK	P55209_10
2	0.4406	NS1PLLSVSSQTITK	Q8ND24_47
2	0.4402	QFSQARPLT1R	Q86UU1_1223
2	0.4385	VYEDSGIPLPAES1PK	Q8IXM2_96
2	0.4384	PVS1PPPIESK	Q9Y618_215
2	0.4378	AEPYVAS1EYK	Q9BZ29_927
2	0.4374	AT1S1NVFAMFDQSQIQEFK	O14950_19
2	0.4374	AT1S1NVFAMFDQSQIQEFK	O14950_20
2	0.4367	GGET1PGSEQWK	O60271_226
2	0.4365	NS1PEDLGLSLTGDSCK	Q12888_500
4	0.4365	QRS1PS1PAPAPAPAAAAGPPTRK	Q9H7N4_500
4	0.4365	QRS1PS1PAPAPAPAAAAGPPTRK	Q9H7N4_498
2	0.4362	ELES1S1EEGGSAEER	Q9HAS0_18
2	0.4362	ELES1S1EEGGSAEER	Q9HAS0_19
2	0.436	AGT1PVSELTK	O75113_242
2	0.4359	S1PENSPPVK	Q8TF72_439
2	0.4356	RSSAWAEGGS1PR	Q8N9B5_115
2	0.4352	S1IEDLQPPSALSAPFTNSLAR	Q8IVF7_174
2	0.4349	TSSGDPPS1PLVK	Q99618_87
3	0.4348	QS1LGELIGTLNAAK	P60174_21
2	0.4347	TAPAAAVS1PMQR	Q5M775_863
3	0.4338	S1VPGTTLESFRR	Q8N1W1_758
2	0.4334	S1AGEEEDGPVLTDEQK	Q66PJ3_332
2	0.4334	EES1DEEEEDDEESGRLR	Q96EV2_205
2	0.4331	S1PVGMLDLSSWSSPEVLR	O95613_2214
3	0.4321	ILEGDNGMDS1DMEEEADDGSK	Q9H8G2_203
3	0.4319	S1EDGVEGDLGETQSR	Q09666_135
3	0.4318	TPAAAAAMNLAS1PR	Q9UQ35_2272
2	0.4311	PDS1PGGSTQIQR	Q13459_1290
2	0.4305	RNT1YVCSER	P27448_507
2	0.4303	ELASPVS1PELR	Q5T4S7_181
2	0.43	ATEDGEEDEVS1AGEK	Q9BXW9_1435
2	0.43	VLGS1EGEEEDEALSPAK	P18858_66
3	0.429	AS1GVQVADEVCRIFYDMK	P60981_3
2	0.4289	SLAS1IEAK	P28290_668
3	0.4285	EQES1DEEEEEEEEDEPSGATTR	Q8NFC6_2986
2	0.4283	LTEPQHGLGS1QR	Q13586_512
3	0.4281	TPHDILEDINAS1PEMR	Q9Y6Q9_214
2	0.428	FS1PVTPK	Q15942_267
3	0.4278	HPS1REQLIDYLMLK	Q96RT1_1286
3	0.4276	LHGGFDS1DCS1EDGEALNGEPELDLTSK	O00178_47
3	0.4276	LHGGFDS1DCS1EDGEALNGEPELDLTSK	O00178_44
2	0.4274	REGVTPWAS1FK	Q02952_612
2	0.4272	NSQPNRYT1NR	P50750_186
3	0.4272	DFQEYVEPGEDFPAS1PQRR	Q9Y6G9_207
2	0.4269	AQLS1PGIYDDTSAR	O75376_1472
3	0.4268	IFFDT1DDDDDMPHSTSR	Q8NG27_277
2	0.4265	FS1PTMGR	P78344_395
3	0.4265	IYHLPDAES1DEDEDFK	Q15019_218
2	0.4264	IPGS1PPESMGR	P50395_61
3	0.426	RPDPDS1DEDEDYER	Q96I25_155
2	0.4259	RDYS1YER	P48634_1014
2	0.4254	RMS1DEFVDSFK	Q92934_118
4	0.4254	RNS1VERPAEPVAGAATPSLVEQQK	Q9BTC0_1456
3	0.4249	RESEDDPES1EPDDHEK	P16383_180
2	0.4244	S1IEASADVSALK	Q8IVF2_2336
2	0.4241	AVT1PVPTK	Q6PKG0_526
2	0.4239	LSDDFDS1PVK	Q96T23_397
3	0.4238	KRS1DDS1DEDEPCAISGK	Q96QB1_523
3	0.4238	KRS1DDS1DEDEPCAISGK	Q96QB1_526
2	0.4229	TSDVNETQPPQS1E	P35580_1975
2	0.4224	LPQPPEGQCYS1N	Q13404_146
2	0.422	SGMNS1PLR	Q9UQR1_665
3	0.4219	SEPIS1PPRDR	Q02078_408
2	0.4211	GFGS1VEELCTNSSLGMEK	Q2NKX8_820
2	0.4211	AS1LGS1LEGEAEAEASSPK	Q09666_5752
2	0.4211	AS1LGS1LEGEAEAEASSPK	Q09666_5749
2	0.4209	DS1DDDDDVAVTVDRDR	Q16623_14
3	0.4209	S1QEALHEQSSYILSSAETPARPR	Q9NVE5_1199
2	0.4206	QIS1LPDLSQEEPQLK	Q15390_119
2	0.4206	MGS1PAPLLPGDLLGGGSDSI	Q9UPQ9_1816
2	0.4206	YIEIDS1DEEPR	Q9NVU7_585
4	0.42	RPQRAT1S1NVFAMFDQSQIQEFK	O14950_19
4	0.42	RPQRAT1S1NVFAMFDQSQIQEFK	O14950_20
2	0.4198	TPAAAAAMNLAS1PR	Q9UQ35_2272
3	0.4196	EEPVS1EEGEEDEEQEAEEEPMDTSPSGLHSK	Q9NVU0_503
3	0.4193	DGDEKT1DEEAEGPYSDNEMLTHK	Q6NUK4_201
2	0.4191	EAGT1PSLDSEAK	Q86UU0_129
3	0.4187	RMS1PKPELTEEQK	P41208_20
3	0.4187	GPDEAMEDGEEGS1DDEAEWVVTK	Q9NZN4_438
2	0.4185	TFNS1PNLK	Q9Y6N7_1055
2	0.4184	TLSEVDY1APAGPAR	O15357_1135
3	0.4176	KPATPAEDDEDDDIDLFGS1DNEEEDK	P29692_162
3	0.4172	DDAT1PVRDEPMDAESITFK	Q7Z6E9_984
2	0.417	MET1PSQR	P02545_3
2	0.416	DGMDNQGGYGS1VGR	P31942_298
2	0.4159	FFDENESPVDPQHGS1K	Q6P4E1_374
2	0.4158	S1IKS1DVPVYLK	Q5SW79_356
4	0.4158	RCRS1VELDLNQAHMEETPK	Q14680_505
2	0.4158	S1IKS1DVPVYLK	Q5SW79_359
2	0.4154	NTDVAQS1PEAPK	Q9P2E9_615
3	0.4134	VVPSFLPVDQGGS1LVGR	Q14126_680
3	0.4134	TPQRGDEEGLGGEEEEEEEEEEEDDS1AEEGGAAR	Q9Y2K7_869
2	0.4133	EENPES1DGEPVVEDGTSVK	Q13439_266
2	0.4119	DYSEADGLS1ER	Q9H4G0_75
2	0.4118	SFGS1PNR	P50613_164
3	0.4114	S1RS1PMHYMYRPR	Q14966_510
3	0.4114	S1RS1PMHYMYRPR	Q14966_508
3	0.4111	VSDEVGFGLEHVS1R	Q6VY07_355
2	0.4105	S1NPSIQATLNK	Q6UUV7_329
4	0.4102	EEEEDGQEGS1IHNLPLVTSQRPFYDGPMPTPR	O75717_407
2	0.4101	MYPPRS1PK	Q8WWM7_449
3	0.4097	AALGLQDS1DDEDAAVDIDEQIESMFNSK	Q7L014_804
2	0.4097	KKDELS1DYAEK	P46100_1061
3	0.4096	RTIQEVLEEQS1EDEDREAK	P18858_141
3	0.4096	KCS1LPAEEDSVLEK	P27816_636
3	0.4095	AET1EEAEEPEEDGEEHVCVSASK	P46821_948
2	0.4092	YFDS1GDYNMAK	P56211_62
2	0.4089	S1FDASDTLALPR	Q5JXC2_303
2	0.4088	LTVENS1PK	O43583_73
2	0.4086	S1LDMDSIIAEVK	P05787_253
2	0.4082	AEDGS1VIDYELIDQDAR	P07355_184
3	0.4081	S1PRS1PLEATRK	Q92610_331
3	0.4081	S1PRS1PLEATRK	Q92610_334
3	0.408	LS1LQGHPTDLQTSNVK	Q9P270_391
2	0.4076	SPLGEAPEPDS1DAEVAEAAK	A2RU67_62
2	0.4076	DVT1PPPETEVVLIK	P27816_521
3	0.4075	APVQPQQS1PAAAPGGTDEK	Q13200_16
2	0.4074	S1QVNGEAGSYEMTNQHVK	Q05D32_104
2	0.407	SQVEDPLPPVFS1GT1PK	Q13164_733
2	0.407	SQVEDPLPPVFS1GT1PK	Q13164_731
2	0.4066	YLS1FHFK	P53004_230
2	0.406	KAEQGS1EEEGEGEEEEEEGGESK	Q8NE71_228
2	0.4058	AS1IHEAWTDGK	O43707_423
2	0.4054	FRT1QPITSAER	O95425_657
2	0.4053	S1PLTGYVR	Q9NP66_105
2	0.4053	ESEDKPEIEDVGS1DEEEEK	P07900_263
2	0.4051	FISDRES1R	Q9H2H9_49
3	0.4046	FS1GEEGEIEDDESGTENREEK	Q9Y2W1_928
3	0.4045	LLPSAPQTLPDGPLAS1PAR	O15027_1964
2	0.4043	FGLGS1PLPSPR	Q14934_213
3	0.4038	GVDFES1S1EDDDDDPFMNTSSLRR	P49959_689
3	0.4038	GVDFES1S1EDDDDDPFMNTSSLRR	P49959_688
4	0.4035	RLNECIS1PVANEMNHLPAHSHDLQR	P23497_18
3	0.403	AEPPS1PVHCVAAAAPTATVSEK	Q6PCB5_6
3	0.4023	RRS1PQEGPTWSR	Q9Y4F5_772
4	0.402	RENDLYVLPPLQEEEKHS1S1EEEDEK	P28715_157
4	0.402	RENDLYVLPPLQEEEKHS1S1EEEDEK	P28715_156
3	0.4019	AS1LGS1LEGEAEAEASSPK	Q09666_5749
3	0.4019	AS1LGS1LEGEAEAEASSPK	Q09666_5752
3	0.4017	EDS1VKPGAHLTVK	P51991_116
2	0.4009	PAANRAS1GEWDSGTENR	Q5HYK7_65
2	0.4005	RS1FEVEEVETPNSTPPR	Q9UHD8_30
2	0.4003	LQINS1PPFDQPMSR	Q00537_165
2	0.4002	STFAGS1PER	Q2TBE0_479
2	0.3998	ALS1PVTSR	Q96L91_736
2	0.3998	TAQVPS1PPRGK	Q9UKV3_1004
3	0.3997	T1PPGLQHEYAAPADYFR	Q9BVL2_331
2	0.3996	NQS1PEPSSGPR	Q14699_220
2	0.3991	LGS1VDSFER	O60343_588
3	0.3988	VLSSTINNQAVETDEGIEEEIPDS1PGIEK	Q8IWW6_592
4	0.3986	ADVLEAHEAEAEEPEAGKS1EAEDDEDEVDDLPSSR	Q8IVT5_569
3	0.3984	PGSIDSNNQLFAPGGRLS1WGK	Q04637_1092
2	0.3979	DQNES1LDEEMFYK	Q96AC1_666
2	0.3977	S1LEDVTAEYIHK	Q9P0K7_667
3	0.3976	GIS1PVVSEHRK	Q99700_784
2	0.3975	YQES1PGIQMK	Q9UHI6_714
3	0.3974	SETAPAAPAAPAPAEKT1PVK	P10412_18
2	0.3973	QLS1VSDR	Q9UPU5_1299
2	0.397	PTSTSELQVPINS1PR	Q659C4_900
2	0.3968	S1PDLLMYQGPPDTAEIIK	P82909_61
1	0.3967	DYDDMS1PR	P61978_284
2	0.396	EQYVPPRS1PK	Q71RC2_722
3	0.396	ERPLQQVS1PVASVPWR	Q9BY89_1488
2	0.3959	SEPVINNDNPLES1NDEK	P23497_362
2	0.3958	KCS1LPAEEDSVLEK	P27816_636
2	0.3957	LAAGRPFNT1YPR	O96013_207
2	0.3955	EEAENTLQSFRQDVDNAS1LAR	P08670_214
2	0.3947	ESDQTLAALLS1PK	P18583_1697
2	0.3946	SSSSWIES1LR	P98198_1187
2	0.3944	ARS1DDYLSR	Q9P227_351
2	0.3941	DFNRTPGS1R	Q8TB72_178
2	0.394	S1ADWTEELGAR	Q9NZ56_482
2	0.3933	FGESEEVEMEVES1DEEDDK	Q15459_329
3	0.393	AQT1LPTSVVTITSESSPGKR	Q01082_2328
3	0.3929	SLPAPVAQRPDS1PGGGLQAPGQK	Q5JVS0_108
2	0.3926	VNGDAS1PAAAESGAK	P29966_46
2	0.3921	LGGS1AVISLEGK	P23528_156
3	0.3921	TPHVQAVQGPLGS1PPK	Q15149_125
3	0.3919	RRPGASPTGETPTIEEGEEDEDEAS1EAEGAR	P04920_132
3	0.3919	RREVS1PAPAVAGQSK	O60292_1364
2	0.3917	QLT1QPETHFGR	Q9UJU6_291
2	0.3916	LDS1LPEHEDSEK	Q8TDY2_222
3	0.3914	PAT1PGASSVEQLRK	Q9H3U1_15
2	0.3914	AES1PMSR	Q6ZUT6_55
2	0.3911	MEISAELPQT1PQR	Q8IWV7_21
3	0.3907	REDEEES1LNEVGYDDIGGCRK	P55072_197
2	0.3904	SVLDS1FLK	Q96JI7_832
3	0.39	HAS1PILPITEFSDIPR	P42167_306
3	0.3898	AVSSAIAQLLGEVAQGNENY1AGIAAR	Q9Y490_1116
2	0.3897	SQRPFS1PR	Q86V48_745
2	0.3894	RIS1GLIYEETR	P62805_48
2	0.389	KGGEFDEFVNDDT1DDDLPISK	Q6PD62_925
2	0.389	VMS1PENFPTASVEGK	Q3L8U1_550
2	0.3887	RDS1VLAASR	Q14643_1598
3	0.3887	RAS1AILPGVLGSETLSNEVFQESEEEK	Q9BZQ8_602
2	0.3884	ALASQLQDS1LK	P18206_579
2	0.3877	LVDYARS1VHEEF	Q9BRK5_357
2	0.3877	T1PPRWAEDQNSLLK	P49792_799
2	0.3875	ENAS1PAPGTTAEEAMSR	P46379_973
2	0.387	PFS1PQLSAPITTK	Q9ULU4_495
4	0.387	RLS1DPLLPSPEDETGSLVHLEDPER	Q8WYL5_515
3	0.3869	PTAYVRPMDGQDQAPDES1PK	P51826_248
2	0.3868	NFYES1DDDQK	O00203_276
3	0.3868	ILLVDS1PGMGNADDEQQEEGTSSK	Q9UKN8_611
2	0.3866	RS1PVPAQIAITVPK	O43432_495
4	0.3866	NKPRPPPLSPLGGPVPSALPNGPPS1PR	Q15642_351
3	0.3863	AS1PVPAPSSGLHAAVR	Q9P206_862
4	0.3862	RS1FEVEEVETPNSTPPRR	Q9UHD8_30
2	0.3859	NGSLDS1PGK	Q9Y266_139
3	0.3858	VS1LQALEAEAEAGAETEAMLQR	Q9P206_215
3	0.3858	S1PLFQFAEISSSTSHSDASTK	Q8WY36_243
3	0.3858	S1RLGDLYEEEMR	P08670_144
3	0.3852	AASGEDSTEEALAAAAAPWEGGPVPGVDRS1PFAK	Q641Q2_1114
5	0.3849	GAAEEEQQDS1GS1EPRGDEDDIPLGPQSNVSLLDQHQHLK	Q9UJV9_68
5	0.3849	GAAEEEQQDS1GS1EPRGDEDDIPLGPQSNVSLLDQHQHLK	Q9UJV9_66
2	0.3845	S1VS1PCSNVESR	Q9UQ35_954
2	0.3845	S1VS1PCSNVESR	Q9UQ35_952
2	0.3844	GSMGS1LDR	O00192_335
2	0.3844	GPPQS1PVFEGVYNNSR	Q8WWM7_111
2	0.3839	SVFTSSLFQMEPS1PR	Q2M1Z3_476
2	0.3839	SQGDEAGGHGEDRPEPLS1PK	Q9NZT2_378
3	0.3837	TTIPEEEEEEEEAAGVVVEEELFHQQGT1PR	P20700_575
2	0.3834	FSMPS1LK	Q09666_1010
2	0.3834	RNT1IDSTSSFSQFR	Q8TDN4_415
2	0.3833	S1LESINSR	P62888_10
3	0.3833	REGVTPWAS1FK	Q02952_612
2	0.383	VVYAFS1PK	A7KAX9_892
2	0.3829	RQSLPAS1PR	Q3KQU3_446
2	0.3825	ISAMDAS1PR	Q9Y2I7_1544
2	0.3824	DADLS1PVNASIIK	O75970_483
2	0.3822	EYGS1PLK	P21127_589
3	0.3818	S1INEENGEVSEDQSQNK	Q13523_23
2	0.3818	FS1PEGDLCSSPDPK	Q6ZN30_821
2	0.3809	LTRIPS1AK	Q15121_104
3	0.3807	EKS1PPDQPAVPHPPPSTPIK	P35611_600
2	0.3806	QLS1LEGSGLGVEDLK	Q9UMZ2_752
3	0.3806	DFQDYMEPEEGCQGS1PQRR	O43237_194
3	0.3802	GS1LASLDSLRK	O60716_346
2	0.38	VWS1PLVTEEGK	O00151_90
2	0.3795	GNDS1DGEGESDDPEK	O75351_102
3	0.3794	EES1DEEEEDDEESGRLR	Q96EV2_205
2	0.379	GIS1HASSSIVSLAR	Q6GQQ9_100
2	0.379	SCLLEEEEES1GEEAAEAME	Q969H6_154
2	0.3787	MPQDGS1DDEDEEWPTLEK	Q13895_98
2	0.3785	VVPSFLPVDQGGS1LVGR	Q14126_680
2	0.378	AS1WESLDEEWR	Q00587_350
2	0.377	QMS1LCGTPEK	Q9UPU5_1285
3	0.3762	KKEEPSQNDIS1PK	Q9NR30_89
3	0.3759	TVFPGAVPVLPAS1PPPK	Q9UBC2_229
2	0.3755	QQS1VESLAEEVK	Q8WXH0_2781
2	0.3752	S1PEAATPVGK	Q5VWN6_685
2	0.3752	GAS1QAGMTGYGRPR	Q01995_186
2	0.3751	HS1PQQPSNGSLR	Q07157_329
2	0.375	GS1PLNAAPYGIESMSQDTEVR	P18031_352
2	0.375	S1PEPEVLSTQEDLFDQSNK	Q12888_294
2	0.3748	CLS1PDDSTVK	P78559_986
2	0.3747	DMS1PLSETEMALGK	P27816_507
2	0.3745	S1NEDQSMGNWQIK	P02545_458
2	0.3743	FGS1NINLEADES	Q9NQP4_125
2	0.374	NPS1LPSK	Q9UBC2_697
2	0.3735	S1QDQDSEVNELSR	Q86VM9_78
2	0.3735	S1VS1PYSR	Q9NYV4_301
2	0.3735	S1VS1PYSR	Q9NYV4_303
4	0.3734	RAPS1VANVGSHCDLSLK	P21333_2152
3	0.3731	GHTESCSCPLQQS1PR	O76074_86
3	0.3731	VQSLEGEKLS1PK	P46821_1779
2	0.373	SESVVY1ADIRK	O95297_263
2	0.3729	TGSGSPFAGNS1PAR	Q9UPT8_1275
2	0.3723	S1PSWQRPNQGVPSTGR	Q96HC4_360
4	0.3722	WAHDKFS1GEEGEIEDDESGTENREEK	Q9Y2W1_928
3	0.3721	EEES1EPEEKS1EEEIEIIEGQEESNQSNK	O14967_554
3	0.3721	EEES1EPEEKS1EEEIEIIEGQEESNQSNK	O14967_560
2	0.372	SSMALGPGAGQLLS1PGAAR	Q86VY9_374
2	0.3717	KES1APPSLR	Q8WUI4_181
2	0.3717	QSQQPMKPIS1PVK	Q12888_1094
2	0.3714	S1LAFHTMLTK	Q14D04_449
1	0.3714	AS1GVAVSDGVIK	P23528_3
2	0.3713	AY1TNFDAER	P07355_30
2	0.3712	GPLS1PFNSR	A1L390_76
2	0.371	YGYLS1LPK	Q9UBT7_538
3	0.3708	DENERAS1VS1PMDEPVPDSESPIEK	P46821_1376
3	0.3708	DENERAS1VS1PMDEPVPDSESPIEK	P46821_1378
3	0.3707	RGDS1ES1EEDEQDSEEVR	Q9NZ63_15
3	0.3707	RGDS1ES1EEDEQDSEEVR	Q9NZ63_17
2	0.3706	SPSFGDPQLS1PEAR	O95425_270
2	0.3703	YVES1DDEK	P46100_92
3	0.3702	RTLSDPPS1PLPHGPPNK	Q9ULH1_843
2	0.3701	VES1VEPSENEASK	Q9H307_413
2	0.3695	TGSEPALS1PAVVR	O75815_375
2	0.3693	SGGSGHAVAEPAS1PEQELDQNK	P46013_308
1	0.3689	S1PISINVK	Q9UK58_352
2	0.3688	GHEY1TNIK	Q06124_542
2	0.3686	AVT1PSSEAK	Q99700_741
3	0.368	TPQEAIMDGTEIAVS1PR	Q06587_38
2	0.3679	AFVEDS1EDEDGAGEGGSSLLQK	Q8N9T8_171
3	0.3678	NDKS1EEEQSSSSVK	P07910_233
2	0.3675	S1LENETLNK	P23588_445
2	0.3675	QAFS1MYEPGSALK	Q9Y2X7_508
3	0.3672	LRS1ADS1ENALSVQER	Q99759_337
3	0.3672	LRS1ADS1ENALSVQER	Q99759_340
2	0.3671	FGT1FGGLGSK	Q09666_5824
3	0.367	HVS1PVTPPR	Q13443_758
2	0.3669	TPEELFHPLGADS1QV	P11166_490
2	0.3668	ITTSLLPINNGS1K	Q13596_72
2	0.3668	GFS1FVATGLMEDDGK	Q15418_380
2	0.3667	DDS1DDDGGGWITPSNIK	Q9ULX3_201
3	0.3664	DRLPS1IVVEPTEGEVESGELR	Q53QV2_63
3	0.3663	YEYDPDIS1PPRK	Q9BRD0_325
2	0.366	NIYAFMGT1PVQK	P46013_1557
2	0.366	KLS1NPDIFSSTGK	Q6P0Q8_74
2	0.3657	YFSQESEVS1E	Q6KB66_451
2	0.3656	TAFYNEDDS1EEEQR	Q8WWQ0_1783
2	0.3652	RCS1DPSLNEK	Q13615_633
2	0.365	T1PEDGDYSYEIIEK	P46821_1932
3	0.3647	FSEMMNNMGGDEDVDLPEVDGADDDS1QDS1DDEK	Q15185_151
3	0.3647	FSEMMNNMGGDEDVDLPEVDGADDDS1QDS1DDEK	Q15185_148
2	0.3646	ITPPAAKPGS1PQAK	P35658_678
2	0.3646	NDS1WGSFDLR	Q7Z417_652
3	0.3641	HQVLLEDPEQEGS1AEEEELGVLPCPSTSLDGENR	O15085_1155
2	0.3639	S1PPLSPVGTTPVK	Q9BVC5_189
3	0.3638	GSHQISLDNPDY1QQDFFPK	P00533_1172
2	0.3638	MDSAGQDINLNS1PNK	O43399_12
3	0.3637	AFVEDS1EDEDGAGEGGSSLLQK	Q8N9T8_171
3	0.3628	WKEPGSGGPQNLS1GPGGR	Q9H0W8_32
2	0.3626	FS1VSGLK	Q09666_3483
2	0.3624	GGDSAPLS1PGDK	Q8TER5_401
3	0.3619	S1DGAPASDSKPGSSEAAPSSK	P80723_164
3	0.3619	QQS1FCAKPPPSPLSPVPSVVK	Q70E73_845
2	0.3616	SSGFGS1PR	A1L390_631
3	0.3616	RS1FEVEEVETPNSTPPR	Q9UHD8_30
2	0.3615	FS1GEEGEIEDDESGTENREEK	Q9Y2W1_928
2	0.3611	EMS1MDESK	P29536_85
3	0.361	LQQGAGLESPQGQPEPGAAS1PQR	Q9H6F5_91
2	0.3606	TCFS1PNR	O00303_258
2	0.36	GTNES1LER	P08670_339
2	0.3597	RQS1VS1PPYK	Q9NYV4_274
2	0.3597	RQS1VS1PPYK	Q9NYV4_276
2	0.3592	DSALAEAPEGLS1PAPPAR	Q9H9J4_856
4	0.3588	QRS1PLLNQPVPELSHASLIANQSPFR	Q9NPI6_353
2	0.3586	RKS1ELPQDVYTIK	Q14738_573
2	0.3583	GRWES1QQDVSQTTVSR	Q9NQT8_1410
3	0.3582	RRS1EVVESTTESQDK	Q5UIP0_1422
3	0.358	WVEENVPSSVTDVALPALLDS1DEER	Q8NBN3_540
2	0.3577	ARLTEGCS1FR	Q71UM5_78
2	0.3576	S1PCGLTEQYLHK	P78559_1172
2	0.3575	SNEDQS1MGNWQIK	P02545_463
2	0.3574	AGGS1VESLR	O94885_507
3	0.3573	VAQATGETPIAVMGEFGDLNAVS1PGNLDK	P48380_664
2	0.3572	RYYS1IDDNQNK	Q8NI08_89
4	0.357	AVTTVTQSTPVPGPSVPPPEELQVS1PGPR	P51610_1507
3	0.357	VAGEGALELVLEAAGAPTSTAAPEAGEDEGPPS1PGK	Q5SXM8_171
3	0.3563	ARLTEGCS1FR	Q71UM5_78
3	0.3562	KPRPS1EGDEDCLPASK	P78346_251
2	0.3562	LQQGAGLESPQGQPEPGAAS1PQR	Q9H6F5_91
2	0.3561	AVSPPHLDGPPS1PR	P29590_527
2	0.3561	HTIIPAKS1PEK	Q9NZM1_1915
2	0.3557	ETAPEEPGS1PAK	P35612_592
2	0.3556	PLSAAPVEGS1PDRK	Q9BXF6_538
3	0.3552	FFDENESPVDPQHGS1K	Q6P4E1_374
3	0.3551	DS1PGIPPSAGAHQLFR	Q15418_363
3	0.3549	DKS1PVREPIDNLTPEER	Q14498_136
3	0.3546	HTIIPAKS1PEK	Q9NZM1_1915
3	0.3544	RKS1ELEFETLK	Q5JSH3_262
2	0.3544	GVGS1PEPGPTAPYLGR	Q9C0B5_621
2	0.3543	RDS1QDGSSYR	Q14847_146
2	0.3539	AES1DWDTVTVLRK	O60869_4
2	0.3539	APS1VANVGSHCDLSLK	P21333_2152
2	0.3538	LGS1FGSITR	Q14315_2233
2	0.3538	IGEGT1Y1GVVYK	P06493_15
2	0.3538	IGEGT1Y1GVVYK	P06493_14
4	0.3537	ESPRPLQLPGAEGPAIS1DGEEGGGEPGAGGGAAGAAGAGRR	Q6PKG0_90
2	0.3536	QGS1FRGFPALSQK	P49757_276
2	0.3536	AFLS1PPTLLEGPLR	Q96PC5_1144
2	0.353	IVS1DGEDEDDSFK	Q2NKX8_1028
2	0.3527	TVFPGAVPVLPAS1PPPK	Q9UBC2_229
2	0.3526	VDS1PLPSDK	Q12893_320
3	0.3526	GDMS1DEDDENEFFDAPEIITMPENLGHK	P22059_351
3	0.3522	RPQRAT1S1NVFAMFDQSQIQEFK	O14950_19
3	0.3522	RPQRAT1S1NVFAMFDQSQIQEFK	O14950_20
3	0.3522	SQGDEAGGHGEDRPEPLS1PK	Q9NZT2_378
2	0.3515	S1NEDSLILEK	O94880_298
3	0.3514	TEEGEIDYS1AEEGENRR	Q8WVV9_35
2	0.3514	EEPLS1EEEPCTSTAIASPEK	Q9Y2X3_502
2	0.3512	EGS1QGELTPANSQSR	Q13098_474
3	0.3507	SPSPGGPQLS1PQLPR	Q9HCH0_477
3	0.3505	ALS1GRAS1PVPAPSSGLHAAVR	Q9P206_858
3	0.3505	ALS1GRAS1PVPAPSSGLHAAVR	Q9P206_862
3	0.3502	RRWS1APESR	P54253_775
2	0.3501	LS1PATPTSEGPK	Q8N1G0_374
2	0.3499	APS1PPPTASNSSNSQSEK	Q8N108_377
3	0.3498	EVDEVDAALS1DLEITLEGGK	Q96AC1_351
3	0.3497	S1FDDEESVDGNRPSSAASAFK	O75122_8
4	0.3483	GAAEEEQQDS1GS1EPRGDEDDIPLGPQSNVSLLDQHQHLK	Q9UJV9_68
4	0.3483	GAAEEEQQDS1GS1EPRGDEDDIPLGPQSNVSLLDQHQHLK	Q9UJV9_66
2	0.3482	LGSQHS1PGR	Q8IZP0_225
2	0.3481	VAGEAAET1DS1EPEPEPEPTAAPR	Q6QNY0_65
2	0.3481	VAGEAAET1DS1EPEPEPEPTAAPR	Q6QNY0_63
3	0.3481	APS1VANVGSHCDLSLK	P21333_2152
3	0.3479	DS1PPPEWDSVPVHK	Q92545_1559
3	0.3476	GGPEGVAAQAVASAASAGPADAEMEEIFDDAS1PGK	O60264_66
2	0.3473	LDIDS1PPITAR	P14618_37
2	0.3468	LISLCQRLS1R	P53355_319
3	0.3467	DMDEPS1PVPNVEEVTLPK	Q8TAQ2_347
2	0.3467	S1PYQEFTDHLVK	P15880_264
2	0.3465	RTTNPFYNT1M	Q76I76_1422
2	0.3465	GDRS1PEPGQTWTR	Q09666_93
2	0.3459	TDHLS1LDK	Q9ULH1_910
2	0.3459	LLLAEDS1EEEVDFLSER	Q14676_168
3	0.3459	KQPPVSPGTALVGS1QK	P17096_44
3	0.3459	MALLQEFASRPLGAAPQAEHQGLPVPGS1PGGQK	Q9Y4F5_655
2	0.3455	FAS1DDEHDEHDENGATGPVK	P05455_366
4	0.3454	DGDEKT1DEEAEGPYSDNEMLTHK	Q6NUK4_201
3	0.3452	TGEPSPPHDILHEPPDVVS1DDEK	Q15311_62
3	0.3452	PLSAAPVEGS1PDRK	Q9BXF6_538
3	0.3445	FLREPVVTPQDLEGPGRAES1K	Q66K74_472
5	0.3444	RLNECIS1PVANEMNHLPAHSHDLQR	P23497_18
3	0.3442	FVPAENDSILMNPAQDGEVQLS1QNDDK	Q12888_580
2	0.3441	SSPNPFVGS1PPK	P98082_401
3	0.3441	FAS1DDEHDEHDENGATGPVK	P05455_366
3	0.3439	ETVSEAPPLLFS1DEEEK	Q641Q2_728
3	0.3437	AVSPPHLDGPPS1PR	P29590_527
2	0.3437	NSTLSDSGMIDNLPDS1PDEVAK	Q9P0V3_131
2	0.3436	LS1GFSFK	P29966_167
5	0.3434	RGRS1PQPPAEEDEDDFDDTLVAIDTYNCDLHFK	Q9BUJ2_194
2	0.3432	ERARGDS1EALDEES	Q7Z4V5_664
2	0.343	S1PEPEATLTFPFLDK	Q9UPQ0_718
2	0.3428	YVIS1DEEEEDDD	Q8WVC0_658
3	0.3428	VGEDEDGS1DEEVVHNEDIHFEPIVSLPEVEVK	P49792_2900
3	0.3426	QFTPCQLLADHANS1PNK	P40939_756
2	0.3425	S1MSENAVR	Q9GZY8_155
2	0.3425	GDSIEEILADS1EDEEDNEEEER	Q5JTH9_1080
3	0.3423	KGGEFDEFVNDDT1DDDLPISK	Q6PD62_925
3	0.3421	HLLTDLPLPPELPGGDLS1PPDS1PEPK	Q9NYV4_681
3	0.3421	HLLTDLPLPPELPGGDLS1PPDS1PEPK	Q9NYV4_685
4	0.3419	RAS1AGPAPGPVVTAEGLHPSLPSPTGNSTPLGSSK	Q4KMP7_687
2	0.3418	DYDS1PERER	P52756_59
2	0.3415	PAPS1PEPCMPNTALLIK	Q9UGR2_399
4	0.3411	CGSGPVHISGQHLVAVEEDAES1EDEEEEDVK	P06748_125
2	0.34	GSLPQLVS1PIVS1R	O75970_234
2	0.34	GSLPQLVS1PIVS1R	O75970_230
3	0.3395	GILRT1PDTIRR	Q00610_394
3	0.3394	GLDIESYDS1LERPLRK	Q9H792_1217
3	0.3394	ERTESEVPPRPAS1PK	Q9Y3L3_544
4	0.3393	IAAEEEEENDGHYQEEEEGGAHS1LK	Q96BY7_886
3	0.3392	S1GEDEQQEQT1IAEDLVVTK	Q9UQ80_11
3	0.3392	S1GEDEQQEQT1IAEDLVVTK	Q9UQ80_2
2	0.3391	RHS1LEVMNSMVR	Q15678_642
2	0.3391	ESMCSTPAFPVSPETPY1VK	Q68CZ2_855
3	0.339	ITPPAAKPGS1PQAK	P35658_678
3	0.3388	LRRPS1VNGEPGSVPPPR	Q8N3D4_1257
3	0.3387	NSSIVGRRS1LER	Q96N67_446
2	0.3385	NS1LESYAFNMK	P11142_541
2	0.3382	AIT1GASLADIMAK	P83731_83
3	0.3381	GLLYDS1DEEDEERPAR	P49736_139
2	0.338	DFQEYVEPGEDFPAS1PQRR	Q9Y6G9_207
2	0.3379	S1EAAS1PALPVITK	Q99958_219
2	0.3379	S1EAAS1PALPVITK	Q99958_215
3	0.3376	IAAEEEEENDGHYQEEEEGGAHS1LK	Q96BY7_886
3	0.3373	RRS1LEPAENVHGAGGGAFPASQTPSK	P12931_17
3	0.3371	DMPGGFLFEGLS1DDEDDFHPNTR	Q96S82_230
3	0.337	APQAGAHTPLTPQPGLAPQQQS1PK	O15063_723
2	0.3367	RQS1LYENQV	Q9BY89_1800
2	0.3366	SLAFDS1EHS1ADEK	Q96L73_483
2	0.3366	SLAFDS1EHS1ADEK	Q96L73_486
3	0.3365	RLNHS1PPQSSSR	Q5T8P6_127
2	0.3363	MPS1FGVSAPGK	Q8IVF2_842
2	0.336	TLDVS1T1DEEDK	P16383_96
2	0.336	TLDVS1T1DEEDK	P16383_97
3	0.336	NAIS1LPQLNQAAYDSLVVGK	Q00587_121
2	0.3359	TNPEVMVVES1DLS1DDGK	Q96GN5_108
2	0.3359	TNPEVMVVES1DLS1DDGK	Q96GN5_105
3	0.3359	RGS1HPYIDFR	Q13946_84
2	0.3352	AMLDSGIYPPGS1PGK	O95295_133
3	0.3347	GEQVSQNGLPAEQGS1PR	Q01082_2138
3	0.3345	TSTLPPLPLPPLLPGDDDMDS1PK	Q9NYV4_644
2	0.3345	S1PGTSPLLSR	Q9BRS8_447
2	0.3345	NAIS1LPQLNQAAYDSLVVGK	Q00587_121
2	0.3345	FFGNS1WAETYR	O43488_255
2	0.3343	AADTEEMDIEMDS1GDEA	Q9UBB5_407
2	0.334	RQLS1EEQPSGNGVK	Q9H4Z3_116
3	0.3339	S1FENKPPAHIAASHLSEPAK	Q07157_1366
2	0.3339	SCFES1S1PDPELK	Q9UQ35_875
2	0.3339	SCFES1S1PDPELK	Q9UQ35_876
2	0.3339	QGS1PDQVSPVSEMTSTSLYQDK	P46821_1438
2	0.3335	RDS1GVGASLTR	Q96QB1_986
3	0.3334	NHSVNEEEQEEQGEGS1EDEWEQVGPR	Q14694_576
3	0.3334	MEDS1MDMDMSPLRPQNYLFGCELK	P06748_4
3	0.3333	EQYVPPRS1PK	Q71RC2_722
2	0.3332	LLPSAPQTLPDGPLAS1PAR	O15027_1964
3	0.3331	IDRT1DAISEEK	Q9NR31_139
2	0.3331	LLS1DPELSATESPLADK	Q9H694_679
2	0.3326	IAS1DEEIQGTK	Q8WX93_893
2	0.3325	HEEEEWT1DDDLVESL	P51946_315
2	0.3321	SDSQASLTVPLS1PQVVR	Q8TEV9_498
2	0.332	GEEVT1PISAIR	Q9Y2J2_492
3	0.3317	GRLT1PS1PDIIVLSDNEASSPR	Q8WXI9_122
3	0.3317	GRLT1PS1PDIIVLSDNEASSPR	Q8WXI9_120
2	0.3315	FS1VSGAK	Q09666_440
3	0.3314	DLDLEPLS1DLEEGLEETR	P29375_1111
3	0.3313	HLNSSQPSGFGPANS1LEDVVR	Q52LW3_499
3	0.3312	RMSSEGPPRMS1PK	Q99700_624
3	0.3312	DRT1PPHLLYSDRDR	Q8NDT2_532
2	0.3307	YEPQS1PGYEPR	Q9H5H4_125
3	0.3306	VEEPSQCLASGTAISELIIEDNNAS1PQK	Q5UIP0_2144
2	0.3301	TPHVQAVQGPLGS1PPK	Q15149_125
3	0.3295	S1PYQEFTDHLVK	P15880_264
3	0.3295	VSSDALDTELLTMTDMMS1EDEGK	Q9UBW7_958
3	0.3292	VEEEGS1PGDPDHEASTQGR	Q9NZT2_315
2	0.3291	GGRS1PDEVTLTSIVPTR	Q9UKS6_319
2	0.3289	S1FLNYYADLETSAR	Q92870_160
2	0.3288	YEYDPDIS1PPRK	Q9BRD0_325
3	0.3287	GRS1PS1PIGVGSEMCR	Q9Y4B5_1812
2	0.3287	GIAPAS1PMLGNASNPNK	P27448_469
3	0.3287	GRS1PS1PIGVGSEMCR	Q9Y4B5_1814
2	0.3285	VS1IRLPSTSGSEGVPFR	P29317_892
2	0.3285	VGSGQGGS1PCWK	Q9UMN6_351
3	0.3282	LVSFHDDS1DEDLLHI	P11717_2484
2	0.3279	S1GAQASSTPLSPTR	P02545_12
3	0.3275	GRGFGS1EEGSR	Q9Y5S9_42
2	0.3274	NLESIDPQFT1IR	Q9Y2L9_568
3	0.3272	EVDQDDEENS1EEDEMDSGTMVR	Q13043_320
3	0.3269	SGGSGHAVAEPAS1PEQELDQNK	P46013_308
3	0.3265	EDQEAAELLS1EPEEESER	Q63HN8_1258
3	0.3264	S1PVSTRPLPSASQK	Q8ND56_216
3	0.3264	QAS1EQNWANYSAEQNR	P17302_306
2	0.3261	APVQPQQS1PAAAPGGTDEK	Q13200_16
2	0.326	LGSVDS1FER	O60343_591
2	0.3259	QKS1DAEEDGGTVSQEEEDR	P27824_554
3	0.3257	HLGGSGSVVPGS1PCLDR	Q9HBL0_1314
2	0.3254	GGS1PPWAANSQPQPPRESK	Q15746_305
2	0.3253	WTFQRDS1K	Q96QB1_544
3	0.3251	RPS1QNAISFFNVGHSK	Q9BXB4_189
2	0.324	S1NFSNSADDIK	P45973_92
3	0.3237	ERS1PS1PLRGNVVPSPLPTR	Q9Y2V2_32
2	0.3237	LQS1PLEPHSK	O15211_409
2	0.3237	ALSGVLEQDRVQS1LK	Q9Y450_127
3	0.3237	ERS1PS1PLRGNVVPSPLPTR	Q9Y2V2_30
2	0.3234	KYPS1PQK	Q9P2N5_120
3	0.3233	RRTAS1PPPPPK	Q8IYB3_616
3	0.3229	STAPETAIECTQAPAPAS1EDEK	Q14839_1602
2	0.3228	DKS1PVREPIDNLTPEER	Q14498_136
3	0.3227	NGAAGPHS1PDPLLDEQAFGDLTDLPVVPK	Q9H3Q1_174
3	0.3226	TNTNVNCPIECFMPLDVQADREDS1RE	P02751_2475
3	0.3224	RRPS1PQPSPR	Q9UQ35_2702
2	0.3224	PLS1PDSR	Q9UHB6_362
2	0.322	GTQSIPNDS1PAR	Q9NQ92_66
2	0.3219	SDISPLT1PR	P46821_1788
2	0.3218	KIS1PPSYAR	Q8N2M8_285
2	0.3216	GPDEAMEDGEEGS1DDEAEWVVTK	Q9NZN4_438
2	0.3216	EGWDPAVLASEGLEAPPS1EK	P48681_1347
2	0.3216	AS1PPESDGFSDVRK	P35568_3
3	0.3214	S1NHLNHVSPGQLTK	Q8N7R7_105
2	0.3214	ELSSPIS1PK	P78559_2022
2	0.3214	FSGWYDADLS1PAGHEEAK	P18669_31
3	0.3212	RQS1PEPSPVTLGR	Q9NRL2_1413
2	0.3212	RPQS1ADAYMTR	O94967_304
4	0.3212	YQQPFEDFRIS1QEHLADHFDSR	P19174_1263
3	0.3208	EEEEDGQEGS1IHNLPLVTSQRPFYDGPMPTPR	O75717_407
3	0.3201	QFSQARPLT1R	Q86UU1_1223
3	0.3198	AKT1PT1PEPFDSETRK	Q9NSY0_411
3	0.3198	AKT1PT1PEPFDSETRK	Q9NSY0_409
3	0.3196	SPAPEQFQS1REDFR	Q9P0V3_279
3	0.3195	YDERPGPS1PLPHR	P08621_226
3	0.3194	S1PGETSKPRPFAGGGYR	Q9UNZ2_140
2	0.3192	MYS1FDDVLEEGK	Q8WWI1_805
2	0.3191	ILLVDS1PGMGNADDEQQEEGTSSK	Q9UKN8_611
3	0.3188	MYPPRS1PK	Q8WWM7_449
2	0.3188	GGLVSDAYGEDDFS1R	Q9UHR5_52
2	0.3187	QGMS1PTFSR	O94929_388
2	0.3187	QSLGES1PR	O14639_426
4	0.3187	VAGEGALELVLEAAGAPTSTAAPEAGEDEGPPS1PGK	Q5SXM8_171
3	0.3185	S1REYEHVR	O94804_20
2	0.3184	SSPSVLIHS1LGK	Q9P0K7_419
2	0.3183	RS1PPPETIK	Q15652_617
2	0.3181	ASDPQS1PPQVSR	Q7L7X3_421
2	0.3181	APS1VATVGSICDLNLK	O75369_2107
2	0.3181	GDS1DIS1DEEAAQQSK	Q5T200_1014
2	0.3181	GDS1DIS1DEEAAQQSK	Q5T200_1017
2	0.318	AQS1LLSTDR	O00231_14
3	0.3178	ADRPSSLPLDFNDEFS1DLDGVVQQR	Q96HH9_252
2	0.3173	MS1ISEGTVSDK	P46821_1520
3	0.3172	ERPRS1AVLLVDETATTPIFANR	Q12802_1876
3	0.3171	KGSPVSEIGWETPPPES1PR	Q13884_219
2	0.3169	RAS1QEANLLTLAQK	Q6PJG2_461
2	0.3163	NLS1ALENYNFELVDGVK	O14786_894
3	0.3162	GRWES1QQDVSQTTVSR	Q9NQT8_1410
3	0.3159	TRVEANS1PLPK	Q9H7C4_26
3	0.3157	DDS1DDDGGGWITPSNIK	Q9ULX3_201
2	0.3148	DMPGGFLFEGLS1DDEDDFHPNTR	Q96S82_230
2	0.3147	FRTPS1FLK	P35611_726
2	0.3147	SAVRPAS1LNLNR	Q96N67_888
2	0.3147	S1PEHSAEPIR	Q9ULH0_1555
2	0.3147	EVS1PGAGTEVQDALER	Q6SZW1_54
3	0.3145	ATGNQPPPLVGTYNTLLS1R	Q96PD2_720
3	0.3141	NS1PEDLGLSLTGDSCK	Q12888_500
3	0.3141	S1HESQLGNRIDDVSSMR	Q8IVT5_311
2	0.314	ENPDS1DADLDVDGDDTLEYGK	Q5VTB9_390
4	0.3139	RAT1LDEEDLVDSLSEGDAYPNGLQVNFHSPR	P42892_25
3	0.3138	RRGDS1ES1EEDEQDSEEVR	Q9NZ63_15
3	0.3138	RRGDS1ES1EEDEQDSEEVR	Q9NZ63_17
2	0.3135	MPS1LEISAPK	Q09666_4908
4	0.3131	LKS1EDELRPEVDEHTQK	Q96D71_709
3	0.313	PVRDEYEYVS1DDGELK	O75151_681
3	0.3129	RNS1IEVAGLSHGLEGLR	Q16825_637
3	0.3129	DARS1PS1PAHIVSNK	Q9NQB0_179
3	0.3129	DARS1PS1PAHIVSNK	Q9NQB0_177
2	0.3128	QQYES1VAAK	P08670_278
2	0.3124	ISINQT1PGK	Q8WWI1_1048
2	0.312	QEEIDES1DDDLDDKPSPIK	Q9ULH1_717
3	0.3113	TRLSEPGTDLVEPS1PK	Q8NEN9_967
3	0.3109	GRS1PPERPVPGTPK	Q9Y4B5_306
2	0.3109	EVEDKES1EGEEEDEDEDLSK	O95218_153
2	0.3107	TVLS1LFDEEEDK	Q641Q2_802
2	0.3106	AYSSFGGGRGS1R	Q15056_21
2	0.3106	STETSDFENIES1PLNER	Q96K76_910
2	0.3103	EDSGLFS1PIR	Q9UKA4_448
2	0.3103	TQDGVALEIQPLNS1QEGIDNEEK	P23634_328
2	0.3102	MPS1FGMLSPGK	Q8IVF2_4472
2	0.3102	ETCSTLAES1PR	Q6P2E9_844
2	0.3099	HGS1FVNKPTR	P29353_139
2	0.3095	MEGS1DFESSGGR	Q8WYH8_118
2	0.3094	TVS1EPNLK	Q8WUI4_155
2	0.3094	SLYASSPGGVY1ATR	P08670_61
2	0.3093	ADEASELACPT1PK	P49327_2204
2	0.3092	PSRPGYPS1PR	Q05397_722
2	0.3091	S1VEHVSPDTADAESGK	Q8TDY2_261
2	0.3091	RVALS1DDETK	Q15054_307
2	0.3085	S1VSQDLIK	Q9UPQ0_377
2	0.3077	TEDGDWEWS1DDEMDEK	Q9UEW8_385
2	0.3077	AS1GVTVNDEVIK	Q9Y281_3
4	0.3075	GSIDREDGSLQGPIGNQHIY1QPVGKPDPAAPPK	Q05397_861
2	0.3074	DTSENADGQS1DENK	P43243_766
2	0.3069	QSMDMS1PIK	Q14562_460
2	0.3067	SEAAS1PALPVITK	Q99958_219
3	0.3067	QLT1QPETHFGR	Q9UJU6_291
3	0.3063	RPDYAPMES1S1DEEDEEFQFIK	P55081_52
2	0.3063	NS1LISSLEEEVSILNR	Q14980_1225
3	0.3063	RPDYAPMES1S1DEEDEEFQFIK	P55081_53
2	0.3061	GRGFGS1EEGSR	Q9Y5S9_42
2	0.3059	TPHDILEDINAS1PEMR	Q9Y6Q9_214
3	0.3058	ELDQDMVT1EDEDDPGSHK	Q9NRL2_731
3	0.3056	GFGDGYNGYGGGPGGGNFGGS1PGYGGGR	P22626_259
3	0.3054	SFEDPPNHARS1PGNK	P26358_1105
2	0.3053	YEEQERS1PR	Q9HCG8_39
2	0.3053	HGAGS1GCLGTMEVK	Q9BYG5_11
3	0.3052	VGEEEHVY1SFPNK	P49023_118
2	0.3051	AADS1DDGAVSAPAASDGGVSK	Q96GM8_5
3	0.3049	DDNDEEEEDIDFFEDIDS1DEDEGGLFGSK	O00566_242
4	0.3046	FSEMMNNMGGDEDVDLPEVDGADDDS1QDS1DDEK	Q15185_148
4	0.3046	FSEMMNNMGGDEDVDLPEVDGADDDS1QDS1DDEK	Q15185_151
3	0.3042	TDGFAEAIHS1PQVAGVPR	P12270_2155
2	0.3041	ASES1DAEIK	Q5M775_654
2	0.3038	MFCVT1PPELETK	O60256_5
3	0.3033	FGESEEVEMEVES1DEEDDK	Q15459_329
3	0.303	NRVSCHDS1DDDIMR	Q76FK4_365
2	0.3029	SLVQDSLSTNSSDLVAPS1PDAFR	Q12888_366
2	0.3028	S1RT1PPSAPSQSR	Q9UQ35_2409
2	0.3028	S1RT1PPSAPSQSR	Q9UQ35_2407
2	0.3026	NS1WDSPAFSNDVIR	Q6DN90_512
2	0.3025	RYS1DFEWLK	Q9UMY4_73
2	0.3023	EPDATPPS1PR	P28715_341
2	0.3012	YGGDEIPFS1PYR	P21333_1630
3	0.3004	SLVQDSLSTNSSDLVAPS1PDAFR	Q12888_366
3	0.3	EYAENIGDGRS1PEFRENEQK	Q8WYA6_545
2	0.2998	SEEDNEIES1EEEVQPK	P52701_227
2	0.2996	RPIS1DDDCPSASK	Q96PU4_667
3	0.2995	MEDLDQS1PLVSSSDSPPRPQPAFK	Q9NQC3_7
3	0.2993	KTEFLDLDNSPLSPPS1PR	Q8NCF5_204
2	0.2993	SGGLQT1PECLS1R	P85037_441
2	0.2993	SGGLQT1PECLS1R	P85037_436
2	0.2991	AYQHGGVTGLS1QY	Q92900_1127
2	0.299	ASDPAS1PHIGR	O95425_50
2	0.299	RES1EALDSPNSK	P0C7T5_284
2	0.2987	HGS1GPPSSGGGLYR	Q9HC52_311
2	0.2986	MPS1FGASAPGK	Q8IVF2_1172
2	0.2984	DFQDYMEPEEGCQGS1PQRR	O43237_194
2	0.2981	SSDQPLTVPVS1PK	Q9ULW0_738
3	0.2979	QQLEEEEENFSRPQIDENPLDDNS1EEEMEDAPK	Q5F1R6_370
2	0.2978	AFGSGIDIKPGT1PPIAGR	Q9Y520_2673
2	0.2978	RLS1QPESAEK	Q9UKV3_710
2	0.2976	LPDS1DDDEDEETAIQR	Q96K21_354
3	0.2975	YRDVS1PFDHSR	P18031_50
2	0.2974	PGSIDSNNQLFAPGGRLS1WGK	Q04637_1092
3	0.2972	RYFS1PGESRK	O95425_644
3	0.2969	GS1PTRPNPPVR	Q14195_522
3	0.2966	AGEQQLS1EPEDMEMEAGDTDDPPR	Q93009_18
3	0.2964	ANNS1QEPS1PQLASSVASTR	Q96HC4_313
3	0.2964	ANNS1QEPS1PQLASSVASTR	Q96HC4_309
3	0.2962	EPLEDGDPEDDRT1LDDDELAEYDLDK	Q13610_86
3	0.296	LPDS1DDDEDEETAIQR	Q96K21_354
2	0.2958	NQS1FCPTVNLDK	P46776_68
3	0.2957	AT1S1NVFAMFDQSQIQEFK	O14950_19
3	0.2957	AT1S1NVFAMFDQSQIQEFK	O14950_20
2	0.2956	STVAS1MMHR	Q13557_280
2	0.2954	TIS1QAVNK	Q9Y2A7_638
3	0.295	MREDYDS1VEQDGDEPGPQR	Q9Y5S9_56
3	0.2949	EDS1QRPGAHLTVK	P09651_95
4	0.2944	VADPDHDHTGFLTEY1VATR	P28482_187
2	0.2941	S1VIEQVSWDT	Q6WCQ1_1016
3	0.294	IDDRDS1DEEGASDR	Q8TDD1_782
2	0.2939	VPS1VESLFR	Q13439_71
2	0.2938	SLENPT1PPFT1PK	O15085_672
2	0.2938	SLENPT1PPFT1PK	O15085_668
3	0.2938	EAARS1PDKPGGSPSASR	Q9Y3T9_49
3	0.2937	ERPISMINEASNYNVTSDYAVHPMS1PVGR	Q9HAU0_140
2	0.2937	S1GNSDSIER	Q7Z2E3_132
3	0.2936	GMYDGPVFDLTTT1PK	Q14195_509
2	0.2936	AHAWPS1PYK	Q8NFJ5_345
2	0.2933	EYVSNDAAQS1DDEEK	Q5JSH3_403
2	0.2932	RYEDDGIS1DDEIEGK	Q9Y2K7_28
2	0.2926	GSHQISLDNPDY1QQDFFPK	P00533_1172
2	0.2924	SIS1PEWK	O00159_864
2	0.2923	GDS1VSDSGSDALR	Q53EL6_76
3	0.2922	NGILAIEGTGSDVDDDMS1GDEK	Q93008_1600
3	0.2921	MEVDRS1PGLPMSDLK	Q6WCQ1_619
3	0.292	ADVLEAHEAEAEEPEAGKS1EAEDDEDEVDDLPSSR	Q8IVT5_569
3	0.292	S1IEDLQPPSALSAPFTNSLAR	Q8IVF7_174
2	0.2918	IDRT1DAISEEK	Q9NR31_139
4	0.2918	RKHS1EEAEFTPPLK	Q3B726_316
2	0.2917	SGLS1LEELR	O60333_1057
3	0.2916	ATLSSTSGLDLMSESGEGEIS1PQR	Q8WWI1_1026
2	0.2916	RSQGS1S1QFR	Q15172_41
2	0.2916	RSQGS1S1QFR	Q15172_42
3	0.2912	RQIDS1S1EEDDDEEDYDNDK	O14646_215
3	0.2912	RQIDS1S1EEDDDEEDYDNDK	O14646_216
4	0.2912	DGGNPFAEPSELDNPFQDPAVIQHRPS1R	O14828_32
2	0.2912	ASEAASPLPDS1PGDK	Q68CZ2_1154
2	0.2907	S1NHLNHVSPGQLTK	Q8N7R7_105
3	0.2905	EKT1PS1PKEEDEEPESPPEK	Q9H1E3_202
3	0.2905	EKT1PS1PKEEDEEPESPPEK	Q9H1E3_204
2	0.2904	NYS1VGSRPLK	O60825_483
3	0.2903	S1PVPSLRPSSTGPSPSGGLSEEPAAK	Q9BY89_79
2	0.2891	S1LDNNYSTPNER	O60716_899
3	0.289	RDADEES1IEDVDDEEFEELIDTFEDDNCFSSGK	Q03701_835
4	0.2885	KPATPAEDDEDDDIDLFGS1DNEEEDK	P29692_162
3	0.2881	HWVAPGGPYSAETPGVPS1PIAALK	Q8IU81_421
2	0.288	DLLPS1PAGPVPSK	Q9UHB7_814
2	0.2878	YDERPGPS1PLPHR	P08621_226
3	0.2874	HAEAT1LGSGNLR	Q7L9L4_35
2	0.2869	QGPPS1PCQQLVLTK	Q9C0H5_366
2	0.2869	DTTIINHS1R	Q8IY63_720
2	0.2865	GS1PSPASVSSGRK	P10398_257
2	0.2865	KLT1S1DEEGEPSGK	Q8WVC0_629
2	0.2865	KLT1S1DEEGEPSGK	Q8WVC0_630
3	0.2864	TEADEDRGQGDS1S1EEAPK	O60279_241
3	0.2864	TEADEDRGQGDS1S1EEAPK	O60279_240
2	0.2863	GPS1PTPEDVSMK	O95067_92
2	0.2861	VRVESGYFS1LEK	Q6WCQ1_269
2	0.286	LSPS1PTSQR	P02545_392
3	0.2857	AKS1PAPGLASGDRPPSVSSVHSEGDCNR	Q9Y618_2413
3	0.2853	NSTLSDSGMIDNLPDS1PDEVAK	Q9P0V3_131
3	0.285	S1PDLEASLDTLENNCHVGSDIDFRPK	Q13111_65
3	0.2849	PRDVTNFTVGGFAPMS1PR	O00267_666
4	0.2849	HSPEEDFRQS1PQEHFR	Q8IXT5_718
3	0.2846	RMS1ADMSEIEAR	O43318_389
1	0.2845	LGS1FGSITR	Q14315_2233
2	0.2842	DYDEEEQGYDS1EK	Q05519_434
2	0.2838	GSMPAYS1GNNMDK	Q53TN4_253
2	0.2838	DRTTSFFLNS1PEK	Q8WYP5_1283
2	0.2833	REGT1PPPPPPSR	Q9Y618_1383
3	0.2832	APS1RQDVYGPQPQVR	O60716_252
2	0.283	RQS1PEPSPVTLGR	Q9NRL2_1413
2	0.2828	TPQS1PAPCVLLR	Q9Y613_498
2	0.2826	LQS1EPESIRK	P09496_105
2	0.2824	PVRDEYEYVS1DDGELK	O75151_681
3	0.2823	S1DAEEDGGTVSQEEEDRK	P27824_554
2	0.282	GELDLS1LENLDLSK	Q01804_893
3	0.2816	PAQDPLY1DVPNASGGQAGGPQRPGR	Q13671_36
2	0.2815	LGPIS1PPQPPSVSAWNK	Q9Y520_2013
2	0.2814	S1RT1PLISR	Q9UQ35_1878
2	0.2814	LASDDRPS1PPR	P98175_723
2	0.2814	S1RT1PLISR	Q9UQ35_1880
2	0.2811	SAGGRPGS1GPQLGTGR	O14908_232
2	0.2809	DHLY1STVCK	O43294_60
3	0.2805	EDVEVVGGS1DGEGAIGLSSDPK	Q8NHZ8_42
3	0.2803	SHILEDDENS1VDISMLK	O75717_383
2	0.2803	VYYS1PPVAR	O94964_1017
2	0.2802	GFSVVADT1PELQR	Q14847_104
4	0.28	GGPEGVAAQAVASAASAGPADAEMEEIFDDAS1PGK	O60264_66
3	0.2799	YESQEPLAGQES1PLPLATR	Q9C0C2_601
2	0.2798	VRLGS1EIRDSVV	Q9NPR2_830
2	0.2796	RGDS1ES1EEDEQDSEEVR	Q9NZ63_17
2	0.2796	RGDS1ES1EEDEQDSEEVR	Q9NZ63_15
3	0.2793	HGSYEDAVHS1GALND	P17987_551
3	0.2793	GQGESDPLDHEPAVS1PLLPR	P00519_569
2	0.2792	AQT1LPTSVVTITSESSPGK	Q01082_2328
3	0.2787	S1EEHHLYSNPIK	O15042_811
3	0.2787	RRDEDMLYS1PELAQR	Q9Y2W2_237
2	0.2786	AITSLLGGGS1PK	Q6KC79_2658
2	0.2785	VTNGAFTGEIS1PGMIK	P60174_80
3	0.2784	IEDVGS1DEEDDSGK	P08238_255
2	0.2772	ENET1DEENTEVMIK	Q9HAU5_1088
3	0.2771	IDHYRHT1AAQLGEK	P55011_230
2	0.2769	NS1PGSQVASNPR	Q9H0D6_448
2	0.2767	EVDQDDEENS1EEDEMDSGTMVR	Q13043_320
2	0.2763	EPSEVPT1PK	P17096_53
2	0.2762	NNS1IGESLSSQYK	Q86VY9_350
3	0.2759	GAAS1PVLQEDHCDSLPSVLQVEEK	Q8N9B5_713
3	0.2756	SMSQVDVDS1GIENMEVDENDRR	O95155_124
4	0.2754	LMSLLTSPHQPPPPPPASASPSAVPNGPQS1PK	Q96RU3_359
3	0.2753	RS1PLRQETNMANFSYR	Q70E73_54
2	0.2752	S1FYSSHYAR	Q8NEY8_110
2	0.2748	REVLYDS1EGLS1GEER	Q9H7N4_734
2	0.2748	REVLYDS1EGLS1GEER	Q9H7N4_738
2	0.2748	KS1PLIESTANMDNNQSQK	O14974_299
3	0.2743	RNS1PMAQT1PPCHLPNIPGVTSPGTLIEDSK	Q13542_70
3	0.2743	RNS1PMAQT1PPCHLPNIPGVTSPGTLIEDSK	Q13542_65
3	0.2737	LFS1RDAPGREDNTFK	P02686_96
4	0.2736	TRDPTPRPPGLPEEATALAAPS1PPR	Q96GP6_742
3	0.2735	HRITVQAS1PGLDR	Q16584_507
3	0.2734	ASDPAS1PHIGR	O95425_50
3	0.2732	ENQEPLRS1PEVGDEEALRPLTK	P48681_680
2	0.273	LFS1QGQDVSNK	P55196_1799
2	0.2728	RPDPDS1DEDEDYER	Q96I25_155
2	0.2724	VSCHDS1DDDIMR	Q76FK4_365
3	0.2723	TAQVPS1PPRGK	Q9UKV3_1004
2	0.2723	IKPTGLLTIPS1PQI	Q8TEA7_890
3	0.2722	RGS1RPEMTPVSLR	Q99501_316
2	0.272	SILS1PGGSCGPIK	P78347_210
3	0.2714	DVT1PPPETEVVLIK	P27816_521
3	0.2711	LSLEGDHSTPPSAY1GSVK	P07355_24
2	0.2705	TAMPS1PGVSQNK	Q86UU0_1017
2	0.2704	RQTQSESSNYDS1ELEK	P46100_819
2	0.2704	LSLGS1DDEADLVK	Q8WZ74_1524
2	0.2703	S1PGEYINIDFGEPGAR	Q9Y4H2_915
2	0.2702	MEVDRS1PGLPMSDLK	Q6WCQ1_619
3	0.2699	LQEEQDGGS1S1DEDRAGPAPPGASDGVDIQDVK	Q14147_749
3	0.2699	LQEEQDGGS1S1DEDRAGPAPPGASDGVDIQDVK	Q14147_750
3	0.2697	ELLS1PLSEPDDRYPLIVK	Q9UHB7_703
2	0.2696	DDS1PDEVPSTFTVQQPPPSRR	P0DP91_554
3	0.2693	NIIEATHMYDNAAEACSTTEEVFNS1PR	Q9NRY4_970
3	0.2693	SAVRPAS1LNLNR	Q96N67_888
2	0.2691	VGGS1DEEASGIPSR	Q9NQ55_359
2	0.269	NNS1PPTVGAFGHTR	Q86XL3_662
2	0.2689	GRAEGEWEDQEALDYFS1DK	Q9NYF8_385
2	0.2688	QGSGRES1PSLASR	Q8WWM7_339
3	0.2687	RKHS1PS1PPPPTPTESR	Q92922_328
3	0.2687	RKHS1PS1PPPPTPTESR	Q92922_330
2	0.2685	ATENDIYNFFS1PLNPVR	P31943_310
3	0.2684	RNT1FVGTPFWMAPEVIK	Q9Y6E0_190
2	0.2684	EDSEWQAS1LRK	Q9H788_235
2	0.2682	LGLGT1LSSSLSR	O95248_1138
5	0.268	SIHSFMTHPEFAIEEELPRT1PLLDEEEEENPDK	P23634_1181
3	0.2679	IET1DEEESCDNAHGDANQPAR	Q96T23_1305
2	0.2678	LEPTAPALS1PR	Q96IF1_119
3	0.2677	PRS1PKPAAPAAPPFSSSSGVLGTGLCELDR	O43294_68
2	0.2674	T1VLSLFDEEEDK	Q641Q2_799
3	0.2674	EPHS1PADQPEQQAESTLTSAETR	Q9H2Y7_1328
2	0.2672	QSFDDNDS1EELEDK	O60841_113
2	0.2671	GEFSAS1PMLK	Q9UQ35_1124
2	0.2669	TEES1PASDEAGEK	P05114_86
2	0.2668	YVGFGNT1PPPQK	Q8N6T3_189
3	0.2665	RES1GYHENGVVK	Q15035_346
3	0.2665	LEVTEIVKPS1PK	Q7Z6E9_1179
2	0.2664	RMS1ADMSEIEAR	O43318_389
3	0.2662	ELLS1PLS1EPDDRYPLIVK	Q9UHB7_703
3	0.2662	ELLS1PLS1EPDDRYPLIVK	Q9UHB7_706
2	0.2662	QETVADFT1PK	O75400_373
3	0.266	GRAS1PGGVSTSSSDGK	P54259_34
4	0.266	MAGFDGSAWDEEEEEPPDHQY1Y1NDFPGK	P29353_349
4	0.266	MAGFDGSAWDEEEEEPPDHQY1Y1NDFPGK	P29353_350
3	0.2656	GVPHPEDDHS1QVEGPESLR	Q6P996_779
3	0.2655	TLFLGIPDENFEDHS1APPS1PEEK	Q99683_1033
3	0.2655	TLFLGIPDENFEDHS1APPS1PEEK	Q99683_1029
2	0.2654	EECPRPMSISPPDFS1PK	P46821_1625
3	0.2654	QSQQPMKPIS1PVK	Q12888_1094
3	0.2651	DYLLS1ES1EDEGDNDGERK	Q9BVJ6_29
3	0.2651	DYLLS1ES1EDEGDNDGERK	Q9BVJ6_31
2	0.2646	TIAS1DS1EEEAGK	Q96ST2_438
2	0.2646	TIAS1DS1EEEAGK	Q96ST2_440
2	0.2644	MPSFGMLS1PGK	Q8IVF2_4477
3	0.264	RS1PS1PYYSR	P62995_264
3	0.264	RS1PS1PYYSR	P62995_266
2	0.2638	DSLLPRS1PVK	O60315_731
2	0.2638	KRS1DDS1DEDEPCAISGK	Q96QB1_526
2	0.2638	KRS1DDS1DEDEPCAISGK	Q96QB1_523
3	0.2637	RAPS1VANVGSHCDLSLK	P21333_2152
3	0.2637	ESQQYYHS1LAVR	Q9H792_1374
2	0.2637	APS1PAPSSVPLGSEK	O75179_2401
3	0.263	GGS1PPWAANSQPQPPRESK	Q15746_305
3	0.2627	AFGSGIDIKPGT1PPIAGR	Q9Y520_2673
1	0.2625	S1CHDLSVL	P55040_289
3	0.2624	AVTTVTQSTPVPGPSVPPPEELQVS1PGPR	P51610_1507
2	0.2623	LSGFS1FK	P29966_170
3	0.2623	TAATAAAAAAEPPAPPPPPPPEEDPEQDS1GPEDLPLVR	P06400_37
3	0.2619	SSGHSSSELS1PDAVEK	Q9UQ35_1387
2	0.2618	SLDQTS1PCPLVLVR	Q6XZF7_689
5	0.2617	LGIAVIHGEAQDAESDLVDGRHS1PPMVR	O60256_227
2	0.2615	LES1YRPDTDLSR	Q8ND76_25
2	0.2613	RLAEDDWTGMES1EEENK	O95149_75
4	0.2612	QIASQFPPPPTPPAMESQPLKPVPANVAPQS1PPAVK	Q70E73_894
2	0.2607	EKPDS1DDDLDIASLVTAK	Q86V48_659
3	0.2606	GS1PVLLDPEELAPVTPMEVYPECK	O14686_1151
2	0.2604	NPYLLS1EEEDDDVDGDVNVEK	O60524_417
2	0.2603	KDS1FQENEDGYR	Q5VYS8_132
2	0.2599	AQS1VHSLVPQER	O60336_1198
3	0.2599	DS1FEMEEVQSTEGEAPHVPATYQLGLTK	P28290_466
2	0.2596	LNS1PPSSIYK	Q53EP0_208
2	0.2595	VQISSQNPPPS1PMPGR	Q9C0D5_1564
4	0.2594	S1PVPGVDPVVSHSPFDPHHR	O75376_1533
2	0.2593	S1FDHLISDTK	P21359_2543
2	0.2592	VQS1LPSVPLSCAAYR	Q96AD5_404
3	0.2588	LQSFDS1PERK	P78332_1025
3	0.2588	EEAPAS1PLRPLYPQISPLK	P85037_213
2	0.2586	SQGS1GNEAEPLGK	Q9NUQ6_455
2	0.2585	LVHDS1LEDLQMTR	Q9H7F0_817
2	0.2584	GDS1DS1EEDEPTK	Q92733_157
2	0.2584	GDS1DS1EEDEPTK	Q92733_159
3	0.2583	ATENDIYNFFS1PLNPVR	P31943_310
2	0.2582	RFS1EGVLQSPSQDQEK	Q9C0C2_429
2	0.2581	TEESPAS1DEAGEK	P05114_89
2	0.2581	S1RT1PPVTR	Q9UQ35_1925
2	0.2581	S1RT1PPVTR	Q9UQ35_1927
2	0.2576	SGSSFVHQAS1FK	P49792_1456
2	0.2575	IIEQLS1PQAATSR	Q03468_158
2	0.2574	GS1PTRPNPPVR	Q14195_522
2	0.2572	SQS1LNIR	O00443_338
2	0.2572	MDDS1EVESTASILASVK	O60716_4
1	0.2571	ASAVSELS1PR	Q9Y2W1_243
2	0.2568	DPVS1PASQK	Q12888_1101
3	0.2568	QAHDLS1PAAESSSTFSFSGR	O95425_221
2	0.2565	DES1VDYVPMLDMK	P09619_748
2	0.2562	MS1VSADER	Q9Y2K1_393
2	0.2561	LLPYPTLASPAS1D	P0C1Z6_252
4	0.2559	TVLGPDTAEPATAEAAVAPPDAGLPLPGLPAEGS1PPPK	Q92667_429
3	0.2559	EGTLTQVPLAPPPPGAPPS1PAPAR	P48634_1147
2	0.2558	AS1GEMASAQYITAALR	P54578_143
2	0.2556	ESNYFGLS1PEER	Q01804_443
2	0.2553	GVISYQT1LPR	Q9HAU0_438
2	0.2553	ADGDS1GS1ERGGGGGPCGFQPASR	Q96QR8_8
2	0.2553	ADGDS1GS1ERGGGGGPCGFQPASR	Q96QR8_6
2	0.2552	TPLYLQPDAYGS1LDR	Q8WUF5_134
2	0.2552	SGGLQTPECLS1R	P85037_441
3	0.2549	RQTQSESSNYDS1ELEK	P46100_819
3	0.2543	RKHS1EEAEFTPPLK	Q3B726_316
2	0.2543	AAS1PSPQSVRR	Q8IYB3_738
2	0.2539	SQDQDS1EVNELSR	Q86VM9_83
2	0.2538	SVVS1DLEADDVK	P11388_1377
3	0.2533	ALSGVLEQDRVQS1LK	Q9Y450_127
2	0.2533	ASPITNDGEDEFVPS1DGLDK	Q02880_1413
3	0.2532	AEAPAS1PAPLS1PLEVELDPEFEPQSRPR	O43524_7
3	0.2532	AEAPAS1PAPLS1PLEVELDPEFEPQSRPR	O43524_12
3	0.2532	TPVQYSQQQNS1PQK	P46013_357
4	0.253	SIHSFMTHPEFAIEEELPRT1PLLDEEEEENPDK	P23634_1181
3	0.2527	ARMESMNRPYTSLVPPLS1PQPK	Q70E73_610
2	0.2523	AAS1PPASASDLIEQQQK	Q5VSL9_335
3	0.252	GRAEGEWEDQEALDYFS1DK	Q9NYF8_385
2	0.2519	KWDGS1EEDEDNSK	O60841_164
3	0.2517	TAVSVTQGGHS1R	P40425_330
3	0.2517	EGLSGDALSSPSAPEPVVGT1PDDK	Q92503_234
1	0.2516	LSPS1PTSQR	P02545_392
3	0.2513	QRS1PAPGSPDEEGGAEAPAAGIR	O15061_1044
2	0.2512	S1AVTTVVNPK	P05556_785
3	0.251	SHVEDGDIAGAPAS1S1PEAPPAEQDPVQLK	Q9P2E9_1276
3	0.251	SHVEDGDIAGAPAS1S1PEAPPAEQDPVQLK	Q9P2E9_1277
2	0.2508	S1PGLLSSDNPQLSALLMGK	O15550_769
3	0.2506	CEERS1PS1FGEDYYGPSR	P49761_226
3	0.2506	CEERS1PS1FGEDYYGPSR	P49761_224
3	0.2504	RAS1PPVS1PIPVSEYCESENK	Q2M2Z5_317
3	0.2504	RAS1PPVS1PIPVSEYCESENK	Q2M2Z5_321
2	0.2504	YGS1QEHPIGDK	Q14644_809
2	0.2503	MERS1PPQSPGPGK	Q86VQ6_4
2	0.2503	EYFT1FPASK	P55196_1232
2	0.2502	APS1APPGTGALPPAAPSGR	Q9H1B7_519
2	0.2498	MPLDLS1PLATPIIR	P15336_112
3	0.2497	EISPGS1GPGEIRK	O43491_718
2	0.2497	VSPPAPGS1APET1PEDK	Q13459_1267
2	0.2497	VSPPAPGS1APET1PEDK	Q13459_1271
2	0.2496	HVS1PVTPPR	Q13443_758
3	0.2495	RNS1VERPAEPVAGAATPSLVEQQK	Q9BTC0_1456
2	0.2495	TLS1EDDLK	Q15746_911
2	0.2495	AGGGGGLGAGS1PALSGGQGR	Q6IQ22_21
2	0.2492	ALSYAS1LDK	Q6R327_1388
3	0.2488	NLIDSMDQSAFAGFS1FVNPK	Q05655_664
2	0.2486	ES1LGS1EEESGK	Q9Y5B9_982
2	0.2486	ES1LGS1EEESGK	Q9Y5B9_979
3	0.2486	DKFS1PFPVQDRPESSLVFK	Q9UQ35_1188
2	0.2483	VLQLTSWDEDAWAS1K	P18206_260
4	0.2482	IDHYRHT1AAQLGEK	P55011_230
3	0.2482	DS1PVCPHFTTNGNENSSIEK	P50851_979
2	0.2482	GRDS1PYQSR	Q13242_204
2	0.2479	SIKS1DVPVYLK	Q5SW79_359
2	0.2478	S1PS1PPDGSPAATPEIR	O00499_296
2	0.2478	S1PS1PPDGSPAATPEIR	O00499_298
3	0.2478	SNAHVRHS1YIDLQR	Q5VUB5_723
3	0.2478	NRHS1PDHPGMGSSQASSSSSLR	A0JLT2_226
2	0.2476	SPSPGGPQLS1PQLPR	Q9HCH0_477
3	0.2473	S1HDNVYSLGGLEGR	Q86SQ0_157
3	0.2473	NDSDLFGLGLEEAGPKES1S1EEGK	Q3YEC7_641
3	0.2473	NDSDLFGLGLEEAGPKES1S1EEGK	Q3YEC7_640
3	0.2472	EVTTVLQADSAEYAQPLVGGIVGT1LHQR	Q96PD2_632
3	0.2471	LHLET1PQPS1PQEGGSVDIWR	O14613_141
3	0.2471	LHLET1PQPS1PQEGGSVDIWR	O14613_137
2	0.247	WLDDLLAS1PPPSGGGAR	Q9C0C2_691
2	0.2469	TEES1PAS1DEAGEK	P05114_86
2	0.2469	TEES1PAS1DEAGEK	P05114_89
3	0.2468	DEGS1EVES1EMDEELDDSSEPQAK	P48380_678
3	0.2468	DEGS1EVES1EMDEELDDSSEPQAK	P48380_674
2	0.2466	ETVSEAPPLLFS1DEEEK	Q641Q2_728
2	0.2466	SDIS1PLTPR	P46821_1785
2	0.2463	LAS1VSADAEVAR	P11137_821
2	0.2463	ISQS1APVK	P46937_276
3	0.2461	GS1LAS1LDSLRK	O60716_346
3	0.2461	GS1LAS1LDSLRK	O60716_349
3	0.2459	NLNHSLPSDFTFQNMNS1K	Q15208_264
2	0.2458	GNIETTSEDGQVFS1PK	Q5T200_993
2	0.2457	LTVAS1PK	O75179_1709
2	0.2456	SLGS1PLLHER	Q92844_129
3	0.2455	SQS1PHYFR	Q9UKJ3_1035
2	0.2454	S1PFNSPSPQDSPR	P08651_333
2	0.2453	S1PGALETPSAAGSQGNTASQGK	Q9Y2D5_393
4	0.2451	MAFTHHPLPVLAGVRPGS1PR	Q14938_361
2	0.2451	SSGVVPQS1APPVPTASSR	P41162_139
3	0.2448	SHVSSEPYEPIS1PPQVPVVHEK	O75376_2151
2	0.2446	LSLS1PLR	Q66K74_657
4	0.2446	QHEAPSNRPLNELLTPQGPS1PR	P10398_186
2	0.2444	FDS1DEEEEDTENVEAASSGK	Q8TF01_290
3	0.2439	WRLS1PGETPER	Q6NYC8_195
2	0.2439	LNETELTDLEGQQES1PPK	Q9ULF5_591
2	0.2437	HLGGSGSVVPGS1PCLDR	Q9HBL0_1314
2	0.2437	GTPSQS1PVVGR	P52594_181
3	0.2437	TPARPFGS1VGRR	Q9Y4F5_492
3	0.2434	DTLEGAGDTSEVMDTQAGS1VDEENGR	Q9UBL3_101
2	0.2433	AGEPDGES1LDEQPSSSSSK	Q9H3Q1_64
2	0.2433	SNNWS1LEDVTASDK	Q14680_356
3	0.2432	TQDGVALEIQPLNS1QEGIDNEEK	P23634_328
2	0.2432	ELS1PSSLK	O15021_1860
2	0.2429	YDS1DRYR	P23588_230
3	0.2429	PAANRAS1GEWDSGTENR	Q5HYK7_65
3	0.2428	ERPVS1EMFSLEDSIIER	Q15678_831
2	0.2424	GSGS1LLR	P22681_441
3	0.2423	IEDS1EPHIPLIDDT1DAEDDAPTK	P20020_1155
3	0.2423	IEDS1EPHIPLIDDT1DAEDDAPTK	P20020_1165
4	0.2422	AS1PPRHGPPGPASGDGPNLNNNNNNNNHSVRK	Q9Y4H2_3
2	0.242	DYLLS1ES1EDEGDNDGERK	Q9BVJ6_31
2	0.242	DYLLS1ES1EDEGDNDGERK	Q9BVJ6_29
4	0.2419	SFREPAPAEALPQQYPEPAPAALCGPPPRAPS1R	Q8IU81_371
2	0.2417	FSLS1DDQR	Q6UB99_834
3	0.2416	RGS1LEMSSDGEPLSR	Q6ZN18_206
2	0.2416	S1VPSETVVEDSR	P11137_833
2	0.2416	SSLS1RER	Q04637_1147
2	0.2416	VQSLEGEKLS1PK	P46821_1779
2	0.2413	HGSYEDAVHS1GALND	P17987_551
2	0.2412	GPQITGPS1LEGDLGLK	Q09666_379
2	0.2411	AEGAATEEEGT1PK	P80723_36
3	0.241	EEPLS1EEEPCTSTAIASPEK	Q9Y2X3_502
2	0.2409	VVDYSQFQES1DDADEDYGR	Q9H1E3_19
2	0.2407	NNAYLAQS1PQLYK	P14868_249
2	0.2404	SLS1AIDR	O95831_268
2	0.2404	IEDS1EPHIPLIDDTDAEDDAPTK	P20020_1155
4	0.2402	NHSVNEEEQEEQGEGS1EDEWEQVGPR	Q14694_576
3	0.24	HERPAGPGT1PPPDSGPLAK	Q9P2K8_667
2	0.2398	VGS1PLTLTDAQTR	Q99569_314
3	0.2398	DSFDDRGPSLNPVLDYDHGS1R	P43243_206
2	0.2395	ETESAPGS1PR	Q6PKG0_521
2	0.2395	FNDS1EGDDTEETEDYR	Q9NYF8_397
2	0.2394	ALS1MTHGSVK	Q08357_316
2	0.2394	EAS1AESDVGK	P28290_641
3	0.2391	RLQEDPNYS1PQRFPNAQR	P46379_1117
2	0.239	GRDYCS1EEEDIT	Q9H246_115
3	0.2387	QEEIDES1DDDLDDKPSPIK	Q9ULH1_717
2	0.2386	ASWES1LDEEWR	Q00587_353
2	0.2385	AVT1PVSQGSNSSSADPK	O00512_315
2	0.2383	S1FEDLTDHPVTR	P78536_791
2	0.2383	S1PGASNFSTLPK	Q9Y4E8_229
3	0.2383	RTPAPPEPGS1PAPGEGPSGRK	P0C1Z6_180
2	0.2382	MDTCSSNLNNS1IYK	P25116_418
2	0.2381	GYT1ISDSAPSR	P49815_1462
3	0.2378	RYHS1LGNISR	Q09019_545
2	0.2377	S1EHSLFQAK	Q8NEY1_142
3	0.2375	NQGGYDRYS1GGNYRDNYDN	P98179_147
2	0.2375	SPFEIIS1PPAS1PPEMVGQR	P78559_1797
2	0.2375	SPFEIIS1PPAS1PPEMVGQR	P78559_1801
3	0.2374	RQS1PSPSTRPIR	Q8IYB3_713
2	0.2374	QSFTQS1LK	Q9H1H9_1287
3	0.2374	HDDYYRERS1R	Q16630_525
3	0.2372	KAS1PEAASTPRDPIDVDLPEEAER	P29590_403
3	0.2369	QPPPLAPQS1PQGGVMGGSNSNQQQQMR	P46937_289
2	0.2369	GSLS1PAR	O15014_560
2	0.2366	NS1LSDPNIDR	Q9NRY4_589
2	0.2365	AGVSFS1GHR	Q16643_7
2	0.2363	SGTSSPQS1PVFR	Q8N556_668
2	0.2363	NLGS1INTELQDVQR	O75396_137
3	0.236	SQS1LNREPLRK	Q86VQ0_87
3	0.2356	RVTQGAAS1PGHGIQEK	Q9HB58_380
3	0.2356	AS1PDQNASTHTPQSSVK	Q14677_299
3	0.2355	MNLASEPQEVLHIGS1AHNR	O00151_118
2	0.2355	AITGAS1LADIMAK	P83731_86
2	0.2354	SFS1EGGER	Q07352_92
3	0.2352	RRWDQTADQTPGAT1PK	O75533_211
2	0.2349	STDDTWPRGS1R	Q9BXF6_391
4	0.2349	LARS1CHDLDLLGQSPGWGQTQAVETNIVCK	Q9P0V3_296
2	0.2347	RRWS1APESR	P54253_775
2	0.2343	SPSGSAFGS1QENLR	Q96N67_1438
3	0.2342	DEETEDVLASNGYES1DEQEK	Q96JG6_546
3	0.2341	FSGWYDADLS1PAGHEEAK	P18669_31
2	0.234	KLEGNSPQGS1NQGVK	P61006_185
2	0.234	RLS1VELTSSLFR	P35222_675
2	0.234	AVS1VSSMSEFQR	Q9Y4B5_1385
4	0.234	EKDS1PHMQDPNQADEEAMTQIIR	P23511_326
2	0.2338	GEPNVSY1ICSR	P49841_216
2	0.2337	QMMS1PVSK	Q8IY63_322
3	0.2336	RRS1MS1IDDTPR	Q96N67_180
3	0.2336	RRS1MS1IDDTPR	Q96N67_182
2	0.2334	ESVPEFPLS1PPK	P16949_38
2	0.2334	EISPGS1GPGEIRK	O43491_718
2	0.2332	VDPEDTNLNQDS1AK	Q5F1R6_423
3	0.2331	RPLS1GPDVGTPQPAGLASGAK	O96013_181
4	0.233	GSAPHSESDLPEQEEEILGS1DDDEQEDPNDYCK	Q96SB4_51
3	0.2329	S1PQPPVEEEDEHFDDTVVCLDTYNCDLHFK	Q00839_271
4	0.2327	HQVLLEDPEQEGS1AEEEELGVLPCPSTSLDGENR	O15085_1155
2	0.2324	VPSPLEGSEGDGDT1D	Q9Y606_426
2	0.2324	LSRGDS1LK	Q9C0B5_380
2	0.2322	PSSAGEMS1PQR	A1L390_1011
2	0.2322	MPFLSISS1PK	Q09666_3412
4	0.2319	PLAGTDDSVVSEDRLNETELTDLEGQQES1PPK	Q9ULF5_591
2	0.2319	TNATNNMNLS1R	Q9ULT8_1567
3	0.2315	ANSTSDSVFTETPS1PVLK	Q9UKI2_100
2	0.2314	YGLQDS1DEEEEEHPSK	P52948_888
3	0.2312	GAGDDTEPPAAPARPRS1PR	Q8N350_528
2	0.2311	EVFSSCSSEVVLS1GDDEEYQR	Q09666_115
4	0.2307	S1FENKPPAHIAASHLSEPAK	Q07157_1366
4	0.2306	RESVAS1GDDRAEEDMDEAIEK	P46821_995
2	0.2306	SEGRIS1PK	O60353_653
3	0.2305	LARS1CHDLDLLGQSPGWGQTQAVETNIVCK	Q9P0V3_296
3	0.2305	GGRS1PDEVTLTSIVPTR	Q9UKS6_319
3	0.2305	ISMQDVDLSLGS1PK	Q09666_511
3	0.2303	REDS1FES1LDSLGSR	Q8WWI1_249
3	0.2303	REDS1FES1LDSLGSR	Q8WWI1_246
3	0.2303	WAHDKFS1GEEGEIEDDESGTENREEK	Q9Y2W1_928
2	0.2303	RSVVS1FDK	Q15424_604
4	0.2302	SDAEEDGGTVS1QEEEDRKPK	P27824_564
3	0.2302	GLAEVQQDGEAEEGATS1DGEK	Q02952_598
2	0.2301	SVAAEGALLPQT1PPS1PR	Q86X27_329
2	0.2301	SVAAEGALLPQT1PPS1PR	Q86X27_326
2	0.23	S1PQISMSDIDLNLK	Q09666_4516
2	0.2299	ESQQYYHS1LAVR	Q9H792_1374
5	0.2298	GAPSPGVLGPHASEPQLAPPACTPAAPAVPGPPGPRS1PQREPQR	O96013_291
3	0.2296	DDSNEEENKDS1LVDDEEEK	Q9H1E5_259
3	0.2296	RPPS1PDVIVLS1DNEQPSSPR	Q86YP4_100
3	0.2296	RPPS1PDVIVLS1DNEQPSSPR	Q86YP4_107
3	0.2295	MLQDDDDT1VHLPFEGGSLLQIPVK	Q9Y6M7_1167
2	0.2293	RS1PTVEPSTLPR	Q9BY89_1224
3	0.2292	AALLAQYADVT1DEEDEADEK	Q96MW1_139
2	0.2288	ANTLS1PVR	Q9H792_281
2	0.2288	GPMS1MKEVDEQMLAIQSK	Q9BUF5_322
3	0.2286	S1LDFFRS1MDDIDYKPTNK	Q6P3S1_596
3	0.2286	S1LDFFRS1MDDIDYKPTNK	Q6P3S1_590
3	0.2284	SSATSGDIWPGLSAYDNS1PR	Q9NYF8_222
2	0.2284	IDFDSVSSIMASS1Q	Q9UBQ5_217
2	0.2284	IGEGTY1GVVYK	P06493_15
3	0.228	LPS1PPGPQELLDSPPALYAEPLDSLR	Q99704_281
3	0.228	LKS1EDELRPEVDEHTQK	Q96D71_709
2	0.2277	VGTHQS1L	Q8WVV5_522
3	0.2275	GRAKT1PVTLK	P42167_208
4	0.2274	LGLAVIHGEAQCTELDMDDGRHS1PPMVK	Q14558_215
2	0.2273	DMQGLS1LDAASQPSK	Q96EY5_170
2	0.2272	ATVTPS1PVK	Q9H1E3_181
3	0.2271	PGS1PEPETEPVSSVQENHENER	Q13625_673
3	0.2268	VESDLLDQEEMVDKPDIGS1YER	Q8TDJ6_2123
3	0.2268	APRPSAPS1PPPR	Q8IV50_24
2	0.2265	YAALS1VDGEDENEGEDYAE	P23588_597
2	0.2265	GISS1LPR	Q8WWI1_926
2	0.2264	VSAS1LPR	Q8WWI1_895
2	0.2263	LEVTEIVKPS1PK	Q7Z6E9_1179
2	0.2263	YLEES1DEDDLF	P11388_1525
2	0.2263	IDIS1PSTFR	Q9Y2W1_682
2	0.2263	EMGS1LSIK	O94804_514
3	0.2261	S1PIQSDLDAFHSGFQTCAK	Q9C0J9_122
2	0.226	SPLEHS1S1PEK	Q13459_1114
2	0.226	SPLEHS1S1PEK	Q13459_1115
2	0.2259	RFS1DGAASIQAFK	Q9Y2K2_626
2	0.2255	IGDEYAEDS1S1DEEDIR	Q14137_127
2	0.2255	IGDEYAEDS1S1DEEDIR	Q14137_126
3	0.2254	HRGS1ADYSMEAK	Q04726_217
3	0.2254	GPSAAGEQEPDKES1GAS1VDEVAR	P50579_63
3	0.2254	GPSAAGEQEPDKES1GAS1VDEVAR	P50579_60
2	0.2253	S1PSDTEGLVK	O95297_219
2	0.225	S1PGTPRPPGASK	Q9Y3X0_80
2	0.2248	SENEDDS1EWEDVDDEK	Q96GA3_188
2	0.2246	S1PLSQGDSSAPSLPK	Q92793_121
2	0.2244	NWDSLIPDEMPDS1PIQEK	O95613_2177
2	0.2244	RYS1LGQVSK	Q14D04_430
3	0.2242	VELPS1EEQVSGSQGPSEEK	Q02952_381
2	0.224	RSPS1PLGTSVR	Q86SQ0_73
3	0.224	RNYILDQTNVYGS1AQR	Q9BUJ2_512
2	0.224	QWTSLS1LR	Q9UHB6_15
3	0.2237	AS1PAPGSGHPEGPGAHLDMNSLDR	O94826_91
3	0.2237	RLS1QRPTPEELEQR	Q8IZ21_590
3	0.2235	FRS1DVHTEAVQAALAK	Q14689_94
2	0.2234	GGS1REYDTGGGSSSSR	Q96T37_109
2	0.2232	YQT1QPVTLGEVEQVQSGK	O95425_852
3	0.223	ALAEEAS1EEELPS1DVDLNDPYFAEEVK	Q9H501_657
3	0.223	ALAEEAS1EEELPS1DVDLNDPYFAEEVK	Q9H501_663
2	0.2229	DWEDDS1DEDMSNFDR	Q15185_113
3	0.2228	PSRPGYPS1PR	Q05397_722
2	0.2224	RNS1LEGYSR	Q8NDT2_562
3	0.2223	RLS1EQLAHTPTAFK	Q9UBF8_511
2	0.2223	KGS1GDYMPMS1PK	P35568_629
2	0.2223	KGS1GDYMPMS1PK	P35568_636
3	0.2222	RYS1PPIQR	Q8IYB3_597
3	0.2221	YGLQDS1DEEEEEHPSK	P52948_888
2	0.2221	SQS1FALR	Q8WXE0_858
3	0.222	NVMSAFGLTDDQVSGPPS1APAEDR	Q92734_197
3	0.2218	YQT1QPVTLGEVEQVQSGK	O95425_852
2	0.2218	MSDLSVIGHPIDS1ES1K	P13611_1349
2	0.2218	MSDLSVIGHPIDS1ES1K	P13611_1351
3	0.2217	RILGSAS1PEEEQEK	Q7Z422_107
2	0.2217	GS1DEENLDSETSASTESLLEER	Q13459_1992
2	0.2217	NLS1NEELTK	Q0JRZ9_403
2	0.2216	GDQVLNFS1DAEDLIDDSK	Q96EZ8_282
2	0.2215	SIRDT1PAK	P06748_199
2	0.2214	IMGPNYT1PGK	P13639_435
2	0.2213	WDS1YDNFSGHR	Q9HBL0_338
3	0.2212	LSGEHS1ESSTPRPR	Q7Z3K3_1364
3	0.2212	FIHQQPQSSSPVY1GSSAK	P49023_88
3	0.221	RVGMADANS1PPKPLSK	P26358_127
2	0.2208	LTLNS1PIFDK	Q00536_138
2	0.2207	RS1PS1PYYSR	P62995_266
2	0.2207	RS1PS1PYYSR	P62995_264
2	0.2207	EEAPAS1PLRPLYPQISPLK	P85037_213
3	0.2204	KLDDQS1EDEALELEGPLITPGSGSIYSSPGLYSK	Q96AC1_159
3	0.2201	DELHIVEAEAMNYEGS1PIK	P06748_70
2	0.22	RGS1GDTSISIDTEASIR	Q32MZ4_120
3	0.22	PGS1PGRPACPLSNLLLQSYEER	Q96F63_212
2	0.2199	RMQSLS1LNK	Q13442_178
2	0.2199	RAS1VCAEAYNPDEEEDDAESR	P31323_114
2	0.2198	S1SEDIIK	O14639_540
2	0.2195	SATRPSPS1PER	Q9UQ35_353
2	0.219	ESLS1PGK	Q0ZGT2_243
2	0.219	AGS1EECVFYTDETASPLAPDLAK	Q765P7_612
2	0.2188	RVS1PLNLSSVTP	Q9UJX2_588
2	0.2187	TLIPS1PPPRPK	Q9NZ52_159
2	0.2187	SPIS1PLSDASK	P51826_881
2	0.2184	VHAS1RPAS1LDSGR	Q3V6T2_1583
2	0.2184	VHAS1RPAS1LDSGR	Q3V6T2_1587
2	0.2183	MREDYDS1VEQDGDEPGPQR	Q9Y5S9_56
3	0.2182	RVTNDIS1PESSPGVGR	Q15154_65
2	0.218	SMS1ENAVR	Q9GZY8_157
3	0.2179	LMSLLTSPHQPPPPPPASASPSAVPNGPQS1PK	Q96RU3_359
3	0.2179	DLGHPVEEEDELESGDQEDEDDES1EDPGK	O60763_952
3	0.2178	AGGGGGLGAGS1PALSGGQGR	Q6IQ22_21
2	0.2175	EGEEPTVYS1DEEEPK	O00264_181
3	0.2174	LQPQEIS1PPPTANLDR	Q05397_910
2	0.2173	RGGGSGGGEES1EGEEVDED	Q96QR8_304
2	0.2171	NDMDEPPPLDYGS1GEDDGK	Q12873_597
2	0.2171	ANS1FVGTAQYVSPELLTEK	O15530_241
2	0.217	FGQAATMEGIGAIGGT1PPAFNR	Q15233_450
2	0.217	AHS1PASLSFASYR	Q9UKK3_1335
2	0.2169	RDS1PLQGSGQQNSQAGQR	O95819_639
2	0.2168	GEDS1AEETEAK	Q12906_482
3	0.2167	PSDVGNLDDFAES1DEDEAHGPGAPEAR	Q8N3D4_191
3	0.2166	GARPPAAGPGGDEDEDEEDT1APESALDTSLDK	Q27J81_1179
2	0.2166	TPS1QIIR	Q01804_416
3	0.2165	LGPQNFIDETS1DIENLLK	Q14692_639
2	0.2163	PKS1PEPEATLTFPFLDK	Q9UPQ0_718
3	0.2163	AEAPAS1PAPLSPLEVELDPEFEPQSRPR	O43524_7
2	0.2163	EGLSES1VR	Q6PHR2_464
2	0.2162	GRAS1PGGVSTSSSDGK	P54259_34
2	0.2161	RMSSEGPPRMS1PK	Q99700_624
2	0.216	SVS1NGALR	Q15678_760
3	0.216	GSLAS1LDS1LRK	O60716_349
3	0.216	GSLAS1LDS1LRK	O60716_352
2	0.2157	LDQPVSAPPS1PR	Q16204_244
2	0.2156	VPLAPITDPQQLQLS1PLK	P31350_20
2	0.2155	DGPS1PGGTLMDLSER	Q96QB1_577
2	0.2149	SPPREGS1QGELTPANSQSR	Q13098_474
2	0.2147	SWS1LATFR	Q15149_1047
2	0.2145	S1PNSHDSEPWTLLR	Q5T5Y3_722
2	0.2145	ETQSTPQS1APQVR	Q9UJF2_758
4	0.2144	FLREPVVTPQDLEGPGRAES1K	Q66K74_472
2	0.2143	EEPPS1PPQSPR	Q00613_303
3	0.2143	RRS1PSPYYSR	P62995_264
2	0.2142	GSSSAS1IVK	Q14126_703
2	0.2142	AAS1PAKPSSLDLVPNLPK	Q8N3V7_833
3	0.2141	RLAEDDWTGMES1EEENK	O95149_75
2	0.2141	VVNGAAASQPPS1K	O75533_194
3	0.214	SNMS1PHGLPAR	Q13330_449
2	0.2138	ANTS1GDFEK	P49792_1993
3	0.2137	RSVQEGENPDDGVRGS1PPEDYR	P42696_28
2	0.2137	QQFYHS1VQDLSGGSR	P10398_157
3	0.2135	LRGAVAAEGAS1DT1EREEPTESQGLAAR	Q9P1Y6_917
3	0.2135	LRGAVAAEGAS1DT1EREEPTESQGLAAR	Q9P1Y6_915
2	0.2133	SMSDVS1AEDVQNLR	Q8WWI1_709
2	0.213	IPSEMPS1PNFGK	Q9H2J7_687
2	0.2128	HAS1LDGAS1PYFK	Q8N350_304
2	0.2128	HAS1LDGAS1PYFK	Q8N350_299
3	0.2123	LRLS1PS1PTSQR	P02545_392
3	0.2123	LRLS1PS1PTSQR	P02545_390
3	0.2123	RADNCS1PVAEEETTGSAESTLPK	Q9C0D5_270
3	0.2122	S1PEPEVLSTQEDLFDQSNK	Q12888_294
2	0.2122	DS1YVGDEAQSK	P63261_52
2	0.212	GSLAS1LDS1LRK	O60716_352
2	0.212	GSLAS1LDS1LRK	O60716_349
2	0.212	WFSNPS1R	Q9NRA8_345
2	0.2118	EDQEAAELLS1EPEEESER	Q63HN8_1258
3	0.2118	DLGHPVEEEDELES1GDQEDEDDESEDPGK	O60763_942
2	0.2117	SSSPNS1PLPMFR	Q7Z401_731
2	0.2117	S1QDQDS1EVNELSR	Q86VM9_83
2	0.2117	MASNIFGT1PEENQASWAK	Q9UK76_54
4	0.2117	AVDHEET1PVRYSSSEVNHLSPR	Q96PD2_593
2	0.2117	S1QDQDS1EVNELSR	Q86VM9_78
2	0.2117	NYQQNYQNS1ES1GEK	P67809_165
2	0.2117	NYQQNYQNS1ES1GEK	P67809_167
2	0.2114	TEEGEIDYS1AEEGENRR	Q8WVV9_35
3	0.2112	SEEDNEIES1EEEVQPK	P52701_227
3	0.2111	DQS1PSRAPGLR	P09601_229
3	0.2111	AYT1HQVVTR	P50613_170
2	0.211	KGS1ITEYTAAEEK	Q12982_114
3	0.211	S1REDLSAQPVQTK	Q07157_617
3	0.2109	YSSDPTGALTEDSIDDTFLPVPEY1INQSVPK	P00533_1092
2	0.2109	QGIAVMTPTVPGS1PK	Q9UPX8_452
2	0.2107	QRS1VS1PYSR	Q9NYV4_301
2	0.2107	QRS1VS1PYSR	Q9NYV4_303
2	0.2106	EIS1PSVTK	Q8N488_99
2	0.2106	VENSPQVDGS1PPGLEGLLGGIGEK	Q8WVB6_871
3	0.2104	HSPAPPPDPGFPAPS1PPPADSPSEGFSLK	Q6ZSZ5_1312
2	0.2104	PGPNIES1GNEDDDASFK	O60841_214
2	0.2102	RGLVAAYSGDS1DNEEELVER	P52756_624
3	0.2102	EECPRPMS1IS1PPDFSPK	P46821_1618
3	0.2102	EECPRPMS1IS1PPDFSPK	P46821_1620
3	0.21	DWEDDS1DEDMSNFDR	Q15185_113
2	0.2099	SPSMAVPS1PGWVAS1PK	Q86UU0_1010
2	0.2099	SPSMAVPS1PGWVAS1PK	Q86UU0_1004
2	0.2098	LEDEDDS1DS1ELDLSK	Q9HCK8_2069
2	0.2098	LEDEDDS1DS1ELDLSK	Q9HCK8_2071
2	0.2094	FHS1LPFSLTK	Q9NQC7_418
2	0.2093	SLS1PIIGK	Q9H4G0_784
2	0.2093	SFHS1QQK	Q8NI35_839
2	0.2093	FVLMAT1PNLSR	Q9UPQ3_836
3	0.2092	QSCLRPFTEDDAADPNDS1DIDPESR	O95477_1296
2	0.2091	S1VQPTSEERIPK	Q9UHD8_327
3	0.2088	AGPDLPSLPSHALEDEGWAAAAPS1PGS1AR	Q9H3Q1_292
3	0.2088	AGPDLPSLPSHALEDEGWAAAAPS1PGS1AR	Q9H3Q1_295
3	0.2087	KPESPYGNLCDAPDS1PRPVK	Q9UKA4_433
2	0.2085	LENEGS1DEDIETDVLYSPQMALK	O60502_364
5	0.2083	VPPPRS1PQAQEAPVNIDEGLTGCTIQLLPAQDK	P78559_1069
2	0.2082	GHTESCSCPLQQS1PR	O76074_86
2	0.2082	SITS1PPSTSTTK	Q14938_268
3	0.2081	RGT1S1PRPPEGGLGYSQLGDDDLK	P21127_752
3	0.2081	RGT1S1PRPPEGGLGYSQLGDDDLK	P21127_751
3	0.2081	SASVVSSDSISTSADNFS1PDLR	Q13614_58
2	0.2081	MGAT1PTPFK	Q9UDY2_455
4	0.208	TAATAAAAAAEPPAPPPPPPPEEDPEQDS1GPEDLPLVR	P06400_37
3	0.2079	DELS1DWSLAGEDDRDSR	P51114_420
2	0.2079	S1PPSTGSTYGSSQK	Q9Y2W1_320
3	0.2079	MGAQQDDGSDAPPGS1PDWAGDVTR	Q96PE2_619
2	0.2078	VSSPLSPLS1PGIK	Q9P2B4_563
2	0.2076	EEAPAS1PLRPLYPQIS1PLK	P85037_223
2	0.2076	EEAPAS1PLRPLYPQIS1PLK	P85037_213
3	0.2076	EECPRPMSISPPDFS1PK	P46821_1625
3	0.2075	RAS1AGPAPGPVVTAEGLHPSLPSPTGNSTPLGSSK	Q4KMP7_687
3	0.2074	RYS1PS1PPPK	Q8IYB3_607
3	0.2074	RYS1PS1PPPK	Q8IYB3_605
2	0.2073	GLFS1DEEDSEDLFSSQSASK	Q641Q2_539
2	0.2072	AVAEEDNGS1IGEETDSSPGRK	Q13586_660
2	0.2072	AAQS1LDEMSQTITDLLSEQK	Q8TDY2_624
2	0.2072	AALLAQYADVT1DEEDEADEK	Q96MW1_139
2	0.207	QAHDLS1PAAESSSTFSFSGR	O95425_221
2	0.207	YARS1EIVGVSR	Q99959_197
3	0.2067	LYFHSDTCLPLRPQEMEVDS1EDEK	Q15022_583
3	0.2064	HSSSPLS1PGGPTHLTK	Q9Y618_1778
2	0.2064	DSSFTEVPRS1PK	O95425_245
2	0.2063	EECPRPMS1IS1PPDFSPK	P46821_1618
2	0.2063	EECPRPMS1IS1PPDFSPK	P46821_1620
2	0.2062	EVDEVDAALS1DLEITLEGGK	Q96AC1_351
2	0.2059	ELVLS1S1PEDLTQDFEEMK	P78559_527
2	0.2059	ELVLS1S1PEDLTQDFEEMK	P78559_526
2	0.2058	EVS1PSDVR	Q8WYP5_1944
2	0.2056	SQS1FNSIDK	Q8IVL0_275
2	0.2055	IIS1IFSGTEK	Q13177_55
3	0.2053	S1FEDLTDHPVTR	P78536_791
3	0.2053	QISLAPETLDSSGDVS1PGPR	Q8TER5_1474
3	0.2052	GRDS1PYQSR	Q13242_204
2	0.2052	S1MGYDDLDYGMMSDYGTAR	O60716_288
4	0.205	LRRPS1PPEPWDEEDGASCSTFFGSEER	Q9P1Y6_936
2	0.2048	QLS1LSSSR	Q9UGP4_233
3	0.2047	DLFSLDSEDPSPAS1PPLR	Q9BTK6_237
2	0.2044	S1YVTTSTR	P08670_29
5	0.2044	TAATAAAAAAEPPAPPPPPPPEEDPEQDS1GPEDLPLVR	P06400_37
2	0.2044	ERS1PSPLR	Q9Y2V2_30
3	0.2043	ERFARS1DDEQSSADK	P27540_77
3	0.2041	T1PEPVVPTAPEPHPTTSTDQPVTPK	Q14676_1608
2	0.2041	DLVLPTQALPAS1PALK	Q15554_365
2	0.2041	DLPS1PLPTK	Q9Y534_47
2	0.204	SFS1ENGDR	P47974_125
2	0.2038	S1PQRPSDWSK	Q5UIP0_782
2	0.2038	SLPAPVAQRPDS1PGGGLQAPGQK	Q5JVS0_108
2	0.2038	LRGQSTDS1LPQTICR	Q96NE9_525
2	0.2037	CPFTGNVS1IR	P62280_67
3	0.2037	RGRS1PQPPAEEDEDDFDDTLVAIDTYNCDLHFK	Q9BUJ2_194
3	0.2035	GLGPPSPPAPPRGPAGEAGAS1PPVRR	Q13425_110
2	0.2034	SVSS1YGNIR	Q8N122_722
3	0.2034	RNVPQEESLEDS1DVDADFK	O00505_60
2	0.2033	SIDGKDAVHS1FK	Q8NEL9_341
3	0.2032	NYS1VGSRPLKPLSPLR	O60825_483
3	0.2031	LGS1PDYGNSALLSLPGYRPTTR	Q14980_1862
2	0.203	NVFTS1AEELER	Q9H8M9_114
2	0.2028	SSEMS1PVPMR	Q8TEU7_1157
3	0.2028	EEASLLSHSPGTSNQSQPCS1PKPIR	Q9H4Z3_30
2	0.2025	KYES1DEDSLGSSGR	O00418_470
3	0.2025	MEPETALWGPDLQGPEQS1PNDAHR	Q9UEG4_18
3	0.2024	MAS1PPPSGPPSATHTPFHQSPVEEK	P78559_996
2	0.2024	SHS1GPAGSFNK	Q9UJM3_251
3	0.2024	AGEPNS1PDAEEANSPDVTAGCDPAGVHPPR	Q08J23_743
3	0.2022	DELS1DWS1LAGEDDRDSR	P51114_423
3	0.2022	DELS1DWS1LAGEDDRDSR	P51114_420
2	0.2021	GLYDGPVCEVSVT1PK	Q16555_509
3	0.202	RQHRDS1PEILSR	Q96Q42_1335
3	0.2018	SSSQSTFHIPLS1PVEVKPGNVR	O15085_556
2	0.2016	HGSFHEDEDPIGS1PR	Q96T58_1278
2	0.2016	S1PSAQELK	Q9UNE7_23
3	0.2014	KRDQTASAPAT1PLVNK	Q53SF7_260
2	0.2014	LEEAMS1ELT1MPSSVLK	Q9ULT0_690
2	0.2014	LEEAMS1ELT1MPSSVLK	Q9ULT0_693
2	0.2012	AS1PDQNASTHTPQSSVK	Q14677_299
3	0.201	DKDDQEWES1PS1PPKPTVFISGVIAR	P51397_51
3	0.201	DKDDQEWES1PS1PPKPTVFISGVIAR	P51397_49
2	0.2008	LGS1GGS1GDGPSVSWSR	Q9Y6R9_373
2	0.2008	LGS1GGS1GDGPSVSWSR	Q9Y6R9_376
3	0.2007	SPFEIIS1PPAS1PPEMVGQR	P78559_1797
2	0.2007	S1AQGTGFELGQLQSIR	Q9C0B5_432
3	0.2007	SPFEIIS1PPAS1PPEMVGQR	P78559_1801
3	0.2006	DLFDYS1PPLHK	Q9NYF8_512
2	0.2005	VELPS1EEQVSGSQGPSEEK	Q02952_381
2	0.2002	DCSPSS1PLK	Q9Y485_1908
3	0.2002	RGGGDEESGEHTQVPADS1PDS1QEEQK	Q02952_554
3	0.2002	RGGGDEESGEHTQVPADS1PDS1QEEQK	Q02952_557
3	0.2	SQSSSLLDMGNMSAS1DLDVADR	Q9NV70_501
2	0.1999	METEADAPS1PAPS1LGER	Q12873_1601
2	0.1999	METEADAPS1PAPS1LGER	Q12873_1605
2	0.1999	GEEGS1DDDETENGPKPK	Q6PD62_970
2	0.1994	QAS1PTEVVER	Q8TB72_182
2	0.1993	MVSQSQPGS1R	O75122_459
3	0.1993	LRGT1ADVTHDLQEMK	P11166_234
3	0.1992	DSSFTEVPRS1PK	O95425_245
2	0.1992	HGS1VSADEAAR	Q9NWW5_31
2	0.1992	AGEQQLS1EPEDMEMEAGDTDDPPR	Q93009_18
2	0.199	LDNS1PNMNITQPSK	Q9Y6Q9_551
3	0.1989	LGGQLPVVAISLSEYPASGALSQPTSIPGS1PK	Q86UU1_381
2	0.1989	MS1NSFTAIAK	Q14D04_353
2	0.1989	MMGQRS1PASER	Q8N3V7_548
2	0.1988	DELS1DWS1LAGEDDRDSR	P51114_423
2	0.1988	DELS1DWS1LAGEDDRDSR	P51114_420
3	0.1988	EGKPEIEGKPES1EGEPGSETR	Q96EI5_102
3	0.1987	ERVPS1VAEAPQLRPAGTAAAK	Q63ZY3_540
2	0.1987	QSSVTQVTEQS1PK	Q14966_128
2	0.1986	ALQSQAS1EEAK	P36021_8
4	0.1986	KLDDQS1EDEALELEGPLITPGSGSIYSSPGLYSK	Q96AC1_159
2	0.1984	SSQFGS1LEF	Q8NHZ8_82
2	0.1984	DVES1PSWR	O00159_408
4	0.1981	RGRS1PQPPAEEDEDDFDDTLVAIDTYNCDLHFK	Q9BUJ2_194
3	0.1981	QGAIYHGLATLLNQPS1PMMQR	P55196_1107
4	0.198	RREFITGDVEPTDAESEWHS1ENEEEEK	Q99733_125
2	0.198	QNS1PVTQDGIQESPWQDR	O75815_83
2	0.1979	EQSEVS1VS1PR	Q7L4I2_32
2	0.1979	EQSEVS1VS1PR	Q7L4I2_30
3	0.1978	LDSQEPGRQT1PDRK	Q8TB03_314
2	0.1977	VAS1PTSGVK	Q9Y4H2_1100
2	0.1976	FNFESFPES1PGEK	Q96Q05_953
2	0.1974	S1KS1PTLR	Q13523_239
2	0.1974	S1KS1PTLR	Q13523_241
3	0.1971	IEDS1EPHIPLIDDTDAEDDAPTK	P20020_1155
3	0.1968	NS1ITEISDNEDDLLEYHR	Q86UU1_578
2	0.1967	S1VSSSSYR	P08670_5
2	0.1966	SRT1PPVTR	Q9UQ35_1927
3	0.1965	S1AS1PEVSEGHENQHGQESEAK	O60930_74
3	0.1965	S1AS1PEVSEGHENQHGQESEAK	O60930_76
3	0.1962	LSLTSDPEEGDPLALGPES1PGEPQPPQLK	Q5T1M5_1114
3	0.1959	EEQSQITSQVT1GQIGWR	Q96CW1_156
3	0.1959	PQVAAQSQPQSNVQGQS1PVR	Q12830_2465
2	0.1957	FDLSHGS1PQMVR	Q8IVT5_334
2	0.1954	QPLLLS1EDEEDTK	Q99613_39
3	0.1954	S1NHLNHVS1PGQLTK	Q8N7R7_105
3	0.1954	S1NHLNHVS1PGQLTK	Q8N7R7_112
2	0.1952	SNTPESIAET1PPAR	Q9Y4H2_527
2	0.1952	FCSNSGRLS1GPAELR	Q96PC5_1243
3	0.1951	AAHTEDINACT1LTTSPR	P04049_638
3	0.195	RAS1VCAEAYNPDEEEDDAESR	P31323_114
2	0.1949	GFGDGYNGYGGGPGGGNFGGS1PGYGGGR	P22626_259
2	0.1949	S1MS1PTSTPK	O94913_511
2	0.1949	S1MS1PTSTPK	O94913_509
2	0.1948	QLSES1FK	Q08945_659
3	0.1948	VQAEDEANGLQTTPAS1R	P30622_143
3	0.1947	QRSPAPGS1PDEEGGAEAPAAGIR	O15061_1049
2	0.1946	S1PVSTRPLPSASQK	Q8ND56_216
3	0.1946	EVFSSCSSEVVLS1GDDEEYQR	Q09666_115
2	0.1945	LAES1PQLSK	Q96A19_12
3	0.1945	RRS1PGLCSDSLEK	Q5VUA4_136
2	0.1944	RLNHS1PPQSSSR	Q5T8P6_127
4	0.1943	RNS1PMAQT1PPCHLPNIPGVTSPGTLIEDSK	Q13542_65
2	0.1943	RYS1PPIQR	Q8IYB3_597
4	0.1943	RNS1PMAQT1PPCHLPNIPGVTSPGTLIEDSK	Q13542_70
3	0.1942	FRT1ITSSYYR	Q9H0U4_72
2	0.1942	EDS1QRPGAHLTVK	P09651_95
3	0.194	GLDIES1YDS1LERPLRK	Q9H792_1214
3	0.194	GLDIES1YDS1LERPLRK	Q9H792_1217
2	0.194	IGS1MSSVTSNK	P28290_270
4	0.1939	NLNIINTHAYNQPEDLVYS1QPEMR	Q15678_486
3	0.1938	S1PAPKPSDLRPGDVSSK	Q05682_759
2	0.1938	AS1PSTAGETPSGVK	Q9UI10_130
3	0.1938	RNT1IDSTSSFSQFR	Q8TDN4_415
3	0.1937	DSDQVAQS1DGEES1PAAEEQLLGEHIK	O94979_532
3	0.1937	DSDQVAQS1DGEES1PAAEEQLLGEHIK	O94979_527
2	0.1936	NLIDSMDQSAFAGFS1FVNPK	Q05655_664
2	0.1936	ASMSEFLES1EDGEVEQQR	Q15022_546
2	0.1935	RAAS1LNYLNQPSAAPLQVSR	Q9NSK0_590
3	0.1931	KLPPPPPQAPPEEENES1EPEEPSGVEGAAFQSR	O60341_166
3	0.193	NKPRS1PVVELSK	P25098_670
2	0.1929	T1WCGSPPYAAPELFEGK	Q9Y2K2_221
[truncated: 14,639 more rows]

## Sheet: Bio3_MaxQuant_result
PP.Charge	MaxQuant_localization_probability	MaxQuant_Peptide	Maxquant_proteinsite
3	1	ADS1DGAKPEPVAMAR	Q7Z4V5_240
2	1	GLAGPPAS1PGK	Q9P206_545
2	1	GLDS1GAET1EEEK	P78559_616
2	1	GLDS1GAET1EEEK	P78559_612
2	1	GGS1PQMDDIK	Q13144_544
2	1	GLAAEDS1GGDS1K	P41227_209
2	1	GLAAEDS1GGDS1K	P41227_205
2	1	GLGENS1VEEPQIK	A6H8Y1_2227
2	1	GIS1PIVFDR	Q96MU7_308
2	1	GGS1WIQEINVAEK	P78527_4026
1	1	GGS1PQMDDIK	Q13144_544
3	1	GKT1PEEIRK	P63208_131
2	1	GKAS1PFEEDQNR	Q8TB72_136
2	1	GLNNDS1PERR	Q7Z6B7_906
4	1	GLLAQGLRPES1PPPAGPLLNGAPAGES1PQPK	Q96TA1_665
3	1	GLLAQGLRPES1PPPAGPLLNGAPAGES1PQPK	Q96TA1_681
3	1	GLLAQGLRPES1PPPAGPLLNGAPAGES1PQPK	Q96TA1_665
4	1	GLLAQGLRPES1PPPAGPLLNGAPAGES1PQPK	Q96TA1_681
2	1	GLPPS1MER	P38159_352
3	1	GLGPPS1PPAPPRGPAGEAGAS1PPVRR	Q13425_95
4	1	GLGPPS1PPAPPRGPAGEAGAS1PPVRR	Q13425_95
3	1	GLGPPS1PPAPPRGPAGEAGAS1PPVRR	Q13425_110
4	1	GLGPPS1PPAPPRGPAGEAGAS1PPVRR	Q13425_110
3	1	GEDAEES1LEEEEALDPLGIMR	Q53T59_194
2	1	GEVPPKET1PK	P49006_85
3	1	GEVPPKET1PK	P49006_85
2	1	GFGFGQGAGALVHS1E	P21291_192
3	1	GGGGDMAEPS1EAGDAPPDDGPPGELGPDGPDGPEEK	P08621_320
2	1	GFS1LEELR	P26373_77
2	1	GFGFVDFNS1EEDAK	P19338_619
3	1	GEPAAAAAPEAGAS1PVEK	P29966_101
3	1	GEDVPS1EEEEEEENGFEDRK	Q9ULX3_184
3	1	GEDVNRT1LEGGRK	P58546_31
2	1	GEDAEES1LEEEEALDPLGIMR	Q53T59_194
2	1	GEPAAAAAPEAGAS1PVEK	P29966_101
3	1	GENPFEIQDHS1QDQQIEGDEEDEEK	Q5BKZ1_478
2	1	GGGGGGQGAEGPPGT1PR	Q8TER5_371
2	1	GGPGKLS1PR	Q12888_1362
2	1	GGNVFAALIQDQS1EEEEEEEK	Q8NE71_140
3	1	GGNVFAALIQDQS1EEEEEEEK	Q8NE71_140
2	1	GGS1GAPILLR	O95571_19
2	1	GGS1PDLWK	Q96JM3_476
1	1	GGS1PDLWK	Q96JM3_476
2	1	GGHERPPS1PGLR	Q86UU1_324
3	1	GGHERPPS1PGLR	Q86UU1_324
2	1	GGGGGQDNGLEGLGNDS1R	P08621_410
2	1	GGNFGFGDS1R	P22626_212
2	1	GS1VEEPKPEEPK	Q02952_660
3	1	GVAPADS1PEAPRR	Q9P2G1_737
2	1	GVAPADS1PEAPRR	Q9P2G1_737
3	1	GS1VEEPKPEEPK	Q02952_660
3	1	GVGDDQLGEES1EERDDHLLPM	P20645_267
2	1	GS1PVFLPR	Q9NYV4_423
2	1	GS1PRPQAPK	Q14978_538
2	1	GS1PLRFDGR	P51659_3
2	1	GS1PGEEWAPEVGEDAPQR	Q9NZ56_361
2	1	GS1PEEELPLPAFEK	Q5JTD0_300
2	1	GS1IGLLLGK	Q8IY63_828
2	1	GS1PS1PEKPDVEK	Q93074_700
2	1	GS1PS1PEKPDVEK	Q93074_698
2	1	GVGQADWT1PDLGLR	Q9C0C2_1282
3	1	HDS1PDPS1PPRR	Q9BRD0_201
2	1	HDS1PDPS1PPRR	Q9BRD0_201
2	1	HDS1PDPS1PPRR	Q9BRD0_197
3	1	HDS1PDPS1PPRR	Q9BRD0_197
3	1	HAPHCLS1EEEGEQDRPR	O75190_277
4	1	HAPHCLS1EEEGEQDRPR	O75190_277
2	1	GWGS1PGRPK	A7E2V4_1130
2	1	GVS1RS1PPK	Q8TAD8_76
2	1	GVS1RS1PPK	Q8TAD8_74
2	1	GVS1MPNMLEPK	O14639_706
2	1	GY1EQFAY1DGK	P13747_139
2	1	GY1EQFAY1DGK	P13747_134
2	1	GWS1QEGPVK	Q9C0C2_221
3	1	GS1GS1EQEGEDEEGGERK	Q6PD62_943
3	1	GS1GS1EQEGEDEEGGERK	Q6PD62_941
2	1	GNFS1PLELDNVLLK	Q52LW3_190
2	1	GMT1VEGLK	P07814_467
2	1	GMGS1LDAMDK	P12268_416
2	1	GLS1PAMS1PALQR	Q96DF8_395
2	1	GLS1PAMS1PALQR	Q96DF8_391
2	1	GLS1LEHQK	Q765P7_456
3	1	GLS1GPCRPPPPPQAR	Q9UEE5_28
3	1	GPAGEAGAS1PPVRR	Q13425_110
2	1	GPAGEAGAS1PPVRR	Q13425_110
2	1	GLS1GPCRPPPPPQAR	Q9UEE5_28
2	1	GLS1GEEEDDEPDCCNDER	Q6P158_132
3	1	GLQLT1PGIGGMQQHFFDDEDR	P12270_2116
3	1	GPAGLGPRRS1QQGPR	Q04637_704
3	1	GRRS1PILLPK	Q8TD16_582
2	1	GRRS1PILLPK	Q8TD16_582
2	1	GRLS1PVPVPR	Q9UKM9_135
3	1	GRLS1PVPVPR	Q9UKM9_135
2	1	GS1FGAMDDPFK	Q9UBC2_593
2	1	GS1GS1EQEGEDEEGGERK	Q6PD62_943
2	1	GS1GS1EQEGEDEEGGERK	Q6PD62_941
2	1	GS1GEQQIMR	O60279_105
2	1	GPVGT1VS1EAQLAR	Q9NZM1_174
2	1	GPS1WDPFR	P04792_15
3	1	GPIAQWADGAIS1PNGHRPQLR	Q641Q2_1075
2	1	GPGEGVLT1LR	Q12929_317
2	1	GPVGT1VS1EAQLAR	Q9NZM1_172
2	1	GQES1PLK	Q9Y2H2_935
3	1	GQDS1PLLQRPQHLMDQGQMR	Q5TH69_2061
3	1	EVPPPPAEES1EEEDDDGLPK	Q9H6X2_362
2	1	EVS1DDEAEEK	P07900_231
1	1	EVS1DDEAEEK	P07900_231
2	1	EVPPPPAEES1EEEDDDGLPK	Q9H6X2_362
2	1	ES1EQES1EEEILAQK	Q9BW71_227
2	1	EVDEDS1EPEREVR	Q53GS9_82
3	1	EVDEDS1EPEREVR	Q53GS9_82
2	1	ET1IEQEK	P63313_34
2	1	ET1IEQEK	P62328_34
2	1	ES1EQES1EEEILAQK	Q9BW71_223
2	1	EVLDEDT1DEEK	Q9Y3P9_996
2	1	EVELVS1E	O60832_513
2	1	EVS1PEVVR	Q5T200_198
2	1	FFDENES1PVDPQHGS1K	Q6P4E1_374
3	1	FFDENES1PVDPQHGS1K	Q6P4E1_374
3	1	FFDENES1PVDPQHGS1K	Q6P4E1_366
2	1	FFDENES1PVDPQHGS1K	Q6P4E1_366
2	1	FERT1LNK	Q9H8M9_106
2	1	FEDEDS1DDVPRK	P49756_703
3	1	FEDEDS1DDVPRK	P49756_703
2	1	FGLGS1PLPS1PR	Q14934_213
2	1	FGLGS1PLPS1PR	Q14934_217
2	1	FAS1ENDLPEWK	P43487_60
2	1	EVS1PPGAR	Q8NFC6_3029
2	1	FDFQAQS1PK	O60504_395
2	1	FDQLFDDES1DPFEVLK	Q8NC51_25
3	1	FDGVEGPRT1PK	Q6PKG0_376
2	1	FDGVEGPRT1PK	Q6PKG0_376
2	1	ERS1PALK	Q9Y2W1_248
2	1	ERS1PS1PLR	Q9Y2V2_32
2	1	ERS1PS1PLR	Q9Y2V2_30
3	1	ERS1PS1PLR	Q9Y2V2_32
3	1	ERS1PS1PLR	Q9Y2V2_30
1	1	ERS1PALK	Q9Y2W1_248
3	1	ERS1LS1RER	P84103_140
3	1	ERS1LS1RER	P84103_138
2	1	ERS1LS1RER	P84103_138
2	1	ERS1LS1RER	P84103_140
2	1	ERS1LS1PR	Q07157_168
2	1	ERS1LS1PR	Q07157_166
2	1	ES1EDKPEIEDVGS1DEEEEK	P07900_263
3	1	ES1EDKPEIEDVGS1DEEEEK	P07900_263
3	1	ES1EDKPEIEDVGS1DEEEEK	P07900_252
2	1	ES1EDKPEIEDVGS1DEEEEK	P07900_252
3	1	ERS1RS1PIER	Q14135_103
2	1	ERS1RS1PIER	Q14135_103
2	1	ERS1RS1PIER	Q14135_101
3	1	ERS1RS1PIER	Q14135_101
2	1	ERS1RS1FER	Q9UK58_504
2	1	ERS1RS1FER	Q9UK58_502
3	1	GAPPGS1PEPPALLAAPLAAGACPGGR	Q9Y4B5_263
2	1	GAS1PDMAPILEPVDR	Q8WUY3_2211
2	1	GAGDT1DEEGEEDAFEDAPR	Q9NZ56_345
3	1	GAGDT1DEEGEEDAFEDAPR	Q9NZ56_345
2	1	GAS1PELAK	Q8TED9_98
4	1	GAVENEEDLPELS1DS1GDEAAWEDEDDADLPHGK	O60678_27
4	1	GAVENEEDLPELS1DS1GDEAAWEDEDDADLPHGK	O60678_25
3	1	GAVENEEDLPELS1DS1GDEAAWEDEDDADLPHGK	O60678_27
3	1	GAVENEEDLPELS1DS1GDEAAWEDEDDADLPHGK	O60678_25
2	1	GAGAGHPGAGGAQPPDS1PAGVR	Q13884_87
3	1	GAGAGHPGAGGAQPPDS1PAGVR	Q13884_87
2	1	GAES1PFEEK	P46821_1427
3	1	GAEAFGDS1EEDGEDVFEVEK	Q99549_51
2	1	GAEAFGDS1EEDGEDVFEVEK	Q99549_51
3	1	GAGAAGLPQPPRES1PQLHER	Q9BR39_469
2	1	GAFS1VVRR	Q13557_26
2	1	GDS1PELKPR	Q5VWQ8_978
3	1	GDS1LILEHQWELEK	O60333_1487
2	1	GDS1LILEHQWELEK	O60333_1487
4	1	GDHNRT1LDRS1GDLGDMEPLK	O60716_920
3	1	GEAVLRPGLDAEPELS1PEEQR	Q9BRJ6_59
2	1	GEAEQS1EEEADEEDK	P46821_1016
3	1	GEAEQS1EEEADEEDK	P46821_1016
4	1	GDHNRT1LDRS1GDLGDMEPLK	O60716_916
2	1	GDHAS1LENEK	Q14699_199
2	1	GDDDEES1DEEAVK	O43395_619
2	1	GCRLS1PR	P17812_562
3	1	GDHNRT1LDRS1GDLGDMEPLK	O60716_920
3	1	GDHNRT1LDRS1GDLGDMEPLK	O60716_916
2	1	FLNRS1PEES1FDIK	Q96S38_427
2	1	FLNRS1PEES1FDIK	Q96S38_423
2	1	FLLGGS1K	O15063_22
2	1	FLKPDVRLS1R	Q05397_840
3	1	FLKPDVRLS1R	Q05397_840
2	1	FPS1PHPS1PAK	O14681_326
2	1	FPS1PHPS1PAK	O14681_330
2	1	FGS1ADNIPNLK	O94876_382
2	1	FGS1ADNIAHLK	Q9ULS5_216
2	1	FLET1DS1EEEQEEVNEK	Q76FK4_890
2	1	FLET1DS1EEEQEEVNEK	Q76FK4_888
2	1	FIMET1LK	Q9UEF7_441
2	1	FS1PVLGR	Q9NRG9_495
2	1	FS1PPRHELS1PPQK	Q9BXP5_74
2	1	FS1PPRHELS1PPQK	Q9BXP5_67
3	1	FS1PPRHELS1PPQK	Q9BXP5_74
3	1	FS1PPRHELS1PPQK	Q9BXP5_67
3	1	FVQRPLLFAS1R	O43194_396
2	1	GAAEEAELEDS1DDEEK	Q9UBB9_98
2	1	FVQRPLLFAS1R	O43194_396
2	1	FS1MPGFK	Q09666_886
2	1	FS1GGFGAR	O00571_594
2	1	FRT1PS1FLK	P35611_726
2	1	FRT1PS1FLK	P35611_724
3	1	FRMPS1LRR	Q8IVF2_5199
2	1	FS1PGDFWGR	P23443_452
2	1	KEES1EES1DDDMGFGLFD	P05387_105
2	1	KEES1EES1DDDMGFGLFD	P05387_102
3	1	KEES1EES1DDDMGFGLFD	P05387_105
3	1	KEES1EES1DDDMGFGLFD	P05387_102
4	1	KEDS1DEEEDDDS1EEDEEDDEDEDEDEDEIEPAAMK	P19338_145
2	1	KEEEVT1S1EEDEEK	Q9BT43_162
2	1	KEEEVT1S1EEDEEK	Q9BT43_163
4	1	KEDS1DEEEDDDS1EEDEEDDEDEDEDEDEIEPAAMK	P19338_153
3	1	KET1ES1EAEDNLDDLEK	Q8IYB3_874
2	1	KET1ES1EAEDNLDDLEK	Q8IYB3_874
2	1	KET1ES1EAEDNLDDLEK	Q8IYB3_872
3	1	KET1ES1EAEDNLDDLEK	Q8IYB3_872
2	1	IQNS1DDEERAQGS1DEDK	Q8WVC0_171
2	1	IS1APNVDFNLEGPK	Q09666_5448
3	1	IS1APNVDFNLEGPK	Q09666_5448
2	1	IRPVS1LPVDR	Q52LW3_1019
3	1	IRAEEEDLAAVPFLAS1DNEEEEDEK	O95714_2928
2	1	IVEPEVVGES1DS1EVEGDAWR	P55081_118
2	1	IVEPEVVGES1DS1EVEGDAWR	P55081_116
2	1	IVDS1PEK	Q9BZD4_247
2	1	IS1DAELEAELEK	Q8WUX9_417
3	1	IQQFDDGGS1DEEDIWEEK	Q5H9R7_617
2	1	IQQFDDGGS1DEEDIWEEK	Q5H9R7_617
2	1	IQNS1DDEERAQGS1DEDK	Q8WVC0_162
3	1	IQNS1DDEERAQGS1DEDK	Q8WVC0_171
2	1	IQQLVNT1LK	Q9Y2E4_264
2	1	IQQLLNT1LK	Q9P265_283
3	1	KDEWGLVAPIS1PGPLT1PMREK	P11137_290
3	1	KDEWGLVAPIS1PGPLT1PMREK	P11137_285
4	1	KDEWGLVAPIS1PGPLT1PMREK	P11137_285
5	1	KEDS1DEEEDDDS1EEDEEDDEDEDEDEDEIEPAAMK	P19338_153
5	1	KEDS1DEEEDDDS1EEDEEDDEDEDEDEDEIEPAAMK	P19338_145
4	1	KDEWGLVAPIS1PGPLT1PMREK	P11137_290
2	1	KDEWGLVAPIS1PGPLT1PMREK	P11137_290
2	1	IVNVS1LADLR	Q9HAU0_382
2	1	KDEWGLVAPIS1PGPLT1PMREK	P11137_285
2	1	KAS1PEPEGEAAGK	Q8IU81_384
2	1	KAS1EEIEDFR	Q96FT9_78
3	1	KAEGEPQEES1PLK	Q9NYF8_177
2	1	KAEGEPQEES1PLK	Q9NYF8_177
3	1	KRS1WGHES1PEER	Q9UKJ3_1014
2	1	LADILS1PR	Q96PE2_914
2	1	KRS1WGHES1PEER	Q9UKJ3_1014
2	1	KRS1WGHES1PEER	Q9UKJ3_1009
3	1	KRS1WGHES1PEER	Q9UKJ3_1009
2	1	LAES1REQS1PR	Q6NYC8_209
2	1	LAS1HMVMKDK	Q9BQE5_61
2	1	LAQGS1PAVAR	Q5TCZ1_406
2	1	LAPVPS1PEPQK	Q96JM3_204
2	1	LANMGS1K	Q9P2Q2_357
2	1	LAGRS1FR	Q9BSJ8_686
2	1	LAES1REQS1PR	Q6NYC8_213
2	1	KRS1VAVS1DEEEVEEEAER	Q9Y6X9_739
2	1	KRS1FVPEEEK	O94880_835
3	1	KRS1FVPEEEK	O94880_835
3	1	KRDS1EEEFGS1ER	Q12873_79
3	1	KRDS1EEEFGS1ER	Q12873_73
2	1	KRDS1EEEFGS1ER	Q12873_79
2	1	KRDS1EEEFGS1ER	Q12873_73
2	1	KRS1VAVS1DEEEVEEEAER	Q9Y6X9_743
3	1	KRS1VAVS1DEEEVEEEAER	Q9Y6X9_739
3	1	KRS1VAVS1DEEEVEEEAER	Q9Y6X9_743
2	1	LAS1PELER	P05412_73
2	1	LDQPVS1APPS1PR	Q16204_240
2	1	LDQPVS1APPS1PR	Q16204_244
2	1	LEALS1VK	P43487_188
2	1	LDWES1FK	Q9UEE9_250
2	1	LDS1PDPFK	P42566_796
2	1	LDEDEDEDDADLS1K	O95218_181
2	1	LDEDAS1PNEEK	Q9H0B6_151
2	1	LDDIS1NDEK	P0C221_332
3	1	LDPFADGGKT1PDPK	O75533_142
2	1	LDPFADGGKT1PDPK	O75533_142
2	1	LDLLGNLPGS1K	P46013_1937
2	1	LDEGT1PPEPK	Q9Y4G6_1843
3	1	KQS1FDDNDS1EELEDK	O60841_113
3	1	KQS1FDDNDS1EELEDK	O60841_107
2	1	KIT1DS1IEALAMIK	Q8NEP3_320
3	1	KIEIDNKVS1DEEDK	Q03188_225
3	1	KIDS1PPIRR	Q7Z6B7_932
3	1	KHS1DPHLLER	Q9Y6M7_242
2	1	KIT1DS1IEALAMIK	Q8NEP3_318
2	1	KLECPS1PAEQK	Q01804_557
2	1	KHS1DPHLLER	Q9Y6M7_242
2	1	KLS1FDFQ	P23381_467
2	1	KLENS1PLGEALR	Q9NX40_108
2	1	KLEFGS1PK	Q8WYL5_576
3	1	KGPRT1PS1PPPPIPEDIALGK	Q5T200_263
2	1	KET1MT1LILK	Q15418_272
2	1	KET1MT1LILK	Q15418_270
2	1	KGAGDGS1DEEVDGK	P35579_1943
3	1	KGPRT1PS1PPPPIPEDIALGK	Q5T200_265
3	1	KGS1DALRPPVPQGEDEVPK	Q8N3D4_310
2	1	KQS1FDDNDS1EELEDK	O60841_113
3	1	KQS1DPHLMDK	Q2Y0W8_246
2	1	KQDS1S1DEDDDDDEAPK	O14647_208
2	1	KQDS1S1DEDDDDDEAPK	O14647_207
2	1	KPS1PEPR	Q9UDY2_966
2	1	KPS1EDEVLNK	Q8NDI1_1058
2	1	KPGAAS1PLAS1R	Q9UN70_784
2	1	KPGAAS1PLAS1R	Q9UN70_780
3	1	KPAT1PAEDDEDDDIDLFGS1DNEEEDK	P29692_162
3	1	KPAT1PAEDDEDDDIDLFGS1DNEEEDK	P29692_147
2	1	KQS1FDDNDS1EELEDK	O60841_107
2	1	KLS1LQER	Q96RR4_100
3	1	IQNS1DDEERAQGS1DEDK	Q8WVC0_162
2	1	HMDPPPAPVQDRS1PS1PR	P46821_2211
2	1	HPAS1DS1EIEELQK	Q96ST2_159
2	1	HPAS1DS1EIEELQK	Q96ST2_157
3	1	HPAS1DS1EIEELQK	Q96ST2_159
3	1	HPAS1DS1EIEELQK	Q96ST2_157
2	1	HNDIVDS1DS1DAEDR	P78316_148
2	1	HNDIVDS1DS1DAEDR	P78316_146
2	1	HMDPPPAPVQDRS1PS1PR	P46821_2209
3	1	HMDPPPAPVQDRS1PS1PR	P46821_2211
3	1	HMDPPPAPVQDRS1PS1PR	P46821_2209
2	1	HGT1PDPS1PR	Q9BRD0_139
2	1	HLS1QEDNDLNK	Q8N4S0_131
3	1	HIEPELAGRDS1PIR	P86791_266
2	1	HIEPELAGRDS1PIR	P86791_266
3	1	HRMS1PGVAGS1PR	Q15596_493
2	1	HRMS1PGVAGS1PR	Q15596_493
3	1	HRMS1PGVAGS1PR	Q15596_499
2	1	HRMS1PGVAGS1PR	Q15596_499
3	1	HQAS1DS1ENEEPPKPR	Q96ST2_198
3	1	HQAS1DS1ENEEPPKPR	Q96ST2_196
3	1	HRPS1EADEEELAR	O14617_658
2	1	HQAS1DS1ENEELPK	Q96ST2_235
2	1	HQAS1DS1ENEELPK	Q96ST2_237
3	1	HPEPVPEEGS1EDELPPQVHK	Q7Z3C6_828
2	1	HGT1PDPS1PR	Q9BRD0_135
2	1	HDT1PDPS1PLRGAR	Q9BRD0_159
2	1	HELS1PPQK	Q9BXP5_74
2	1	HDT1PDPS1PLRGAR	Q9BRD0_163
3	1	HDT1PDPS1PLRGAR	Q9BRD0_163
3	1	HDT1PDPS1PLRGAR	Q9BRD0_159
4	1	HFFHHADEDDEEEDDS1PPER	O43314_38
3	1	HFFHHADEDDEEEDDS1PPER	O43314_38
2	1	HDS1PEDVK	P31948_481
3	1	HGS1PEFCGILGER	Q15464_388
2	1	HGS1PEFCGILGER	Q15464_388
2	1	HGS1ILNR	Q9NZN5_22
3	1	HGS1FHEDEDPIGS1PR	Q96T58_1278
3	1	HGS1FHEDEDPIGS1PR	Q96T58_1268
2	1	HGLQLGAQS1PGR	Q8N1G0_1057
2	1	HGLLLPAS1PVR	Q96E09_76
3	1	HGES1AWNLENR	P18669_14
2	1	HGES1AWNLENR	P18669_14
2	1	HFIHVLQT1GQINQK	O75691_1665
4	1	HGHFGWPGWEMGPPGNWS1PRPPR	Q13501_207
2	1	HRPS1EADEEELAR	O14617_658
3	1	IES1DVQEPT1EPEDDLDIMLGNK	P20042_105
3	1	IES1DVQEPT1EPEDDLDIMLGNK	P20042_111
2	1	IES1DEEEDFENVGK	Q96T23_1345
3	1	IET1DEEES1CDNAHGDANQPAR	Q96T23_1305
3	1	IET1DEEES1CDNAHGDANQPAR	Q96T23_1310
2	1	IES1PKLER	Q92598_809
2	1	IEPIPGES1PK	O60841_1168
2	1	IEDVGS1DEEDDS1GK	P08238_255
2	1	IEDVGS1DEEDDS1GK	P08238_261
2	1	IEPGS1LNEEPFMK	Q96S38_528
3	1	IEPEPFENCLLRPGS1PAR	P48637_415
2	1	IEEELGS1K	P06733_419
3	1	ILELT1PEPDRPR	Q14004_1246
2	1	ILELT1PEPDRPR	Q14004_1246
2	1	IHS1PIIR	O60885_1117
2	1	IHRAS1DPGLPAEEPK	P27708_1859
3	1	IHRAS1DPGLPAEEPK	P27708_1859
2	1	IQEQVQQT1LAR	Q99959_63
2	1	IPS1PNILK	Q5VUA4_2101
2	1	IPRS1QGCS1R	Q7Z460_727
2	1	IPRS1QGCS1R	Q7Z460_723
2	1	IMQLS1LER	Q8IY63_269
2	1	IMAT1PEQVGK	P12956_455
2	1	ILKS1PEIQR	P36578_295
2	1	IGS1PLS1PK	Q659C4_343
2	1	IGS1PLS1PK	Q659C4_340
3	1	IGNEES1DLEEACILPHS1PINVDK	O95714_1588
3	1	IGNEES1DLEEACILPHS1PINVDK	O95714_1577
2	1	IGELGAPEVWGLS1PK	Q8N5F7_149
3	1	IGEEDS1T1DDEDGLLEEHK	Q8IX21_711
3	1	IGEEDS1T1DDEDGLLEEHK	Q8IX21_710
3	1	IFDLGS1DNEEVVAGPAPAHAK	Q969U6_284
2	1	IHMS1GPK	Q09666_5031
2	1	IDS1PGFK	Q07157_912
2	1	HRPS1PPAT1PPPK	Q8IYB3_406
2	1	HRPS1PPAT1PPPK	Q8IYB3_402
3	1	HRPS1PPAT1PPPK	Q8IYB3_406
3	1	HRPS1PPAT1PPPK	Q8IYB3_402
2	1	IADLQS1PLFR	Q9NZJ4_1779
2	1	HVS1PVT1PPR	Q13443_758
2	1	HVS1FQDEDEIVR	Q7Z699_238
2	1	HVIGLQMGS1NR	Q01995_181
2	1	HS1WGPGK	Q12802_1565
2	1	HS1PVQMNR	Q0JRZ9_394
2	1	HS1NLMLEELDK	O43491_627
2	1	HVS1PVT1PPR	Q13443_761
2	1	IAIS1PLKS1PNK	Q6MZP7_310
2	1	HS1LEEGLDMVNR	Q7Z309_58
2	1	IAIS1PLKS1PNK	Q6MZP7_314
2	1	ICS1DEEEDEEK	Q9NPG3_493
2	1	IAQVS1PGPR	Q9NQS7_263
3	1	HRS1LS1PVPR	A2AJT9_15
3	1	HRS1LS1PVPR	A2AJT9_17
2	1	HS1GIDFK	Q13418_186
2	1	HS1EGLREVPDDE	Q6P9B6_446
5	1	HRWPT1GDNIHAEHQVR	Q14671_112
4	1	HRWPT1GDNIHAEHQVR	Q14671_112
2	1	HRS1LS1PVPR	A2AJT9_17
2	1	HRS1LS1PVPR	A2AJT9_15
2	1	ARS1VS1PPPK	Q13247_316
2	1	AS1EVAIEEEK	Q5QJE6_512
2	1	ARS1VS1PPPK	Q13247_314
3	1	ARS1VS1PPPK	Q13247_316
3	1	ARS1VS1PPPK	Q13247_314
3	1	ARS1QS1REEQAVLLVR	Q99501_436
3	1	AS1PPAS1PPIAFPPAFEAAQVEAKPDELK	Q8NEZ4_4300
3	1	AS1PPAS1PPIAFPPAFEAAQVEAKPDELK	Q8NEZ4_4304
2	1	AS1PGIEVELLGK	Q8TCY9_3
2	1	AS1PALVAK	Q92783_156
3	1	ARS1QS1REEQAVLLVR	Q99501_438
2	1	AS1RDPS1PIQDGNEDMK	Q16566_360
3	1	AS1RDPS1PIQDGNEDMK	Q16566_360
3	1	AS1RDPS1PIQDGNEDMK	Q16566_356
2	1	AS1RDPS1PIQDGNEDMK	Q16566_356
2	1	AVEARS1PGLQK	Q3KQU3_753
2	1	AVDGY1VKPQIK	P42229_694
2	1	AVAVGRPS1NEELR	Q9NVA2_9
2	1	AS1WES1LDEEWR	Q00587_353
2	1	AS1WES1LDEEWR	Q00587_350
2	1	AS1PVGDGNFR	Q86YS7_852
3	1	AS1PS1PPAHAEHGGVLAR	O75385_479
3	1	AS1PS1PPAHAEHGGVLAR	O75385_477
2	1	AS1PPGDLQNPK	O00273_315
3	1	AQVLHVPAPFPGT1PGPAS1PPAFPAK	Q63ZY3_19
3	1	AQVLHVPAPFPGT1PGPAS1PPAFPAK	Q63ZY3_14
4	1	AQVLHVPAPFPGT1PGPAS1PPAFPAK	Q63ZY3_14
2	1	AQVLHVPAPFPGT1PGPAS1PPAFPAK	Q63ZY3_19
2	1	AQVLHVPAPFPGT1PGPAS1PPAFPAK	Q63ZY3_14
4	1	AQVLHVPAPFPGT1PGPAS1PPAFPAK	Q63ZY3_19
2	1	ARAGS1RLS1AEER	Q86Y82_139
3	1	ARAGS1RLS1AEER	Q86Y82_142
3	1	ARAGS1RLS1AEER	Q86Y82_139
2	1	ARAGS1RLS1AEER	Q86Y82_142
2	1	ARS1PS1PCPFR	P27987_174
3	1	ARS1PAAPRLS1R	Q99501_486
3	1	ARS1PAAPRLS1R	Q99501_479
2	1	ARS1PAAPRLS1R	Q99501_486
2	1	ARS1PAAPRLS1R	Q99501_479
2	1	ARS1APPMEGAR	Q86YD1_53
4	1	ARGGDHVPVS1HEQPRGGEDAAVQEPR	Q9HBR0_997
5	1	ARGGDHVPVS1HEQPRGGEDAAVQEPR	Q9HBR0_997
2	1	ARS1PS1PCPFR	P27987_176
3	1	AREAAAGIQWS1EEET1EDEEEEK	P46087_185
3	1	AREAAAGIQWS1EEET1EDEEEEK	P46087_181
3	1	ARAHS1IQIMK	Q02543_123
2	1	AREES1WGPPR	Q14152_1188
2	1	AVEES1S1DEERQR	Q9BW71_142
2	1	AVEES1S1DEERQR	Q9BW71_143
3	1	DDS1NEEENKDS1LVDDEEEK	Q9H1E5_259
2	1	DDS1NEEENKDS1LVDDEEEK	Q9H1E5_259
2	1	DDS1NEEENKDS1LVDDEEEK	Q9H1E5_251
3	1	DDS1NEEENKDS1LVDDEEEK	Q9H1E5_251
3	1	DDGS1DRDS1DREQDEK	Q9UGP8_597
3	1	DDEHIVLEPGDLFPPFS1PPPS1PR	Q12767_225
3	1	DDEHIVLEPGDLFPPFS1PPPS1PR	Q12767_221
2	1	DDDLVEFS1DLES1EDDERPR	Q9HCK8_1424
2	1	DDDLVEFS1DLES1EDDERPR	Q9HCK8_1420
3	1	DDDLVEFS1DLES1EDDERPR	Q9HCK8_1424
3	1	DDDLVEFS1DLES1EDDERPR	Q9HCK8_1420
3	1	DDGS1DRDS1DREQDEK	Q9UGP8_593
2	1	DDGS1DRDS1DREQDEK	Q9UGP8_597
2	1	DDGS1DRDS1DREQDEK	Q9UGP8_593
2	1	DDFES1EEEDVK	Q7Z6E9_1328
2	1	DFNRT1PGS1R	Q8TB72_178
2	1	DFNRT1PGS1R	Q8TB72_175
2	1	DEVEVS1DDDEK	Q15746_1438
2	1	DFS1PEALK	O15372_183
2	1	DELDS1GEK	Q03001_2491
2	1	DGQDAIAQS1PEK	Q9NWH9_289
2	1	DGPIS1PK	Q8WWQ0_911
2	1	DGKEPS1DK	Q8TAZ6_35
2	1	DGELPVEDDIDLS1DVELDDLGK	Q15084_428
3	1	DGELPVEDDIDLS1DVELDDLGK	Q15084_428
2	1	DFS1VQIK	Q00341_904
2	1	DEALS1DGDDLR	Q01831_94
2	1	DEDEDEDVAS1PDGLGR	O95365_549
2	1	DELAELS1EAES1EGDEK	Q3L8U1_1472
2	1	DELAELS1EAES1EGDEK	Q3L8U1_1468
3	1	AVS1PPHLDGPPS1PR	P29590_518
2	1	AVS1PPHLDGPPS1PR	P29590_518
3	1	AVS1PPHLDGPPS1PR	P29590_527
2	1	AVS1PPHLDGPPS1PR	P29590_527
2	1	AVPVES1PVQK	Q8TB61_427
2	1	AVPIGT1PPK	Q86TB9_194
2	1	CALQNS1PR	Q5TAX3_209
2	1	CDILVQEELLAS1PK	Q96JM3_603
3	1	AVEES1S1DEERQR	Q9BW71_143
3	1	AVEES1S1DEERQR	Q9BW71_142
2	1	AVLFCLS1EDK	P23528_41
3	1	AVPIAVADEGES1ES1EDDDLKPR	Q9Y2K6_134
3	1	AVPIAVADEGES1ES1EDDDLKPR	Q9Y2K6_132
2	1	CDS1VEHLR	Q7L8J4_350
3	1	DAQRLS1PIPEEVPK	Q96T23_604
2	1	DAQRLS1PIPEEVPK	Q96T23_604
3	1	DAPGEDEEEDGVS1EAAS1LEEPK	Q9H0E9_641
3	1	DAPGEDEEEDGVS1EAAS1LEEPK	Q9H0E9_637
2	1	DAPGEDEEEDGVS1EAAS1LEEPK	Q9H0E9_637
2	1	DCDPGS1PR	Q00341_944
2	1	DAVVGRPS1MDK	Q6DD88_535
2	1	DAS1PINR	Q13523_431
2	1	DAS1DDLDDLNFFNQK	P20042_67
2	1	DAPGEDEEEDGVS1EAAS1LEEPK	Q9H0E9_641
3	1	CLS1DPGPHPEPGEGEPFFPK	P19634_796
2	1	CFRS1VS1PER	Q14966_560
2	1	CFRS1VS1PER	Q14966_558
2	1	AGLGS1PERPPK	Q9H6F5_58
3	1	AGLGS1PERPPK	Q9H6F5_58
3	1	AES1PEEVACRK	Q7Z6Z7_1395
2	1	AGGS1VES1LR	O94885_510
2	1	AGGS1VES1LR	O94885_507
3	1	AGNS1DS1EEDDANGRVELILEPK	Q641Q2_160
3	1	AGNS1DS1EEDDANGRVELILEPK	Q641Q2_158
2	1	AGLS1DLELRR	Q8NC56_5
3	1	AFS1QVQCLDDNHVNWR	A6ND36_4
2	1	AFS1QVQCLDDNHVNWR	A6ND36_4
2	1	AFS1DPFVEAEK	P34932_76
2	1	AFLAELEQNS1PK	Q9UPN3_4521
2	1	AFKES1PK	P46013_2528
2	1	AES1PEEVACRK	Q7Z6Z7_1395
2	1	AGGNQAAS1QLEEAGR	Q9HBR0_685
2	1	AGGGDLLLPPS1PK	Q5TH69_1991
3	1	AFWMAIGGDRDEIEGLS1S1DEEH	Q6PD74_311
3	1	AFWMAIGGDRDEIEGLS1S1DEEH	Q6PD74_310
4	1	AGQGHDVLRADS1HEGEVAEGK	Q99704_269
3	1	AKPVVS1DFDS1DEEQDER	P51531_1568
2	1	AKPVVS1DFDS1DEEQDER	P51531_1568
2	1	AKPVVS1DFDS1DEEQDER	P51531_1572
3	1	AKPVVS1DFDS1DEEQDER	P51531_1572
3	1	AKPPADPAAAAS1PCR	Q9GZT9_125
2	1	AKPPADPAAAAS1PCR	Q9GZT9_125
2	1	AGS1PRGS1PLAEGPQAFFPER	Q8WUF5_183
3	1	AGS1PRGS1PLAEGPQAFFPER	Q8WUF5_183
3	1	AGS1PRGS1PLAEGPQAFFPER	Q8WUF5_187
2	1	AGS1PELVVLDPPWDK	Q96IY1_4
2	1	AGS1PDVLR	Q8NDX6_44
3	1	AGQGHDVLRADS1HEGEVAEGK	Q99704_269
2	1	AGS1PRGS1PLAEGPQAFFPER	Q8WUF5_187
3	1	AIQLEPAEPGQAWGRQS1PR	Q16584_548
2	1	AHLS1ENELEALEK	P98175_797
2	1	AEAPLPS1PK	Q09666_5110
2	1	AEAPS1S1PDVAPAGK	Q9P1Y6_1359
2	1	AEAPS1S1PDVAPAGK	Q9P1Y6_1360
1	1	AEAPLPS1PK	Q09666_5110
3	1	ADVVPQQADPEFPRAS1PR	Q5T5Y3_563
2	1	ADVVPQQADPEFPRAS1PR	Q5T5Y3_563
3	1	AEEDEILNRS1PR	P27824_583
2	1	AEEDEILNRS1PR	P27824_583
2	1	AEDEALLS1EEDDPIDR	Q04721_1778
2	1	ADVGRLS1PEVK	P49815_1411
3	1	ADVGRLS1PEVK	P49815_1411
2	1	ADS1PVNGLPK	Q96S94_369
2	1	ADS1DGAKPEPVAMAR	Q7Z4V5_240
2	1	AES1GPDLR	P15924_22
2	1	AEQPAS1PLQDAEGPPAK	O60303_368
2	1	AEQLS1PGK	O15541_6
3	1	AEPLQPDPGAAEDAAAQAVET1PGWK	Q9Y5Z4_22
2	1	AENGERS1DLEEDNER	Q8WU90_381
3	1	AENGERS1DLEEDNER	Q8WU90_381
2	1	AES1PDLRR	Q6UN15_304
3	1	APS1PRPGPGPLR	Q8WUF5_158
2	1	AQAVS1EEEEEEEGK	Q9GZR7_82
2	1	APT1PPGK	Q12893_329
2	1	APS1PRPGPGPLR	Q8WUF5_158
3	1	APS1PARPFLK	Q9Y4B5_43
2	1	APS1PARPFLK	Q9Y4B5_43
3	1	APKPEDIDEEDDDVPDLVENFDEAS1K	Q96K17_153
3	1	AQGEPVAGHES1PK	O94979_799
2	1	AQGEPVAGHES1PK	O94979_799
3	1	AQEAEAQS1EDDDEDT1EEEQGEEK	Q5C9Z4_287
3	1	AQEAEAQS1EDDDEDT1EEEQGEEK	Q5C9Z4_280
3	1	APAPAAPRS1PNLAGK	Q9Y4B5_77
2	1	ANS1LDNERCPDAR	Q86VP3_453
2	1	ANS1KS1PLQR	A1XBS5_243
2	1	ANS1KS1PLQR	A1XBS5_241
3	1	ANS1DDERPVAS1DNDDEK	Q8WVC0_220
3	1	ANS1DDERPVAS1DNDDEK	Q8WVC0_212
2	1	ANS1DDERPVAS1DNDDEK	Q8WVC0_220
2	1	ANS1DDERPVAS1DNDDEK	Q8WVC0_212
3	1	ANS1PEKPPEAGAAHK	Q9UFC0_212
2	1	ANS1MEGLMPR	O43306_576
2	1	AQQQEEQGS1VNDVK	Q9Y4W2_560
2	1	AQQELVPPQQQAS1PPQLPK	O15027_1069
3	1	AQQELVPPQQQAS1PPQLPK	O15027_1069
2	1	AQS1PGS1PLHAR	Q13796_1039
2	1	AQS1PGS1PLHAR	Q13796_1036
2	1	AQS1PGAVEEILDRENK	Q9NYM9_9
3	1	AQS1PGAVEEILDRENK	Q9NYM9_9
2	1	AQGVRS1PLLR	O60343_666
3	1	AQGVRS1PLLR	O60343_666
2	1	AQLGINEDHS1EGDEK	Q69YQ0_220
2	1	AQLEPVAS1PAK	Q15149_1435
3	1	ALES1PERPFLAILGGAK	P00558_203
2	1	ALES1PERPFLAILGGAK	P00558_203
3	1	ALENDFFNS1PPRK	Q9NYV6_44
4	1	ALEEEEMEQVGQAEHLEEEHDPS1PEEQDREWK	O00461_364
2	1	ALAMPGRPES1PPVFR	Q63ZY3_375
3	1	ALAMPGRPES1PPVFR	Q63ZY3_375
2	1	ALMGS1PQLVAAVVR	P14923_182
2	1	ALAAGADS1PK	Q4KMP7_132
2	1	AMADELS1EK	Q03135_37
2	1	ALVAT1PGKK	P19338_121
3	1	ALVADEPEDLDT1EDEGLIS1FEEER	Q9BZC7_2412
3	1	ALVADEPEDLDT1EDEGLIS1FEEER	Q9BZC7_2419
2	1	ALPS1EDEEGQDDK	Q8NF91_8305
3	1	ALPQT1PRPR	Q9UQ35_1492
2	1	ALPQT1PRPR	Q9UQ35_1492
2	1	ALS1PVIPLIPR	O14686_4738
3	1	ALS1DREEEEEDDEEEEEEVEAAAQRR	Q8N3E9_496
3	1	EHEEGRDS1EEGPR	Q7Z4V5_625
2	1	EIAIVHS1DAEK	Q9H307_347
3	1	EIAIVHS1DAEK	Q9H307_347
2	1	EFGDGS1DENEMEEHELK	Q5F1R6_283
2	1	EGT1LIVR	O95819_834
2	1	EGS1PAPLEPEPGAAQPK	Q01167_398
2	1	EIS1DDEAEEEK	P08238_226
3	1	EGPPAPPPVKPPPS1PVNIR	Q8TF74_235
2	1	EGPLPAARPAGAT1LER	P04626_1166
3	1	EGPDLDRPGS1DRQER	Q7Z4V5_652
2	1	EGMS1PAK	Q13523_93
3	1	EFGDGS1DENEMEEHELK	Q5F1R6_283
3	1	EGS1PAPLEPEPGAAQPK	Q01167_398
2	1	EGS1PANWK	O96019_233
2	1	EGPVAS1PPFMDLEQAVLPAVIPK	Q9H4A3_1978
2	1	ELDEEGS1DPPLPGR	Q9BRJ6_175
2	1	EKS1LRPAVER	Q9UPN3_418
2	1	EKNS1ILWVK	Q8WZ42_25475
2	1	EKFS1FEPK	P23443_427
2	1	ELENWAGS1M	Q9H444_223
2	1	ELS1APAR	Q9H1K1_29
2	1	ELIPQES1PR	Q96DF8_292
3	1	EEEES1DEDFAHHS1DNEQNR	Q641Q2_238
2	1	EELQANGS1APAADK	P29966_63
3	1	EENLPDENEEQKQS1NQK	O00461_583
2	1	EENLPDENEEQKQS1NQK	O00461_583
3	1	EEHGGLIRS1PR	P26368_79
2	1	EEHGGLIRS1PR	P26368_79
2	1	EEPPS1PPQS1PR	Q00613_307
2	1	EEPPS1PPQS1PR	Q00613_303
2	1	EEEES1DEDFAHHS1DNEQNR	Q641Q2_238
2	1	EEEES1DEDFAHHS1DNEQNR	Q641Q2_230
3	1	EEEES1DEDFAHHS1DNEQNR	Q641Q2_230
2	1	EEVVGGDDS1DGLR	P25490_118
3	1	EET1NEIQVVNEEPQRDR	Q8NBJ4_255
2	1	EES1PLRIK	Q9NYF8_531
2	1	EES1EPEVK	P78559_644
2	1	EES1DDEAAVEEEEEEK	P14625_306
2	1	EES1AEELQAAEHPDEVEDPK	O00193_147
3	1	EES1AEELQAAEHPDEVEDPK	O00193_147
2	1	EFDELNPS1AQR	P16615_663
2	1	EEPVS1S1GPEEAVGK	O00567_569
2	1	EEPVS1S1GPEEAVGK	O00567_570
2	1	EEPS1PVK	P46821_614
2	1	EERLS1PR	Q6NYC8_145
3	1	EEQRS1PFNDRFPLK	O94913_705
3	1	ERAELAHS1PLPAK	Q9BRK3_423
3	1	ERDY1AEIQDFHR	Q8TEW0_1080
2	1	ERAELAHS1PLPAK	Q9BRK3_423
2	1	EQPEMEDANS1EK	Q13523_20
2	1	ERHPS1WR	P23588_406
2	1	ERGT1PPVDPK	P48634_782
3	1	EREDS1GDAEAHAFK	Q9NPI1_279
3	1	EPEMPGPREES1EEEEDEDDEEEEEEEK	P35659_32
2	1	EPEGPPPS1PGK	P58012_33
2	1	EPAKVS1PR	Q8N3V7_828
3	1	ENS1REALAEAALES1PRPALVR	O14745_280
3	1	ENS1REALAEAALES1PRPALVR	O14745_269
2	1	EQIS1DIDDAVR	P53999_118
2	1	EQALS1PR	Q03001_3123
2	1	EPLIPAS1PK	Q9Y613_523
3	1	ERRT1PS1DDEEDNLFAPPK	Q641Q2_331
3	1	ERRT1PS1DDEEDNLFAPPK	Q641Q2_333
2	1	ERRT1PS1DDEEDNLFAPPK	Q641Q2_333
2	1	ERRT1PS1DDEEDNLFAPPK	Q641Q2_331
3	1	ERPIS1LGIFPLPAGDGLLT1PDAQK	O60271_217
3	1	ERPIS1LGIFPLPAGDGLLT1PDAQK	O60271_203
2	1	ERPIS1LGIFPLPAGDGLLT1PDAQK	O60271_217
2	1	ERPIS1LGIFPLPAGDGLLT1PDAQK	O60271_203
2	1	ERLS1WPK	Q8IVF2_260
2	1	ERLES1LNIQR	Q14152_584
3	1	ERPDLEAPAPGS1PFR	Q9NQT8_1644
2	1	ERPDLEAPAPGS1PFR	Q9NQT8_1644
3	1	ENRDIEIS1T1EEEK	Q4G0J3_338
3	1	ENRDIEIS1T1EEEK	Q4G0J3_337
2	1	ENRDIEIS1T1EEEK	Q4G0J3_338
2	1	ELS1PEAR	Q9P0B6_42
2	1	ELS1PAALEK	O75683_138
2	1	ELS1NS1PLR	Q9UQ35_1320
2	1	ELS1NS1PLR	Q9UQ35_1318
4	1	ELS1HEDLEPPPEHIPPPPRPPK	P18031_295
2	1	ELS1EES1EDEELQLEEFPMLK	Q99543_60
2	1	EMEVEES1PEK	Q8N3X1_508
2	1	ELVPEVPEEQGS1K	P78559_605
2	1	ELT1DEEAER	Q9Y266_108
2	1	ELS1PQHK	Q86V48_394
2	1	ELS1EES1EDEELQLEEFPMLK	Q99543_63
3	1	ELS1EES1EDEELQLEEFPMLK	Q99543_60
3	1	ELS1EES1EDEELQLEEFPMLK	Q99543_63
2	1	ENRDIEIS1T1EEEK	Q4G0J3_337
3	1	ENQRS1PVRVK	Q13427_397
2	1	EMPQDLRS1PAR	O43765_77
2	1	ENFS1PER	Q7Z6E9_861
2	1	ENES1PDVRR	Q96FV9_560
2	1	ENDQEHDES1DNEVMGK	Q9BZF1_342
3	1	ENDQEHDES1DNEVMGK	Q9BZF1_342
3	1	ENAEQGEVDMES1HRNANAEPAVQR	P14209_168
2	1	ENLS1DER	Q9BZI7_310
2	1	ENQRS1PVRVK	Q13427_397
2	1	DQQPS1GS1EGEDDDAEAALK	Q9NXG2_86
3	1	DQQPS1GS1EGEDDDAEAALK	Q9NXG2_86
2	1	DQQPS1GS1EGEDDDAEAALK	Q9NXG2_88
3	1	DQQPS1GS1EGEDDDAEAALK	Q9NXG2_88
3	1	DNRRS1PS1LER	Q9NRR4_302
2	1	DRHDT1PDPS1PR	Q9BRD0_147
3	1	DRHDT1PDPS1PR	Q9BRD0_151
3	1	DRHDT1PDPS1PR	Q9BRD0_147
2	1	DRHDT1PDPS1PR	Q9BRD0_151
3	1	DRELQQAELPNRS1PGFGIK	Q6NWY9_832
2	1	DQDS1VGEMK	O60524_763
2	1	DPVS1PAS1QK	Q12888_1104
2	1	DPVS1PAS1QK	Q12888_1101
3	1	DNS1PPPAFKPEPPK	Q9UDY2_986
3	1	DNRRS1PS1LER	Q9NRR4_300
2	1	DQPPFGDS1DDS1VEADK	Q14676_498
2	1	DQPPFGDS1DDS1VEADK	Q14676_495
2	1	DRS1PPKS1PEK	Q9UQ35_408
3	1	DRS1PPKS1PEK	Q9UQ35_408
3	1	DRS1PPKS1PEK	Q9UQ35_404
2	1	DRS1PPKS1PEK	Q9UQ35_404
2	1	DRS1PLRR	Q9BWF3_309
2	1	DRS1PLRR	Q96PK6_215
2	1	DRS1PIRGS1PR	Q9HCD5_34
2	1	DRS1PIRGS1PR	Q9HCD5_29
3	1	DRS1PIRGS1PR	Q9HCD5_34
3	1	DRS1PIRGS1PR	Q9HCD5_29
2	1	DRPVGGS1PGGPR	Q8NHG8_135
3	1	DRLGS1PLAVDEALRR	Q7RTP6_1310
2	1	DLEPGEVPS1DS1DEDGEHK	Q96T58_1382
2	1	DLFNGLDS1EEEK	Q96S90_99
3	1	DLEPGEVPS1DS1DEDGEHK	Q96T58_1382
3	1	DLEPGEVPS1DS1DEDGEHK	Q96T58_1380
2	1	DLEPGEVPS1DS1DEDGEHK	Q96T58_1380
2	1	DLDEEGS1EK	O43719_579
3	1	DLGHPVEEEDELES1GDQEDEDDES1EDPGK	O60763_942
3	1	DLGHPVEEEDELES1GDQEDEDDES1EDPGK	O60763_952
2	1	DHS1DS1DDQMLVAK	Q9NW75_115
2	1	DGVMEMNS1IEPAK	P11169_485
2	1	DGS1LEDDEDEEDDLDEGVGGK	Q12789_1611
2	1	DHS1DS1DDQMLVAK	Q9NW75_117
3	1	DKT1LLRDEK	Q9Y490_150
2	1	DKT1LLRDEK	Q9Y490_150
3	1	DIPRT1PS1RGR	Q9UQ35_1474
3	1	DIPRT1PS1RGR	Q9UQ35_1472
2	1	DLS1LEEIQK	P16949_46
2	1	DLQEQDADAGS1ER	Q6P158_127
2	1	DLPS1WMK	P78527_2124
2	1	DLPPFGINS1PQALK	Q9Y4G8_1080
2	1	DLS1PQHMVVR	P49590_67
2	1	DNPS1PEPQLDDIK	Q96JC9_165
2	1	DNPFFRS1K	Q9P0V3_241
2	1	DMT1HARAIELIK	Q86UL8_1206
3	1	DLVQPDKPAS1PK	Q6PJT7_515
2	1	DLVQPDKPAS1PK	Q6PJT7_515
2	1	DLNFLEDNPS1LK	Q9H0K1_534
2	1	DLLHPS1PEEEK	P42677_11
3	1	DLHQGIEAAS1DEEDLR	Q9UKS6_276
2	1	DLPAQRGEES1S1EEEEK	Q9BW71_159
2	1	DLPAQRGEES1S1EEEEK	Q9BW71_160
4	1	EDNS1EGEEILEEVGGDLEEEDDHHMEFCR	Q14839_428
3	1	EDNS1EGEEILEEVGGDLEEEDDHHMEFCR	Q14839_428
3	1	EDLEDLEEEEVS1DMGNDDPEMGER	O00566_139
3	1	EDQFNGS1PPRPQPR	Q69YN4_173
2	1	EDQFNGS1PPRPQPR	Q69YN4_173
3	1	EDPQEMPHS1PLGS1MPEIR	Q9HB58_248
3	1	EDPQEMPHS1PLGS1MPEIR	Q9HB58_244
2	1	EDKPEGQS1PVK	Q9C0C9_896
2	1	EDILENEDEQNS1PPKK	Q9NTI5_1283
2	1	EDEVS1IGS1APLAK	Q7Z7G8_1002
2	1	EDEVS1IGS1APLAK	Q7Z7G8_999
2	1	EDEIS1PPPPNPVVK	P10644_83
3	1	EDKPEGQS1PVK	Q9C0C9_896
3	1	EDILENEDEQNS1PPKK	Q9NTI5_1283
2	1	EEAS1DDDMEGDEAVVR	O75643_225
3	1	EEAS1DDDMEGDEAVVR	O75643_225
2	1	EEDES1DDDNM	P25788_250
2	1	EDVT1PPLS1PDDLK	Q9Y4B5_1421
2	1	EDVT1PPLS1PDDLK	Q9Y4B5_1417
2	1	EDVEVAES1PLR	Q99567_517
2	1	EDS1FLQR	P00533_1064
2	1	DVLDIEQFS1T1VK	P34947_485
2	1	DVLDIEQFS1T1VK	P34947_484
3	1	DVEFQDGWPRS1PGR	O60292_158
2	1	DVAAEAVARS1PK	Q9UKY4_41
3	1	DS1PGLPAS1ANAHQLFK	Q9UK32_378
3	1	DS1PGLPAS1ANAHQLFK	Q9UK32_372
2	1	DS1PGLPAS1ANAHQLFK	Q9UK32_378
2	1	DS1PGLPAS1ANAHQLFK	Q9UK32_372
2	1	DS1PGIPPS1ANAHQLFR	P51812_369
3	1	EADDDEEVDDNIPEMPS1PK	P26358_714
2	1	EADDDEEVDDNIPEMPS1PK	P26358_714
2	1	EAANEAGDS1S1QDEAEDDVK	Q9NVU0_162
2	1	EAANEAGDS1S1QDEAEDDVK	Q9NVU0_161
2	1	DVS1GLRDVK	Q9BZE4_578
4	1	DVLQAAAAEHQDQGQEVNGEVRS1R	Q08378_385
2	1	DS1PGIPPS1ANAHQLFR	P51812_375
3	1	DS1PGIPPS1ANAHQLFR	P51812_375
2	1	DS1LVDDEEEK	Q9H1E5_259
3	1	DS1PGIPPS1ANAHQLFR	P51812_369
2	1	DS1PGIPPS1AGAHQLFR	Q15418_369
2	1	DS1PGIPPS1AGAHQLFR	Q15418_363
3	1	DS1PGIPPS1AGAHQLFR	Q15418_369
3	1	DS1PGIPPS1AGAHQLFR	Q15418_363
3	1	EDAEAPGIRDHES1L	P51858_239
2	1	EDAEAPGIRDHES1L	P51858_239
2	1	EAVAPVQEES1DLEK	Q13409_51
3	1	EALQQQHS1VQVDQLR	Q9Y6K9_196
2	1	EALGQNEES1PK	Q9H8Y5_398
3	1	EDEEDEEDDDVS1HVDEEDCLGVQR	O75381_335
3	1	EDDGKGNFS1PVPK	Q5R372_292
2	1	EADPES1EADR	O00461_538
3	1	EALGLGPPAAQLT1PPPAPVGLR	Q8IY67_463
2	1	EAGS1PAQEFK	Q5JSZ5_613
2	1	RRS1PPADAIPK	P18754_11
2	1	RRT1AS1PPPPPK	Q8IYB3_616
2	1	RRT1AS1PPPPPK	Q8IYB3_614
3	1	RRS1PPADAIPK	P18754_11
2	1	RRPS1PQPS1PR	Q9UQ35_2706
3	1	RRT1AS1PPPPPK	Q8IYB3_614
3	1	RRT1AS1PPPPPK	Q8IYB3_616
3	1	RRS1FNDFR	P42356_230
3	1	RRS1AEDELAMR	Q13868_124
2	1	RRPS1PQPS1PR	Q9UQ35_2702
3	1	RRPS1PQPS1PR	Q9UQ35_2706
3	1	RRPS1PQPS1PR	Q9UQ35_2702
2	1	RRS1FNDFR	P42356_230
2	1	RRS1LS1PK	Q13523_356
2	1	RRS1LS1PK	Q13523_354
2	1	RRT1PS1PPPR	Q8IYB3_581
2	1	RRT1PS1PPPR	Q8IYB3_583
3	1	RRT1PT1PPPR	Q8IYB3_574
2	1	RRT1PT1PPPR	Q8IYB3_574
2	1	RRT1PT1PPPR	Q8IYB3_572
3	1	RRT1PT1PPPR	Q8IYB3_572
2	1	RS1LS1REALQK	O14656_55
3	1	RRWS1EDCR	P50548_489
2	1	RRWS1EDCR	P50548_489
3	1	RRVS1HS1PPPK	Q8IYB3_638
3	1	RRVS1HS1PPPK	Q8IYB3_636
2	1	RRVS1HS1PPPK	Q8IYB3_638
2	1	RRVS1HS1PPPK	Q8IYB3_636
2	1	RRVS1GPDPK	P22314_13
3	1	RRVS1GPDPK	P22314_13
3	1	RRT1PS1PPPR	Q8IYB3_583
3	1	RRT1PS1PPPR	Q8IYB3_581
2	1	RQS1LELQK	Q9UIG0_1342
3	1	RRAS1PS1PPPK	Q8IYB3_628
2	1	RRAS1PS1PPPK	Q8IYB3_628
2	1	RRAS1PS1PPPK	Q8IYB3_626
3	1	RRAS1PS1PPPK	Q8IYB3_626
3	1	RRAGDLLEDS1PK	P51858_165
2	1	RRAGDLLEDS1PK	P51858_165
2	1	RQS1PLPPQK	Q01105_7
3	1	RQS1PLPPQK	Q01105_7
2	1	RQS1NLQEVLER	O75665_899
3	1	RRPCEQIS1PEEEER	P15407_101
2	1	RRNS1CNVGGGGGGFK	Q7L2J0_152
3	1	RRNS1CNVGGGGGGFK	Q7L2J0_152
3	1	RRMS1VGDR	Q9HBL0_1393
2	1	RRMS1VGDR	Q9HBL0_1393
3	1	RRAVS1EGCAS1EDEVEGEA	Q9BYX2_920
2	1	RRAVS1EGCAS1EDEVEGEA	Q9BYX2_920
2	1	RRAVS1EGCAS1EDEVEGEA	Q9BYX2_915
3	1	RRAVS1EGCAS1EDEVEGEA	Q9BYX2_915
3	1	RRLEDAFIVIS1DS1DGEEPK	Q96RL1_46
3	1	RRLEDAFIVIS1DS1DGEEPK	Q96RL1_44
3	1	RREAPGS1PPLS1PR	Q86UU0_25
3	1	RREAPGS1PPLS1PR	Q86UU0_21
2	1	RREAPGS1PPLS1PR	Q86UU0_25
2	1	RREAPGS1PPLS1PR	Q86UU0_21
2	1	RS1LS1REALQK	O14656_57
3	1	RS1PPAPGLQPMR	P15408_200
2	1	RS1PPAPGLQPMR	P15408_200
2	1	S1ES1PKEPEQLRK	P09651_4
2	1	S1ES1PKEPEQLRK	P09651_6
3	1	S1ES1PKEPEQLRK	P09651_6
3	1	S1ES1PKEPEQLRK	P09651_4
2	1	S1FADIGK	Q9Y6M7_233
2	1	S1ET1PPHWR	Q13427_358
2	1	S1ET1PPHWR	Q13427_356
2	1	S1DVEENNFEGRES1R	Q13595_14
2	1	S1DVEENNFEGRES1R	Q13595_2
2	1	S1DQQLDCALDLMR	P47756_2
3	1	S1DNGELEDKPPAPPVR	Q13177_2
2	1	S1DNGELEDKPPAPPVR	Q13177_2
2	1	S1EPAVGPPR	O94875_259
2	1	S1ENEDDS1EWEDVDDEK	Q96GA3_188
2	1	S1ENEDDS1EWEDVDDEK	Q96GA3_182
3	1	S1EEHS1PPRGINDR	Q8IXT5_254
3	1	S1EEHS1PPRGINDR	Q8IXT5_250
2	1	S1HEAEVLK	P16949_63
2	1	S1GLLVLVIR	Q5VST9_6162
3	1	S1GLLVLVIR	Q5VST9_6162
2	1	S1GGGVIRGPAGNNDCR	Q07955_2
2	1	S1GAEVEAGDAAER	Q8IY67_17
2	1	S1IEDLHR	Q96PY5_171
2	1	S1IDAALFR	Q5FWE3_815
2	1	S1FS1RDRDEAGGK	P29536_133
2	1	S1FS1RDRDEAGGK	P29536_135
3	1	S1FS1RDRDEAGGK	P29536_135
3	1	S1FS1RDRDEAGGK	P29536_133
2	1	S1FDEQNVPK	O95425_707
2	1	S1FVLNLGK	P09382_30
2	1	S1AGNIPLS1PLAR	O15021_1377
2	1	S1AGNIPLS1PLAR	O15021_1370
2	1	S1AEALGPGALVS1PR	Q9P227_372
2	1	S1AEALGPGALVS1PR	Q9P227_361
3	1	RVS1RT1PEPK	Q8IYB3_727
3	1	RVS1RT1PEPK	Q8IYB3_725
2	1	RVS1RT1PEPK	Q8IYB3_727
2	1	RVS1RT1PEPK	Q8IYB3_725
3	1	RVS1PS1PPRAR	Q5VUA4_81
3	1	RVS1PS1PPRAR	Q5VUA4_79
3	1	RVS1LVGADDLRK	Q14160_1378
2	1	S1DEEEKPDVEGK	Q969E4_30
2	1	S1DEEDFVK	Q15154_1958
2	1	S1AS1PERMD	Q16629_233
2	1	S1AS1PERMD	Q16629_231
3	1	RS1PVS1PQLQQQHQAAAAAFLQQR	Q7Z5Q1_89
2	1	RS1PPWEP	Q9UBL3_623
3	1	RS1PVS1PQLQQQHQAAAAAFLQQR	Q7Z5Q1_92
2	1	RS1VVS1FDK	Q15424_601
2	1	RVS1GDAAQDLDR	Q9Y4H2_560
3	1	RVQQEIDS1DES1PVAR	Q6T4R5_418
3	1	RVQQEIDS1DES1PVAR	Q6T4R5_415
2	1	RVQQEIDS1DES1PVAR	Q6T4R5_418
2	1	RVQQEIDS1DES1PVAR	Q6T4R5_415
2	1	RVPCAY1DK	P46109_251
2	1	RS1VVS1FDK	Q15424_604
2	1	S1DKPDMAEIEK	P62328_2
2	1	S1DHEEDNMEDGM	O60315_1203
2	1	S1DGDPIVDPEK	Q8TAQ2_813
2	1	S1DNDDIEVES1DEEQPR	P61244_2
2	1	S1DNDDIEVES1DEEQPR	P61244_11
3	1	S1DERPVHIK	Q9UPN9_1119
2	1	S1DERPVHIK	Q9UPN9_1119
2	1	S1DFDEFER	P26368_2
1	1	S1DFDEFER	P26368_2
2	1	RIACDEEFS1DS1EDEGEGGRR	Q92769_422
3	1	RIACDEEFS1DS1EDEGEGGRR	Q92769_422
2	1	RIACDEEFS1DS1EDEGEGGRR	Q92769_424
3	1	RIACDEEFS1DS1EDEGEGGRR	Q92769_424
2	1	RFVS1EGDGGR	Q53EL6_457
3	1	RHT1VGVADPR	Q9Y2K2_469
2	1	RHT1VGVADPR	Q9Y2K2_469
3	1	RHGAPAAPS1PPPR	Q4KMP7_22
2	1	RGGGS1GGGEES1EGEEVDED	Q96QR8_298
2	1	RGGGS1GGGEES1EGEEVDED	Q96QR8_304
3	1	RGGGLRLPLLPPES1PGPLR	Q14160_853
2	1	RGEWDAPS1GK	Q07912_149
2	1	RGES1LDNLDS1PR	Q8WWI1_1516
2	1	RGES1LDNLDS1PR	Q8WWI1_1510
3	1	RGES1LDNLDS1PR	Q8WWI1_1516
3	1	RGES1LDNLDS1PR	Q8WWI1_1510
3	1	RGAEEEEEEEDDDS1GEEMK	Q08495_226
2	1	RGS1LPDQK	Q6P3S6_488
4	1	RHEHPPNPPVS1PGK	Q6VMQ6_673
3	1	RHEHPPNPPVS1PGK	Q6VMQ6_673
3	1	RIQPQPPDEDGDHS1DKEDEQPQVVVLK	Q96AT1_50
4	1	RIQPQPPDEDGDHS1DKEDEQPQVVVLK	Q96AT1_50
2	1	RILEDHGS1PAGEIDDEDK	Q15154_1730
3	1	RILEDHGS1PAGEIDDEDK	Q15154_1730
2	1	RIS1MEDLNK	Q00537_137
2	1	RIS1LDQQ	Q96PM5_257
2	1	RIS1EMEEELK	O14974_995
2	1	RIDS1FVK	Q96CC6_390
2	1	RIACEEEFS1DS1EEEGEGGRK	Q13547_421
3	1	RIACEEEFS1DS1EEEGEGGRK	Q13547_423
3	1	RIACEEEFS1DS1EEEGEGGRK	Q13547_421
2	1	RIACEEEFS1DS1EEEGEGGRK	Q13547_423
2	1	RQS1FAVLR	Q8TE77_37
2	1	RES1PS1PAPK	Q8IYB3_452
2	1	RES1PS1PAPK	Q8IYB3_450
2	1	RES1GEEFR	P30533_50
2	1	RES1VAS1GDDRAEEDMDEAIEK	P46821_992
2	1	RES1VAS1GDDRAEEDMDEAIEK	P46821_995
3	1	RES1VAS1GDDRAEEDMDEAIEK	P46821_995
3	1	RES1VAS1GDDRAEEDMDEAIEK	P46821_992
3	1	RES1EDDPES1EPDDHEK	P16383_180
2	1	RES1EDDPES1EPDDHEK	P16383_180
2	1	RES1EDDPES1EPDDHEK	P16383_174
3	1	RES1EDDPES1EPDDHEK	P16383_174
3	1	REREES1EDELEEANGNNPIDIEVDQNK	Q9UKL0_260
2	1	RENPPVEDS1S1DEDDK	Q8TCJ2_499
2	1	RENPPVEDS1S1DEDDK	Q8TCJ2_498
3	1	RENPPVEDS1S1DEDDK	Q8TCJ2_499
3	1	RENPPVEDS1S1DEDDK	Q8TCJ2_498
3	1	RFS1RS1PIR	P18583_2031
3	1	RFS1RS1PIR	P18583_2029
2	1	RFS1LFGK	Q01082_2358
2	1	RFS1LDER	Q7LBC6_798
2	1	RFIGS1PR	P23443_441
2	1	RFS1S1GGEEDDFDR	O94929_503
2	1	RFS1S1GGEEDDFDR	O94929_504
3	1	RFVS1EGDGGR	Q53EL6_457
2	1	RET1PS1PRPMR	Q9UQ35_2740
2	1	RET1PS1PRPMR	Q9UQ35_2738
2	1	RES1VNLGK	P46013_374
3	1	RKAEDS1DS1EPEPEDNVR	Q9H0D6_499
3	1	RKAEDS1DS1EPEPEDNVR	Q9H0D6_501
2	1	RKAEDS1DS1EPEPEDNVR	Q9H0D6_499
3	1	RPLRAPS1PEPAAPR	P20749_41
2	1	RPNEDS1DEDEEK	Q12996_691
2	1	RKAEDS1DS1EPEPEDNVR	Q9H0D6_501
3	1	RPILQLS1PPGPR	Q8N3X1_18
3	1	RPIERS1QS1PVHLR	Q96T58_727
3	1	RPIERS1QS1PVHLR	Q96T58_725
2	1	RPAS1MAVMEGDLVK	Q68EM7_484
3	1	RNVPQEES1LEDS1DVDADFK	O00505_60
3	1	RNVPQEES1LEDS1DVDADFK	O00505_56
2	1	RPPT1PCS1DPERK	Q9BW71_87
2	1	RPPT1PCS1DPERK	Q9BW71_84
3	1	RPPT1PCS1DPERK	Q9BW71_87
3	1	RPPT1PCS1DPERK	Q9BW71_84
4	1	RPPEEDFRHS1PEEDFR	Q8IXT5_710
2	1	RMVIQEIENS1EDEEGK	Q07617_347
2	1	RLS1MEIEK	P35240_518
2	1	RLS1LPADIR	Q00537_146
2	1	RLS1LPADIR	Q00536_119
3	1	RMVIQEIENS1EDEEGK	Q07617_347
3	1	RNT1LQLHR	P61313_197
2	1	RNS1LILK	Q9NXD2_607
2	1	RNS1LGGDVLFVGK	Q9H0D6_678
2	1	RNS1LDGGGR	O43896_1033
3	1	RNLLEDDS1DEEEDFFLR	O75379_30
2	1	RNLGELS1R	P02686_36
2	1	RNES1PGAPPAGK	P49796_1044
2	1	RPS1QGPPAR	Q9C0C2_1545
3	1	RPS1PHDEEEFEVEEAAEAQAEPK	P11137_1324
3	1	RPS1PGEMRDQS1PK	Q6NYC8_133
3	1	RPS1PGEMRDQS1PK	Q6NYC8_125
2	1	RPS1ES1DKEDELDK	Q02952_629
2	1	RPS1ES1DKEDELDK	Q02952_627
3	1	RPS1ES1DKEDELDK	Q02952_629
3	1	RPS1ES1DKEDELDK	Q02952_627
2	1	RQFS1PGPR	Q8NFP9_1321
3	1	RQFS1ALVPAFDPRPGR	Q9ULT8_1772
3	1	RQDS1MEALQMDR	Q8TDR0_476
3	1	RKPNAGGS1PAPVR	Q3KQU3_399
3	1	RKLS1GDQPAAR	Q13428_1350
2	1	RKLS1GDQPAAR	Q13428_1350
2	1	RKPNAGGS1PAPVR	Q3KQU3_399
3	1	RKPS1PEPEGEVGPPK	Q7Z5L9_360
2	1	RKPS1PEPEGEVGPPK	Q7Z5L9_360
3	1	RKHS1EEAEFT1PPLK	Q3B726_322
3	1	RKHS1EEAEFT1PPLK	Q3B726_316
3	1	RLPALS1HS1EGEEDEDEEEDEGK	P55201_460
3	1	RLPALS1HS1EGEEDEDEEEDEGK	P55201_462
2	1	RLLS1FQR	Q13946_113
3	1	RLLGDS1DS1EEEQK	Q9BW71_291
3	1	RLLGDS1DS1EEEQK	Q9BW71_289
2	1	RLLGDS1DS1EEEQK	Q9BW71_291
2	1	RLLGDS1DS1EEEQK	Q9BW71_289
2	1	RLS1FAVPFR	P78527_893
3	1	RLPNRIPS1LR	Q9P227_647
2	1	RLIRGPGENGDDS1	Q6IBS0_349
2	1	RLGS1LVDEFK	P12956_520
3	1	VHT1PHLDR	P08581_977
2	1	VHT1PHLDR	P08581_977
2	1	VGGS1S1VDLHR	O60716_268
3	1	VHS1PQQVDFR	Q15746_947
2	1	VHS1PQQVDFR	Q15746_947
2	1	VIQPMGMS1PR	Q9NPQ8_502
2	1	VKPAS1PVAQPK	Q96EV2_765
2	1	VIY1DFIEK	O00401_256
3	1	VHDRS1EEEEEEEEEEEEEQPR	Q5TAQ9_99
2	1	VGS1LDNVGHLPAGGAVK	P27816_1073
2	1	VGS1DPVLMR	Q13191_634
3	1	VGRQES1VDDLDRDK	O15021_1523
3	1	VGIDT1PDIDIHGPEGK	Q09666_4564
2	1	VGGS1S1VDLHR	O60716_269
4	1	VHRPRS1PILEEK	Q12830_216
3	1	VHRPRS1PILEEK	Q12830_216
2	1	VLGS1EGEEEDEALS1PAK	P18858_76
2	1	VLGS1EGEEEDEALS1PAK	P18858_66
2	1	VLDEEGS1EREFDEDS1DEK	O43719_624
2	1	VLDEEGS1EREFDEDS1DEK	O43719_616
3	1	VLDEEGS1EREFDEDS1DEK	O43719_624
3	1	VLDEEGS1EREFDEDS1DEK	O43719_616
2	1	VLHS1PPAVR	Q9Y4B5_1514
3	1	VKT1PEMIIQK	Q09666_490
4	1	VKPPGGHS1PQVNHLK	Q92610_1089
2	1	VKPLLQVS1R	P35579_841
2	1	VKPET1PPR	Q9UQ35_983
2	1	VALENDDRS1EEEK	Q99700_466
2	1	VELS1ES1EEDK	Q8IYB3_463
2	1	VELS1ES1EEDK	Q8IYB3_465
2	1	VEGNFNPFAS1PQK	Q9H6K1_215
2	1	VEENPDADS1DFDAK	Q9H0G5_248
4	1	VENMDIS1DEEEGGAPPPGS1PQVLEEDEAELELQK	O43290_474
4	1	VENMDIS1DEEEGGAPPPGS1PQVLEEDEAELELQK	O43290_486
3	1	VENMDIS1DEEEGGAPPPGS1PQVLEEDEAELELQK	O43290_486
3	1	VENMDIS1DEEEGGAPPPGS1PQVLEEDEAELELQK	O43290_474
2	1	VELS1PGPPK	Q8IZ73_68
3	1	VDINT1PDVDVHGPDWHLK	Q09666_4766
4	1	VDINT1PDVDVHGPDWHLK	Q09666_4766
3	1	VDIDT1PDIDIHGPEGK	Q09666_4100
2	1	VAVAT1PAK	P19338_76
2	1	VEAKEES1EES1DEDMGFGLFD	P05388_307
2	1	VEAKEES1EES1DEDMGFGLFD	P05388_304
2	1	VDY1VVVDQQK	Q13480_659
2	1	VDVKS1PK	Q09666_5077
2	1	VDVEVPDVS1LEGPEGK	Q09666_1298
2	1	VFS1PVIR	Q96RK0_496
2	1	VFIDQNLS1PGK	Q14186_23
2	1	VFGS1LER	Q14680_529
2	1	VFDDES1DEK	O43719_642
3	1	VGDPPQPLPEEPMEVQGAERAS1PEPQR	P46379_964
2	1	VES1EES1GDEEGK	Q15435_27
3	1	VEQMPQAS1PGLAPR	Q8N3F8_578
2	1	VEQMPQAS1PGLAPR	Q8N3F8_578
2	1	VES1EES1GDEEGK	Q15435_24
2	1	VES1LQEEIAFLK	P08670_226
3	1	WGREDKS1DQS1DDEK	Q8WVC0_151
2	1	WGREDKS1DQS1DDEK	Q8WVC0_154
2	1	WGREDKS1DQS1DDEK	Q8WVC0_151
3	1	WGREDKS1DQS1DDEK	Q8WVC0_154
2	1	VY1ENVGLMQQQK	Q06124_580
2	1	WLAES1PVGLPPEEEDK	P78559_1776
2	1	VVELRPPS1R	Q9P1Y6_991
3	1	VVELRPPS1R	Q9P1Y6_991
2	1	VVDLMAHMAS1K	P04406_333
2	1	VS1EVEEEK	O43290_448
3	1	VRGEGPGEAGGPLT1PR	P50548_526
2	1	VRGEGPGEAGGPLT1PR	P50548_526
3	1	VQVAALQAS1PPLDQDDR	Q9UDY2_130
2	1	VQVAALQAS1PPLDQDDR	Q9UDY2_130
2	1	VVPEDGS1PEK	Q02040_537
2	1	VVEVGS1K	P14618_172
3	1	WRS1LQQLAEER	Q13813_1217
2	1	WRS1LQQLAEER	Q13813_1217
3	1	WRPHS1PDGPRS1AGWR	Q6Y7W6_242
3	1	WRPHS1PDGPRS1AGWR	Q6Y7W6_236
4	1	WRPHS1PDGPRS1AGWR	Q6Y7W6_242
4	1	WRPHS1PDGPRS1AGWR	Q6Y7W6_236
2	1	WRPHS1PDGPRS1AGWR	Q6Y7W6_242
2	1	WRPHS1PDGPRS1AGWR	Q6Y7W6_236
2	1	Y1NINPVS1MDICKQEEK	Q9UDR5_524
2	1	Y1NINPVS1MDICKQEEK	Q9UDR5_530
2	1	WS1IPADGR	P55040_23
2	1	WLDES1DAEMELR	Q9P035_114
4	1	WPDVARPPFNPHGGAEPGADS1AEGDVGDGDGDFGAGVNK	P51511_589
2	1	VPAS1PLPGLER	Q7KZI7_456
2	1	VPAKLS1PMK	P35658_940
2	1	VNLS1PNR	P35568_1078
3	1	VNGDDHHEEDMDMS1D	Q05519_483
2	1	VNDAEPGS1PEAPQGK	Q8N8A6_83
2	1	VMIGS1PK	Q68CZ2_1441
2	1	VLVQNAAGS1QEK	Q9Y490_2040
2	1	VPS1PDHR	Q8NAV1_209
2	1	VPDEEENEES1DNEK	P11388_1106
2	1	VPCNVEGIS1PELEK	Q86VQ1_303
2	1	VLS1DS1EDEEK	Q8WWQ0_1283
2	1	VLS1DS1EDEEK	Q8WWQ0_1281
3	1	VLQS1RFCS1AIR	Q9HAP6_48
3	1	VLQS1RFCS1AIR	Q9HAP6_44
3	1	VLLLEANRHS1PGPER	Q9UDT6_923
2	1	VLS1PLIIK	Q8NCN4_403
2	1	VLS1LQGR	Q8N5J2_441
2	1	VQS1PEPPAPER	Q14160_1475
2	1	VQRPS1LK	Q8IVF2_765
2	1	VQNS1PPVGR	O95359_2226
2	1	VQNIHPVES1AK	P80303_42
2	1	VQMPS1FK	Q8IVF2_1583
2	1	VQGS1PLK	Q02952_514
2	1	VQEHEDS1GDS1EVENEAK	Q9Y5J1_121
2	1	VQT1PLLR	Q9UHD8_49
2	1	VQT1LNEQDWER	Q13136_572
2	1	VQEHEDS1GDS1EVENEAK	Q9Y5J1_124
3	1	VQEHEDS1GDS1EVENEAK	Q9Y5J1_124
3	1	VQEHEDS1GDS1EVENEAK	Q9Y5J1_121
2	1	VQAGPGS1PR	Q6PK04_19
2	1	S1PLDHRS1PLER	O14647_1801
3	1	S1PLDHRS1PLER	O14647_1801
3	1	S1PLDHRS1PLER	O14647_1807
2	1	S1PLDHRS1PLER	O14647_1807
2	1	S1NPDFLK	Q6WCQ1_993
2	1	S1PLPPEEEAK	Q1KMD3_228
2	1	S1PLELGEK	Q15742_162
2	1	S1PDPFGAVAAQK	Q9Y3Q8_279
2	1	S1PAAFHEQR	Q969V6_6
2	1	S1PAAFHEQIK	Q9ULH7_66
2	1	S1PLAQMEEERR	Q16181_334
2	1	S1PGPPALK	Q8IU81_66
2	1	S1PEHPVDDIDK	Q14667_2094
2	1	S1PEAVGPELEAEEK	Q96N64_81
2	1	S1PQRFPES1PK	Q6UB99_1983
2	1	S1PQRFPES1PK	Q6UB99_1990
2	1	S1PQKPIVR	P15056_151
2	1	S1PS1PAPPPR	Q8IYB3_560
2	1	S1PS1PAPPPR	Q8IYB3_562
4	1	S1PRPAGPQLFLPDPDPQRGGPGPGVR	Q9BUH6_152
3	1	S1PRPAGPQLFLPDPDPQRGGPGPGVR	Q9BUH6_152
2	1	S1PQVDIK	Q8IVF2_3408
2	1	S1PPLMAK	Q5VZ89_741
2	1	S1PPEPEIINQVQQNELK	Q9Y2H2_1103
3	1	S1PPEPEIINQVQQNELK	Q9Y2H2_1103
2	1	S1PNELVDDLFK	Q9UNZ2_114
2	1	S1PPRPPR	P21127_234
2	1	S1PPLPEHQK	Q96JM3_108
2	1	S1LFINHHPPGQIAR	Q8ND76_83
2	1	S1LIAQDHR	O15013_379
2	1	S1LGDHEWNR	O75334_594
2	1	S1LGDEGLNR	Q01970_537
3	1	S1LFINHHPPGQIAR	Q8ND76_83
2	1	S1LEQDALR	Q14160_1508
2	1	S1LPELDRDK	Q9H4G0_639
2	1	S1LIVEGK	P35659_51
2	1	S1IQEIQELDK	P52565_34
2	1	S1IEVENDFLPVEK	Q96B97_230
2	1	S1IEQAEEAHK	P31629_169
2	1	S1IVAVEPR	Q5VZL5_1181
2	1	S1LEGGGCPAR	Q9Y613_367
2	1	S1LEDLRAPK	Q8TEH3_592
2	1	S1KS1PFRK	Q14498_129
2	1	S1KS1PFRK	Q14498_127
2	1	S1MGNLLEK	Q99959_251
2	1	S1MEDPFFVVK	O43752_2
2	1	S1LVMHT1PPVLK	P46013_543
2	1	S1LVMHT1PPVLK	P46013_538
2	1	S1NEDS1LILEK	O94880_302
2	1	S1NEDS1LILEK	O94880_298
2	1	S1MPVDER	P55042_39
2	1	S1MPDAMPLPGVGEELK	O43865_2
2	1	S1LQLMDNR	Q9H7D0_1766
3	1	S1LQEEHVAVAQLR	Q15149_1732
2	1	S1LQEEHVAVAQLR	Q15149_1732
2	1	S1LPRPAK	Q8NEY1_672
2	1	S1LPGPAPCLK	Q01433_100
2	1	S1LQPLAPR	Q14764_445
2	1	S1RS1PVDLRGK	Q13523_294
2	1	S1RS1PVDLRGK	Q13523_292
3	1	S1RS1PVDLRGK	Q13523_294
3	1	S1RS1PVDLRGK	Q13523_292
2	1	S1RT1PLLPR	Q9UQ35_2032
2	1	S1RT1PLLPR	Q9UQ35_2034
3	1	S1RT1PLLPR	Q9UQ35_2034
3	1	S1RT1PLLPR	Q9UQ35_2032
3	1	S1RS1PLLNDRR	Q13523_366
3	1	S1RS1PLLNDRR	Q13523_368
2	1	S1RS1PLAIR	Q9UQ35_2046
2	1	S1RS1PLAIR	Q9UQ35_2044
2	1	S1RS1PQWR	Q9UQ35_510
2	1	S1RS1PQWR	Q9UQ35_508
2	1	T1VDIDDAQILPR	Q6GYQ0_754
2	1	T1VART1PLGQR	Q9UQ35_1531
2	1	T1VART1PLGQR	Q9UQ35_1527
2	1	VAILT1DDEEEQK	Q6ZSS7_10
2	1	VADNS1FDAK	Q14978_643
2	1	T1VLS1LFDEEEDK	Q641Q2_802
2	1	T1VLS1LFDEEEDK	Q641Q2_799
3	1	S1WWRVRNS1MNK	P16333_37
2	1	S1VQEGENPDDGVR	P42696_14
2	1	S1VEPQDAGPLER	Q9NZT2_349
2	1	S1VEEELHQR	Q8IVH8_398
2	1	S1RT1PPAIR	Q9UQ35_2022
2	1	S1RT1PPAIR	Q9UQ35_2020
3	1	S1WWRVRNS1MNK	P16333_44
2	1	S1WWRVRNS1MNK	P16333_37
2	1	T1PPVVIK	Q96A49_248
2	1	T1PEPAPR	Q9UHD8_142
2	1	T1LDAEVVEK	Q9H3P2_277
3	1	T1FDWAEFRPIQQALAQER	Q6WCQ1_542
2	1	S1WWRVRNS1MNK	P16333_44
2	1	S1QEMVHLVNK	P16070_706
3	1	S1QEMVHLVNK	P16070_706
1	1	S1QEMVHLVNK	P16070_706
3	1	S1QEADVQDWEFRK	Q9C0C2_836
2	1	S1QEADVQDWEFRK	Q9C0C2_836
2	1	S1QDVELWEGEVVK	Q9UHB6_726
2	1	S1PVLQEK	A6NFI3_112
2	1	S1RIEQGIVDR	Q8IWT6_217
3	1	S1RIEQGIVDR	Q8IWT6_217
2	1	S1RGPT1PPAMGPR	Q3KQU3_97
2	1	S1RGPT1PPAMGPR	Q3KQU3_93
3	1	S1RGPT1PPAMGPR	Q3KQU3_97
3	1	S1RGPT1PPAMGPR	Q3KQU3_93
3	1	S1RS1IDRGLER	Q5VTL8_320
3	1	S1RS1IDRGLER	Q5VTL8_318
2	1	S1RDFNEECPR	Q13418_232
3	1	S1RDEDNDEDEERLEEEEQNEEEEVDN	Q9NRF9_122
3	1	S1QMEEVQDELIHR	Q12929_685
2	1	S1QMEEVQDELIHR	Q12929_685
2	1	S1QFQVEEEDIEK	Q15283_239
3	1	MES1EGGADDS1AEEGDLLDDDDNEDRGDDQLELIK	P07910_253
4	1	MES1EGGADDS1AEEGDLLDDDDNEDRGDDQLELIK	P07910_253
3	1	MES1EGGADDS1AEEGDLLDDDDNEDRGDDQLELIK	P07910_260
4	1	MES1EGGADDS1AEEGDLLDDDDNEDRGDDQLELIK	P07910_260
5	1	MES1EGGADDS1AEEGDLLDDDDNEDRGDDQLELIK	P07910_260
5	1	MES1EGGADDS1AEEGDLLDDDDNEDRGDDQLELIK	P07910_253
2	1	MFS1PMEEK	Q9UHB7_694
2	1	MEVS1PLQPVNENMQVNK	P11388_4
3	1	MEVEDGLGS1PKPEEIK	Q71F56_923
2	1	MEVEDGLGS1PKPEEIK	Q71F56_923
2	1	MHPAGLAAAAAGT1PR	Q5BJH7_13
3	1	MHEFHS1QENLVVHIPK	Q9Y3M8_389
4	1	MHEFHS1QENLVVHIPK	Q9Y3M8_389
3	1	MHDGELEEQEEDDEKS1DS1EGGDLDK	Q9NU22_4754
3	1	MLPHAPGVQMQAIPEDAIPEES1GDEDEDDPDK	Q13547_393
4	1	MLPHAPGVQMQAIPEDAIPEES1GDEDEDDPDK	Q13547_393
2	1	MLEEKS1PEK	P78559_1600
3	1	MHDGELEEQEEDDEKS1DS1EGGDLDK	Q9NU22_4752
2	1	MGLS1MER	P52272_528
2	1	MGANS1LER	P52272_575
3	1	LRS1PPEALVQGR	Q9UHB6_132
2	1	LVEQANS1PK	O95391_215
2	1	LVIIES1DLER	P09493_174
3	1	LVIGS1LPAHLS1PHMFGGFK	Q8NHG8_151
3	1	LVIGS1LPAHLS1PHMFGGFK	Q8NHG8_145
3	1	MEREDS1S1EEEEEEIDDEEIERR	P55081_133
2	1	LT1PEEEEILNK	P62241_130
2	1	LS1VGDIENK	Q8WUM9_288
3	1	MDLFGDLPEPERS1PRPAAGK	Q9H0C8_13
3	1	MDLAAAAEPGAGS1QHLEVR	Q14566_13
2	1	MAPPVDDLS1PK	Q92576_1133
2	1	MADGGS1PFLGR	O60504_348
3	1	LVS1FHDDS1DEDLLHI	P11717_2484
3	1	LVS1FHDDS1DEDLLHI	P11717_2479
2	1	LVS1FHDDS1DEDLLHI	P11717_2484
2	1	LVS1FHDDS1DEDLLHI	P11717_2479
2	1	LVLAES1PQPK	P78312_1144
2	1	LVINS1GNGAVEDR	P16070_686
2	1	LS1PEQEGQLMPR	Q8N201_307
2	1	LS1MEHADGK	Q9Y4H2_752
2	1	LS1CEPVMEEK	Q9UKI2_144
2	1	LS1PNPPK	P51531_1377
2	1	LS1PQMQVHQDK	Q12830_2370
3	1	LS1PQMQVHQDK	Q12830_2370
3	1	LS1PQDPRPLS1PGALQLAGEK	Q8TEK3_834
3	1	LS1PQDPRPLS1PGALQLAGEK	Q8TEK3_826
2	1	MDLFGDLPEPERS1PRPAAGK	Q9H0C8_13
4	1	MEQLS1DEEIDHGAEEDS1DKEDQDLDK	Q70E73_17
3	1	MEQLS1DEEIDHGAEEDS1DKEDQDLDK	Q70E73_17
3	1	MEQLS1DEEIDHGAEEDS1DKEDQDLDK	Q70E73_5
4	1	MEQLS1DEEIDHGAEEDS1DKEDQDLDK	Q70E73_5
3	1	MEREDS1S1EEEEEEIDDEEIERR	P55081_132
2	1	MEPGEELEEEGS1PGGR	Q9H3H3_53
2	1	MEES1DEEAVQAK	Q9Y2K7_692
2	1	MEEIPAQEAAGS1PR	Q8N720_12
3	1	NEEPS1EEEIDAPKPK	Q9NR30_121
2	1	NEEPS1EEEIDAPKPK	Q9NR30_121
2	1	NDQEPPPEALDFS1DDEK	Q96HR8_315
2	1	NEEPVRS1PERR	Q92922_310
3	1	NEEPVRS1PERR	Q92922_310
2	1	NAS1NLER	Q86V48_233
3	1	NAS1AS1FQELEDKK	Q99543_49
3	1	NAS1AS1FQELEDKK	Q99543_47
2	1	NAS1AS1FQELEDKK	Q99543_49
2	1	NAS1AS1FQELEDKK	Q99543_47
2	1	NAMS1LPQLNEK	Q9H3Q1_118
2	1	NDIS1PPGR	Q2NKX8_1069
2	1	NDFQS1LLKMHK	O14867_543
2	1	NAS1VPNLR	Q9H019_103
2	1	NEGS1ES1APEGQAQQR	P67809_174
2	1	NEGS1ES1APEGQAQQR	P67809_176
3	1	NKLEGDS1DVDS1ELEDRVDGVK	Q92614_1974
2	1	NIQACKELAQT1T1R	P50990_43
2	1	NIQACKELAQT1T1R	P50990_42
3	1	NILRS1LRR	Q9NRY4_1221
2	1	NIDY1MS1NLRR	Q9UIF8_1239
2	1	NIDY1MS1NLRR	Q9UIF8_1237
2	1	NGVAAEVS1PAK	Q9BW71_125
3	1	NKLEGDS1DVDS1ELEDRVDGVK	Q92614_1970
2	1	NFS1DNQLQEGK	P37802_163
2	1	NLLQQS1WEDMK	Q8TDM6_264
2	1	NLEQILNGGES1PK	Q13033_229
2	1	NELDS1PHEEK	Q8TBZ6_318
3	1	NEGS1ES1APEGQAQQR	P67809_174
3	1	NEGS1ES1APEGQAQQR	P67809_176
2	1	NELQEPCDS1PK	O94913_1520
2	1	NFDT1LDLPK	O00192_642
2	1	NAEEES1ES1EAEEGD	Q7L1Q6_413
2	1	NAEEES1ES1EAEEGD	Q7L1Q6_411
4	1	MLPHAPGVQMQAIPEDAVHEDS1GDEDGEDPDK	Q92769_394
3	1	MLPHAPGVQMQAIPEDAVHEDS1GDEDGEDPDK	Q92769_394
5	1	MLPHAPGVQMQAIPEDAVHEDS1GDEDGEDPDK	Q92769_394
3	1	MVIQLRPGRS1PEPDGPAPAFLR	Q9Y4F5_853
3	1	MRKET1PPPLVPPAAR	Q9BQA1_5
2	1	MRDAGDPS1PPNK	Q9BTA9_53
2	1	MQT1PVNIPVPVLR	Q9H840_3
2	1	MQFS1FEGPEK	Q6DN90_180
2	1	MQAS1IEK	P06748_254
4	1	MVIQLRPGRS1PEPDGPAPAFLR	Q9Y4F5_853
3	1	MVVS1MPNLQDIAMPELAPR	A2RUS2_472
2	1	MVVS1MPNLQDIAMPELAPR	A2RUS2_472
3	1	MLQDDDDT1VHLPFEGGS1LLQIPVK	Q9Y6M7_1167
3	1	MLPPPPMWRRS1PPR	Q15287_266
3	1	MLQDDDDT1VHLPFEGGS1LLQIPVK	Q9Y6M7_1176
2	1	MLS1CAGADR	P27635_104
2	1	MNDFHIS1DDEEK	Q49MG5_79
3	1	MNDFHIS1DDEEK	Q49MG5_79
2	1	LGFVDVQNCIS1R	Q14573_2670
2	1	LGGAVPFAPPEVS1PEQAK	Q6ZSR9_93
3	1	LGGAVPFAPPEVS1PEQAK	Q6ZSR9_93
2	1	LGELWEEMALS1PR	Q9NWQ4_31
2	1	LFEES1DDKEDEDADGK	O43719_676
2	1	LGEAS1DS1ELADADK	Q5SW79_1114
2	1	LGEAS1DS1ELADADK	Q5SW79_1112
2	1	LGAGGGS1PEK	Q9UNE7_19
1	1	LGAGGGS1PEK	Q9UNE7_19
2	1	LGGT1LAR	Q9NVD7_36
2	1	LFRPPS1PAPAAPGAR	Q86U90_37
3	1	LFRPPS1PAPAAPGAR	Q86U90_37
2	1	LFQLGPPS1PVK	O95997_165
3	1	LFIIRGS1PQQIDHAK	Q92945_480
3	1	LFEES1DDKEDEDADGK	O43719_676
2	1	LFS1PVIAR	Q5VZ89_1225
2	1	LFS1ADRK	Q9NQ66_179
2	1	LGIS1FS1EDQQK	Q5T2S8_315
2	1	LGIS1FS1EDQQK	Q5T2S8_317
2	1	LIPGS1NLDS1EPR	Q6P4E1_332
2	1	LIPGS1NLDS1EPR	Q6P4E1_328
2	1	LIPGPLS1PVAR	P48634_1219
3	1	LIMGT1HRDLEAFK	Q0VDD7_625
2	1	LIHGEDS1DS1EGEEEGR	Q9C0C9_89
2	1	LIHGEDS1DS1EGEEEGR	Q9C0C9_87
2	1	LIES1PFER	Q8WUY3_1842
4	1	LKFS1DEEDGRDS1DEEGAEGHR	P48634_342
3	1	LKFS1DEEDGRDS1DEEGAEGHR	P48634_350
3	1	LKFS1DEEDGRDS1DEEGAEGHR	P48634_342
4	1	LKFS1DEEDGRDS1DEEGAEGHR	P48634_350
3	1	LKFS1DDEEEEEVVK	Q5JSZ5_388
2	1	LGS1PKPER	Q86VM9_868
2	1	LGS1ALLIR	Q14993_81
2	1	LGLQS1LR	P18085_147
3	1	LGLGIDEDEVAAEEPNAAVPDEIPPLEGDEDAS1R	P08238_718
2	1	LHLS1PPLGR	Q6P0Q8_1381
2	1	LHKPPADS1GVDLR	O15427_436
3	1	LHKPPADS1GVDLR	O15427_436
2	1	LGS1VDS1FER	O60343_591
2	1	LGS1VDS1FER	O60343_588
2	1	LEDPCPPS1FCS1K	Q99466_125
2	1	LEDPCPPS1FCS1K	Q99466_128
3	1	LEDDS1EES1DAEFDEGFK	Q03468_489
3	1	LEDDS1EES1DAEFDEGFK	Q03468_486
2	1	LEDDS1EES1DAEFDEGFK	Q03468_489
2	1	LEDDS1EES1DAEFDEGFK	Q03468_486
3	1	LEEPPELNRQS1PNPR	Q7Z5L9_175
2	1	LEEPPELNRQS1PNPR	Q7Z5L9_175
2	1	LEAS1IER	Q9UBI6_26
2	1	LEAQDS1GEEAR	Q8WYP5_1533
2	1	LEAMMRRS1LER	Q96T17_134
2	1	LFDEEEDS1S1EK	O43719_714
2	1	LFDEEEDS1S1EK	O43719_713
2	1	LFDDS1DER	O43719_721
2	1	LFAPQQILQCS1PAN	P04183_231
2	1	LET1KS1DLNMQQQEEEEK	Q14667_2199
2	1	LET1KS1DLNMQQQEEEEK	Q14667_2197
2	1	LFEDDDS1NEK	O43719_702
2	1	LEGVDGGQS1PR	O00418_18
2	1	LEGPVS1PDVEPGK	O14686_1671
2	1	LEQVES1GLHR	Q8TER5_866
3	1	LEMQS1DEECDRK	Q9UKS7_56
2	1	LELQGPRGS1PNAR	P19338_563
3	1	LELQGPRGS1PNAR	P19338_563
2	1	LPDS1PALAK	Q13586_575
2	1	LPLQES1EEEEREER	P23497_157
3	1	LPLQES1EEEEREER	P23497_157
2	1	LNREVAES1PRPR	Q86UU1_489
3	1	LNREVAES1PRPR	Q86UU1_489
2	1	LPS1PDVR	Q9H425_289
2	1	LPS1PAPAR	Q8IY33_143
2	1	LPLVPES1PRR	Q86WB0_321
3	1	LMHNAS1DS1EVDQDDVVEWK	Q9H2P0_953
3	1	LMHNAS1DS1EVDQDDVVEWK	Q9H2P0_955
2	1	LMHNAS1DS1EVDQDDVVEWK	Q9H2P0_955
2	1	LMHNAS1DS1EVDQDDVVEWK	Q9H2P0_953
2	1	LNDPFQPFPGNDS1PK	P42566_814
3	1	LNDPFQPFPGNDS1PK	P42566_814
2	1	LRCDS1ADLR	Q9NYF8_690
2	1	LQQENS1ILR	Q9P2E9_803
3	1	LQPERGS1PK	Q9UKV3_729
2	1	LQPERGS1PK	Q9UKV3_729
2	1	LRS1PFLQK	Q9UJU6_283
3	1	LRPVS1PEEIRR	Q08AE8_387
2	1	LQGHFHCVGPAS1PRRAQPR	Q96KN7_135
2	1	LPS1VENRPK	O15417_2771
2	1	LPS1VDLK	Q8WUM9_335
2	1	LQLELS1K	P02545_107
2	1	LQNQFLKGLS1EFFRK	Q5HYW3_281
2	1	LQMPS1FK	Q8IVF2_1418
2	1	LQLHES1QK	Q14247_261
2	1	LLHEDLDES1DDDMDEK	O43150_701
3	1	LLHEDLDES1DDDMDEK	O43150_701
2	1	LLFAGS1R	Q9C0C4_488
2	1	LLES1PGVEAGEGEAEK	Q6NYC8_368
2	1	LLELQEVDS1LLR	P16144_1069
3	1	LLDHMAPPPVADQAS1PR	Q9C004_125
2	1	LLDAEDVDVPS1PDEK	Q9UPN3_280
2	1	LLS1PQQPALQR	Q14814_180
2	1	LLPPAS1P	Q9Y4R8_836
3	1	LLLERPS1PIRDR	Q96T37_700
2	1	LLLERPS1PIRDR	Q96T37_700
2	1	LLLAADPGGS1PAQR	Q5SQI0_315
2	1	LLIVQDAS1ER	O95772_193
2	1	LLLAS1PPNER	Q52LW3_1029
3	1	QRS1LS1PVAAPPLREPR	Q8NDT2_267
3	1	QRS1PAPGS1PDEEGGAEAPAAGIR	O15061_1049
3	1	QRS1PAPGS1PDEEGGAEAPAAGIR	O15061_1044
3	1	QRS1LS1PVAAPPLREPR	Q8NDT2_265
3	1	QREMLMEDVGS1EEEQEEEDEAPFQEK	Q9H1E3_113
3	1	QRS1PIALPVK	Q8TF01_211
2	1	QRIDEFES1M	P26038_576
4	1	QREMLMEDVGS1EEEQEEEDEAPFQEK	Q9H1E3_113
2	1	QRS1APDLK	O43896_1092
3	1	QRLKPEIQCVS1AK	P08582_399
2	1	QRS1PIALPVK	Q8TF01_211
3	1	RADDFPVRDDPS1DVT1DEDEGPAEPPPPPK	Q3YEC7_596
4	1	RADDFPVRDDPS1DVT1DEDEGPAEPPPPPK	Q3YEC7_599
4	1	RADDFPVRDDPS1DVT1DEDEGPAEPPPPPK	Q3YEC7_596
3	1	RADDFPVRDDPS1DVT1DEDEGPAEPPPPPK	Q3YEC7_599
2	1	RAAVGQES1PGGLEAGNAK	Q29RF7_1305
3	1	RAAVGQES1PGGLEAGNAK	Q29RF7_1305
2	1	QS1PGPALAR	P85037_101
3	1	RAAS1ALLLRS1PR	Q9H1K1_20
3	1	RAAS1ALLLRS1PR	Q9H1K1_14
2	1	QVS1FPDDDEEIVR	Q7Z698_206
2	1	QVQQNS1LHR	Q15811_559
2	1	QVAEQGGDLS1PAANR	O94804_438
2	1	NLS1FEIK	Q05209_435
3	1	QQDS1QPEEVMDVLEMVENVK	Q9H307_381
2	1	QQDS1QPEEVMDVLEMVENVK	Q9H307_381
2	1	QQLS1EEEK	Q8WVC0_205
2	1	QQS1PQEPK	Q9UHB6_698
3	1	QQQLEEEAAKPPEPEKPVS1PPPVEQK	O75376_224
2	1	QPS1EEEIIK	Q15121_116
2	1	QNS1DDEEQPQLS1DEEK	Q8WVC0_238
2	1	QNS1DDEEQPQLS1DEEK	Q8WVC0_229
2	1	QPT1PPFFGR	Q96PK6_206
2	1	RDS1FDDR	P43243_188
2	1	RDS1PPPPAR	O96013_104
4	1	RDS1LEEGELRDHR	P21127_47
2	1	RDS1LEEGELR	Q9UQ88_47
2	1	RDS1IVAELDR	O14579_99
2	1	RDLNES1PVK	Q96RL1_677
3	1	RDGPGLERS1PGEPGGAAPER	Q96EB6_47
3	1	REDEGEPGDEGQLEDEGS1QEK	Q969E4_65
2	1	REDEGEPGDEGQLEDEGS1QEK	Q969E4_65
2	1	REAALPPVS1PLK	Q04637_1231
3	1	REAALPPVS1PLK	Q04637_1231
2	1	RDEDGES1GGQRS1EAEEGEVR	Q9H4G0_461
3	1	RDEDGES1GGQRS1EAEEGEVR	Q9H4G0_461
2	1	RDEDGES1GGQRS1EAEEGEVR	Q9H4G0_466
3	1	RDEDGES1GGQRS1EAEEGEVR	Q9H4G0_466
2	1	REGVT1PWAS1FK	Q02952_612
2	1	REGVT1PWAS1FK	Q02952_608
3	1	REFVEDGEVDES1DIS1DFEDMDK	Q9BXY0_232
3	1	REFVEDGEVDES1DIS1DFEDMDK	Q9BXY0_229
3	1	REDS1PGPEVQPMDK	O75382_7
2	1	REDS1PGPEVQPMDK	O75382_7
2	1	REEPEALY1AAVNK	Q9NZM3_968
4	1	RAHGCFQDGRS1PGPPPPVGVK	Q9H1B7_69
3	1	RAHGCFQDGRS1PGPPPPVGVK	Q9H1B7_69
2	1	RAGS1QERGPLR	P49750_1119
3	1	RAGS1QERGPLR	P49750_1119
3	1	RAS1GQAFELILS1PR	P16949_25
3	1	RAS1GQAFELILS1PR	P16949_16
2	1	RAS1FAEK	Q15149_1721
3	1	RAS1DGGANIQLHAQQLLK	Q9Y2K2_551
2	1	RAS1AILR	P46779_115
2	1	RAPS1PLPK	Q9BSL1_98
2	1	RAFQLEEGEET1EPDCK	P38432_122
3	1	RAFQLEEGEET1EPDCK	P38432_122
2	1	RAES1MLQQADK	P13797_339
3	1	RAGPLT1PPKPPR	Q8TDM6_1011
2	1	RAGGEES1QFEMDI	Q13541_112
2	1	RAS1GQAFELILS1PR	P16949_16
3	1	RCPT1PEIQK	P40818_577
2	1	RCPT1PEIQK	P40818_577
2	1	RAVVVS1PK	O75909_340
3	1	RAS1PS1PPRGR	Q5VUA4_71
3	1	RAS1PS1PPRGR	Q5VUA4_69
3	1	RDAGGPRPES1PVPAGR	Q9BVG9_16
2	1	RAS1GQAFELILS1PR	P16949_25
2	1	PGLLPAHS1R	Q8IWB9_732
3	1	PGLVAPES1PVRK	O15021_1779
2	1	PGLVAPES1PVRK	O15021_1779
3	1	PRCPS1LDNLAVPES1PGVGGGK	O14686_2260
2	1	PGET1QKELR	Q9UPR5_458
2	1	PFRGS1QS1PK	Q9Y2W1_408
2	1	PFRGS1QS1PK	Q9Y2W1_406
3	1	PKPDPVLKS1PS1PVLR	O43432_232
3	1	PKPDPVLKS1PS1PVLR	O43432_230
2	1	PIPIMPAS1PQK	O00429_616
3	1	PGVNAQFLPGFLMGDLPAPVT1PQPR	Q8NFH5_48
4	1	PGVGAGHGGDPKLS1PHK	Q9GZP8_29
2	1	PEIEDVGS1DEEEEKK	Q58FG0_89
2	1	PEIEDVGS1DEEEEKK	P07900_263
2	1	PDQVEGIQKS1GT1KK	Q86UP2_268
2	1	PDQVEGIQKS1GT1KK	Q86UP2_266
3	1	PCGVRLS1GEARK	Q9UL46_10
2	1	PAS1APPRR	Q9UEF7_4
3	1	PAPPRPKPPS1GK	Q9UBC2_793
2	1	PAPLLES1PFK	O00203_609
3	1	PAAPPRPLDRES1PGVENK	O00512_278
2	1	PFPAVS1PEPR	Q96JM3_297
2	1	PFPAPQT1PGR	P78536_735
2	1	PFKLS1GLS1FK	P49006_104
2	1	PFKLS1GLS1FK	P49006_101
2	1	PLAAS1PK	P46821_2271
2	1	PQQAAGMLS1PK	Q13428_1257
2	1	PQEDELDS1WDLEK	Q9Y426_581
2	1	PQDGDVIAPLIT1PQK	Q9Y3Z3_592
3	1	PLPPPQPPPVPAPQPQQS1PAPRPQS1PAR	Q9NWA0_53
3	1	PLPPPQPPPVPAPQPQQS1PAPRPQS1PAR	Q9NWA0_46
2	1	PLLS1PEER	Q52LW3_913
2	1	PLLQS1PK	Q5VZK9_1261
2	1	PQS1PVIQAAAVS1PK	Q9Y6D5_227
2	1	PQS1PVIQAAAVS1PK	Q9Y6D5_218
4	1	PQQVIQHHHS1PR	O60885_1045
2	1	PLGAIS1PVLNRK	Q8NEN9_538
3	1	PLGAIS1PVLNRK	Q8NEN9_538
2	1	PLDS1PGRR	Q15643_1891
2	1	PLDIT1PPPDQK	Q9UKK3_101
2	1	NQAS1DS1ENEELPK	Q96ST2_289
2	1	NQAS1DS1ENEELPK	Q96ST2_287
2	1	NQGIEGS1PGGR	Q6ZUT6_193
3	1	NQRGS1FEAPR	Q96IF1_79
2	1	NQRGS1FEAPR	Q96IF1_79
2	1	NQQGFS1PK	Q9NS87_568
3	1	NPEPDS1DEHT1PVEDEEPKK	Q8N5F7_157
3	1	NPEPDS1DEHT1PVEDEEPKK	Q8N5F7_161
3	1	NMS1PDLRQDFNMMEQR	Q9UEY8_42
2	1	NMS1PDEIK	Q9UHR5_113
2	1	NMQDGAS1DGEMPK	Q9BW62_174
2	1	NPFRGS1PK	Q14966_552
2	1	NVAEALGHS1PK	Q8IU81_436
2	1	NS1PQALRR	Q7L7X3_965
2	1	NS1LADIFEER	O94854_220
2	1	NS1EDDELAK	Q96T23_1258
3	1	NVS1PEFVPCEGEGGFGLHK	O94986_1461
2	1	NVEPQS1GDL	Q8TEQ0_810
2	1	NVDAAVS1PR	Q96T58_2101
2	1	NQS1PVLEPVGR	P51812_715
2	1	NRVPS1AGDVEK	Q15785_186
3	1	NRVPS1AGDVEK	Q15785_186
2	1	NQWQLS1ADDLK	P09543_170
3	1	NQVEEDAEDS1GEADDEEKPEIHK	O75717_868
4	1	NQVEEDAEDS1GEADDEEKPEIHK	O75717_868
2	1	NRWDET1PK	O75533_296
3	1	PRCPS1LDNLAVPES1PGVGGGK	O14686_2251
2	1	PRMVS1EEEK	Q96MW1_121
3	1	QFEHLDPQNQHT1FEAR	Q02818_148
2	1	QFLIS1PPAS1PPVGWK	P53805_167
2	1	QFLIS1PPAS1PPVGWK	P53805_163
3	1	QFLIS1PPAS1PPVGWK	P53805_167
3	1	QFLIS1PPAS1PPVGWK	P53805_163
2	1	PVPANVAPQS1PPAVK	Q70E73_894
2	1	QET1VECLRK	Q13555_287
3	1	QET1VECLRK	Q13555_287
3	1	QFS1LENVQEGEILHDAK	O75113_300
2	1	QES1DPEDDDVK	Q9H307_100
3	1	QERLS1PEVAPPAHR	Q8TAD8_35
2	1	QERLS1PEVAPPAHR	Q8TAD8_35
2	1	QEQLS1PR	Q9Y618_1173
2	1	QEQLS1PK	Q9Y6Q9_728
3	1	QEPIES1DEEEAEPPREVEPGQR	P56524_565
2	1	QET1VDCLK	Q13557_287
2	1	QNPEQS1ADEDAEK	Q99613_166
2	1	QLVAGNS1PK	Q96EU6_73
2	1	QLES1GGFEAR	Q8IYI6_19
3	1	QKS1PEIHR	Q9NYF8_648
3	1	QKGS1EENLDEAR	P35611_586
2	1	QIS1QDVK	Q01433_168
2	1	QGS1PVEPK	Q9BY89_1019
2	1	QGS1PVAAGAPAK	Q9NZI8_181
2	1	QGPPCS1DS1EEEVERK	O43159_106
2	1	QGPPCS1DS1EEEVERK	O43159_104
3	1	QIVDT1PPHVAAGLK	Q96I25_71
2	1	QIT1MEELVR	Q15149_4030
2	1	QAS1LDGLQQLR	Q3MII6_506
2	1	QAREES1EES1EAEPVQR	Q9BW71_199
2	1	QAREES1EES1EAEPVQR	Q9BW71_196
3	1	QAREES1EES1EAEPVQR	Q9BW71_199
3	1	QAREES1EES1EAEPVQR	Q9BW71_196
2	1	QDS1PPPKPPR	Q05209_332
3	1	QDS1PPPKPPR	Q05209_332
2	1	QDNES1NVDPR	Q93008_1609
3	1	QDDS1PPRPIIGPALPPGFIK	Q8IXQ4_105
2	1	QALDS1EEEEEDVAAK	Q8NC44_385
3	1	QAEEECAHRGS1PLPK	Q9H147_161
2	1	QAAS1PLEPK	Q14980_271
3	1	PVPANVAPQS1PPAVK	Q70E73_894
2	1	QELGS1PEER	Q92974_932
3	1	QEES1ES1PVERPLK	Q96SB4_311
3	1	QEES1ES1PVERPLK	Q96SB4_309
2	1	QEES1ES1PVERPLK	Q96SB4_311
2	1	QEES1ES1PVERPLK	Q96SB4_309
2	1	QEPES1EEEEEEK	P49756_583
2	1	QDVDNAS1LAR	P08670_214
2	1	QDT1EEDEEEDEK	Q9Y266_145
3	1	QEEQRGS1PPLRAEGK	Q8TB36_11
3	1	QEEIDES1DDDLDDKPS1PIK	Q9ULH1_726
3	1	QEEIDES1DDDLDDKPS1PIK	Q9ULH1_717
3	1	EKT1PS1PKEEDEEPESPPEK	Q9H1E3_204
2	1	NLNNSNLFS1PVNR	P52948_612
2	1	NLS1SDEATNPISR	Q7Z417_112
2	1	APS1PPPTASNSSNSQSEK	Q8N108_377
2	1	NLS1PGAVESDVR	P53621_173
2	1	NLS1NEELTK	Q0JRZ9_403
2	1	NLS1ALENYNFELVDGVK	O14786_894
4	1	DLGHPVEEEDELES1GDQEDEDDESEDPGK	O60763_942
2	1	NLQS1PTQFQTPR	O75385_450
3	1	NLNIINTHAYNQPEDLVYS1QPEMR	Q15678_486
2	1	S1RS1FDYNYR	O75494_131
3	1	NLNHSLPSDFTFQNMNS1K	Q15208_264
2	1	NLLS1VAYK	P62258_46
2	1	NLLRS1PSIK	O60336_18
3	1	S1RS1PHEAGFCVYLK	Q9NTZ6_422
3	1	S1RS1PHEAGFCVYLK	Q9NTZ6_424
2	1	NLIDSMDQSAFAGFS1FVNPK	Q05655_664
3	1	NLIDSMDQSAFAGFS1FVNPK	Q05655_664
2	1	S1RS1FDYNYR	O75494_133
2	1	SRS1FDYNYR	O75494_133
3	1	DKDDQEWESPS1PPKPTVFISGVIAR	P51397_51
2	1	DLFDYS1PPLHK	Q9NYF8_512
2	1	NPSDSAVHS1PFTK	Q14157_416
3	1	NNTAAET1EDDES1DGEDRGGGTSGSLRR	Q6KC79_2672
3	1	NNTAAET1EDDES1DGEDRGGGTSGSLRR	Q6KC79_2667
2	1	NNS1YTSYTMAICGMPLDSFR	Q8WUM9_417
2	1	APS1RQDVYGPQPQVR	O60716_252
3	1	APS1RQDVYGPQPQVR	O60716_252
2	1	APS1QSESEPEK	O75970_1283
2	1	NNS1PPTVGAFGHTR	Q86XL3_662
3	1	DLGHPVEEEDELES1GDQEDEDDESEDPGK	O60763_942
3	1	NNS1PPTVGAFGHTR	Q86XL3_662
2	1	NNS1IGESLSSQYK	Q86VY9_350
3	1	DLFDYS1PPLHK	Q9NYF8_512
2	1	NNMTAS1MFDLSMK	Q6WKZ4_156
2	1	NNLSAS1MFDLSMK	Q9BXF6_176
2	1	NNAYLAQS1PQLYK	P14868_249
2	1	NMAPSQQS1PVR	Q9NYB9_227
3	1	DLGHPVEEEDELESGDQEDEDDES1EDPGK	O60763_952
3	1	S1RS1PLGFYVHLK	Q8IXT5_278
3	1	S1RS1PLGFYVHLK	Q8IXT5_280
3	1	NHETDGGS1AHGDDDDDGPHFEPVVPLPDK	P49792_1160
2	1	DLGSTEDGDGT1DDFLT1DK	Q15527_190
2	1	DLGSTEDGDGT1DDFLT1DK	Q15527_195
2	1	DLGSTEDGDGTDDFLT1DK	Q15527_195
3	1	NHLS1PQQGGATPQVPS1PCCR	Q9H4L4_181
3	1	NHLS1PQQGGATPQVPS1PCCR	Q9H4L4_169
4	1	NHETDGGS1AHGDDDDDGPHFEPVVPLPDK	P49792_1160
3	1	APSHMSSSHS1FPQLAR	Q9Y2J4_183
2	1	NGSTAVAESVAS1PQK	Q12888_1028
3	1	S1RS1PMHYMYRPR	Q14966_508
2	1	NGS1PPPGAPSSR	Q9Y3Q8_62
2	1	NGSLDS1PGK	Q9Y266_139
2	1	NGS1EADIDEGLYSR	P22314_46
3	1	NGPLNES1QEDEEDSEHGTSLNR	Q9H2K8_324
3	1	NGLHRPVSTDFAQYNS1YGDVSGGVR	O14639_677
2	1	DLLPS1PAGPVPSK	Q9UHB7_814
3	1	NGILAIEGTGSDVDDDMS1GDEK	Q93008_1600
2	1	DLGQS1NSDLDMPFAK	Q86W92_636
2	1	APS1LTDLVK	O15014_1055
2	1	SRS1PQWR	Q9UQ35_510
3	1	NHSVNEEEQEEQGEGS1EDEWEQVGPR	Q14694_576
3	1	S1RS1PMHYMYRPR	Q14966_510
2	1	APS1PPLSQVFQTR	Q9NRA8_564
2	1	NLGS1INTELQDVQR	O75396_137
2	1	NLESIDPQFT1IR	Q9Y2L9_568
3	1	NKPRS1PVVELSK	P25098_670
4	1	NKPRPPPLSPLGGPVPSALPNGPPS1PR	Q15642_351
3	1	NKPRPPPLSPLGGPVPSALPNGPPS1PR	Q15642_351
3	1	S1RS1PQRPGWSR	Q9UQ35_534
3	1	S1RS1PQRPGWSR	Q9UQ35_536
2	1	NKPLEQS1VEDLSK	O95466_184
2	1	NIYAFMGT1PVQK	P46013_1557
3	1	NIIEATHMYDNAAEACSTTEEVFNS1PR	Q9NRY4_970
2	1	NIGRDT1PTSAGPNSFNK	Q8WW12_139
4	1	NHSVNEEEQEEQGEGS1EDEWEQVGPR	Q14694_576
2	1	APS1PAPSSVPLGSEK	O75179_2401
3	1	DLFDLNS1S1EEDDTEGFSER	Q9Y3T9_673
3	1	NPYLLS1EEEDDDVDGDVNVEK	O60524_417
2	1	NPYLLS1EEEDDDVDGDVNVEK	O60524_417
3	1	DKS1PVREPIDNLTPEER	Q14498_136
2	1	NSSTDQGS1DEEGSLQK	Q12789_1068
3	1	DKPTYDEIFYTLS1PVNGK	Q9H4M9_456
2	1	SQS1WEERGDR	Q6Y7W6_160
2	1	NSSLGSPSNLCGS1PPGSIR	Q9C0B0_385
3	1	SQS1WEERGDR	Q6Y7W6_160
2	1	SQT1FSPGAR	Q9ULE0_909
2	1	NSQPNRYT1NR	P50750_186
2	1	DKS1PVREPIDNLTPEER	Q14498_136
2	1	SQVEDPLPPVFS1GT1PK	Q13164_733
2	1	DLDLEPLS1DLEEGLEETR	P29375_1111
2	1	NS1PLLSVSSQTITK	Q8ND24_47
2	1	NSPLDCGSAS1PNK	O75179_2067
3	1	DLDLEPLS1DLEEGLEETR	P29375_1111
2	1	NS1PGSQVASNPR	Q9H0D6_448
2	1	DLDRPESQS1PK	Q8WUA4_167
2	1	APS1YSGLSMVSGVK	Q9UBP0_268
2	1	APVPGT1PDSLSSGSSR	Q9UJZ1_327
2	1	APVQPQQS1PAAAPGGTDEK	Q13200_16
2	1	NSTLSDSGMIDNLPDS1PDEVAK	Q9P0V3_131
3	1	NSTLSDSGMIDNLPDS1PDEVAK	Q9P0V3_131
3	1	SQS1PINCIRPSVLGPLK	Q96E09_189
3	1	SQS1PLRGMPETTQPDK	O95817_136
4	1	NTPSQHSHSIQHS1PER	Q9NYF8_268
2	1	SQSSDTEQQS1PTSGGGK	P23588_504
2	1	SQSS1DTEQQSPTSGGGK	P23588_498
2	1	NTPSQHSHSIQHS1PER	Q9NYF8_268
3	1	NTPSQHSHSIQHS1PER	Q9NYF8_268
3	1	DKFS1PFPVQDRPESSLVFK	Q9UQ35_1188
3	1	NTFTAWS1DEES1DYEIDDRDVNK	Q6PKG0_631
3	1	NTFTAWS1DEES1DYEIDDRDVNK	Q6PKG0_627
2	1	NTDVAQS1PEAPK	Q9P2E9_615
2	1	S1QSSGSSATHPISVPGAR	Q9Y4H2_306
2	1	NS1WDSPAFSNDVIR	Q6DN90_512
2	1	DKPRS1PFSK	Q9BXF6_188
3	1	APVQPQQS1PAAAPGGTDEK	Q13200_16
2	1	SQVEDPLPPVFS1GT1PK	Q13164_731
2	1	S1QVNGEAGSYEMTNQHVK	Q05D32_104
2	1	SRPVS1MDAR	O94804_417
3	1	NRS1AEEGELAESK	Q9C0C2_1666
3	1	NSITEIS1DNEDDLLEYHR	Q86UU1_583
2	1	S1RLGDLYEEEMR	P08670_144
3	1	NSGYDT1EPEIIEETNIDRVPEPR	Q6ZVL6_1507
3	1	S1RLGDLYEEEMR	P08670_144
2	1	NS1GIWESPELDR	O15085_1295
3	1	NRVSCHDS1DDDIMR	Q76FK4_365
3	1	APS1VANVGSHCDLSLK	P21333_2152
2	1	NRS1AEEGELAESK	Q9C0C2_1666
3	1	NS1PEDLGLSLTGDSCK	Q12888_500
2	1	SRNS1PLLER	Q7KZI7_486
3	1	NRHS1PDHPGMGSSQASSSSSLR	A0JLT2_226
4	1	NRHS1PDHPGMGSSQASSSSSLR	A0JLT2_226
2	1	NQS1PEPSSGPR	Q14699_220
3	1	DLFDLNS1S1EEDDTEGFSER	Q9Y3T9_672
2	1	NQS1FCPTVNLDK	P46776_68
3	1	NQGGYDRYS1GGNYRDNYDN	P98179_147
3	1	NS1ITEISDNEDDLLEYHR	Q86UU1_578
2	1	APS1VANVGSHCDLSLK	P21333_2152
2	1	APS1VATVGSICDLNLK	O75369_2107
3	1	S1REYEHVR	O94804_20
2	1	NS1PEDLGLSLTGDSCK	Q12888_500
2	1	NSNS1PPSPSSMNQR	Q7Z5L9_457
2	1	DLESCS1DDDNQGSK	Q5T3I0_130
2	1	DLFDLNS1S1EEDDTEGFSER	Q9Y3T9_672
2	1	DLFDLNS1S1EEDDTEGFSER	Q9Y3T9_673
2	1	NSLS1PATQRK	P29536_555
2	1	SRDAT1PPVS1PINMEDQER	P17275_255
2	1	SRDAT1PPVS1PINMEDQER	P17275_259
2	1	NS1LSDPNIDR	Q9NRY4_589
2	1	NS1LISSLEEEVSILNR	Q14980_1225
2	1	SRDS1FLK	P46778_104
2	1	S1REDLSAQPVQTK	Q07157_617
3	1	S1REDLSAQPVQTK	Q07157_617
2	1	NS1ITEIS1DNEDDLLEYHR	Q86UU1_583
2	1	NS1ITEIS1DNEDDLLEYHR	Q86UU1_578
3	1	APSEEELHGDQTDFGQGSQS1PQK	Q8TE77_87
2	1	NGILAIEGTGSDVDDDMS1GDEK	Q93008_1600
3	1	NGAAGPHS1PDPLLDEQAFGDLTDLPVVPK	Q9H3Q1_174
2	1	SSLGQSAS1ETEEDTVSVSK	Q13435_309
2	1	DMS1PLSETEMALGK	P27816_507
3	1	MPGMS1PANPSLHS1PVPDASHSPR	O60244_1136
2	1	SSGVVPQS1APPVPTASSR	P41162_139
3	1	SSHYGGS1LPNVNQIGSGLAEFQSPLHSPLDSSR	Q53ET0_70
3	1	MPGMS1PANPSLHS1PVPDASHSPR	O60244_1128
3	1	SSILQHERPAS1LYQSSIDR	O94875_230
2	1	SSLGQS1ASETEEDTVSVSK	Q13435_307
3	1	MNVPETMNEVLDMS1DDEVRK	Q12955_847
2	1	MLS1SSDAITQEFMDLR	Q9UPN3_1376
2	1	MNS1LTFK	Q96N67_1383
3	1	MNLASEPQEVLHIGS1AHNR	O00151_118
3	1	MNILGS1QS1PLHPSTLSTVIHR	Q13322_476
3	1	MNILGS1QS1PLHPSTLSTVIHR	Q13322_474
2	1	SSLGQS1AS1ETEEDTVSVSK	Q13435_307
2	1	SSLGQS1AS1ETEEDTVSVSK	Q13435_309
4	1	APAPQPPSLPDRS1PRPQR	Q8N3V7_525
2	1	DMQGLS1LDAASQPSK	Q96EY5_170
2	1	MPQDGS1DDEDEEWPTLEK	Q13895_98
2	1	SSGS1PYGGGYGSGGGSGGYGSR	P51991_358
3	1	MPQDGS1DDEDEEWPTLEK	Q13895_98
3	1	DMNS1PTDRHPDGYLAR	Q7Z6B7_835
2	1	MREDYDS1VEQDGDEPGPQR	Q9Y5S9_56
3	1	MREDYDS1VEQDGDEPGPQR	Q9Y5S9_56
3	1	APES1DTGDEDQDQERDTVFLK	Q9H4G0_578
3	1	MQES1PKLPQQSYNFDPDTCDESVDPFK	O95359_2359
3	1	DMPGGFLFEGLS1DDEDDFHPNTR	Q96S82_230
2	1	MPS1LEISAPK	Q09666_4908
2	1	MPS1FGVSAPGR	Q8IVF2_1997
2	1	MPS1FGVSAPGK	Q8IVF2_842
3	1	SSGS1LGHRPSQEMDK	Q5SW79_466
2	1	APEAAVSEDGKS1DDELLSSK	Q8NEY1_199
2	1	MPSFGMLS1PGK	Q8IVF2_4477
3	1	APEAAVSEDGKS1DDELLSSK	Q8NEY1_199
2	1	MPS1FGASAPGK	Q8IVF2_1172
2	1	DMPGGFLFEGLS1DDEDDFHPNTR	Q96S82_230
2	1	MMGQRS1PASER	Q8N3V7_548
3	1	SSLRETTGSES1DGGDSSSTK	Q96B97_183
2	1	DMDEPS1PVPNVEEVTLPK	Q8TAQ2_347
3	1	DNS1PEPNDPEEPQEVSSTPSDK	Q9HB58_256
2	1	SSQFGS1LEF	Q8NHZ8_82
3	1	DNLAQQSFNMEQANYTIQS1LK	Q9NZZ3_98
4	1	MHNLHGTKPPPS1EGS1DEEEEEEDEEDEEERK	Q9BQ67_122
4	1	MHNLHGTKPPPS1EGS1DEEEEEEDEEDEEERK	Q9BQ67_119
2	1	MGS1PAPLLPGDLLGGGSDSI	Q9UPQ9_1816
2	1	MGGAGGEGS1DDDTSLT	Q9Y365_284
2	1	SSS1ASSPEMK	Q9UQ35_1421
3	1	MGAQQDDGSDAPPGS1PDWAGDVTR	Q96PE2_619
3	1	MLQQDS1NDDTEDVSLFDAEEETTNRPR	Q9NYZ1_6
2	1	MFCVT1PPELETK	O60256_5
3	1	DNTRPGANS1PEMWSEAIK	Q92499_481
2	1	SSS1ESYTQSFQSR	Q9BTU6_462
2	1	MEVDRS1PGLPMSDLK	Q6WCQ1_619
3	1	MEVDRS1PGLPMSDLK	Q6WCQ1_619
2	1	ANTLS1PVR	Q9H792_281
2	1	DNTRPGANS1PEMWSEAIK	Q92499_481
2	1	MLAES1DES1GDEESVSQTDK	P22059_190
2	1	SSPSVLIHS1LGK	Q9P0K7_419
2	1	MLAES1DES1GDEESVSQTDK	P22059_193
2	1	SSPNVANQPPS1PGGK	P55196_1182
3	1	MLQDDDDTVHLPFEGGS1LLQIPVK	Q9Y6M7_1176
3	1	MLQDDDDT1VHLPFEGGSLLQIPVK	Q9Y6M7_1167
2	1	SSLRETTGSES1DGGDSSSTK	Q96B97_183
2	1	MLPSLQES1MDGDEK	Q9HAS0_8
2	1	MLGEDS1DEEEEMDTSERK	Q9BWU0_312
3	1	MLGEDS1DEEEEMDTSERK	Q9BWU0_312
2	1	SSLS1GDEEDELFK	Q5T1M5_1164
4	1	MLFSPEEMDLS1QEQPLDAQQGPPEPAQESLSGSESK	Q32P28_706
2	1	MLAESDES1GDEESVSQTDK	P22059_193
2	1	SSLSNNS1LK	Q9ULJ7_1183
2	1	SSLS1RER	Q04637_1147
2	1	SSMALGPGAGQLLS1PGAAR	Q86VY9_374
2	1	SSPNPFVGS1PPK	P98082_401
3	1	MLAES1DES1GDEESVSQTDK	P22059_193
3	1	MLAES1DES1GDEESVSQTDK	P22059_190
3	1	DMDEPS1PVPNVEEVTLPK	Q8TAQ2_347
3	1	SSGHSSSELS1PDAVEK	Q9UQ35_1387
2	1	NFYES1DDDQK	O00203_276
2	1	NDREYDS1GDT1DEIIAMK	Q76FK4_381
2	1	NDS1PTQIPVSSDVCR	Q8TC07_675
3	1	NDS1GEENVPLDLTREPSDNLR	Q6R327_21
2	1	S1RT1PPSAPSQSR	Q9UQ35_2407
2	1	S1RT1PPSAPSQSR	Q9UQ35_2409
3	1	NDSDLFGLGLEEAGPKES1S1EEGK	Q3YEC7_641
3	1	NDSDLFGLGLEEAGPKES1S1EEGK	Q3YEC7_640
3	1	DLQS1PDFTTGFHSDK	Q9P2D0_1045
2	1	NDREYDS1GDT1DEIIAMK	Q76FK4_378
2	1	S1RT1PPVTR	Q9UQ35_1927
2	1	NDMDEPPPLDYGS1GEDDGK	Q12873_597
2	1	NDLQDTEIS1PR	Q9NS91_471
3	1	APQAGAHTPLTPQPGLAPQQQS1PK	O15063_723
3	1	NDKS1EEEQSSSSVK	P07910_233
2	1	SRT1PPVTR	Q9UQ35_1927
3	1	S1RT1PPVTR	Q9UQ35_1925
3	1	S1RT1PPVTR	Q9UQ35_1927
2	1	S1RT1PLISR	Q9UQ35_1880
2	1	S1RT1PLISR	Q9UQ35_1878
2	1	NDS1WGSFDLR	Q7Z417_652
2	1	NEGSES1APEGQAQQR	P67809_176
2	1	NFSNS1PGPYVFCITEK	Q8NAP3_130
2	1	NFIGNSNHGSQS1PR	Q03112_1039
2	1	APS1AS1PLALHASR	Q8N3F8_486
2	1	APS1AS1PLALHASR	Q8N3F8_484
3	1	APS1AS1PLALHASR	Q8N3F8_486
3	1	APS1AS1PLALHASR	Q8N3F8_484
2	1	NFDFEGSLS1PVIAPK	Q9H1A4_688
3	1	NETEDQY1ALMEDEDDLPHHEER	O00459_605
2	1	NES1LTATDGLR	Q5TCZ1_1002
3	1	NESEDNKFS1DDS1DDDFVQPR	O15164_1028
2	1	SRTAVDGFQSES1PEK	Q9Y232_216
3	1	NESEDNKFS1DDS1DDDFVQPR	O15164_1025
2	1	NENTEGS1PQEDGVELEGLK	P11388_1247
2	1	NEGS1ESAPEGQAQQR	P67809_174
2	1	DLQS1PDFTTGFHSDK	Q9P2D0_1045
2	1	S1RT1PPVTR	Q9UQ35_1925
2	1	NDKS1EEEQSSSSVK	P07910_233
2	1	SSGHSSSELS1PDAVEK	Q9UQ35_1387
2	1	MSDS1LDTDPSMLGSSK	P20337_190
3	1	DLTHS1DSESSLHMSDR	Q13586_519
[truncated: 6,290 more rows]
