# Supplementary material for: DeepFLR facilitates false localization rate control in phosphoproteomics
Source: Nat Commun. 2023 Apr 20;14:2269. doi: 10.1038/s41467-023-38035-1 (PMC10119288; doi:10.1038/s41467-023-38035-1)
Supplement: Supplementary file 7 — Supplementary Dataset 5 [file 41467_2023_38035_MOESM7_ESM.xlsx]

## Sheet: Bio3_regulated_sites
Supplementary Data 5: The significantly regulated sites identified from Bio_3 by DeepFLR and Maxquant.
Protein_site	Tool
O00401_256	DeepFLR
O00459_263	DeepFLR
O14617_658	DeepFLR
O14924_172	DeepFLR
O14974_507	DeepFLR
O15021_1377	DeepFLR
O15021_1779	DeepFLR
O15027_1964	DeepFLR
O15085_1462	DeepFLR
O15400_126	DeepFLR
O15400_129	DeepFLR
O15427_436	DeepFLR
O43166_1568	DeepFLR
O43194_396	DeepFLR
O43432_1131	DeepFLR
O60271_226	DeepFLR
O60784_160	DeepFLR
O60784_164	DeepFLR
O75410_276	DeepFLR
O75592_2687	DeepFLR
O75962_2455	DeepFLR
O94804_952	DeepFLR
O94880_835	DeepFLR
O95425_547	DeepFLR
O95817_377	DeepFLR
O95817_386	DeepFLR
P00533_1064	DeepFLR
P00533_693	DeepFLR
P04792_15	DeepFLR
P05412_63	DeepFLR
P08559_232	DeepFLR
P12270_2155	DeepFLR
P15056_151	DeepFLR
P18615_115	DeepFLR
P26368_79	DeepFLR
P27361_202	DeepFLR
P27361_204	DeepFLR
P27361_207	DeepFLR
P28482_185	DeepFLR
P28482_187	DeepFLR
P28482_190	DeepFLR
P29317_892	DeepFLR
P29317_897	DeepFLR
P29317_898	DeepFLR
P29536_516	DeepFLR
P30260_364	DeepFLR
P48960_831	DeepFLR
P49023_106	DeepFLR
P49796_806	DeepFLR
P50548_489	DeepFLR
P50548_526	DeepFLR
P53396_455	DeepFLR
P55196_1799	DeepFLR
P55265_601	DeepFLR
P78559_1172	DeepFLR
P78559_504	DeepFLR
P98175_797	DeepFLR
Q01082_2187	DeepFLR
Q02078_108	DeepFLR
Q03164_532	DeepFLR
Q09161_22	DeepFLR
Q09666_220	DeepFLR
Q09666_3412	DeepFLR
Q09666_4766	DeepFLR
Q09666_5110	DeepFLR
Q09666_5739	DeepFLR
Q09666_5780	DeepFLR
Q09666_5830	DeepFLR
Q12802_2709	DeepFLR
Q12888_366	DeepFLR
Q12982_114	DeepFLR
Q13049_335	DeepFLR
Q13049_339	DeepFLR
Q13191_634	DeepFLR
Q13433_478	DeepFLR
Q13557_494	DeepFLR
Q13586_512	DeepFLR
Q14160_1342	DeepFLR
Q14315_2233	DeepFLR
Q14315_2624	DeepFLR
Q14684_458	DeepFLR
Q15025_77	DeepFLR
Q15032_381	DeepFLR
Q15139_249	DeepFLR
Q15149_4396	DeepFLR
Q15154_384	DeepFLR
Q15345_276	DeepFLR
Q15678_809	DeepFLR
Q15691_155	DeepFLR
Q15746_1760	DeepFLR
Q15746_1773	DeepFLR
Q4KMP7_707	DeepFLR
Q4L180_1049	DeepFLR
Q52LW3_1185	DeepFLR
Q52LW3_913	DeepFLR
Q58WW2_336	DeepFLR
Q5JSZ5_416	DeepFLR
Q5M775_131	DeepFLR
Q5SW79_920	DeepFLR
Q641Q2_478	DeepFLR
Q659C4_60	DeepFLR
Q69YQ0_865	DeepFLR
Q69YQ0_868	DeepFLR
Q6PJG2_655	DeepFLR
Q6R327_1591	DeepFLR
Q6Y7W6_236	DeepFLR
Q6Y7W6_242	DeepFLR
Q6ZSR9_285	DeepFLR
Q7L804_388	DeepFLR
Q7RTP6_685	DeepFLR
Q7Z333_1366	DeepFLR
Q7Z434_222	DeepFLR
Q7Z5H3_395	DeepFLR
Q86TI0_627	DeepFLR
Q8IVF2_4477	DeepFLR
Q8IZD4_275	DeepFLR
Q8NC51_234	DeepFLR
Q8NC56_138	DeepFLR
Q8NC56_139	DeepFLR
Q8NCE2_530	DeepFLR
Q8ND24_501	DeepFLR
Q8ND76_25	DeepFLR
Q8TD19_827	DeepFLR
Q8TDJ6_1400	DeepFLR
Q8WUF5_183	DeepFLR
Q8WUF5_187	DeepFLR
Q8WUF5_358	DeepFLR
Q8WUM9_335	DeepFLR
Q8WUY3_699	DeepFLR
Q8WWI1_805	DeepFLR
Q8WWI1_926	DeepFLR
Q8WX93_763	DeepFLR
Q8WX93_766	DeepFLR
Q8WYL5_897	DeepFLR
Q92633_358	DeepFLR
Q92685_13	DeepFLR
Q92841_64	DeepFLR
Q969V6_6	DeepFLR
Q96CC6_180	DeepFLR
Q96CC6_183	DeepFLR
Q96CV9_177	DeepFLR
Q96CV9_526	DeepFLR
Q96EQ0_297	DeepFLR
Q96FT9_78	DeepFLR
Q96RT1_1158	DeepFLR
Q96S55_78	DeepFLR
Q99759_355	DeepFLR
Q9BRK3_423	DeepFLR
Q9BZL4_407	DeepFLR
Q9C0C2_836	DeepFLR
Q9H063_75	DeepFLR
Q9H0K1_587	DeepFLR
Q9H2G2_779	DeepFLR
Q9H307_66	DeepFLR
Q9H425_289	DeepFLR
Q9H7D0_1794	DeepFLR
Q9HBL0_963	DeepFLR
Q9NP61_143	DeepFLR
Q9NQT8_1381	DeepFLR
Q9NQW6_194	DeepFLR
Q9NRY4_1150	DeepFLR
Q9NWQ4_447	DeepFLR
Q9NYJ8_527	DeepFLR
Q9P0K7_297	DeepFLR
Q9P206_342	DeepFLR
Q9P270_391	DeepFLR
Q9P2B4_563	DeepFLR
Q9UEY8_423	DeepFLR
Q9UJM3_127	DeepFLR
Q9UJM3_131	DeepFLR
Q9UJU6_275	DeepFLR
Q9UJU6_283	DeepFLR
Q9UK61_694	DeepFLR
Q9UKA4_1100	DeepFLR
Q9UKA4_1104	DeepFLR
Q9UKI2_93	DeepFLR
Q9UKX7_221	DeepFLR
Q9ULH7_66	DeepFLR
Q9UQ35_2272	DeepFLR
Q9Y243_476	DeepFLR
Q9Y2I7_20	DeepFLR
Q9Y3Q8_279	DeepFLR
Q9Y613_498	DeepFLR
Q9Y613_523	DeepFLR
Q9Y6D6_397	DeepFLR
Q9Y6X9_743	DeepFLR
O00499_303	MaxQuant
O15021_1377	MaxQuant
O15021_1779	MaxQuant
O15027_1964	MaxQuant
O15427_436	MaxQuant
O60271_226	MaxQuant
O75962_2455	MaxQuant
O75962_2459	MaxQuant
O94880_835	MaxQuant
O95239_801	MaxQuant
P00533_1064	MaxQuant
P00533_693	MaxQuant
P04792_15	MaxQuant
P12270_2155	MaxQuant
P15056_151	MaxQuant
P18615_115	MaxQuant
P19634_703	MaxQuant
P26368_79	MaxQuant
P27361_202	MaxQuant
P27361_204	MaxQuant
P27448_469	MaxQuant
P28482_185	MaxQuant
P28482_187	MaxQuant
P50548_489	MaxQuant
P51812_375	MaxQuant
P53396_455	MaxQuant
P55196_1799	MaxQuant
P55265_601	MaxQuant
P78559_1172	MaxQuant
P98175_797	MaxQuant
Q03164_532	MaxQuant
Q09666_4766	MaxQuant
Q09666_511	MaxQuant
Q09666_5110	MaxQuant
Q09666_5830	MaxQuant
Q12982_114	MaxQuant
Q13049_335	MaxQuant
Q13049_339	MaxQuant
Q13136_666	MaxQuant
Q13191_634	MaxQuant
Q13435_307	MaxQuant
Q13459_1271	MaxQuant
Q13586_512	MaxQuant
Q13796_1039	MaxQuant
Q14160_1342	MaxQuant
Q14315_2233	MaxQuant
Q15154_93	MaxQuant
Q15742_162	MaxQuant
Q16539_180	MaxQuant
Q4L180_1049	MaxQuant
Q52LW3_913	MaxQuant
Q58WW2_336	MaxQuant
Q5R372_490	MaxQuant
Q5TCZ1_724	MaxQuant
Q5VZ89_968	MaxQuant
Q5VZ89_973	MaxQuant
Q69YQ0_868	MaxQuant
Q6Y7W6_236	MaxQuant
Q6Y7W6_242	MaxQuant
Q6ZSZ5_1312	MaxQuant
Q7L804_388	MaxQuant
Q7Z333_1366	MaxQuant
Q7Z6E9_984	MaxQuant
Q86UU1_430	MaxQuant
Q8IVF2_4477	MaxQuant
Q8IZD4_275	MaxQuant
Q8ND76_25	MaxQuant
Q8WUF5_183	MaxQuant
Q8WUF5_187	MaxQuant
Q8WUM9_335	MaxQuant
Q8WWI1_805	MaxQuant
Q8WYL5_897	MaxQuant
Q92633_358	MaxQuant
Q92685_13	MaxQuant
Q969V6_6	MaxQuant
Q96CV9_177	MaxQuant
Q96RT1_1158	MaxQuant
Q9BRK3_423	MaxQuant
Q9BV36_337	MaxQuant
Q9BZL4_407	MaxQuant
Q9C0C2_836	MaxQuant
Q9H063_75	MaxQuant
Q9H2G2_779	MaxQuant
Q9H425_289	MaxQuant
Q9H4G0_475	MaxQuant
Q9NP61_143	MaxQuant
Q9NRY4_1150	MaxQuant
Q9UGP4_316	MaxQuant
Q9UJU6_283	MaxQuant
Q9ULH7_66	MaxQuant
Q9ULL4_1459	MaxQuant
Q9ULL4_1463	MaxQuant
Q9UQ35_2272	MaxQuant
Q9Y3Q8_279	MaxQuant
Q9Y450_127	MaxQuant
Q9Y613_498	MaxQuant
Q9Y613_523	MaxQuant
Q9Y6X9_739	MaxQuant
Q9Y6X9_743	MaxQuant
