# Supplementary material for: DeepFLR facilitates false localization rate control in phosphoproteomics
Source: Nat Commun. 2023 Apr 20;14:2269. doi: 10.1038/s41467-023-38035-1 (PMC10119288; doi:10.1038/s41467-023-38035-1)
Supplement: Supplementary file 8 — Supplementary Dataset 6 [file 41467_2023_38035_MOESM8_ESM.xlsx]

## Sheet: DIA_proteinsites
Supplementary Data 6: The protein phosphosites identified using DeepFLR-based hybrid spectral library and SpectroMine-based experimental spectral library from DIA_2.
proteinsite	DeepFLR spectral library	SpectroMine spectral library
A0AV96_519	True	True
A0FGR8_739	True	False
A0FGR8_743	True	True
A0FGR8_691	True	False
A0JLT2_226	True	True
A0JNW5_418	True	False
A0JNW5_414	True	True
A0MZ66_506	True	True
A0MZ66_249	True	True
A0MZ66_537	True	True
A0MZ66_101	True	True
A1L170_223	True	True
A1L170_249	True	True
A1L390_76	True	True
A1L390_1081	True	True
A1L390_643	True	True
A1L390_640	True	True
A1L390_741	True	True
A1L390_1028	True	False
A2A2Y4_416	True	True
A2A2Y4_27	True	False
A2A2Y4_24	True	True
A2A3K4_438	True	True
A2AJT9_80	True	False
A2AJT9_78	True	False
A6H8Y1_100	True	False
A6NFI3_10	True	True
A6NJI1_9	True	False
A6NJL1_295	True	True
Q9BUG6_296	True	True
A6NKF1_402	True	True
A6NMY6_24	True	True
P07355_24	True	True
A6NMY6_12	True	True
P07355_12	True	True
A6NMY6_26	True	True
P07355_26	True	True
A6NMY6_19	True	False
P07355_19	True	False
A7E2V4_1155	True	False
A8CG34_355	True	True
Q96HA1_378	True	True
A8CG34_358	True	False
Q96HA1_381	True	False
A8CG34_674	True	True
Q96HA1_697	True	True
A8CG34_246	True	True
Q96HA1_269	True	True
A8CG34_412	True	False
Q96HA1_435	True	False
A8MT19_503	True	False
Q8IUC4_606	True	False
A8MT19_536	True	True
Q8IUC4_639	True	True
B2RTY4_1230	True	True
B5ME19_39	True	True
Q99613_39	True	True
C9JLW8_21	True	False
O00116_74	True	True
O00151_130	True	False
O00159_408	True	True
O00178_25	True	True
O00178_580	True	False
O00193_25	True	False
O00193_17	True	True
O00193_15	True	False
O00203_276	True	True
O00257_291	True	True
O00264_181	True	True
O00264_54	True	True
O00264_57	True	True
O00267_666	True	True
O00267_671	True	True
O00267_1034	True	False
O00273_315	True	True
O00303_258	True	True
O00401_430	True	True
O00418_74	True	True
O00418_72	True	False
O00418_470	True	True
O00418_474	True	True
O00418_348	True	True
O00429_616	True	True
O00443_259	True	True
O00499_331	True	True
O00499_303	True	True
O00499_298	True	True
O00499_296	True	True
O00506_168	True	True
Q9Y6E0_184	True	True
O00506_174	True	True
Q9Y6E0_190	True	True
O00512_687	True	True
O00512_315	True	True
O00512_917	True	False
O00559_36	True	True
O00567_520	True	True
O00567_519	True	True
O00567_513	True	False
O00567_511	True	False
O00571_82	True	True
O00571_90	True	True
O00571_594	True	False
O00571_137	True	False
O00592_519	True	True
O00592_520	True	False
O00629_60	True	True
O00712_328	True	True
O00712_333	True	False
O00712_312	True	False
O00712_264	True	False
O14497_696	True	True
O14497_363	True	True
O14497_1600	True	False
O14497_1599	True	True
O14497_1751	True	True
O14497_382	True	False
O14513_1469	True	False
O14513_928	True	False
O14526_570	True	True
O14530_187	True	True
O14530_188	True	True
O14545_414	True	False
O14545_415	True	True
O14545_480	True	False
O14578_440	True	True
O14578_1940	True	False
O14578_1306	True	False
O14617_829	True	True
O14639_431	True	True
O14639_655	True	True
O14639_587	True	False
O14639_586	True	False
O14639_367	True	False
O14646_1677	True	True
O14646_89	True	False
O14646_1689	True	True
O14647_1801	True	True
O14681_330	True	True
O14686_2274	True	True
O14686_2240	True	True
O14686_2229	True	True
O14686_1671	True	True
O14686_4359	True	True
O14686_4822	True	True
O14686_4849	True	True
O14686_3130	True	True
O14686_2640	True	False
O14686_1606	True	True
O14715_21	True	True
Q99666_21	True	True
O14715_1304	True	True
Q99666_1304	True	True
O14737_119	True	True
O14795_254	True	True
O14828_76	True	False
O14867_445	True	False
O14874_31	True	True
O14908_232	True	True
O14950_20	True	False
P19105_19	True	False
P24844_20	True	False
O14950_19	True	False
P19105_18	True	False
P24844_19	True	False
O14974_445	True	True
O14974_507	True	True
O14974_910	True	True
O14974_696	True	False
O14974_422	True	True
O14974_299	True	False
O14980_391	True	True
O15013_379	True	True
O15014_465	True	False
O15014_467	True	True
O15014_578	True	True
O15014_576	True	True
O15014_358	True	True
O15014_361	True	False
O15014_413	True	True
O15014_746	True	True
O15014_758	True	True
O15020_2171	True	True
O15027_1964	True	True
O15027_73	True	False
O15027_2054	True	True
O15027_1356	True	True
O15027_2081	True	False
O15027_2083	True	True
O15027_1223	True	False
O15027_1327	True	False
O15027_29	True	False
O15037_10	True	True
O15042_67	True	True
O15061_429	True	True
O15061_1181	True	False
O15061_1049	True	True
O15061_1044	True	True
O15061_598	True	True
O15062_127	True	True
O15062_208	True	False
O15063_723	True	True
O15067_569	True	True
O15085_556	True	True
O15085_635	True	True
O15085_1295	True	False
O15085_1292	True	False
O15085_614	True	False
O15085_1480	True	False
O15119_707	True	True
O15119_409	True	True
O15131_3	True	True
O15155_50	True	True
O15164_811	True	False
O15164_1028	True	True
O15164_1025	True	True
O15169_77	True	False
O15173_211	True	True
O15211_409	True	True
O15213_41	True	True
O15231_64	True	True
O15231_465	True	True
O15231_447	True	False
O15234_148	True	True
O15234_265	True	True
O15417_1857	True	True
O15439_646	True	True
O15440_509	True	True
O15440_505	True	False
O15504_106	True	True
O15530_241	True	True
Q6A1A2_214	True	True
O15534_815	True	True
O15541_253	True	True
O15541_6	True	True
O43156_459	True	True
O43159_223	True	False
O43159_64	True	False
O43159_62	True	False
O43164_308	True	False
O43166_1549	True	True
O43166_1585	True	True
O43166_1588	True	False
O43166_288	True	True
O43166_1528	True	True
O43166_1433	True	True
O43166_208	True	False
O43166_1127	True	False
O43166_1508	True	True
O43166_1255	True	False
O43166_1181	True	True
O43237_194	True	True
O43237_446	True	True
O43290_448	True	True
O43293_306	True	False
O43294_141	True	False
O43294_137	True	True
O43306_54	True	True
O43314_492	True	False
O43314_1108	True	True
O43318_439	True	True
O43318_389	True	True
O43379_33	True	True
O43379_1348	True	True
O43379_1140	True	False
O43379_1123	True	True
O43395_619	True	True
O43399_166	True	True
O43399_12	True	True
O43399_96	True	True
O43426_1565	True	True
O43426_1220	True	True
O43432_1156	True	True
O43432_495	True	True
O43463_391	True	True
O43491_715	True	True
O43491_614	True	True
O43491_598	True	False
O43491_679	True	False
O43493_71	True	False
O43524_294	True	False
O43572_281	True	True
O43572_187	True	False
O43572_52	True	True
O43583_73	True	True
O43598_28	True	True
O43663_513	True	True
O43663_4	True	False
O43665_16	True	True
O43683_596	True	True
O43683_563	True	True
O43719_453	True	False
O43719_498	True	True
O43719_481	True	True
O43719_642	True	True
O43719_403	True	True
O43760_3	True	False
O43765_81	True	True
O43765_77	True	True
O43765_305	True	False
O43815_245	True	True
O43847_94	True	True
O43854_227	True	False
O43896_1083	True	True
O43896_1081	True	False
O43896_915	True	True
O43896_676	True	True
O43896_674	True	True
O43900_491	True	False
O60231_160	True	False
O60231_103	True	True
O60238_120	True	False
O60245_1011	True	True
O60245_974	True	True
O60245_989	True	True
O60245_980	True	False
O60256_227	True	True
O60264_116	True	True
O60264_66	True	True
O60271_733	True	True
O60271_730	True	True
O60271_217	True	True
O60271_183	True	True
O60271_185	True	True
O60271_595	True	True
O60271_586	True	False
O60293_352	True	True
O60293_655	True	True
O60293_1046	True	True
O60293_1304	True	True
O60293_1303	True	True
O60293_949	True	True
O60293_766	True	True
O60293_952	True	False
O60293_206	True	False
O60318_527	True	True
O60333_1454	True	True
O60333_1057	True	True
O60336_1263	True	False
O60341_166	True	True
O60343_588	True	True
O60343_341	True	True
O60343_642	True	True
O60343_570	True	True
O60361_105	True	True
P22392_120	True	True
O60361_107	True	True
P22392_122	True	True
O60437_1657	True	True
O60437_14	True	True
O60487_214	True	True
O60493_72	True	True
O60502_364	True	True
O60504_530	True	True
O60504_545	True	True
O60504_544	True	True
O60504_606	True	False
O60524_417	True	True
O60524_831	True	False
O60573_13	True	True
O60658_457	True	True
O60658_386	True	True
O60664_130	True	True
O60669_448	True	True
O60684_6	True	True
O60716_252	True	True
O60716_268	True	True
O60716_269	True	False
O60716_47	True	True
O60749_277	True	True
O60762_9	True	True
O60765_185	True	True
O60814_37	True	True
P57053_37	True	True
P58876_37	True	True
P62807_37	True	True
Q5QNW6_37	True	True
Q93079_37	True	True
Q99877_37	True	True
Q99879_37	True	True
Q99880_37	True	True
O60814_39	True	False
P57053_39	True	False
P58876_39	True	False
P62807_39	True	False
Q5QNW6_39	True	False
Q93079_39	True	False
Q99877_39	True	False
Q99879_39	True	False
Q99880_39	True	False
O60814_116	True	False
P57053_116	True	False
P58876_116	True	False
P62807_116	True	False
Q5QNW6_116	True	False
Q93079_116	True	False
Q99877_116	True	False
Q99879_116	True	False
Q99880_116	True	False
O60825_483	True	True
O60825_493	True	True
O60825_466	True	True
O60828_247	True	True
O60832_453	True	True
O60832_451	True	True
O60832_494	True	True
O60832_485	True	True
O60832_21	True	True
O60841_214	True	True
O60841_107	True	True
O60841_113	True	True
O60841_164	True	True
O60841_137	True	True
O60841_135	True	False
O60869_4	True	True
O60885_470	True	True
O60885_1126	True	True
O60930_76	True	True
O60930_74	True	True
O60934_432	True	True
O75030_516	True	False
O75044_1013	True	False
O75064_1092	True	True
O75113_242	True	True
O75113_288	True	False
O75122_370	True	True
O75122_368	True	False
O75122_529	True	True
O75122_525	True	True
O75122_1013	True	True
O75128_269	True	True
O75128_917	True	False
O75128_962	True	False
O75128_235	True	True
O75145_714	True	True
O75147_10	True	False
O75151_899	True	True
O75151_1056	True	True
O75152_758	True	True
O75152_762	True	False
O75152_761	True	False
O75152_290	True	True
O75152_108	True	True
O75152_321	True	True
O75152_132	True	True
O75167_560	True	True
O75167_522	True	True
O75175_299	True	False
O75179_2401	True	True
O75179_2405	True	False
O75179_2047	True	True
O75179_2045	True	True
O75179_1700	True	True
O75179_1696	True	True
O75179_2067	True	True
O75179_1940	True	False
O75182_739	True	False
O75351_102	True	True
O75362_407	True	True
O75369_2107	True	True
O75369_1505	True	True
O75369_983	True	True
O75369_2478	True	True
O75369_2465	True	True
O75376_2151	True	True
O75376_1472	True	True
O75376_1981	True	False
O75376_1977	True	True
O75376_2184	True	True
O75376_1533	True	False
O75376_2102	True	True
O75376_2337	True	True
O75376_2335	True	True
O75376_1367	True	True
O75376_2315	True	True
O75376_1281	True	False
O75381_44	True	True
O75382_437	True	True
O75385_450	True	True
O75391_219	True	True
O75391_114	True	True
O75391_158	True	True
O75396_137	True	True
O75400_888	True	True
O75400_885	True	True
O75410_276	True	True
O75420_24	True	True
O75420_638	True	True
O75420_157	True	False
O75436_315	True	True
O75475_275	True	True
O75475_273	True	True
O75475_106	True	True
O75475_129	True	True
O75475_122	True	True
O75494_133	True	True
O75494_131	True	True
O75494_106	True	False
O75533_426	True	True
O75533_211	True	True
O75533_207	True	True
O75533_142	True	True
O75533_129	True	True
O75533_273	True	True
O75533_267	True	True
O75533_227	True	True
O75533_223	True	True
O75533_194	True	True
O75533_326	True	True
O75533_328	True	True
O75533_434	True	True
O75533_436	True	True
O75533_350	True	False
O75533_278	True	True
O75533_313	True	True
O75533_303	True	True
O75533_296	True	True
O75533_244	True	True
O75569_18	True	True
O75581_1490	True	True
O75582_376	True	False
O75592_2871	True	True
O75592_2789	True	True
O75592_3505	True	True
O75592_2844	True	True
O75592_3478	True	True
O75665_774	True	True
O75665_669	True	True
O75674_323	True	True
O75676_678	True	True
O75676_687	True	True
O75683_74	True	True
O75683_184	True	True
O75683_229	True	True
O75691_1741	True	True
O75691_2064	True	True
O75694_992	True	True
O75717_868	True	True
O75717_407	True	True
O75717_374	True	True
O75717_383	True	True
O75717_958	True	False
O75815_375	True	True
O75815_78	True	True
O75815_50	True	True
O75815_290	True	True
O75821_42	True	False
O75822_11	True	False
O75909_329	True	False
O75909_324	True	True
O75925_503	True	True
O75925_485	True	True
O75925_488	True	False
O75925_483	True	True
O75925_487	True	False
O75962_2477	True	False
O75962_1778	True	False
O75962_1779	True	False
O75976_1368	True	True
O76021_361	True	True
O76021_427	True	True
O76021_392	True	True
O76021_415	True	True
O76021_396	True	True
O76021_469	True	True
O76021_465	True	False
O76021_467	True	False
O76021_443	True	True
O76039_407	True	True
O76080_48	True	True
O76094_621	True	False
O76094_571	True	False
O94761_27	True	True
O94762_815	True	True
O94762_727	True	True
O94762_491	True	False
O94762_488	True	False
O94763_372	True	True
O94776_435	True	True
O94782_313	True	False
O94782_475	True	True
O94782_327	True	True
O94782_67	True	False
O94804_514	True	True
O94804_952	True	True
O94804_417	True	True
O94804_13	True	True
O94804_191	True	False
O94806_391	True	True
O94806_735	True	True
O94806_44	True	False
O94806_41	True	False
O94826_91	True	True
O94842_182	True	False
O94842_175	True	False
O94842_178	True	False
O94854_122	True	True
O94876_382	True	True
O94880_290	True	False
O94880_287	True	False
O94885_442	True	False
O94887_439	True	True
O94906_275	True	True
O94913_494	True	True
O94913_489	True	True
O94913_728	True	False
O94913_372	True	False
O94913_370	True	False
O94915_1959	True	True
O94915_1970	True	False
O94915_1978	True	False
O94921_24	True	True
O94964_1017	True	True
O94964_1303	True	False
O94967_312	True	True
O94967_350	True	False
O94979_799	True	True
O94979_1163	True	False
O95049_164	True	True
O95071_1549	True	True
O95071_1308	True	True
O95149_350	True	True
O95155_105	True	True
O95155_803	True	True
O95197_229	True	False
O95197_246	True	True
O95218_120	True	True
O95218_153	True	True
O95218_188	True	True
O95232_431	True	True
O95232_425	True	False
O95235_532	True	True
O95235_878	True	False
O95239_801	True	True
O95239_1181	True	True
O95239_817	True	False
O95239_799	True	True
O95243_318	True	True
O95251_88	True	True
O95251_100	True	False
O95251_99	True	False
O95292_158	True	True
O95292_160	True	True
O95295_133	True	True
O95295_14	True	True
O95297_210	True	True
O95297_263	True	True
O95297_260	True	True
O95297_219	True	True
O95297_221	True	False
O95297_241	True	True
O95359_2321	True	True
O95359_2317	True	True
O95359_2512	True	True
O95359_2073	True	False
O95361_62	True	False
O95365_526	True	True
O95365_337	True	True
O95365_341	True	False
O95394_64	True	True
O95400_195	True	True
O95400_194	True	False
O95402_447	True	True
O95402_361	True	True
O95402_467	True	False
O95425_245	True	True
O95425_852	True	True
O95425_50	True	False
O95425_261	True	True
O95425_221	True	True
O95425_1120	True	False
O95429_179	True	False
O95453_619	True	True
O95453_557	True	True
O95456_18	True	True
O95466_1031	True	True
O95544_48	True	True
O95674_33	True	False
O95677_361	True	True
O95684_160	True	True
O95684_156	True	True
O95684_152	True	False
O95685_46	True	True
O95696_128	True	True
O95747_359	True	True
O95747_339	True	False
O95785_983	True	True
O95785_996	True	True
O95785_1151	True	False
O95785_1146	True	True
O95785_1106	True	True
O95785_1017	True	True
O95785_1012	True	True
O95785_1134	True	True
O95785_1337	True	False
O95817_386	True	True
O95817_377	True	True
O95817_406	True	True
O95817_289	True	True
O95817_285	True	True
O95817_173	True	True
O95817_279	True	True
O95817_275	True	True
O95817_195	True	False
O95819_631	True	True
O95819_805	True	True
O95835_464	True	True
O95835_246	True	False
O95835_278	True	True
O96007_20	True	True
O96013_181	True	True
O96013_474	True	True
O96013_207	True	True
O96020_21	True	True
O96028_544	True	True
O96028_121	True	True
O96028_175	True	False
P00519_569	True	True
P00519_718	True	True
P00519_852	True	False
P00519_683	True	False
P00533_693	True	True
P00533_991	True	True
P00533_1064	True	True
P00533_1166	True	False
P01106_62	True	True
P01106_58	True	True
P01106_293	True	True
P01106_281	True	True
P01106_6	True	True
P02545_392	True	True
P02545_390	True	True
P02545_395	True	False
P02545_394	True	False
P02545_22	True	True
P02545_19	True	True
P02545_628	True	True
P02545_636	True	True
P02545_3	True	True
P02545_404	True	True
P02545_407	True	True
P02545_616	True	False
P02545_66	True	True
P02545_428	True	False
P02545_403	True	False
P02545_406	True	False
P02686_96	True	True
P02765_138	True	True
P04049_621	True	True
P04049_259	True	True
P04049_43	True	True
P04049_29	True	True
P04049_233	True	False
P04075_39	True	True
P04075_46	True	True
P04083_37	True	False
P04083_34	True	True
P04150_134	True	False
P04150_267	True	False
P04406_83	True	True
P04406_184	True	True
P04626_1174	True	False
P04792_82	True	True
P04792_15	True	True
P04792_199	True	False
P04920_243	True	False
P05023_16	True	True
P05114_7	True	True
P05114_89	True	False
P05114_86	True	True
P05187_114	True	True
P10696_111	True	True
P05198_279	True	True
P05455_366	True	True
P05549_223	True	False
Q6VUC0_230	True	False
Q7Z6R9_223	True	False
Q92481_242	True	False
Q92754_236	True	False
P05783_34	True	True
P05783_31	True	True
P05783_42	True	True
P05783_30	True	False
P05783_18	True	False
P05783_15	True	True
P05783_7	True	True
P05783_60	True	False
P05783_100	True	True
P05787_24	True	True
P05787_25	True	False
P05787_26	True	False
P05787_13	True	True
P05787_475	True	True
P05787_478	True	False
P05787_21	True	True
P05787_274	True	True
P05787_410	True	True
P06239_394	True	True
P06241_420	True	True
P07947_426	True	True
P12931_419	True	True
P06400_373	True	True
P06400_249	True	True
P06400_826	True	True
P06400_821	True	False
P06493_15	True	True
P06493_14	True	True
P06493_19	True	True
P06493_161	True	True
P06733_254	True	True
P06744_109	True	False
P06748_70	True	True
P06748_125	True	True
P06748_243	True	False
P06748_199	True	False
P07199_156	True	True
P07900_263	True	True
P07900_476	True	False
P07910_233	True	True
P07948_13	True	True
P08238_255	True	True
P08238_261	True	False
P08238_285	True	True
P08238_445	True	False
P08238_532	True	True
P08559_300	True	True
P08559_293	True	True
P08559_232	True	True
P08621_226	True	True
P08651_333	True	True
P08651_339	True	True
P08651_343	True	True
P08651_323	True	True
P08651_322	True	False
P08651_337	True	False
P08670_56	True	True
P08670_73	True	True
P08670_72	True	True
P08670_39	True	True
P08670_42	True	True
P08670_47	True	False
P08670_430	True	True
P08670_29	True	True
P08670_412	True	True
P08670_459	True	True
P08670_25	True	False
P08727_35	True	True
P08727_22	True	True
P08729_38	True	True
P08729_36	True	False
P08729_53	True	False
P09234_17	True	True
P09601_229	True	True
P09651_6	True	True
P09651_338	True	False
P09651_364	True	False
P09651_95	True	True
P0C1Z6_180	True	True
P0C1Z6_252	True	True
P0C7T5_330	True	True
P0C7T5_284	True	True
P0C7T5_456	True	False
P0C7T5_615	True	True
P0C7T5_361	True	True
P0CAP2_270	True	True
P0CG47_65	True	False
P0CG47_141	True	False
P0CG47_217	True	False
P0CG48_65	True	False
P0CG48_141	True	False
P0CG48_217	True	False
P0CG48_293	True	False
P0CG48_369	True	False
P0CG48_445	True	False
P0CG48_521	True	False
P0CG48_597	True	False
P0CG48_673	True	False
P62979_65	True	False
P62987_65	True	False
P0DJ93_60	True	True
P0DJ93_58	True	True
P0DN79_32	True	True
P35520_32	True	True
P0DN79_73	True	False
P35520_73	True	False
P0DP91_158	True	True
Q03468_158	True	True
P0DPB5_104	True	True
P10075_86	True	False
P10243_458	True	True
P10301_201	True	True
P10398_257	True	True
P10398_299	True	True
P10398_186	True	True
P10398_181	True	True
P10412_18	True	True
P10412_36	True	True
P10636_519	True	True
P10636_498	True	True
P10644_83	True	True
P10809_70	True	True
P11171_188	True	True
P11171_709	True	True
P11171_712	True	True
P11171_191	True	True
P11172_214	True	False
P11274_122	True	True
P11274_459	True	True
P11274_1264	True	True
P11274_356	True	False
P11274_455	True	False
P11388_1247	True	True
P11388_1213	True	True
P11388_1377	True	True
P11388_1106	True	True
P11388_1525	True	True
P11388_1387	True	False
P11388_1469	True	False
P11532_3623	True	True
P11532_3613	True	True
P11532_3549	True	False
P11717_2409	True	True
P11717_2484	True	True
P11831_224	True	True
P12270_2137	True	True
P12270_2155	True	True
P12270_1677	True	True
P12270_379	True	True
P12270_2048	True	True
P12694_337	True	True
P12694_347	True	True
P12755_432	True	False
P13051_60	True	True
P13051_64	True	True
P13051_23	True	True
P13639_57	True	True
P13639_59	True	True
P13639_435	True	True
P13645_16	True	True
P13645_33	True	False
P13645_56	True	True
P13645_42	True	True
P13645_84	True	True
P13798_187	True	True
P13798_185	True	False
P13807_657	True	True
P13807_653	True	False
P13861_80	True	True
P13861_78	True	True
P13861_99	True	True
P13861_54	True	True
P14618_37	True	True
P14859_448	True	False
P14866_185	True	True
P14923_665	True	True
P15056_729	True	True
P15056_151	True	True
P15311_567	True	True
P26038_558	True	True
P35241_564	True	True
P15336_71	True	True
P15374_130	True	True
P15408_200	True	True
P15408_19	True	False
P15531_120	True	True
P15531_94	True	True
P15822_1158	True	False
P15880_281	True	True
P15880_264	True	True
P15923_379	True	True
P15924_2825	True	True
P15924_2821	True	True
P15924_2815	True	False
P15924_166	True	True
P15924_165	True	True
P15924_2209	True	True
P16070_706	True	True
P16070_704	True	False
P16144_1474	True	True
P16144_1530	True	True
P16144_1457	True	False
P16144_1498	True	True
P16333_85	True	True
P16383_97	True	True
P16383_96	True	True
P16401_18	True	True
P16403_167	True	False
P16455_201	True	True
P16949_25	True	True
P16949_16	True	True
P16949_38	True	True
P17029_13	True	False
P17096_103	True	True
P17096_102	True	True
P17096_99	True	False
P17096_53	True	True
P17096_36	True	True
P17096_44	True	True
P17096_39	True	False
P17181_495	True	False
P17252_497	True	True
P17252_226	True	False
P17275_259	True	True
P17275_255	True	True
P17275_104	True	False
P17544_53	True	True
P17544_51	True	True
P17544_101	True	True
P17612_198	True	True
P22612_198	True	True
P22694_198	True	True
P17706_304	True	True
P17812_575	True	True
P17812_574	True	True
P17858_775	True	False
P17980_9	True	True
P18031_50	True	True
P18206_721	True	True
P18206_290	True	False
P18206_288	True	True
P18583_1697	True	True
P18583_1556	True	True
P18583_2129	True	True
P18583_1769	True	True
P18583_283	True	True
P18583_959	True	True
P18583_1026	True	False
P18583_1051	True	False
P18583_1076	True	True
P18615_115	True	True
P18615_353	True	True
P18615_131	True	True
P18615_181	True	True
P18615_251	True	False
P18669_118	True	True
Q8N0Y7_118	True	False
P18858_51	True	True
P18858_141	True	True
P18858_183	True	True
P18858_913	True	True
P18858_911	True	True
P18858_165	True	False
P18858_233	True	True
P18887_447	True	True
P18887_241	True	True
P18887_266	True	True
P18887_279	True	False
P19174_1248	True	True
P19174_1221	True	False
P19338_67	True	True
P19338_458	True	True
P19484_122	True	True
P19484_114	True	True
P19532_556	True	False
P19532_568	True	False
P19634_703	True	True
P19634_785	True	False
P19634_693	True	True
P19838_907	True	True
P20020_1155	True	True
P20020_17	True	True
P20020_1140	True	False
P20042_2	True	True
P20042_111	True	True
P20290_30	True	True
P20700_23	True	True
P20700_20	True	True
P20700_5	True	False
P20700_375	True	True
P20700_575	True	True
P20810_133	True	False
P21127_65	True	True
P21127_595	True	True
P21333_1084	True	True
P21333_1081	True	False
P21333_2152	True	True
P21333_1459	True	True
P21333_2327	True	True
P21333_1533	True	True
P21359_2543	True	True
P21796_104	True	True
P22087_124	True	True
P22234_27	True	True
P22314_13	True	True
P22314_46	True	True
P22314_835	True	False
P22466_116	True	False
P22626_259	True	True
P22626_341	True	False
P22670_159	True	True
P22681_483	True	False
P22681_619	True	False
P22736_351	True	True
P23193_100	True	True
P23193_81	True	True
P23246_226	True	True
P23246_225	True	False
P23246_687	True	True
P23396_221	True	True
P23443_447	True	True
P23497_18	True	True
P23511_326	True	True
P23528_3	True	True
P23528_156	True	True
P23588_359	True	True
P23588_409	True	True
P23588_406	True	True
P23588_459	True	True
P23588_422	True	True
P23588_500	True	False
P23588_498	True	False
P23588_207	True	False
P23588_219	True	True
P23588_230	True	False
P24534_106	True	True
P24864_103	True	False
P24928_1920	True	True
P24928_1913	True	True
P24928_1934	True	True
P24928_1927	True	True
P24928_1917	True	False
P24928_1931	True	False
P24928_1878	True	True
P24928_1885	True	False
P24928_1864	True	True
P24928_1871	True	True
P24941_160	True	True
Q00526_160	True	True
P25054_1438	True	True
P25054_2835	True	True
P25054_2449	True	True
P25054_1360	True	False
P25054_744	True	False
P25054_2093	True	True
P25054_2088	True	True
P25054_2125	True	True
P25098_670	True	True
P25205_674	True	True
P25205_672	True	True
P25490_348	True	True
P25490_378	True	False
P25788_250	True	True
P26358_127	True	True
P26358_143	True	True
P26358_394	True	False
P26358_154	True	False
P26373_106	True	True
P27361_204	True	True
P27361_202	True	True
P27448_564	True	False
P27448_563	True	False
P27448_469	True	True
P27448_419	True	True
P27448_583	True	False
P27448_507	True	True
P27540_77	True	True
P27707_74	True	True
P27708_1884	True	False
P27708_1406	True	False
P27816_280	True	True
P27816_282	True	False
P27816_358	True	True
P27816_384	True	True
P27816_521	True	True
P27816_636	True	True
P27816_941	True	True
P27816_787	True	True
P27816_507	True	True
P27816_1151	True	True
P27816_928	True	False
P27816_742	True	False
P27816_917	True	False
P27824_564	True	True
P27824_554	True	True
P28066_56	True	True
P28066_16	True	True
P28290_739	True	True
P28290_737	True	False
P28290_746	True	False
P28290_92	True	True
P28290_442	True	True
P28290_1161	True	True
P28290_1156	True	False
P28290_668	True	True
P28290_803	True	True
P28290_1134	True	False
P28290_759	True	False
P28290_300	True	False
P28290_270	True	True
P28356_146	True	True
P28482_187	True	True
P28482_185	True	True
P28715_384	True	True
P28715_526	True	True
P28715_341	True	True
P28715_563	True	True
P28715_562	True	True
P29317_897	True	True
P29317_901	True	True
P29317_570	True	True
P29350_557	True	False
P29353_139	True	True
P29374_151	True	True
P29374_864	True	False
P29375_204	True	False
P29401_287	True	True
P29401_295	True	True
P29590_504	True	False
P29590_403	True	True
P29692_133	True	True
P29692_125	True	False
P29692_162	True	True
P29966_170	True	True
P29966_150	True	True
P29966_145	True	False
P30041_44	True	True
P30291_190	True	True
P30291_173	True	True
P30291_165	True	True
P30305_353	True	False
P30305_375	True	True
P30307_216	True	False
P30414_379	True	True
P30414_463	True	True
P30414_689	True	True
P30414_1146	True	False
P30419_47	True	True
P30419_69	True	True
P30566_9	True	True
P30622_204	True	True
P30622_200	True	True
P30622_195	True	True
P30622_143	True	True
P30622_182	True	True
P30622_287	True	True
P30622_25	True	False
P30622_348	True	False
P31321_83	True	True
P31321_3	True	True
P31350_20	True	True
P31350_33	True	True
P31749_122	True	False
P31943_104	True	True
P55795_104	True	True
P31947_74	True	True
P31949_6	True	True
P32519_187	True	True
P32519_167	True	False
P33176_933	True	True
P33316_99	True	True
P33316_88	True	True
P33527_931	True	False
P33981_436	True	True
P33991_110	True	False
P33991_131	True	True
P33993_121	True	True
P34932_647	True	False
P34947_484	True	False
P43250_484	True	False
P35221_641	True	True
P35221_634	True	False
P35251_368	True	True
P35251_108	True	False
P35269_389	True	True
P35269_385	True	True
P35269_446	True	False
P35367_233	True	True
P35367_275	True	False
P35606_859	True	True
P35611_12	True	True
P35611_358	True	True
P35611_726	True	True
P35611_436	True	False
P35611_600	True	False
P35611_465	True	False
P35658_678	True	True
P35658_433	True	True
P35658_430	True	False
P35658_437	True	True
P35658_646	True	True
P35658_1023	True	True
P35658_657	True	False
P35658_1081	True	True
P35658_666	True	False
P35658_670	True	True
P36507_394	True	True
P36507_306	True	True
P36507_226	True	True
P36507_295	True	True
P36507_293	True	False
P36871_115	True	False
P36871_117	True	True
P36915_51	True	True
P36915_48	True	True
P37231_112	True	True
P37275_322	True	True
P37287_21	True	True
P37802_185	True	True
Q9UI15_185	True	False
P37837_237	True	True
P37837_4	True	False
P38159_208	True	True
P38159_88	True	True
P38159_249	True	True
P38159_251	True	False
P38159_326	True	True
P38159_58	True	False
P38159_277	True	False
P38159_260	True	False
P38159_261	True	False
P38159_124	True	False
P38159_189	True	True
P38398_114	True	True
P38398_123	True	False
P38398_1524	True	False
P38398_1189	True	True
P38398_1191	True	True
P38398_1280	True	True
P38398_694	True	False
P38432_303	True	True
P38432_271	True	True
P38432_566	True	True
P38919_12	True	True
P38919_163	True	True
P39687_17	True	True
P39687_15	True	False
P39880_1270	True	True
P40121_337	True	True
P40123_312	True	True
P40189_667	True	True
P40189_670	True	True
P40222_514	True	False
P40222_515	True	True
P40425_330	True	True
P40692_477	True	True
P40763_727	True	True
P40763_705	True	True
P40818_718	True	True
P40818_692	True	False
P40818_452	True	True
P40818_392	True	True
P40855_35	True	False
P40938_12	True	True
P41162_139	True	True
P41162_159	True	True
P41162_250	True	True
P41162_245	True	True
P41182_404	True	True
P41208_20	True	True
P41227_186	True	True
P41229_301	True	True
P41229_1359	True	False
P41236_122	True	True
P41236_121	True	True
Q6NXS1_122	True	True
Q6NXS1_121	True	True
P41236_127	True	False
Q6NXS1_127	True	False
P41252_1047	True	True
P41440_5	True	True
P42166_160	True	False
P42166_164	True	False
P42166_74	True	False
P42166_66	True	False
P42166_67	True	False
P42166_351	True	True
P42166_424	True	True
P42166_436	True	False
P42167_306	True	True
P42167_184	True	True
P42167_180	True	True
P42167_385	True	True
P42167_250	True	False
P42224_727	True	True
P42229_780	True	True
P42345_2448	True	False
P42345_2444	True	True
P42356_256	True	True
P42566_777	True	True
P42566_796	True	True
P42566_790	True	True
P42566_324	True	False
P42568_483	True	True
P42568_301	True	False
P42575_340	True	True
P42677_78	True	True
Q71UM5_78	True	False
P42677_27	True	True
Q71UM5_27	True	False
P42684_631	True	True
P42684_936	True	True
P42684_620	True	True
P42684_817	True	True
P42684_820	True	True
P42684_655	True	False
P42694_1163	True	True
P42695_1384	True	True
P42696_28	True	True
P42696_14	True	True
P42858_1199	True	True
P43243_188	True	True
P43243_604	True	True
P43243_598	True	True
P43243_596	True	False
P43243_164	True	False
P43307_268	True	True
P45880_115	True	True
P45973_92	True	False
P45974_783	True	True
P45974_787	True	False
P46013_584	True	True
P46013_579	True	True
P46013_357	True	True
P46013_308	True	True
P46013_2223	True	True
P46013_2231	True	True
P46013_1131	True	True
P46013_2105	True	True
P46013_3041	True	True
P46013_1335	True	True
P46013_2344	True	True
P46013_2708	True	True
P46013_1091	True	True
P46013_2065	True	True
P46013_328	True	True
P46013_1207	True	True
P46013_1923	True	True
P46013_2638	True	True
P46013_1861	True	False
P46013_2406	True	False
P46013_1476	True	True
P46013_2389	True	True
P46013_1679	True	True
P46013_1557	True	True
P46013_1540	True	True
P46013_713	True	False
P46013_2588	True	True
P46013_1747	True	True
P46013_1991	True	True
P46013_1329	True	True
P46013_1571	True	True
P46013_1327	True	False
P46013_1569	True	False
P46013_1017	True	False
P46013_648	True	True
P46013_2325	True	True
P46013_827	True	False
P46013_3253	True	True
P46013_128	True	False
P46019_1015	True	True
P46020_972	True	True
P46020_981	True	True
P46020_985	True	True
P46087_786	True	True
P46087_732	True	True
P46087_67	True	True
P46100_677	True	True
P46100_675	True	True
P46100_598	True	True
P46100_316	True	True
P46100_1527	True	True
P46100_1061	True	True
P46100_34	True	True
P46100_1352	True	True
P46100_1348	True	True
P46100_84	True	True
P46100_889	True	True
P46100_850	True	True
P46100_849	True	True
P46100_703	True	False
P46100_704	True	False
P46379_973	True	True
P46379_964	True	True
P46379_1117	True	True
P46379_113	True	True
P46379_1081	True	True
P46781_153	True	True
P46783_146	True	True
Q9NQ39_157	True	True
P46937_127	True	True
P46940_1443	True	True
P47712_437	True	True
P47712_434	True	False
P47712_727	True	False
P47712_729	True	False
P47736_484	True	True
P47914_31	True	True
P47974_57	True	True
P48634_1004	True	True
P48634_610	True	True
P48634_380	True	True
P48634_1147	True	True
P48634_764	True	True
P48634_761	True	True
P48634_517	True	True
P48634_1386	True	True
P48634_456	True	True
P48651_417	True	True
P48651_425	True	True
P48651_442	True	True
P48681_768	True	True
P48681_680	True	True
P48729_321	True	False
P48730_382	True	True
P48960_831	True	True
P49006_104	True	True
P49006_22	True	True
P49006_148	True	True
P49023_118	True	True
P49023_302	True	False
P49023_85	True	True
P49116_46	True	True
P49321_421	True	True
P49321_451	True	True
P49321_448	True	False
P49327_2204	True	True
P49327_2198	True	True
P49327_207	True	True
P49327_1411	True	False
P49327_725	True	False
P49407_412	True	True
P49450_19	True	True
P49450_17	True	True
P49454_3083	True	True
P49454_3069	True	True
P49454_3079	True	True
P49454_3023	True	True
P49454_3054	True	True
P49454_2949	True	False
P49585_362	True	True
P49585_331	True	True
P49585_329	True	True
P49585_343	True	True
P49588_555	True	False
P49643_470	True	True
P49674_354	True	True
P49711_346	True	True
P49711_402	True	True
P49711_317	True	True
P49716_191	True	False
P49736_139	True	True
P49736_27	True	True
P49736_26	True	True
P49736_41	True	True
P49736_40	True	False
P49736_5	True	False
P49756_677	True	True
P49756_683	True	True
P49756_675	True	False
P49757_438	True	True
P49759_341	True	False
P49759_140	True	True
P49760_142	True	True
P49760_50	True	False
P49761_157	True	True
P49761_199	True	True
P49761_197	True	True
P49761_281	True	False
P49761_280	True	False
P49768_43	True	True
P49768_354	True	False
P49768_313	True	False
P49790_209	True	True
P49790_203	True	True
P49790_516	True	True
P49790_334	True	True
P49790_338	True	True
P49790_369	True	True
P49790_257	True	True
P49790_217	True	True
P49790_614	True	True
P49790_240	True	True
P49792_1160	True	True
P49792_2510	True	True
P49792_2280	True	True
P49792_2276	True	True
P49792_955	True	True
P49792_2454	True	True
P49792_2450	True	True
P49792_2613	True	True
P49792_1393	True	False
P49792_1396	True	True
P49792_2668	True	True
P49792_799	True	True
P49792_3207	True	True
P49792_796	True	True
P49792_2805	True	True
P49792_21	True	True
P49792_1456	True	True
P49810_25	True	True
P49810_22	True	True
P49815_1132	True	True
P49815_939	True	True
P49815_981	True	True
P49815_1462	True	False
P49841_216	True	True
P49841_9	True	True
P49848_532	True	False
P49848_672	True	False
P49915_332	True	True
P49915_318	True	True
P49916_210	True	True
P49916_242	True	True
P49916_913	True	True
P49916_912	True	False
P50395_61	True	True
P50402_49	True	True
P50402_120	True	True
P50402_110	True	True
P50402_87	True	False
P50402_122	True	False
P50548_327	True	True
P50548_131	True	False
P50579_45	True	True
P50579_74	True	True
P50613_170	True	True
P50613_164	True	False
P50750_347	True	True
P50750_350	True	False
P50851_10	True	True
P51003_24	True	False
P51116_603	True	True
P51116_601	True	True
P51151_179	True	True
P51153_178	True	True
P51397_51	True	True
P51532_1452	True	True
P51532_1382	True	True
P51532_695	True	True
P51587_2095	True	False
P51608_229	True	True
P51610_666	True	True
P51610_598	True	True
P51610_1507	True	True
P51610_2020	True	True
P51610_6	True	True
P51610_1205	True	True
P51617_131	True	True
P51788_20	True	True
P51812_227	True	True
P51812_369	True	True
P51812_375	True	True
P51812_365	True	False
P51812_577	True	True
P51812_386	True	True
P51825_588	True	True
P51825_245	True	True
P51825_750	True	True
P51825_376	True	False
P51858_132	True	True
P51858_133	True	True
P51858_202	True	False
P51946_315	True	True
P51991_116	True	True
P52272_633	True	True
P52569_647	True	True
P52594_181	True	True
P52701_137	True	True
P52701_14	True	True
P52701_309	True	True
P52735_576	True	False
P52756_59	True	True
P52888_16	True	True
P52926_44	True	True
P52943_115	True	False
P52948_670	True	True
P52948_623	True	True
P52948_1023	True	True
P52948_1028	True	True
P52948_612	True	True
P52948_888	True	True
P52948_934	True	True
P52948_546	True	True
P52948_1070	True	False
P53004_230	True	True
P53350_210	True	False
P53365_72	True	False
P53367_9	True	False
P53367_79	True	False
P53367_132	True	True
P53396_481	True	True
P53396_455	True	True
P53602_96	True	True
P53621_173	True	True
P53985_467	True	True
P53999_55	True	False
P53999_19	True	False
P54105_102	True	False
P54259_632	True	True
P54259_661	True	True
P54259_645	True	True
P54259_34	True	True
P54259_168	True	True
P54259_101	True	True
P54274_11	True	True
P54274_7	True	True
P54278_439	True	True
P54278_430	True	False
Q68D20_53	True	False
Q68D20_44	True	False
P54578_143	True	True
P55010_10	True	False
P55036_266	True	False
P55072_702	True	True
P55081_267	True	True
P55081_53	True	False
P55081_52	True	False
P55196_1182	True	True
P55196_1721	True	True
P55196_1107	True	True
P55196_1799	True	True
P55196_246	True	False
P55198_258	True	True
P55198_423	True	True
P55199_309	True	True
P55201_462	True	True
P55201_460	True	True
P55265_825	True	True
P55265_614	True	False
P55289_80	True	True
P55327_171	True	True
P55327_176	True	True
P56181_105	True	True
P56211_62	True	True
P56211_23	True	False
P56524_638	True	False
P56524_632	True	True
P56524_467	True	False
P56945_387	True	True
P56945_139	True	True
P57682_250	True	True
P57682_92	True	False
P57740_11	True	True
P57740_86	True	True
P58012_33	True	True
P58107_2718	True	True
P58107_3249	True	False
P58107_3783	True	True
P58107_4317	True	True
P58107_4850	True	True
P60174_21	True	True
P60174_80	True	True
P60174_212	True	False
P60228_399	True	True
P60468_49	True	True
P60709_323	True	False
P62736_325	True	False
P63261_323	True	False
P63267_324	True	False
P68032_325	True	False
P68133_325	True	False
P60866_9	True	False
P61006_185	True	True
P61073_319	True	False
P61247_263	True	True
P61247_236	True	False
P61619_408	True	False
P61964_18	True	False
P61978_284	True	True
P61978_216	True	True
P62070_186	True	True
P62136_320	True	True
P62140_316	True	True
P62241_159	True	False
P62316_12	True	True
P62328_23	True	True
P62750_43	True	False
P62753_240	True	True
P62805_48	True	True
P62888_10	True	True
P62995_201	True	True
P62995_99	True	True
P62995_97	True	False
P63313_23	True	True
P67809_174	True	False
P67809_176	True	False
P67809_209	True	False
P67809_165	True	True
P67870_209	True	True
P68363_340	True	True
P68366_340	True	True
P78310_332	True	True
P78310_300	True	False
P78312_642	True	True
P78314_416	True	True
P78316_96	True	True
P78317_95	True	True
P78317_94	True	True
P78332_1025	True	True
P78332_344	True	False
P78344_508	True	True
P78345_235	True	False
P78346_251	True	True
P78347_558	True	True
P78347_210	True	True
P78347_103	True	True
P78347_412	True	True
P78347_784	True	True
P78362_497	True	False
P78362_494	True	True
P78524_622	True	False
P78524_32	True	True
P78524_30	True	True
P78527_2672	True	False
P78549_22	True	True
P78549_53	True	False
P78549_119	True	False
P78559_1654	True	True
P78559_1069	True	True
P78559_1818	True	True
P78559_996	True	True
P80723_196	True	True
P82094_77	True	True
P82094_344	True	True
P82970_31	True	True
P83369_21	True	True
P83369_15	True	True
P83731_83	True	True
P83731_86	True	False
P84098_189	True	True
P85037_422	True	False
P85037_416	True	True
P85037_420	True	True
P85037_428	True	False
P85037_445	True	True
P85037_441	True	True
P85037_436	True	True
P85037_223	True	True
P85037_213	True	True
P86452_381	True	True
P86790_266	True	True
P86791_266	True	True
P86790_76	True	True
P86791_76	True	True
P98082_401	True	True
P98168_714	True	True
P98169_718	True	True
P98174_116	True	True
P98175_723	True	True
P98175_89	True	True
Q00059_193	True	False
Q00059_195	True	True
Q00536_153	True	True
Q00536_138	True	True
Q00536_95	True	True
Q00536_12	True	True
Q00537_180	True	True
Q00537_165	True	True
Q00537_75	True	True
Q00587_192	True	True
Q00587_195	True	True
Q00587_101	True	True
Q00610_394	True	True
Q00613_363	True	True
Q00613_357	True	False
Q00613_303	True	True
Q00688_36	True	True
Q00688_152	True	True
Q00839_271	True	True
Q00839_4	True	False
Q01082_2102	True	True
Q01082_2169	True	True
Q01082_2165	True	True
Q01082_2138	True	True
Q01082_2187	True	True
Q01082_2328	True	True
Q01130_26	True	True
Q01130_191	True	True
Q01130_189	True	True
Q01130_25	True	True
Q01130_208	True	True
Q01130_206	True	False
Q01167_30	True	True
Q01167_428	True	True
Q01167_373	True	False
Q01196_212	True	True
Q01518_308	True	False
Q01581_495	True	True
Q01650_35	True	True
Q01664_124	True	True
Q01804_1024	True	True
Q01804_1023	True	True
Q01804_546	True	False
Q01813_386	True	True
Q01831_94	True	True
Q01850_311	True	False
Q02078_408	True	False
Q02078_235	True	True
Q02078_108	True	True
Q02078_98	True	True
Q02078_255	True	False
Q02241_902	True	True
Q02241_160	True	True
Q02241_738	True	True
Q02241_867	True	True
Q02543_71	True	True
Q02880_1550	True	True
Q02880_1552	True	True
Q02880_1524	True	False
Q02880_1522	True	True
Q02880_1400	True	False
Q02952_612	True	True
Q02952_598	True	True
Q03111_292	True	True
Q03135_37	True	True
Q03164_3527	True	True
Q03164_1837	True	True
Q03164_1845	True	True
Q03164_2098	True	True
Q03164_3036	True	True
Q03164_2938	True	True
Q03164_337	True	True
Q03164_2151	True	False
Q03164_1119	True	False
Q03164_532	True	False
Q03164_2196	True	True
Q03188_177	True	True
Q03188_73	True	True
Q03188_538	True	True
Q03188_130	True	True
Q03252_405	True	True
Q03252_407	True	True
Q03252_37	True	True
Q03252_34	True	True
Q03252_419	True	True
Q03252_420	True	False
Q03393_19	True	True
Q04323_200	True	False
Q04637_1187	True	True
Q04637_1185	True	True
Q04637_1231	True	True
Q04637_1209	True	True
Q04637_1092	True	True
Q04637_647	True	True
Q04637_1194	True	True
Q04656_270	True	True
Q04656_357	True	True
Q04695_39	True	True
Q04695_32	True	True
Q04695_13	True	True
Q04695_28	True	True
Q04695_27	True	False
Q04695_12	True	False
Q04721_1804	True	True
Q04721_1778	True	True
Q04726_203	True	True
Q04726_328	True	True
Q04726_267	True	True
Q04726_217	True	True
Q05209_673	True	True
Q05397_576	True	True
Q05397_843	True	False
Q05519_449	True	True
Q05519_207	True	True
Q05519_325	True	True
Q05519_323	True	True
Q05519_456	True	True
Q05519_434	True	True
Q05519_432	True	False
Q05655_645	True	True
Q05655_507	True	False
Q05655_306	True	False
Q05682_789	True	True
Q05682_724	True	False
Q05D32_104	True	True
Q05D32_28	True	True
Q05D32_9	True	True
Q06210_261	True	True
Q06265_306	True	True
Q06330_18	True	True
Q07002_14	True	True
Q07020_158	True	True
Q07157_1617	True	True
Q07157_912	True	True
Q07157_329	True	True
Q07157_178	True	False
Q07157_175	True	True
Q07157_899	True	False
Q07157_617	True	True
Q07157_125	True	False
Q07157_1579	True	True
Q07157_353	True	False
Q07617_423	True	True
Q07666_20	True	True
Q07866_521	True	True
Q07866_524	True	True
Q07866_460	True	True
Q07889_1275	True	False
Q07889_1134	True	True
Q07889_1178	True	True
Q07912_829	True	False
Q07912_827	True	True
Q07955_199	True	True
Q07955_201	True	True
Q07955_238	True	True
Q07955_234	True	True
Q07960_51	True	True
Q08174_984	True	False
[truncated: 5,325 more rows]
