# Supplementary material for: DeepFLR facilitates false localization rate control in phosphoproteomics
Source: Nat Commun. 2023 Apr 20;14:2269. doi: 10.1038/s41467-023-38035-1 (PMC10119288; doi:10.1038/s41467-023-38035-1)
Supplement: Supplementary file 9 — Supplementary Dataset 7 [file 41467_2023_38035_MOESM9_ESM.xlsx]

## Sheet: Datasets
Supplementary Data 7: Summary of the datasets used and the raw files used for each dataset from the public resources.
PRIDE dataset	Usage	Related Main Figures	PubMed	Instrument
PXD004452	Model training (base)	Fig1, Supple Fig1, Supple Fig2	28601559	Q Exactive
PXD001374	Model training (base)	Fig1, Supple Fig1, Supple Fig2	26278961	Q Exactive
PXD001305	Model training (base)	Fig1, Supple Fig1, Supple Fig2	25349961	Q Exactive
PXD003529	Model training (base)	Fig1, Supple Fig1, Supple Fig2	27723717	Q Exactive Plus
PXD002135	Model training (base)	Fig1, Supple Fig1, Supple Fig2	26572502	Q Exactive Plus
PXD004447	Model training (base)	Fig1, Supple Fig1, Supple Fig2	28111955	Orbitrap Fusion
PXD000612	Model training (base)	Fig1, Supple Fig1, Supple Fig2	25159151	Q Exactive
PXD001565	Model training (base)	Fig1, Supple Fig1, Supple Fig2	25890253	Q Exactive
PXD004252	Model training (base)	Fig1, Supple Fig1, Supple Fig2	27470094	Q Exactive
PXD001550	Model training (base)	Fig1, Supple Fig1, Supple Fig2	25841592	Q Exactive
PXD001546	Model training (base)	Fig1, Supple Fig1, Supple Fig2	25841592	Q Exactive
PXD002286	Model training (base)	Fig1, Supple Fig1, Supple Fig2	27499020	Q Exactive
PXD003531	Model training (base)	Fig1, Supple Fig1, Supple Fig2	28355574	Q Exactive/ Q Exactive HF
PXD002394	Model training (base)	Fig1, Supple Fig1, Supple Fig2	28455291	Q Exactive
PXD018663	DeepFLR/pDeep2/DeepPhospho test (Test_1)	Fig1, Supple Fig4, Supple Fig5, Supple Fig6, Supple Fig7	32492839	Q Exactive
PXD019697	DeepFLR/pDeep2/DeepPhospho test (Test_2)	Fig1, Supple Fig4, Supple Fig5, Supple Fig6, Supple Fig7	32846138	Q Exactive HF
PXD011284	DeepFLR/pDeep2/DeepPhospho test (Test_3)	Fig1, Supple Fig4, Supple Fig5, Supple Fig6, Supple Fig7	31147492	Q Exactive
PXD023361	DeepFLR test (Test_4)	Supple Fig3	33933450	Q Exactive HF
PXD008211	DeepFLR test (Test_5)	Supple Fig3	29605292	Q Exactive HF
PXD007058	FLR estimate (Syn_1)	Fig2, Supple Fig8, Supple Fig9, Supple Fig13	28741359	Orbitrap Fusion
PXD000138 (Syn_2_test)	FLR estimate (Syn_2_test)	Fig2, Supple Fig8, Supple Fig9, Supple Fig13	23685481	Orbitrap Velos
PXD000138 (Syn_2_finetune)	FLR estimate (Syn_2_finetune)	Fig2, Supple Fig8, Supple Fig9, Supple Fig13	23685481	Orbitrap Velos
PXD014525 (Syn_3)	FLR estimate (Syn_3)	Fig2, Supple Fig8, Supple Fig9, Supple Fig12, Supple Fig13	32034161	Q Exactive HF-X
PXD013210	FLR estimate (Syn_4)	Fig2, Supple Fig8, Supple Fig9, Supple Fig11, Supple Fig13	31290668	TripleTOF 5600+
PXD006056	Model re-training (Q-TOF)	Supple Fig11	28604659	TripleTOF 6600
PXD012433	Model re-training (Q-TOF)	Supple Fig11	31790495	TripleTOF 6600
PXD015687	Model re-training (Q-TOF)	Supple Fig11	32678104	TripleTOF 6600
PXD003344	Biological sample (Bio_2)	Fig2, Supple Fig15, Supple Fig16, Supple Fig17	27018578	Q Exactive
PXD014525 (Bio_3)	Biological sample (Bio_3)	Fig2, Supple Fig15, Supple Fig16, Supple Fig17	32034161	Q Exactive HF-X
PXD014525 (DIA_1)	DIA test (DIA_1)	Fig5, Supple Fig18, Supple Fig19, Supple Fig20	32034161	Q Exactive HF-X
MSV000082956	DIA test (DIA_2)	Fig5	31363206	Q Exactive HF

## Sheet: Raw Files
PRIDE dataset	Raw_file
PXD001565	QE2_131113_OPL0000_pTyr_IP_F_07
PXD001565	QE2_131113_OPL0000_pTyr_IP_E_06
PXD001565	QE2_131113_OPL0000_pTyr_IP_D_05
PXD001565	QE2_131113_OPL0000_pTyr_IP_C_04
PXD001565	QE2_131113_OPL0000_pTyr_IP_B_03
PXD001565	QE2_131113_OPL0000_pTyr_IP_A_02
PXD001550	QE2_130117_OPL1013_TiOx_CRC_SW480_3
PXD001550	QE2_130117_OPL1013_TiOx_CRC_SW480_2
PXD001550	QE2_130117_OPL1013_TiOx_CRC_SW480_1_130120052455
PXD001550	QE2_130117_OPL1013_TiOx_CRC_SW1398_3
PXD001550	QE2_130117_OPL1013_TiOx_CRC_SW1398_2_130124203217
PXD001550	QE2_130117_OPL1013_TiOx_CRC_SW1398_1_130120092813
PXD001550	QE2_130117_OPL1013_TiOx_CRC_RKO_3
PXD001550	QE2_130117_OPL1013_TiOx_CRC_RKO_2
PXD001550	QE2_130117_OPL1013_TiOx_CRC_RKO_1_130120012139
PXD001550	QE2_130117_OPL1013_TiOx_CRC_HT29_3
PXD001550	QE2_130117_OPL1013_TiOx_CRC_HT29_2_130125003535
PXD001550	QE2_130117_OPL1013_TiOx_CRC_HT29_1
PXD001550	QE2_130117_OPL1013_TiOx_CRC_HCT116_3
PXD001550	QE2_130117_OPL1013_TiOx_CRC_HCT116_2_130124223356
PXD001550	QE2_130117_OPL1013_TiOx_CRC_HCT116_1
PXD001550	QE2_130117_OPL1013_TiOx_CRC_DLD1_3_130125023714
PXD001550	QE2_130117_OPL1013_TiOx_CRC_DLD1_2
PXD001550	QE2_130117_OPL1013_TiOx_CRC_DLD1_1_130119231956
PXD001550	QE2_130117_OPL1013_TiOx_CRC_colo205_3
PXD001550	QE2_130117_OPL1013_TiOx_CRC_colo205_2_130124183035
PXD001550	QE2_130117_OPL1013_TiOx_CRC_colo205_1_130120072636
PXD001550	QE2_130117_OPL1013_TiOx_CRC_CaCo2_2
PXD001550	QE2_130117_OPL1013_TiOx_CRC_CaCo2_1_130120032318
PXD001546	QE2_121127_OPL1013_500ugHCT116_TiOx4_12
PXD001546	QE2_121127_OPL1013_500ugHCT116_TiOx4_06
PXD001546	QE2_121127_OPL1013_500ugHCT116_TiOx3_11
PXD001546	QE2_121127_OPL1013_500ugHCT116_TiOx3_05
PXD001546	QE2_121127_OPL1013_500ugHCT116_TiOx2_10
PXD001546	QE2_121127_OPL1013_500ugHCT116_TiOx2_04
PXD001546	QE2_121127_OPL1013_500ugHCT116_TiOx1_09
PXD001546	QE2_121127_OPL1013_500ugHCT116_TiOx1_03
PXD004447	F1_Agilent5_20151009_PG_LT_Jurkat_TiIMAC_HCD_IT_KRNase2
PXD003529	20150925_coreQEP1_MaRa_SA_mr4p6_CD4
PXD003529	20150925_coreQEP1_MaRa_SA_mr4p6_CD3
PXD003529	20150925_coreQEP1_MaRa_SA_mr4p6_CD2
PXD003529	20150925_coreQEP1_MaRa_SA_mr4p6_CD1
PXD003529	20150925_coreQEP1_MaRa_SA_mr4p6_AB4
PXD003529	20150925_coreQEP1_MaRa_SA_mr4p6_AB3
PXD003529	20150925_coreQEP1_MaRa_SA_mr4p6_AB2
PXD003529	20150925_coreQEP1_MaRa_SA_mr4p6_AB1
PXD004452	20150911_QE7_UPLC11_DBJ_SA_HELA_3MG_50FRAC_TiO2_9
PXD004452	20150911_QE7_UPLC11_DBJ_SA_HELA_3MG_50FRAC_TiO2_8
PXD004452	20150911_QE7_UPLC11_DBJ_SA_HELA_3MG_50FRAC_TiO2_7
PXD004452	20150911_QE7_UPLC11_DBJ_SA_HELA_3MG_50FRAC_TiO2_6
PXD004452	20150911_QE7_UPLC11_DBJ_SA_HELA_3MG_50FRAC_TiO2_49
PXD004452	20150911_QE7_UPLC11_DBJ_SA_HELA_3MG_50FRAC_TiO2_45
PXD004452	20150911_QE7_UPLC11_DBJ_SA_HELA_3MG_50FRAC_TiO2_44
PXD004452	20150911_QE7_UPLC11_DBJ_SA_HELA_3MG_50FRAC_TiO2_43
PXD004452	20150911_QE7_UPLC11_DBJ_SA_HELA_3MG_50FRAC_TiO2_42
PXD004452	20150911_QE7_UPLC11_DBJ_SA_HELA_3MG_50FRAC_TiO2_41
PXD004452	20150911_QE7_UPLC11_DBJ_SA_HELA_3MG_50FRAC_TiO2_40
PXD004452	20150911_QE7_UPLC11_DBJ_SA_HELA_3MG_50FRAC_TiO2_4
PXD004452	20150911_QE7_UPLC11_DBJ_SA_HELA_3MG_50FRAC_TiO2_39
PXD004452	20150911_QE7_UPLC11_DBJ_SA_HELA_3MG_50FRAC_TiO2_38
PXD004452	20150911_QE7_UPLC11_DBJ_SA_HELA_3MG_50FRAC_TiO2_37
PXD004452	20150911_QE7_UPLC11_DBJ_SA_HELA_3MG_50FRAC_TiO2_34
PXD004452	20150911_QE7_UPLC11_DBJ_SA_HELA_3MG_50FRAC_TiO2_33
PXD004452	20150911_QE7_UPLC11_DBJ_SA_HELA_3MG_50FRAC_TiO2_32
PXD004452	20150911_QE7_UPLC11_DBJ_SA_HELA_3MG_50FRAC_TiO2_31
PXD004452	20150911_QE7_UPLC11_DBJ_SA_HELA_3MG_50FRAC_TiO2_30
PXD004452	20150911_QE7_UPLC11_DBJ_SA_HELA_3MG_50FRAC_TiO2_3
PXD004452	20150911_QE7_UPLC11_DBJ_SA_HELA_3MG_50FRAC_TiO2_29
PXD004452	20150911_QE7_UPLC11_DBJ_SA_HELA_3MG_50FRAC_TiO2_28
PXD004452	20150911_QE7_UPLC11_DBJ_SA_HELA_3MG_50FRAC_TiO2_27
PXD004452	20150911_QE7_UPLC11_DBJ_SA_HELA_3MG_50FRAC_TiO2_26
PXD004452	20150911_QE7_UPLC11_DBJ_SA_HELA_3MG_50FRAC_TiO2_25
PXD004452	20150911_QE7_UPLC11_DBJ_SA_HELA_3MG_50FRAC_TiO2_24
PXD004452	20150911_QE7_UPLC11_DBJ_SA_HELA_3MG_50FRAC_TiO2_23
PXD004452	20150911_QE7_UPLC11_DBJ_SA_HELA_3MG_50FRAC_TiO2_22
PXD004452	20150911_QE7_UPLC11_DBJ_SA_HELA_3MG_50FRAC_TiO2_21
PXD004452	20150911_QE7_UPLC11_DBJ_SA_HELA_3MG_50FRAC_TiO2_20
PXD004452	20150911_QE7_UPLC11_DBJ_SA_HELA_3MG_50FRAC_TiO2_2
PXD004452	20150911_QE7_UPLC11_DBJ_SA_HELA_3MG_50FRAC_TiO2_19
PXD004452	20150911_QE7_UPLC11_DBJ_SA_HELA_3MG_50FRAC_TiO2_18
PXD004452	20150911_QE7_UPLC11_DBJ_SA_HELA_3MG_50FRAC_TiO2_16
PXD004452	20150911_QE7_UPLC11_DBJ_SA_HELA_3MG_50FRAC_TiO2_15
PXD004452	20150911_QE7_UPLC11_DBJ_SA_HELA_3MG_50FRAC_TiO2_14
PXD004452	20150911_QE7_UPLC11_DBJ_SA_HELA_3MG_50FRAC_TiO2_13
PXD004452	20150911_QE7_UPLC11_DBJ_SA_HELA_3MG_50FRAC_TiO2_12
PXD004452	20150911_QE7_UPLC11_DBJ_SA_HELA_3MG_50FRAC_TiO2_11
PXD004452	20150911_QE7_UPLC11_DBJ_SA_HELA_3MG_50FRAC_TiO2_10
PXD004452	20150911_QE7_UPLC11_DBJ_SA_HELA_3MG_50FRAC_TiO2_1
PXD004452	20150517_QE5_UPLC8_DBJ_SA_Hela_3mg_phospho_pH8_9
PXD004452	20150517_QE5_UPLC8_DBJ_SA_Hela_3mg_phospho_pH8_8
PXD004452	20150517_QE5_UPLC8_DBJ_SA_Hela_3mg_phospho_pH8_7
PXD004452	20150517_QE5_UPLC8_DBJ_SA_Hela_3mg_phospho_pH8_6
PXD004452	20150517_QE5_UPLC8_DBJ_SA_Hela_3mg_phospho_pH8_5
PXD004452	20150517_QE5_UPLC8_DBJ_SA_Hela_3mg_phospho_pH8_3
PXD004452	20150517_QE5_UPLC8_DBJ_SA_Hela_3mg_phospho_pH8_1
PXD004452	20150517_QE5_UPLC8_DBJ_SA_Hela_3mg_phospho_pH10_9
PXD004452	20150517_QE5_UPLC8_DBJ_SA_Hela_3mg_phospho_pH10_8
PXD004452	20150517_QE5_UPLC8_DBJ_SA_Hela_3mg_phospho_pH10_7
PXD004452	20150517_QE5_UPLC8_DBJ_SA_Hela_3mg_phospho_pH10_6
PXD004452	20150517_QE5_UPLC8_DBJ_SA_Hela_3mg_phospho_pH10_5
PXD004452	20150517_QE5_UPLC8_DBJ_SA_Hela_3mg_phospho_pH10_4
PXD004452	20150517_QE5_UPLC8_DBJ_SA_Hela_3mg_phospho_pH10_3
PXD004452	20150517_QE5_UPLC8_DBJ_SA_Hela_3mg_phospho_pH10_2
PXD004452	20150517_QE5_UPLC8_DBJ_SA_Hela_3mg_phospho_pH10_12
PXD004452	20150517_QE5_UPLC8_DBJ_SA_Hela_3mg_phospho_pH10_11
PXD004452	20150517_QE5_UPLC8_DBJ_SA_Hela_3mg_phospho_pH10_10
PXD004452	20150517_QE5_UPLC8_DBJ_SA_Hela_3mg_phospho_pH10_1
PXD003531	20150623_QE7_UPLC10_RJC_COLLAB_CFR_UOprot_3_01
PXD003531	20150623_QE7_UPLC10_RJC_COLLAB_CFR_UOprot_2_01
PXD003531	20150623_QE7_UPLC10_RJC_COLLAB_CFR_UOprot_1_01
PXD003531	20150623_QE7_UPLC10_RJC_COLLAB_CFR_THZ1prot_4_01
PXD003531	20150623_QE7_UPLC10_RJC_COLLAB_CFR_THZ1prot_2_01
PXD003531	20150623_QE7_UPLC10_RJC_COLLAB_CFR_THZ1prot_1_01
PXD003531	20150623_QE7_UPLC10_RJC_COLLAB_CFR_NTprot_4_01
PXD003531	20150623_QE7_UPLC10_RJC_COLLAB_CFR_NTprot_3_01
PXD003531	20150623_QE7_UPLC10_RJC_COLLAB_CFR_NTprot_1_01
PXD003531	20150619_QE7_UPLC10_RJC_COLLAB_CFR_UOp2_3_01
PXD003531	20150619_QE7_UPLC10_RJC_COLLAB_CFR_UOp2_2_01
PXD003531	20150619_QE7_UPLC10_RJC_COLLAB_CFR_UOp2_1_01
PXD003531	20150619_QE7_UPLC10_RJC_COLLAB_CFR_THZ1p2_2_01
PXD003531	20150619_QE7_UPLC10_RJC_COLLAB_CFR_THZ1p2_1_01
PXD003531	20150619_QE7_UPLC10_RJC_COLLAB_CFR_NTp2_4_01
PXD003531	20150619_QE7_UPLC10_RJC_COLLAB_CFR_NTp2_3_01
PXD003531	20150619_QE7_UPLC10_RJC_COLLAB_CFR_NTp2_1_01
PXD003531	20150616_QE7_UPLC10_RJC_COLLAB_CFR_UOp1_3_01
PXD003531	20150616_QE7_UPLC10_RJC_COLLAB_CFR_UOp1_2_01
PXD003531	20150616_QE7_UPLC10_RJC_COLLAB_CFR_UOp1_1_01
PXD003531	20150616_QE7_UPLC10_RJC_COLLAB_CFR_THZ1p1_4_01
PXD003531	20150616_QE7_UPLC10_RJC_COLLAB_CFR_THZ1p1_2_01
PXD003531	20150616_QE7_UPLC10_RJC_COLLAB_CFR_THZ1p1_1_01
PXD003531	20150616_QE7_UPLC10_RJC_COLLAB_CFR_NTp1_4_01
PXD003531	20150616_QE7_UPLC10_RJC_COLLAB_CFR_NTp1_3_01
PXD003531	20150616_QE7_UPLC10_RJC_COLLAB_CFR_NTp1_1_01
PXD003531	20130611_QE3_UPLC10_CFR_SA_OC_T_NO_05_01_01
PXD003531	20130611_QE3_UPLC10_CFR_SA_OC_T_NO_04_01_01
PXD003531	20130611_QE3_UPLC10_CFR_SA_OC_T_NO_03_01_01
PXD003531	20130611_QE3_UPLC10_CFR_SA_OC_T_NO_02_01_01
PXD003531	20130611_QE3_UPLC10_CFR_SA_OC_T_FI_05_01_01
PXD003531	20130611_QE3_UPLC10_CFR_SA_OC_T_FI_04_01_01
PXD003531	20130611_QE3_UPLC10_CFR_SA_OC_T_FI_03_01_01
PXD003531	20130611_QE3_UPLC10_CFR_SA_OC_T_FI_02_01_01
PXD003531	20130611_QE3_UPLC10_CFR_SA_OC_T_FI_01_01_01
PXD003531	20130608_QE3_UPLC10_CFR_SA_OC_T_AS_06_03_01
PXD003531	20130608_QE3_UPLC10_CFR_SA_OC_T_AS_06_02_01
PXD003531	20130606_QE3_UPLC9_CFR_SA_OC_T_AS_01_03_01
PXD003531	20130606_QE3_UPLC9_CFR_SA_OC_T_AS_01_02_01
PXD003531	20130606_QE3_UPLC10_CFR_SA_OC_T_AS_04_01_01
PXD003531	20130606_QE3_UPLC10_CFR_SA_OC_T_AS_03_03_01
PXD003531	20130606_QE3_UPLC10_CFR_SA_OC_T_AS_03_02_01
PXD003531	20130603_QE3_UPLC9_CFR_SA_OC_P_NO_05
PXD003531	20130603_QE3_UPLC9_CFR_SA_OC_P_NO_04
PXD003531	20130603_QE3_UPLC9_CFR_SA_OC_P_NO_03
PXD003531	20130603_QE3_UPLC9_CFR_SA_OC_P_NO_02
PXD003531	20130603_QE3_UPLC9_CFR_SA_OC_P_FI_05
PXD003531	20130603_QE3_UPLC9_CFR_SA_OC_P_FI_04
PXD003531	20130603_QE3_UPLC9_CFR_SA_OC_P_FI_03
PXD003531	20130603_QE3_UPLC9_CFR_SA_OC_P_FI_02
PXD003531	20130603_QE3_UPLC9_CFR_SA_OC_P_FI_01
PXD003531	20130603_QE3_UPLC9_CFR_SA_OC_P_AS_06_03
PXD003531	20130603_QE3_UPLC9_CFR_SA_OC_P_AS_06_02
PXD003531	20130603_QE3_UPLC9_CFR_SA_OC_P_AS_04
PXD003531	20130603_QE3_UPLC9_CFR_SA_OC_P_AS_03_03
PXD003531	20130603_QE3_UPLC9_CFR_SA_OC_P_AS_03_02
PXD003531	20130603_QE3_UPLC9_CFR_SA_OC_P_AS_01_03
PXD003531	20130603_QE3_UPLC9_CFR_SA_OC_P_AS_01_02
PXD004252	20150615_HepG2_Phos_control_70ug_3
PXD004252	20150615_HepG2_Phos_control_70ug_2
PXD004252	20150615_HepG2_Phos_control_70ug_1
PXD004252	20150615_HepG2_Phos_BGP_multi_70ug_3
PXD004252	20150615_HepG2_Phos_BGP_multi_70ug_1
PXD004252	20150615_HepG2_Phos_BGP_mono_70ug_3
PXD004252	20150615_HepG2_Phos_BGP_mono_70ug_2
PXD004252	20150615_HepG2_Phos_BGP_mono_70ug_1
PXD002135	20150420_QEP1_PBE_PB_U2OS_SILAC_VE821_HU_2h_exp2_TiO2_2_SCX_05
PXD002135	20150420_QEP1_PBE_PB_U2OS_SILAC_VE821_HU_2h_exp2_TiO2_2_SCX_04
PXD002135	20150420_QEP1_PBE_PB_U2OS_SILAC_VE821_HU_2h_exp2_TiO2_2_SCX_03
PXD002135	20150420_QEP1_PBE_PB_U2OS_SILAC_VE821_HU_2h_exp2_TiO2_2_SCX_02
PXD002135	20150420_QEP1_PBE_PB_U2OS_SILAC_VE821_HU_2h_exp2_TiO2_2_SCX_01
PXD002135	20150420_QEP1_PBE_PB_U2OS_SILAC_VE821_HU_2h_exp2_TiO2_1_SCX_05
PXD002135	20150420_QEP1_PBE_PB_U2OS_SILAC_VE821_HU_2h_exp2_TiO2_1_SCX_04
PXD002135	20150420_QEP1_PBE_PB_U2OS_SILAC_VE821_HU_2h_exp2_TiO2_1_SCX_03
PXD002135	20150420_QEP1_PBE_PB_U2OS_SILAC_VE821_HU_2h_exp2_TiO2_1_SCX_02
PXD002135	20150419_QEP1_PBE_PB_U2OS_SILAC_VE821_HU_2h_exp1_TiO2_2_SCX_05
PXD002135	20150419_QEP1_PBE_PB_U2OS_SILAC_VE821_HU_2h_exp1_TiO2_2_SCX_04
PXD002135	20150419_QEP1_PBE_PB_U2OS_SILAC_VE821_HU_2h_exp1_TiO2_2_SCX_03
PXD002135	20150419_QEP1_PBE_PB_U2OS_SILAC_VE821_HU_2h_exp1_TiO2_2_SCX_02
PXD002135	20150419_QEP1_PBE_PB_U2OS_SILAC_VE821_HU_2h_exp1_TiO2_2_SCX_01
PXD002135	20150419_QEP1_PBE_PB_U2OS_SILAC_VE821_HU_2h_exp1_TiO2_1_SCX_05
PXD002135	20150419_QEP1_PBE_PB_U2OS_SILAC_VE821_HU_2h_exp1_TiO2_1_SCX_04
PXD002135	20150419_QEP1_PBE_PB_U2OS_SILAC_VE821_HU_2h_exp1_TiO2_1_SCX_03
PXD002135	20150419_QEP1_PBE_PB_U2OS_SILAC_VE821_HU_2h_exp1_TiO2_1_SCX_02
PXD002135	20150419_QEP1_PBE_PB_U2OS_SILAC_VE821_HU_2h_exp1_TiO2_1_SCX_01
PXD001305	20140528_QE7_UPLC9_RJC_DEV_Exp10_phospho_sensitive_02
PXD001305	20140528_QE7_UPLC9_RJC_DEV_Exp10_phospho_sensitive_01
PXD001305	20140528_QE7_UPLC9_RJC_DEV_Exp10_phospho_faster_02
PXD001305	20140528_QE7_UPLC9_RJC_DEV_Exp10_phospho_faster_01
PXD001305	20140528_QE7_UPLC9_RJC_DEV_Exp10_phospho_fast_02
PXD001305	20140528_QE7_UPLC9_RJC_DEV_Exp10_phospho_fast_01
PXD001305	20140528_QE7_UPLC9_RJC_DEV_Exp10_phospho_AGC_02
PXD001305	20140528_QE7_UPLC9_RJC_DEV_Exp10_phospho_AGC_01
PXD000612	20120415_EXQ5_KiSh_SA_LabelFree_HeLa_pY_Noco_rep4
PXD000612	20120415_EXQ5_KiSh_SA_LabelFree_HeLa_pY_Noco_rep3
PXD000612	20120415_EXQ5_KiSh_SA_LabelFree_HeLa_pY_Noco_rep2
PXD000612	20120415_EXQ5_KiSh_SA_LabelFree_HeLa_pY_Noco_rep1
PXD000612	20120415_EXQ5_KiSh_SA_LabelFree_HeLa_pY_EGF5_rep4
PXD000612	20120415_EXQ5_KiSh_SA_LabelFree_HeLa_pY_EGF5_rep3
PXD000612	20120415_EXQ5_KiSh_SA_LabelFree_HeLa_pY_EGF5_rep3
PXD000612	20120415_EXQ5_KiSh_SA_LabelFree_HeLa_pY_EGF5_rep2
PXD000612	20120415_EXQ5_KiSh_SA_LabelFree_HeLa_pY_EGF5_rep2
PXD000612	20120415_EXQ5_KiSh_SA_LabelFree_HeLa_pY_EGF5_rep1
PXD000612	20120414_EXQ5_KiSh_SA_LabelFree_HeLa_pY_control_rep6
PXD000612	20120414_EXQ5_KiSh_SA_LabelFree_HeLa_pY_control_rep5
PXD000612	20120414_EXQ5_KiSh_SA_LabelFree_HeLa_pY_control_rep4
PXD000612	20120413_EXQ5_KiSh_SA_LabelFree_HeLa_pY_pervandate_rep4
PXD000612	20120413_EXQ5_KiSh_SA_LabelFree_HeLa_pY_pervandate_rep3
PXD000612	20120413_EXQ5_KiSh_SA_LabelFree_HeLa_pY_pervandate_rep2
PXD000612	20120323_EXQ5_KiSh_SA_LabelFree_HeLa_pY_pervandate_rep1
PXD000612	20120217_EXQ5_KiSh_SA_LabelFree_HeLa_Phospho_Nocodazole_rep4_FT3
PXD000612	20120217_EXQ5_KiSh_SA_LabelFree_HeLa_Phospho_Nocodazole_rep4_FT2
PXD000612	20120217_EXQ5_KiSh_SA_LabelFree_HeLa_Phospho_Nocodazole_rep4_FT1
PXD000612	20120217_EXQ5_KiSh_SA_LabelFree_HeLa_Phospho_Nocodazole_rep4_Fr6
PXD000612	20120217_EXQ5_KiSh_SA_LabelFree_HeLa_Phospho_Nocodazole_rep4_Fr5
PXD000612	20120217_EXQ5_KiSh_SA_LabelFree_HeLa_Phospho_Nocodazole_rep4_Fr4
PXD000612	20120217_EXQ5_KiSh_SA_LabelFree_HeLa_Phospho_Nocodazole_rep4_Fr3
PXD000612	20120217_EXQ5_KiSh_SA_LabelFree_HeLa_Phospho_Nocodazole_rep4_Fr2
PXD000612	20120217_EXQ5_KiSh_SA_LabelFree_HeLa_Phospho_Nocodazole_rep4_Fr1
PXD000612	20120216_EXQ5_KiSh_SA_LabelFree_HeLa_Phospho_Nocodazole_rep3_FT3
PXD000612	20120216_EXQ5_KiSh_SA_LabelFree_HeLa_Phospho_Nocodazole_rep3_FT2
PXD000612	20120216_EXQ5_KiSh_SA_LabelFree_HeLa_Phospho_Nocodazole_rep3_FT1
PXD000612	20120215_EXQ5_KiSh_SA_LabelFree_HeLa_Phospho_Nocodazole_rep3_Fr6
PXD000612	20120215_EXQ5_KiSh_SA_LabelFree_HeLa_Phospho_Nocodazole_rep3_Fr5
PXD000612	20120215_EXQ5_KiSh_SA_LabelFree_HeLa_Phospho_Nocodazole_rep3_Fr4
PXD000612	20120215_EXQ5_KiSh_SA_LabelFree_HeLa_Phospho_Nocodazole_rep3_Fr3
PXD000612	20120215_EXQ5_KiSh_SA_LabelFree_HeLa_Phospho_Nocodazole_rep3_Fr2
PXD000612	20120215_EXQ5_KiSh_SA_LabelFree_HeLa_Phospho_Nocodazole_rep3_Fr1
PXD000612	20120208_EXQ5_KiSh_SA_LabelFree_HeLa_Phospho_Nocodazole_rep2_FT3
PXD000612	20120208_EXQ5_KiSh_SA_LabelFree_HeLa_Phospho_Nocodazole_rep2_FT2
PXD000612	20120208_EXQ5_KiSh_SA_LabelFree_HeLa_Phospho_Nocodazole_rep2_FT1
PXD000612	20120208_EXQ5_KiSh_SA_LabelFree_HeLa_Phospho_Nocodazole_rep2_Fr6
PXD000612	20120208_EXQ5_KiSh_SA_LabelFree_HeLa_Phospho_Nocodazole_rep2_Fr5
PXD000612	20120208_EXQ5_KiSh_SA_LabelFree_HeLa_Phospho_Nocodazole_rep2_Fr4
PXD000612	20120208_EXQ5_KiSh_SA_LabelFree_HeLa_Phospho_Nocodazole_rep2_Fr3
PXD000612	20120208_EXQ5_KiSh_SA_LabelFree_HeLa_Phospho_Nocodazole_rep2_Fr2
PXD000612	20120208_EXQ5_KiSh_SA_LabelFree_HeLa_Phospho_Nocodazole_rep2_Fr1
PXD000612	20120207_EXQ5_KiSh_SA_LabelFree_HeLa_Phospho_Nocodazole_rep1_FT3
PXD000612	20120207_EXQ5_KiSh_SA_LabelFree_HeLa_Phospho_Nocodazole_rep1_FT2
PXD000612	20120207_EXQ5_KiSh_SA_LabelFree_HeLa_Phospho_Nocodazole_rep1_FT1
PXD000612	20120207_EXQ5_KiSh_SA_LabelFree_HeLa_Phospho_Nocodazole_rep1_Fr6
PXD000612	20120207_EXQ5_KiSh_SA_LabelFree_HeLa_Phospho_Nocodazole_rep1_Fr5
PXD000612	20120207_EXQ5_KiSh_SA_LabelFree_HeLa_Phospho_Nocodazole_rep1_Fr4
PXD000612	20120207_EXQ5_KiSh_SA_LabelFree_HeLa_Phospho_Nocodazole_rep1_Fr3
PXD000612	20120207_EXQ5_KiSh_SA_LabelFree_HeLa_Phospho_Nocodazole_rep1_Fr2
PXD000612	20120207_EXQ5_KiSh_SA_LabelFree_HeLa_Phospho_Nocodazole_rep1_Fr1
PXD000612	20120206_EXQ5_KiSh_SA_LabelFree_HeLa_Phospho_Control_rep6_FT3
PXD000612	20120206_EXQ5_KiSh_SA_LabelFree_HeLa_Phospho_Control_rep6_FT2
PXD000612	20120206_EXQ5_KiSh_SA_LabelFree_HeLa_Phospho_Control_rep6_FT1
PXD000612	20120206_EXQ5_KiSh_SA_LabelFree_HeLa_Phospho_Control_rep6_Fr6
PXD000612	20120206_EXQ5_KiSh_SA_LabelFree_HeLa_Phospho_Control_rep6_Fr5
PXD000612	20120206_EXQ5_KiSh_SA_LabelFree_HeLa_Phospho_Control_rep6_Fr4
PXD000612	20120206_EXQ5_KiSh_SA_LabelFree_HeLa_Phospho_Control_rep6_Fr3
PXD000612	20120206_EXQ5_KiSh_SA_LabelFree_HeLa_Phospho_Control_rep6_Fr2
PXD000612	20111225_EXQ5_KiSh_SA_LabelFree_HeLa_Phospho_Control_rep5_FT3
PXD000612	20111225_EXQ5_KiSh_SA_LabelFree_HeLa_Phospho_Control_rep5_FT2
PXD000612	20111225_EXQ5_KiSh_SA_LabelFree_HeLa_Phospho_Control_rep5_FT1
PXD000612	20111225_EXQ5_KiSh_SA_LabelFree_HeLa_Phospho_Control_rep5_Fr6
PXD000612	20111225_EXQ5_KiSh_SA_LabelFree_HeLa_Phospho_Control_rep5_Fr5
PXD000612	20111225_EXQ5_KiSh_SA_LabelFree_HeLa_Phospho_Control_rep5_Fr4
PXD000612	20111225_EXQ5_KiSh_SA_LabelFree_HeLa_Phospho_Control_rep5_Fr3
PXD000612	20111225_EXQ5_KiSh_SA_LabelFree_HeLa_Phospho_Control_rep5_Fr2
PXD000612	20111225_EXQ5_KiSh_SA_LabelFree_HeLa_Phospho_Control_rep5_Fr1
PXD000612	20111225_EXQ5_KiSh_SA_LabelFree_HeLa_Phospho_Control_rep4_FT3
PXD000612	20111225_EXQ5_KiSh_SA_LabelFree_HeLa_Phospho_Control_rep4_FT2
PXD000612	20111225_EXQ5_KiSh_SA_LabelFree_HeLa_Phospho_Control_rep4_FT2
PXD000612	20111225_EXQ5_KiSh_SA_LabelFree_HeLa_Phospho_Control_rep4_Fr6
PXD000612	20111225_EXQ5_KiSh_SA_LabelFree_HeLa_Phospho_Control_rep4_Fr5
PXD000612	20111225_EXQ5_KiSh_SA_LabelFree_HeLa_Phospho_Control_rep4_Fr4
PXD000612	20111225_EXQ5_KiSh_SA_LabelFree_HeLa_Phospho_Control_rep4_Fr3
PXD000612	20111225_EXQ5_KiSh_SA_LabelFree_HeLa_Phospho_Control_rep4_Fr2
PXD000612	20111225_EXQ5_KiSh_SA_LabelFree_HeLa_Phospho_Control_rep4_Fr1
PXD002394	140521_EOC_MCis_T2_3
PXD002394	140521_EOC_MCis_NT_C
PXD002394	140521_EOC_MCis_NT_5
PXD002394	140521_EOC_M_T_C
PXD002394	140521_EOC_M_T_5
PXD002394	140521_EOC_M_T_3
PXD002394	140521_EOC_M_NT_C
PXD002394	140521_EOC_M_NT_5
PXD002394	04142014_s9_r3_092
PXD002394	04142014_s9_r1_090
PXD002394	04142014_s8_r3_087
PXD002394	04142014_s8_r2_086
PXD002394	04142014_s8_r1_085
PXD002394	04142014_s7_r3_082
PXD002394	04142014_s7_r2_081
PXD002394	04142014_s7_r1_080
PXD002394	04142014_s6_r3_077
PXD002394	04142014_s6_r2_076
PXD002394	04142014_s6_r1_075
PXD002394	04142014_s5_r3_072
PXD002394	04142014_s5_r2_071
PXD002394	04142014_s5_r1_070
PXD002394	04142014_s4_r3_067
PXD002394	04142014_s4_r2_066
PXD002394	04142014_s4_r1_065
PXD002394	04142014_s3_r3_062
PXD002394	04142014_s3_r2_061
PXD002394	04142014_s3_r1_060
PXD002394	04142014_s2_r3_057
PXD002394	04142014_s2_r2_056
PXD002394	04142014_s2_r1_055
PXD002394	04142014_s15_r3_122
PXD002394	04142014_s15_r2_121
PXD002394	04142014_s15_r1_120
PXD002394	04142014_s14_r3_117
PXD002394	04142014_s14_r2_116
PXD002394	04142014_s14_r1_115
PXD002394	04142014_s13_r3_112
PXD002394	04142014_s13_r2_111
PXD002394	04142014_s13_r1_110
PXD002394	04142014_s12_r3_107
PXD002394	04142014_s12_r2_106
PXD002394	04142014_s12_r1_105
PXD002394	04142014_s11_r3_102
PXD002394	04142014_s11_r2_101
PXD002394	04142014_s11_r1_100
PXD002394	04142014_s10_r3_097
PXD002394	04142014_s10_r2_096
PXD002394	04142014_s10_r1_095
PXD002394	04142014_s1_r3_052
PXD002394	04142014_s1_r2_051
PXD002394	04142014_s1_r1_050
PXD001374	130324_30_OA_Z_01_10MS2_110min
PXD001374	130324_28_OA_Y_01_10MS2_110min
PXD001374	130324_26_OA_X_01_10MS2_110min
PXD001374	130324_24_RAS_Z_01_10MS2_110min
PXD001374	130319_22_RAS_Y_TiO2_45_10MS2_110min
PXD001374	130319_20_RAS_X_TiO2_45_10MS2_110min
PXD001374	130319_18_CIP2A2_Z_TiO2_45_10MS2_110min
PXD001374	130319_16_CIP2A2_Y_TiO2_45_10MS2_110min
PXD001374	130319_14_CIP2A2_X_TiO2_45_10MS2_110min
PXD001374	130319_06_SCR_Z6_TiO2_45_10MS2_110min
PXD001374	130319_04_SCR_Y6_TiO2_45_10MS2_110min
PXD001374	130319_02_SCR_X6_TiO2_45_10MS2_110min
PXD001374	130317_30_SCR_Z5_TiO2_45_10MS2_110min
PXD001374	130317_28_SCR_Y5_TiO2_45_10MS2_110min
PXD001374	130317_26_SCR_X5_TiO2_45_10MS2_110min
PXD002286	090413-Wittie-Phos-24B
PXD002286	090413-Wittie-Phos-23B
PXD002286	090413-Wittie-Phos-22B
PXD002286	090413-Wittie-Phos-21B
PXD002286	090413-Wittie-Phos-20B
PXD002286	090413-Wittie-Phos-19B
PXD002286	090413-Wittie-Phos-18B
PXD002286	090413-Wittie-Phos-17B
PXD002286	090413-Wittie-Phos-16B
PXD002286	090313-Wittie-Phos-36B
PXD002286	090313-Wittie-Phos-36A
PXD002286	090313-Wittie-Phos-35B
PXD002286	090313-Wittie-Phos-35A
PXD002286	090313-Wittie-Phos-32B
PXD002286	090313-Wittie-Phos-31B
PXD002286	090313-Wittie-Phos-24A
PXD002286	090313-Wittie-Phos-23A
PXD002286	090313-Wittie-Phos-22A
PXD002286	090313-Wittie-Phos-21A
PXD002286	090313-Wittie-Phos-20A
PXD002286	090313-Wittie-Phos-19A
PXD002286	090213-Wittie-Phos-34B
PXD002286	090213-Wittie-Phos-34A
PXD002286	090213-Wittie-Phos-33B
PXD002286	090213-Wittie-Phos-33A
PXD002286	090113-Wittie-Phos-30B
PXD002286	090113-Wittie-Phos-29B
PXD002286	090113-Wittie-Phos-28B
PXD002286	090113-Wittie-Phos-27B
PXD002286	090113-Wittie-Phos-26B
PXD002286	090113-Wittie-Phos-25B
PXD002286	083113-Wittie-Phos-32A
PXD002286	083113-Wittie-Phos-31A
PXD002286	083113-Wittie-Phos-30A
PXD002286	083113-Wittie-Phos-29A
PXD002286	083113-Wittie-Phos-28A
PXD002286	083113-Wittie-Phos-27A
PXD002286	083113-Wittie-Phos-26A
PXD002286	083113-Wittie-Phos-25A
PXD002286	081513-Wittie-Phos-18A
PXD002286	081513-Wittie-Phos-17A
PXD002286	081513-Wittie-Phos-16A
PXD002286	081513-Wittie-Phos-15A
PXD002286	081513-Wittie-Phos-14A
PXD002286	081512-Wittie-Phos-13A
PXD002286	081512-Wittie-Phos-12B
PXD002286	081512-Wittie-Phos-11B
PXD002286	081413-Wittie-Phos-9B
PXD002286	081413-Wittie-Phos-8B
PXD002286	081413-Wittie-Phos-7B
PXD002286	081413-Wittie-Phos-6B
PXD002286	081413-Wittie-Phos-12A
PXD002286	081413-Wittie-Phos-11A
PXD002286	081413-Wittie-Phos-10B
PXD002286	081313-Wittie-Phos-9A
PXD002286	081313-Wittie-Phos-8A
PXD002286	081313-Wittie-Phos-7A
PXD002286	081313-Wittie-Phos-6A
PXD002286	081313-Wittie-Phos-10A
PXD002286	081213-Wittie-Phos-5B
PXD002286	081213-Wittie-Phos-5A
PXD002286	081213-Wittie-Phos-4B
PXD002286	081213-Wittie-Phos-4A
PXD002286	081213-Wittie-Phos-3B
PXD002286	081213-Wittie-Phos-3A
PXD002286	081213-Wittie-Phos-2B
PXD002286	081213-Wittie-Phos-2A
PXD002286	081213-Wittie-Phos-1B
PXD002286	081213-Wittie-Phos-1A
PXD018663	12042019_257_PR_MO-TiO2frac-sk1fr1
PXD018663	12042019_258_PR_MO-TiO2frac-sk1fr2
PXD018663	12042019_259_PR_MO-TiO2frac-sk1fr3
PXD018663	12042019_261_PR_MO-TiO2frac-sk1fr4
PXD018663	12042019_262_PR_MO-TiO2frac-sk1fr5
PXD018663	12042019_263_PR_MO-TiO2frac-sk1fr6
PXD018663	12042019_265_PR_MO-TiO2frac-sk1fr7
PXD018663	12042019_266_PR_MO-TiO2frac-sk1fr8
PXD018663	12042019_267_PR_MO-TiO2frac-sk1fr9
PXD018663	12042019_269_PR_MO-TiO2frac-sk1fr10
PXD018663	12042019_270_PR_MO-TiO2frac-sk1fr11
PXD018663	12042019_271_PR_MO-TiO2frac-sk1fr12
PXD018663	12042019_273_PR_MO-TiO2frac-sk1fr13
PXD018663	12042019_274_PR_MO-TiO2frac-sk1fr14
PXD018663	12042019_275_PR_MO-TiO2frac-sk1fr15
PXD018663	12042019_277_PR_MO-TiO2frac-sk1fr16
PXD018663	12042019_278_PR_MO-TiO2frac-sk1fr17
PXD018663	12042019_282_PR_MO-TiO2frac-sk2fr1
PXD018663	12042019_283_PR_MO-TiO2frac-sk2fr2
PXD018663	12042019_284_PR_MO-TiO2frac-sk2fr3
PXD018663	12042019_286_PR_MO-TiO2frac-sk2fr4
PXD018663	12042019_287_PR_MO-TiO2frac-sk2fr5
PXD018663	12042019_288_PR_MO-TiO2frac-sk2fr6
PXD018663	12042019_290_PR_MO-TiO2frac-sk2fr7
PXD018663	12042019_291_PR_MO-TiO2frac-sk2fr8
PXD018663	12042019_292_PR_MO-TiO2frac-sk2fr9
PXD018663	12042019_294_PR_MO-TiO2frac-sk2fr10
PXD018663	12042019_295_PR_MO-TiO2frac-sk2fr11
PXD018663	12042019_296_PR_MO-TiO2frac-sk2fr12
PXD018663	12042019_299_PR_MO-TiO2frac-sk2fr14
PXD018663	12042019_300_PR_MO-TiO2frac-sk2fr15
PXD018663	12042019_302_PR_MO-TiO2frac-sk2fr16
PXD018663	12042019_303_PR_MO-TiO2frac-sk2fr17
PXD018663	12042019_307_PR_MO-TiO2frac-sk3fr1
PXD018663	12042019_308_PR_MO-TiO2frac-sk3fr2
PXD018663	12042019_309_PR_MO-TiO2frac-sk3fr3
PXD018663	12042019_311_PR_MO-TiO2frac-sk3fr4
PXD018663	12042019_312_PR_MO-TiO2frac-sk3fr5
PXD018663	12042019_313_PR_MO-TiO2frac-sk3fr6
PXD018663	12042019_315_PR_MO-TiO2frac-sk3fr7
PXD018663	12042019_316_PR_MO-TiO2frac-sk3fr8
PXD018663	12042019_317_PR_MO-TiO2frac-sk3fr9
PXD018663	12042019_319_PR_MO-TiO2frac-sk3fr10
PXD018663	12042019_320_PR_MO-TiO2frac-sk3fr11
PXD018663	12042019_321_PR_MO-TiO2frac-sk3fr12
PXD018663	12042019_323_PR_MO-TiO2frac-sk3fr13
PXD018663	12042019_324_PR_MO-TiO2frac-sk3fr14
PXD018663	12042019_325_PR_MO-TiO2frac-sk3fr15
PXD018663	12042019_327_PR_MO-TiO2frac-sk3fr16
PXD018663	12042019_328_PR_MO-TiO2frac-sk3fr17
PXD018663	12042019_330_PR_MO-TiO2frac-sk1pur
PXD018663	12042019_332_PR_MO-TiO2frac-sk2pur
PXD018663	12042019_334_PR_MO-TiO2frac-sk3pur
PXD018663	12042019_336_PR_MO-TiO2frac-sk2fr13
PXD019697	20180729_QX6_ChMa_SA_Easy_Asp_1
PXD019697	20180729_QX6_ChMa_SA_Easy_Asp_2
PXD019697	20180729_QX6_ChMa_SA_Easy_Asp_3
PXD019697	20180729_QX6_ChMa_SA_Easy_Asp_4
PXD019697	20180729_QX6_ChMa_SA_Easy_Ctr_1
PXD019697	20180729_QX6_ChMa_SA_Easy_Ctr_2
PXD019697	20180729_QX6_ChMa_SA_Easy_Ctr_3
PXD019697	20180729_QX6_ChMa_SA_Easy_Ctr_4
PXD011284	0523_1
PXD011284	0523_10
PXD011284	0523_11
PXD011284	0523_12
PXD011284	0523_13
PXD011284	0523_14
PXD011284	0523_15
PXD011284	0523_2
PXD011284	0523_3
PXD011284	0523_4
PXD011284	0523_5
PXD011284	0523_6
PXD011284	sirk1-mic-0-1-A
PXD011284	sirk1-mic-0-1-P
PXD011284	sirk1-mic-0-2-A
PXD011284	sirk1-mic-0-2-P
PXD011284	sirk1-mic-0-3-A
PXD011284	sirk1-mic-0-3-P
PXD011284	sirk1-mic-SUC-1-A
PXD011284	sirk1-mic-SUC-1-P
PXD011284	sirk1-mic-SUC-2-A
PXD011284	sirk1-mic-SUC-2-P
PXD011284	sirk1-mic-SUC-3-A
PXD011284	sirk1-mic-SUC-3-P
PXD011284	sirk1-solu-0-1-A
PXD011284	sirk1-solu-0-1-P
PXD011284	sirk1-solu-0-2-A
PXD011284	sirk1-solu-0-2-P
PXD011284	sirk1-solu-0-3-A
PXD011284	sirk1-solu-0-3-P
PXD011284	sirk1-solu-SUC-1-A
PXD011284	sirk1-solu-SUC-1-P
PXD011284	sirk1-solu-SUC-2-A
PXD011284	sirk1-solu-SUC-2-P
PXD011284	sirk1-solu-SUC-3-A
PXD011284	sirk1-solu-SUC-3-P
PXD011284	sirk1_sp3-mic-0-1-A
PXD011284	sirk1_sp3-mic-0-1-P
PXD011284	sirk1_sp3-mic-0-2-A
PXD011284	sirk1_sp3-mic-0-2-P
PXD011284	sirk1_sp3-mic-0-3-A
PXD011284	sirk1_sp3-mic-0-3-P
PXD011284	sirk1_sp3-mic-SUC-1-A
PXD011284	sirk1_sp3-mic-SUC-1-P
PXD011284	sirk1_sp3-mic-SUC-2-A
PXD011284	sirk1_sp3-mic-SUC-2-P
PXD011284	sirk1_sp3-mic-SUC-3-A
PXD011284	sirk1_sp3-mic-SUC-3-P
PXD011284	sirk1_sp3-solu-0-1-A
PXD011284	sirk1_sp3-solu-0-1-P
PXD011284	sirk1_sp3-solu-0-2-A
PXD011284	sirk1_sp3-solu-0-2-P
PXD011284	sirk1_sp3-solu-0-3-A
PXD011284	sirk1_sp3-solu-0-3-P
PXD011284	sirk1_sp3-solu-SUC-1-A
PXD011284	sirk1_sp3-solu-SUC-1-P
PXD011284	sirk1_sp3-solu-SUC-2-A
PXD011284	sirk1_sp3-solu-SUC-2-P
PXD011284	sirk1_sp3-solu-SUC-3-A
PXD011284	sirk1_sp3-solu-SUC-3-P
PXD011284	sp3-mic-0-1-A
PXD011284	sp3-mic-0-1-P
PXD011284	sp3-mic-0-2-A
PXD011284	sp3-mic-0-2-P
PXD011284	sp3-mic-0-3-A
PXD011284	sp3-mic-0-3-P
PXD011284	sp3-mic-SUC-1-A
PXD011284	sp3-mic-SUC-1-P
PXD011284	sp3-mic-SUC-2-A
PXD011284	sp3-mic-SUC-2-P
PXD011284	sp3-mic-SUC-3-A
PXD011284	sp3-mic-SUC-3-P
PXD011284	sp3-solu-0-1-A
PXD011284	sp3-solu-0-1-P
PXD011284	sp3-solu-0-2-A
PXD011284	sp3-solu-0-2-P
PXD011284	sp3-solu-0-3-A
PXD011284	sp3-solu-0-3-P
PXD011284	sp3-solu-SUC-1-A
PXD011284	sp3-solu-SUC-1-P
PXD011284	sp3-solu-SUC-2-A
PXD011284	sp3-solu-SUC-2-P
PXD011284	sp3-solu-SUC-3-A
PXD011284	sp3-solu-SUC-3-P
PXD023361	S_Osman_150317_010617_Phospho_L1_1
PXD023361	S_Osman_150317_010617_Phospho_L1_10
PXD023361	S_Osman_150317_010617_Phospho_L1_11
PXD023361	S_Osman_150317_010617_Phospho_L1_12
PXD023361	S_Osman_150317_010617_Phospho_L1_2
PXD023361	S_Osman_150317_010617_Phospho_L1_3
PXD023361	S_Osman_150317_010617_Phospho_L1_4
PXD023361	S_Osman_150317_010617_Phospho_L1_5
PXD023361	S_Osman_150317_010617_Phospho_L1_6
PXD023361	S_Osman_150317_010617_Phospho_L1_7
PXD023361	S_Osman_150317_010617_Phospho_L1_8
PXD023361	S_Osman_150317_010617_Phospho_L1_9
PXD023361	S_Osman_150317_020617_Phospho_L2_1
PXD023361	S_Osman_150317_020617_Phospho_L2_10
PXD023361	S_Osman_150317_020617_Phospho_L2_11
PXD023361	S_Osman_150317_020617_Phospho_L2_12
PXD023361	S_Osman_150317_020617_Phospho_L2_2
PXD023361	S_Osman_150317_020617_Phospho_L2_3
PXD023361	S_Osman_150317_020617_Phospho_L2_4
PXD023361	S_Osman_150317_020617_Phospho_L2_5
PXD023361	S_Osman_150317_020617_Phospho_L2_6
PXD023361	S_Osman_150317_020617_Phospho_L2_7
PXD023361	S_Osman_150317_020617_Phospho_L2_8
PXD023361	S_Osman_150317_020617_Phospho_L2_9
PXD023361	S_Osman_150317_020617_Phospho_L3_1
PXD023361	S_Osman_150317_020617_Phospho_L3_10
PXD023361	S_Osman_150317_020617_Phospho_L3_11
PXD023361	S_Osman_150317_020617_Phospho_L3_12
PXD023361	S_Osman_150317_020617_Phospho_L3_2
PXD023361	S_Osman_150317_020617_Phospho_L3_3
PXD023361	S_Osman_150317_020617_Phospho_L3_4
PXD023361	S_Osman_150317_020617_Phospho_L3_5
PXD023361	S_Osman_150317_020617_Phospho_L3_6
PXD023361	S_Osman_150317_020617_Phospho_L3_7
PXD023361	S_Osman_150317_020617_Phospho_L3_8
PXD023361	S_Osman_150317_020617_Phospho_L3_9
PXD023361	S_Osman_150317_020617_Phospho_L4_1
PXD023361	S_Osman_150317_020617_Phospho_L4_10
PXD023361	S_Osman_150317_020617_Phospho_L4_11
PXD023361	S_Osman_150317_020617_Phospho_L4_12
PXD023361	S_Osman_150317_020617_Phospho_L4_2
PXD023361	S_Osman_150317_020617_Phospho_L4_3
PXD023361	S_Osman_150317_020617_Phospho_L4_4
PXD023361	S_Osman_150317_020617_Phospho_L4_5
PXD023361	S_Osman_150317_020617_Phospho_L4_6
PXD023361	S_Osman_150317_020617_Phospho_L4_7
PXD023361	S_Osman_150317_020617_Phospho_L4_8
PXD023361	S_Osman_150317_020617_Phospho_L4_9
PXD023361	S_Osman_150317_020617_Phospho_L5_1
PXD023361	S_Osman_150317_020617_Phospho_L5_10
PXD023361	S_Osman_150317_020617_Phospho_L5_11
PXD023361	S_Osman_150317_020617_Phospho_L5_12
PXD023361	S_Osman_150317_020617_Phospho_L5_2
PXD023361	S_Osman_150317_020617_Phospho_L5_3
PXD023361	S_Osman_150317_020617_Phospho_L5_4
PXD023361	S_Osman_150317_020617_Phospho_L5_5
PXD023361	S_Osman_150317_020617_Phospho_L5_6
PXD023361	S_Osman_150317_020617_Phospho_L5_7
PXD023361	S_Osman_150317_020617_Phospho_L5_8
PXD023361	S_Osman_150317_020617_Phospho_L5_9
PXD023361	S_Osman_150317_020617_Phospho_L6_1
PXD023361	S_Osman_150317_020617_Phospho_L6_10
PXD023361	S_Osman_150317_020617_Phospho_L6_11
PXD023361	S_Osman_150317_020617_Phospho_L6_12
PXD023361	S_Osman_150317_020617_Phospho_L6_2
PXD023361	S_Osman_150317_020617_Phospho_L6_3
PXD023361	S_Osman_150317_020617_Phospho_L6_4
PXD023361	S_Osman_150317_020617_Phospho_L6_5
PXD023361	S_Osman_150317_020617_Phospho_L6_6
PXD023361	S_Osman_150317_020617_Phospho_L6_7
PXD023361	S_Osman_150317_020617_Phospho_L6_8
PXD023361	S_Osman_150317_020617_Phospho_L6_9
PXD023361	S_Osman_150317_020617_Phospho_L7_1
PXD023361	S_Osman_150317_020617_Phospho_L7_10
PXD023361	S_Osman_150317_020617_Phospho_L7_11
PXD023361	S_Osman_150317_020617_Phospho_L7_12
PXD023361	S_Osman_150317_020617_Phospho_L7_2
PXD023361	S_Osman_150317_020617_Phospho_L7_3
PXD023361	S_Osman_150317_020617_Phospho_L7_4
PXD023361	S_Osman_150317_020617_Phospho_L7_5
PXD023361	S_Osman_150317_020617_Phospho_L7_6
PXD023361	S_Osman_150317_020617_Phospho_L7_7
PXD023361	S_Osman_150317_020617_Phospho_L7_8
PXD023361	S_Osman_150317_020617_Phospho_L7_9
PXD008211	20161222_LG_Ecoli_Trypsin_Phospho5_Enrichment1_Sample1_PRM_01
PXD008211	20161222_LG_Ecoli_Trypsin_Phospho5_Enrichment1_Sample1_PRM_02
PXD008211	20161222_LG_Ecoli_Trypsin_Phospho5_Enrichment1_Sample1_PRM_03
PXD008211	20161222_LG_Ecoli_Trypsin_Phospho5_Enrichment1_Sample1_PRM_04
PXD008211	20161222_LG_Ecoli_Trypsin_Phospho5_Enrichment1_Sample1_PRM_05
PXD008211	20161222_LG_Ecoli_Trypsin_Phospho5_Enrichment1_Sample1_Shotgun
PXD008211	20161222_LG_Ecoli_Trypsin_Phospho5_Enrichment1_Sample2_PRM_01
PXD008211	20161222_LG_Ecoli_Trypsin_Phospho5_Enrichment1_Sample2_PRM_02
PXD008211	20161222_LG_Ecoli_Trypsin_Phospho5_Enrichment1_Sample2_PRM_03
PXD008211	20161222_LG_Ecoli_Trypsin_Phospho5_Enrichment1_Sample2_PRM_04
PXD008211	20161222_LG_Ecoli_Trypsin_Phospho5_Enrichment1_Sample2_PRM_05
PXD008211	20161222_LG_Ecoli_Trypsin_Phospho5_Enrichment1_Sample2_Shotgun
PXD008211	20161222_LG_Ecoli_Trypsin_Phospho5_Enrichment2_Sample1_PRM_01
PXD008211	20161222_LG_Ecoli_Trypsin_Phospho5_Enrichment2_Sample1_PRM_02
PXD008211	20161222_LG_Ecoli_Trypsin_Phospho5_Enrichment2_Sample1_PRM_03
PXD008211	20161222_LG_Ecoli_Trypsin_Phospho5_Enrichment2_Sample1_PRM_04
PXD008211	20161222_LG_Ecoli_Trypsin_Phospho5_Enrichment2_Sample1_PRM_05
PXD008211	20161222_LG_Ecoli_Trypsin_Phospho5_Enrichment2_Sample1_Shotgun
PXD008211	20161222_LG_Ecoli_Trypsin_Phospho5_Enrichment2_Sample2_PRM_01
PXD008211	20161222_LG_Ecoli_Trypsin_Phospho5_Enrichment2_Sample2_PRM_02
PXD008211	20161222_LG_Ecoli_Trypsin_Phospho5_Enrichment2_Sample2_PRM_03
PXD008211	20161222_LG_Ecoli_Trypsin_Phospho5_Enrichment2_Sample2_PRM_04
PXD008211	20161222_LG_Ecoli_Trypsin_Phospho5_Enrichment2_Sample2_PRM_05
PXD008211	20161222_LG_Ecoli_Trypsin_Phospho5_Enrichment2_Sample2_Shotgun
PXD008211	20161222_LG_Ecoli_Trypsin_Phospho5_Enrichment3_Sample1_PRM_01
PXD008211	20161222_LG_Ecoli_Trypsin_Phospho5_Enrichment3_Sample1_PRM_02
PXD008211	20161222_LG_Ecoli_Trypsin_Phospho5_Enrichment3_Sample1_PRM_03
PXD008211	20161222_LG_Ecoli_Trypsin_Phospho5_Enrichment3_Sample1_PRM_04
PXD008211	20161222_LG_Ecoli_Trypsin_Phospho5_Enrichment3_Sample1_PRM_05
PXD008211	20161222_LG_Ecoli_Trypsin_Phospho5_Enrichment3_Sample1_Shotgun
PXD008211	20161222_LG_Ecoli_Trypsin_Phospho5_Enrichment3_Sample2_PRM_02
PXD008211	20161222_LG_Ecoli_Trypsin_Phospho5_Enrichment3_Sample2_PRM_03
PXD008211	20161222_LG_Ecoli_Trypsin_Phospho5_Enrichment3_Sample2_PRM_04
PXD008211	20161222_LG_Ecoli_Trypsin_Phospho5_Enrichment3_Sample2_PRM_05
PXD008211	20161222_LG_Ecoli_Trypsin_Phospho5_Enrichment3_Sample2_Shotgun
PXD000138 (Syn_2_finetune)	1
PXD000138 (Syn_2_finetune)	2
PXD000138 (Syn_2_finetune)	3
PXD000138 (Syn_2_finetune)	4
PXD000138 (Syn_2_finetune)	5
PXD000138 (Syn_2_finetune)	6
PXD000138 (Syn_2_finetune)	7
PXD000138 (Syn_2_finetune)	8
PXD000138 (Syn_2_finetune)	9
PXD000138 (Syn_2_finetune)	10
PXD000138 (Syn_2_finetune)	11
PXD000138 (Syn_2_finetune)	12
PXD000138 (Syn_2_finetune)	13
PXD000138 (Syn_2_finetune)	14
PXD000138 (Syn_2_finetune)	15
PXD000138 (Syn_2_finetune)	16
PXD000138 (Syn_2_finetune)	17
PXD000138 (Syn_2_finetune)	18
PXD000138 (Syn_2_finetune)	19
PXD000138 (Syn_2_finetune)	20
PXD000138 (Syn_2_finetune)	21
PXD000138 (Syn_2_finetune)	22
PXD000138 (Syn_2_finetune)	23
PXD000138 (Syn_2_finetune)	24
PXD000138 (Syn_2_finetune)	25
PXD000138 (Syn_2_finetune)	26
PXD000138 (Syn_2_finetune)	27
PXD000138 (Syn_2_finetune)	28
PXD000138 (Syn_2_finetune)	29
PXD000138 (Syn_2_finetune)	30
PXD000138 (Syn_2_finetune)	31
PXD000138 (Syn_2_finetune)	32
PXD000138 (Syn_2_finetune)	33
PXD000138 (Syn_2_finetune)	34
PXD000138 (Syn_2_finetune)	35
PXD000138 (Syn_2_finetune)	36
PXD000138 (Syn_2_finetune)	37
PXD000138 (Syn_2_finetune)	38
PXD000138 (Syn_2_finetune)	39
PXD000138 (Syn_2_finetune)	40
PXD000138 (Syn_2_finetune)	41
PXD000138 (Syn_2_finetune)	42
PXD000138 (Syn_2_finetune)	43
PXD000138 (Syn_2_finetune)	44
PXD000138 (Syn_2_finetune)	45
PXD000138 (Syn_2_finetune)	46
PXD000138 (Syn_2_finetune)	47
PXD000138 (Syn_2_finetune)	48
PXD000138 (Syn_2_test)	49
PXD000138 (Syn_2_test)	50
PXD000138 (Syn_2_test)	51
PXD000138 (Syn_2_test)	52
PXD000138 (Syn_2_test)	53
PXD000138 (Syn_2_test)	54
PXD000138 (Syn_2_test)	55
PXD000138 (Syn_2_test)	56
PXD000138 (Syn_2_test)	57
PXD000138 (Syn_2_test)	58
PXD000138 (Syn_2_test)	59
PXD000138 (Syn_2_test)	60
PXD000138 (Syn_2_test)	61
PXD000138 (Syn_2_test)	62
PXD000138 (Syn_2_test)	63
PXD000138 (Syn_2_test)	64
PXD000138 (Syn_2_test)	65
PXD000138 (Syn_2_test)	66
PXD000138 (Syn_2_test)	67
PXD000138 (Syn_2_test)	68
PXD000138 (Syn_2_test)	69
PXD000138 (Syn_2_test)	70
PXD000138 (Syn_2_test)	71
PXD000138 (Syn_2_test)	72
PXD000138 (Syn_2_test)	73
PXD000138 (Syn_2_test)	74
PXD000138 (Syn_2_test)	75
PXD000138 (Syn_2_test)	76
PXD000138 (Syn_2_test)	77
PXD000138 (Syn_2_test)	78
PXD000138 (Syn_2_test)	79
PXD000138 (Syn_2_test)	80
PXD000138 (Syn_2_test)	81
PXD000138 (Syn_2_test)	82
PXD000138 (Syn_2_test)	83
PXD000138 (Syn_2_test)	84
PXD000138 (Syn_2_test)	85
PXD000138 (Syn_2_test)	86
PXD000138 (Syn_2_test)	87
PXD000138 (Syn_2_test)	88
PXD000138 (Syn_2_test)	89
PXD000138 (Syn_2_test)	90
PXD000138 (Syn_2_test)	91
PXD000138 (Syn_2_test)	92
PXD000138 (Syn_2_test)	93
PXD000138 (Syn_2_test)	94
PXD000138 (Syn_2_test)	95
PXD000138 (Syn_2_test)	96
PXD007058	SF_200217_pPeptideLibrary_pool1_HCDOT_rep1
PXD007058	SF_200217_pPeptideLibrary_pool1_HCDOT_rep2
PXD007058	SF_200217_pPeptideLibrary_pool2_HCDOT_rep1
PXD007058	SF_200217_pPeptideLibrary_pool2_HCDOT_rep2
PXD007058	SF_200217_pPeptideLibrary_pool5_HCDOT_rep1
PXD007058	SF_200217_pPeptideLibrary_pool5_HCDOT_rep2
PXD007058	SF_200217_pPeptideLibrary_pool3_HCDOT_rep1
PXD007058	SF_200217_pPeptideLibrary_pool4_HCDOT_rep1
PXD007058	SF_200217_pPeptideLibrary_pool4_HCDOT_rep2
PXD007058	SF_200217_pPeptideLibrary_pool3_HCDOT_rep2
PXD014525 (Syn_3)	20181116_QE3_nLC3_AH_SA_PhosTest_DDA_1xYeast-JPTstySig123_1
PXD014525 (Syn_3)	20181116_QE3_nLC3_AH_SA_PhosTest_DDA_1xYeast-JPTstySig123_2
PXD014525 (Syn_3)	20181116_QE3_nLC3_AH_SA_PhosTest_DDA_1xYeast-JPTstySig123_3
PXD014525 (Syn_3)	20181116_QE3_nLC3_AH_SA_PhosTest_DDA_10xYeast-JPTstySig123_1
PXD014525 (Syn_3)	20181116_QE3_nLC3_AH_SA_PhosTest_DDA_10xYeast-JPTstySig123_2
PXD014525 (Syn_3)	20181116_QE3_nLC3_AH_SA_PhosTest_DDA_10xYeast-JPTstySig123_3
PXD014525 (Syn_3)	20181116_QE3_nLC3_AH_SA_PhosTest_DDA_100xYeast-JPTstySig123_1
PXD014525 (Syn_3)	20181116_QE3_nLC3_AH_SA_PhosTest_DDA_100xYeast-JPTstySig123_2
PXD014525 (Syn_3)	20181116_QE3_nLC3_AH_SA_PhosTest_DDA_100xYeast-JPTstySig123_3
PXD014525 (Syn_3)	20181116_QE3_nLC3_AH_SA_PhosTest_DDA_1000xYeast-JPTstySig123_1
PXD014525 (Syn_3)	20181116_QE3_nLC3_AH_SA_PhosTest_DDA_1000xYeast-JPTstySig123_2
PXD014525 (Syn_3)	20181116_QE3_nLC3_AH_SA_PhosTest_DDA_1000xYeast-JPTstySig123_3
PXD014525 (Syn_3)	20190215_QE7_nLC3_ChKe_SA_SigmaMix5_DDA_1
PXD014525 (Syn_3)	20190215_QE7_nLC3_ChKe_SA_SigmaMix5_DDA_2
PXD014525 (Syn_3)	20190215_QE7_nLC3_ChKe_SA_SigmaMix6_DDA_1
PXD014525 (Syn_3)	20190215_QE7_nLC3_ChKe_SA_SigmaMix6_DDA_2
PXD014525 (Syn_3)	20190215_QE7_nLC3_ChKe_SA_SigmaMix7_DDA_1
PXD014525 (Syn_3)	20190215_QE7_nLC3_ChKe_SA_SigmaMix7_DDA_2
PXD014525 (Syn_3)	20190215_QE7_nLC3_ChKe_SA_SigmaMix8_DDA_2
PXD014525 (Syn_3)	20190215_QE7_nLC3_ChKe_SA_SigmaMix8_DDA_1
PXD014525 (Bio_3)	20171024_QE5_nLC3_DBJ_SA_LFQphos_RPE1_Pilot2_EGF_02
PXD014525 (Bio_3)	20171024_QE5_nLC3_DBJ_SA_LFQphos_RPE1_Pilot2_NoSerum_03
PXD014525 (Bio_3)	20171024_QE5_nLC3_DBJ_SA_LFQphos_RPE1_Pilot2_PD0325901_0-5uM_01
PXD014525 (Bio_3)	20171024_QE5_nLC3_DBJ_SA_LFQphos_RPE1_Pilot2_PD0325901_0-5uM_03
PXD014525 (Bio_3)	20171024_QE5_nLC3_DBJ_SA_LFQphos_RPE1_Pilot2_Cobimetinib_0-5uM_01
PXD014525 (Bio_3)	20171024_QE5_nLC3_DBJ_SA_LFQphos_RPE1_Pilot2_Cobimetinib_0-5uM_02
PXD014525 (Bio_3)	20171024_QE5_nLC3_DBJ_SA_LFQphos_RPE1_Pilot2_Cobimetinib_0-5uM_03
PXD014525 (Bio_3)	20171024_QE5_nLC3_DBJ_SA_LFQphos_RPE1_Pilot2_Cobimetinib_5uM_01
PXD014525 (Bio_3)	20171024_QE5_nLC3_DBJ_SA_LFQphos_RPE1_Pilot2_Cobimetinib_5uM_02
PXD014525 (Bio_3)	20171024_QE5_nLC3_DBJ_SA_LFQphos_RPE1_Pilot2_Cobimetinib_5uM_03
PXD014525 (Bio_3)	20171024_QE5_nLC3_DBJ_SA_LFQphos_RPE1_Pilot2_EGF_01
PXD014525 (Bio_3)	20171024_QE5_nLC3_DBJ_SA_LFQphos_RPE1_Pilot2_EGF_03
PXD014525 (Bio_3)	20171024_QE5_nLC3_DBJ_SA_LFQphos_RPE1_Pilot2_NoSerum_01
PXD014525 (Bio_3)	20171024_QE5_nLC3_DBJ_SA_LFQphos_RPE1_Pilot2_NoSerum_02
PXD014525 (Bio_3)	20171024_QE5_nLC3_DBJ_SA_LFQphos_RPE1_Pilot2_PD0325901_0-5uM_02
PXD014525 (Bio_3)	20171024_QE5_nLC3_DBJ_SA_LFQphos_RPE1_Pilot2_PD0325901_5uM_02
PXD014525 (Bio_3)	20171024_QE5_nLC3_DBJ_SA_LFQphos_RPE1_Pilot2_PD0325901_5uM_03
PXD003344	MCF7_phos_DDA_1
PXD003344	MCF7_phos_DDA_2
PXD003344	MCF7_phos_DDA_3
PXD003344	MCF7_phos_DDA_4
PXD006056	yanliu_I170114_001_PhosCyc1_shotgun.wiff
PXD006056	yanliu_I170114_002_PhosNoco1_shotgun.wiff
PXD006056	yanliu_I170114_005_PhosCyc2_shotgun.wiff
PXD006056	yanliu_I170114_007_PhosNoco2_shotgun.wiff
PXD006056	yanliu_I170114_009_PhosCyc3_shotgun.wiff
PXD006056	yanliu_I170114_011_PhosNoco3_shotgun.wiff
PXD006056	yanliu_I170114_013_PhosCyc4_shotgun.wiff
PXD006056	yanliu_I170114_015_PhosNoco4_shotgun.wiff
PXD006056	yanliu_I170114_017_PhosCyc5_shotgun.wiff
PXD006056	yanliu_I170114_019_PhosNoco5_shotgun.wiff
PXD006056	yanliu_I170114_021_PhosCyc6_shotgun.wiff
PXD006056	yanliu_I170114_023_PhosNoco6_shotgun.wiff
PXD006056	yanliu_I170114_025_PhosCyc7_shotgun.wiff
PXD006056	yanliu_I170114_027_PhosNoco7_shotgun.wiff
PXD006056	yanliu_I170114_029_PhosCyc8_shotgun.wiff
PXD006056	yanliu_I170114_031_PhosNoco8_shotgun.wiff
PXD006056	yanliu_I170114_033_PhosCyc9_shotgun.wiff
PXD006056	yanliu_I170114_035_PhosNoco9_shotgun.wiff
PXD006056	yanliu_I170114_037_PhosCyc10_shotgun.wiff
PXD006056	yanliu_I170114_039_PhosNoco10_shotgun.wiff
PXD012433	20160902_01_K562_TiO2_105min_01.wiff
PXD012433	20160902_02_K562_TiO2_105min_02.wiff
PXD012433	20160902_03_K562_AP_105min_01.wiff
PXD012433	20160902_04_K562_AP_105min_02.wiff
PXD012433	20160901_01_Blue_phospho.wiff
PXD012433	20160901_02_Blue_phospho.wiff
PXD012433	20160901_03_Blue_phospho.wiff
PXD012433	20160901_07_Green_phospho.wiff
PXD012433	20160901_08_Green_phospho.wiff
PXD012433	20160901_09_Green_phospho.wiff
PXD012433	20160901_13_Yellow_phospho.wiff
PXD012433	20160901_14_Yellow_phospho.wiff
PXD012433	20160901_15_Yellow_phospho.wiff
PXD015687	mmehnert_I171213_001.wiff
PXD015687	mmehnert_I171213_003.wiff
PXD015687	mmehnert_I171213_005.wiff
PXD015687	mmehnert_I171213_007.wiff
PXD015687	mmehnert_I171213_008.wiff
PXD015687	mmehnert_I171213_009.wiff
PXD015687	mmehnert_I171213_010.wiff
PXD015687	mmehnert_I171213_011.wiff
PXD015687	mmehnert_I171213_012.wiff
PXD015687	mmehnert_I171213_013.wiff
PXD015687	mmehnert_I171213_014.wiff
PXD015687	mmehnert_I171213_015.wiff
PXD015687	mmehnert_I171213_016.wiff
PXD015687	mmehnert_I171213_017.wiff
PXD015687	mmehnert_I171213_018.wiff
PXD015687	mmehnert_I171213_019.wiff
PXD015687	mmehnert_I171213_020.wiff
PXD015687	mmehnert_I171213_021.wiff
PXD015687	mmehnert_I171213_022.wiff
PXD015687	mmehnert_I171213_023.wiff
PXD015687	mmehnert_I171213_024.wiff
PXD015687	mmehnert_I171213_025.wiff
PXD015687	mmehnert_I171213_026.wiff
PXD015687	mmehnert_I171213_027.wiff
PXD015687	mmehnert_I171213_028.wiff
PXD015687	mmehnert_I171218_029.wiff
PXD015687	mmehnert_I171218_030.wiff
PXD015687	mmehnert_I171218_031.wiff
PXD015687	mmehnert_I171218_032.wiff
PXD015687	mmehnert_I171218_033.wiff
PXD015687	mmehnert_I171218_034.wiff
PXD015687	mmehnert_I171218_035.wiff
PXD015687	mmehnert_I171218_036.wiff
PXD015687	mmehnert_I171218_037.wiff
PXD015687	mmehnert_I171218_038.wiff
PXD015687	mmehnert_I171218_039.wiff
PXD015687	mmehnert_I171218_040.wiff
PXD015687	mmehnert_I171218_041.wiff
PXD015687	mmehnert_I171218_042.wiff
PXD015687	mmehnert_I171218_043.wiff
PXD015687	mmehnert_I171218_044.wiff
PXD015687	mmehnert_I171218_045.wiff
PXD015687	mmehnert_I171218_046.wiff
PXD015687	mmehnert_I171218_047.wiff
PXD015687	mmehnert_I171218_048.wiff
PXD015687	mmehnert_I171218_049.wiff
PXD015687	mmehnert_I171218_050.wiff
PXD015687	mmehnert_I171218_051.wiff
PXD015687	mmehnert_I171218_052.wiff
PXD015687	mmehnert_I171218_053.wiff
PXD015687	mmehnert_I171218_054.wiff
PXD015687	mmehnert_I171218_055.wiff
PXD015687	mmehnert_I171218_056.wiff
PXD013210	TTB20160722_ISBHJOMXX001872_r01.wiff
PXD013210	TTB20160722_ISBHJOMXX001873_r01.wiff
PXD013210	TTB20160722_ISBHJOMXX001874_r01.wiff
PXD013210	TTB20160722_ISBHJOMXX001875_r01.wiff
PXD013210	TTB20160722_ISBHJOMXX001876_r01.wiff
PXD013210	TTB20160722_ISBHJOMXX001877_r01.wiff
PXD013210	TTB20160722_ISBHJOMXX001878_r01.wiff
PXD013210	TTB20160722_ISBHJOMXX001879_r01.wiff
PXD013210	TTB20160722_ISBHJOMXX001880_r01.wiff
PXD013210	TTB20160722_ISBHJOMXX001881_r01.wiff
PXD013210	TTB20160722_ISBHJOMXX001882_r01.wiff
PXD013210	TTB20160722_ISBHJOMXX001883_r01.wiff
PXD013210	TTB20160722_ISBHJOMXX001884_r01.wiff
PXD013210	TTB20160722_ISBHJOMXX001885_r01.wiff
PXD013210	TTB20160722_ISBHJOMXX001886_r01.wiff
PXD013210	TTB20160722_ISBHJOMXX001887__r01.wiff
PXD013210	TTB20160722_ISBHJOMXX001888_r01.wiff
PXD014525 (DIA_1)	20190215_QE7_nLC3_ChKe_SA_SigmaMix5_DIA_1
PXD014525 (DIA_1)	20190215_QE7_nLC3_ChKe_SA_SigmaMix5_DIA_2
PXD014525 (DIA_1)	20190215_QE7_nLC3_ChKe_SA_SigmaMix6_DIA_1
PXD014525 (DIA_1)	20190215_QE7_nLC3_ChKe_SA_SigmaMix6_DIA_2
PXD014525 (DIA_1)	20190215_QE7_nLC3_ChKe_SA_SigmaMix7_DIA_1
PXD014525 (DIA_1)	20190215_QE7_nLC3_ChKe_SA_SigmaMix7_DIA_2
PXD014525 (DIA_1)	20190215_QE7_nLC3_ChKe_SA_SigmaMix8_DIA_1
PXD014525 (DIA_1)	20190215_QE7_nLC3_ChKe_SA_SigmaMix8_DIA_2
PXD014525 (DIA_1)	20181116_QE3_nLC3_AH_SA_PhosTest_DIA_1xYeast-JPTstySig123_1
PXD014525 (DIA_1)	20181116_QE3_nLC3_AH_SA_PhosTest_DIA_1xYeast-JPTstySig123_2
PXD014525 (DIA_1)	20181116_QE3_nLC3_AH_SA_PhosTest_DIA_1xYeast-JPTstySig123_3
PXD014525 (DIA_1)	20181116_QE3_nLC3_AH_SA_PhosTest_DIA_10xYeast-JPTstySig123_1
PXD014525 (DIA_1)	20181116_QE3_nLC3_AH_SA_PhosTest_DIA_10xYeast-JPTstySig123_2
PXD014525 (DIA_1)	20181116_QE3_nLC3_AH_SA_PhosTest_DIA_10xYeast-JPTstySig123_3
PXD014525 (DIA_1)	20181116_QE3_nLC3_AH_SA_PhosTest_DIA_100xYeast-JPTstySig123_1
PXD014525 (DIA_1)	20181116_QE3_nLC3_AH_SA_PhosTest_DIA_100xYeast-JPTstySig123_2
PXD014525 (DIA_1)	20181116_QE3_nLC3_AH_SA_PhosTest_DIA_100xYeast-JPTstySig123_3
PXD014525 (DIA_1)	20181116_QE3_nLC3_AH_SA_PhosTest_DIA_1000xYeast-JPTstySig123_1
PXD014525 (DIA_1)	20181116_QE3_nLC3_AH_SA_PhosTest_DIA_1000xYeast-JPTstySig123_2
PXD014525 (DIA_1)	20181116_QE3_nLC3_AH_SA_PhosTest_DIA_1000xYeast-JPTstySig123_3
MSV000082956	20170430_HeLa_phosp_DIA_B_01_170506220515
MSV000082956	20170430_HeLa_phosp_DIA_B_02_170507024206
MSV000082956	20170430_HeLa_phosp_DIA_B_03_170507071858
