# Supplementary material for: DeepFLR facilitates false localization rate control in phosphoproteomics
Source: Nat Commun. 2023 Apr 20;14:2269. doi: 10.1038/s41467-023-38035-1 (PMC10119288; doi:10.1038/s41467-023-38035-1)
Supplement: Supplementary file 11 — Source data [file 41467_2023_38035_MOESM11_ESM.xlsx]

## Sheet: Fig1b
H. sapiens_monophos_CS	H. sapiens_multiphos_CS	H. sapiens_finetune_CS	H. sapiens_technique_replication_CS	M. musculus_monophos_CS	M. musculus_multiphos_CS	M. musculus_finetune_CS	M. musculus_technique_replication_CS	A. thaliana_monophos_CS	A. thaliana_multiphos_CS	A. thaliana_finetune_CS	A. thaliana_technique_replication_CS
0.990146	0.769437	0.665238	0.9918	0.832781	0.907896	0.971283	0.9987	0.964823	0.941682	0.972657	0.88
0.809634	0.739728	0.96712	0.9915	0.896948	0.883568	0.964646	0.9989	0.935163	0.795676	0.998165	0.8276
0.986919	0.964337	0.96707	0.9493	0.921519	0.743591	0.969187	0.9966	0.766082	0.954042	0.973218	0.8377
0.985232	0.975796	0.953654	0.9524	0.89948	0.898335	0.901729	0.9971	0.925057	0.932864	0.980061	0.8782
0.993236	0.927975	0.964881	0.9893	0.974599	0.563233	0.965677	0.9967	0.918279	0.920769	0.785858	0.9691
0.963073	0.833048	0.962577	0.9787	0.983134	0.69684	0.945972	0.9978	0.928349	0.910527	0.936043	0.9741
0.967176	0.896375	0.951666	0.7519	0.953026	0.82803	0.903973	0.9988	0.872386	0.715366	0.945276	0.9854
0.981283	0.981432	0.956749	0.98	0.829557	0.683865	0.980458	0.9935	0.95889	0.683916	0.952195	0.979
0.98329	0.827799	0.96713	0.9676	0.841847	0.908886	0.975841	0.9852	0.885518	0.874232	0.768814	0.9734
0.978114	0.870307	0.969186	0.9329	0.937707	0.759018	0.972819	0.9973	0.978397	0.768228	0.557939	0.9698
0.924892	0.900667	0.957429	0.9178	0.908292	0.888797	0.974563	0.9929	0.944071	0.863091	0.952352	0.9835
0.945817	0.887981	0.948433	0.9771	0.857009	0.80927	0.934545	0.9925	0.978177	0.821068	0.952356	0.9439
0.829927	0.763933	0.974407	0.9843	0.729678	0.895694	0.971436	0.971	0.985519	0.881501	0.763659	0.9258
0.901322	0.943402	0.899917	0.9936	0.805842	0.904623	0.96428	0.9955	0.482618	0.884873	0.305634	0.9474
0.898366	0.930714	0.766903	0.9682	0.751995	0.883317	0.990865	0.9984	0.940335	0.856646	0.860647	0.9676
0.978167	0.843212	0.95097	0.8593	0.753903	0.896263	0.983257	0.9734	0.934304	0.795141	0.971766	0.9615
0.917365	0.920752	0.903647	0.9917	0.716206	0.870326	0.956499	0.9704	0.919346	0.715401	0.967671	0.9795
0.919159	0.90811	0.831504	0.9176	0.882623	0.931804	0.950541	0.9981	0.964145	0.825499	0.975793	0.9566
0.859701	0.896712	0.914777	0.966	0.98349	0.80029	0.973202	0.999	0.947261	0.917332	0.934076	0.7238
0.885168	0.967594	0.79851	0.8954	0.893518	0.784984	0.953356	0.9926	0.892868	0.770468	0.9899	0.9492
0.940873	0.853974	0.987624	0.9898	0.87869	0.926496	0.97145	0.9988	0.971691	0.779926	0.994967	0.9007
0.873307	0.956208	0.979333	0.8275	0.89755	0.820218	0.972048	0.9923	0.857297	0.738952	0.986646	0.9928
0.962592	0.886158	0.900078	0.9687	0.924485	0.62838	0.981157	0.983	0.895624	0.858875	0.978401	0.9813
0.953011	0.93906	0.979477	0.9638	0.912852	0.983616	0.975065	0.9802	0.411053	0.950518	0.97693	0.9838
0.427063	0.865475	0.952771	0.9805	0.945735	0.6778	0.990256	0.9916	0.891311	0.811455	0.94267	0.9745
0.883129	0.819604	0.97563	0.9441	0.910035	0.967342	0.976378	0.9606	0.770705	0.897035	0.971607	0.9436
0.971742	0.910688	0.960367	0.9971	0.836413	0.969668	0.987744	0.9635	0.880488	0.910921	0.884153	0.9676
0.773353	0.886189	0.930621	0.936	0.836897	0.930994	0.980812	0.9915	0.931295	0.944542	0.879961	0.9662
0.778659	0.915884	0.928361	0.9861	0.858029	0.919577	0.97717	0.9802	0.970483	0.792661	0.974605	0.986
0.72851	0.924101	0.985229	0.9904	0.828088	0.954111	0.97857	0.9053	0.9771	0.894731	0.984998	0.9712
0.796364	0.712022	0.939216	0.9028	0.905549	0.934598	0.989147	0.9886	0.948968	0.296283	0.430235	0.9801
0.67659	0.897319	0.968644	0.9149	0.81193	0.830301	0.915975	0.962	0.961829	0.982085	0.969356	0.9559
0.986448	0.929358	0.974618	0.9742	0.852238	0.881776	0.712297	0.982	0.532938	0.918405	0.915125	0.969
0.958304	0.806151	0.931976	0.9266	0.908971	0.759851	0.98342	0.9862	0.863038	0.924576	0.977547	0.9941
0.954388	0.774228	0.983523	0.9728	0.602537	0.79801	0.951572	0.8963	0.976256	0.849136	0.987532	0.9932
0.951127	0.83804	0.967585	0.6191	0.903721	0.874849	0.979052	0.9945	0.948408	0.909649	0.803772	0.7571
0.915466	0.842774	0.96261	0.962	0.84071	0.891963	0.97338	0.9169	0.963134	0.951909	0.889687	0.9875
0.971051	0.975875	0.940415	0.9885	0.909323	0.782576	0.972632	0.9983	0.931782	0.924243	0.174805	0.9545
0.95912	0.77124	0.962682	0.9323	0.973005	0.910045	0.7682	0.9918	0.844673	0.701832	0.991815	0.9917
0.98253	0.832049	0.961428	0.986	0.95629	0.938639	0.976459	0.9777	0.932665	0.926141	0.99118	0.9917
0.815764	0.883736	0.879989	0.9383	0.811445	0.84515	0.755333	0.8603	0.8006	0.924307	0.936216	0.9929
0.984309	0.977477	0.984983	0.8744	0.855367	0.884516	0.953384	0.9898	0.942981	0.957326	0.919987	0.9705
0.959597	0.977773	0.968071	0.9957	0.519241	0.839278	0.963465	0.9973	0.817223	0.913085	0.995741	0.9396
0.933721	0.874346	0.969263	0.8936	0.934628	0.983339	0.924436	0.789	0.944212	0.852811	0.942487	0.8403
0.929395	0.951946	0.985944	0.9786	0.474821	0.870867	0.933567	0.9766	0.951739	0.919383	0.859815	0.9922
0.766026	0.782421	0.932213	0.8628	0.979795	0.931651	0.902503	0.8946	0.877362	0.914244	0.985595	0.9946
0.956119	0.904973	0.978496	0.5898	0.980972	0.919262	0.983758	0.8907	0.968066	0.680891	0.921728	0.905
0.884689	0.941196	0.97715	0.8653	0.769959	0.923389	0.965658	0.9895	0.957664	0.659556	0.982095	0.8786
0.892546	0.904883	0.950408	0.7297	0.520451	0.792989	0.95554	0.7884	0.967778	0.933776	0.93872	0.8492
0.784884	0.859483	0.734122	0.9834	0.836436	0.812598	0.976318	0.9948	0.963201	0.828645	0.960948	0.9957
0.697595	0.962211	0.968197	0.7495	0.968132	0.66841	0.975018	0.9993	0.965964	0.931913	0.972626	0.9731
0.910428	0.857291	0.96868	0.8886	0.785847	0.850276	0.926836	0.994	0.889467	0.790153	0.97887	0.9951
0.976315	0.920553	0.969451	0.9862	0.814083	0.886398	0.942161	0.9958	0.611125	0.886904	0.987834	0.9581
0.941222	0.827126	0.530625	0.9083	0.982733	0.888293	0.900827	0.913	0.836121	0.890895	0.938627	0.9143
0.718648	0.828783	0.89133	0.9545	0.890584	0.927037	0.966037	0.9636	0.800154	0.904986	0.948013	0.9363
0.875272	0.753309	0.767532	0.9863	0.828416	0.784191	0.967123	0.9905	0.926885	0.978884	0.430197	0.9806
0.899309	0.913574	0.924634	0.992	0.979527	0.780125	0.924911	0.9956	0.786568	0.944458	0.967867	0.8479
0.852274	0.965189	0.97121	0.9513	0.964184	0.473806	0.968543	0.9353	0.963792	0.820852	0.970853	0.9591
0.787984	0.866341	0.901142	0.98	0.900035	0.782057	0.954204	0.9766	0.908964	0.572744	0.945543	0.96
0.850283	0.887676	0.910641	0.9711	0.910804	0.79729	0.951148	0.9986	0.779769	0.472266	0.952733	0.8773
0.979263	0.972334	0.89111	0.9697	0.798517	0.858084	0.932852	0.9973	0.858811	0.608807	0.983245	0.6537
0.987486	0.510893	0.615763	0.6646	0.881306	0.959631	0.956487	0.9993	0.953263	0.710104	0.914289	0.4369
0.90645	0.875706	0.940156	0.8875	0.917726	0.864243	0.98793	0.9997	0.882825	0.947802	0.984051	0.7691
0.740519	0.976309	0.927294	0.9056	0.990507	0.889175	0.961471	0.9984	0.745446	0.971584	0.955568	0.952
0.901037	0.982648	0.914119	0.9057	0.903821	0.906456	0.897346	0.9979	0.885618	0.959219	0.976324	0.9116
0.911483	0.870794	0.794148	0.8572	0.809058	0.937973	0.948992	0.9639	0.925929	0.752921	0.953705	0.9617
0.643371	0.857398	0.820676	0.9302	0.90989	0.816551	0.976185	0.9993	0.959051	0.823347	0.886089	0.9954
0.956705	0.920311	0.987145	0.9677	0.857307	0.818106	0.963474	0.95	0.896229	0.89188	0.935573	0.9863
0.92377	0.944693	0.911062	0.9807	0.814585	0.794501	0.947911	0.9896	0.888887	0.899835	0.868742	0.8846
0.989616	0.897969	0.974529	0.8354	0.948268	0.832385	0.916899	0.9992	0.65321	0.919262	0.984768	0.9743
0.989525	0.791798	0.925141	0.9514	0.916784	0.433294	0.926453	0.9945	0.926607	0.759273	0.980318	0.9051
0.980384	0.808262	0.936389	0.8349	0.53254	0.489797	0.89515	0.9803	0.713495	0.946464	0.897867	0.5009
0.886133	0.592989	0.908394	0.9851	0.723366	0.826092	0.986242	0.9953	0.970953	0.916049	0.967163	0.9023
0.948492	0.813311	0.855907	0.9943	0.928289	0.957134	0.994387	0.9865	0.949511	0.26661	0.916345	0.8917
0.935707	0.914839	0.700499	0.9514	0.583797	0.872655	0.990132	0.9469	0.791827	0.757298	0.972595	0.9845
0.97334	0.96125	0.96614	0.9739	0.935049	0.879622	0.985454	0.9921	0.972887	0.386206	0.89982	0.9769
0.952465	0.918741	0.952799	0.9885	0.771147	0.726683	0.93207	0.9923	0.931458	0.95372	0.989346	0.9549
0.977099	0.69119	0.830617	0.8722	0.949617	0.763178	0.987184	0.9819	0.924326	0.959956	0.98188	0.9829
0.981603	0.868091	0.974032	0.9307	0.857721	0.741262	0.991228	0.9424	0.465499	0.816533	0.978168	0.96
0.99244	0.805302	0.990946	0.9946	0.893737	0.727368	0.969547	0.9934	0.958251	0.974036	0.75886	0.9944
0.981176	0.770545	0.951421	0.9842	0.943609	0.960612	0.94399	0.9387	0.740387	0.956956	0.986813	0.9619
0.948986	0.73462	0.922897	0.9951	0.561859	0.938707	0.992194	0.9907	0.779564	0.932933	0.901859	0.9701
0.758023	0.843791	0.966664	0.9609	0.953484	0.839402	0.993473	0.9016	0.0722787	0.909683	0.778259	0.9737
0.833304	0.93217	0.951325	0.9401	0.604838	0.664711	0.975567	0.9967	0.963197	0.659365	0.606836	0.9786
0.974797	0.989863	0.944678	0.9236	0.867061	0.744677	0.95307	0.9286	0.745762	0.913381	0.943277	0.9797
0.882125	0.924693	0.973348	0.8848	0.879571	0.645589	0.922127	0.9666	0.916231	0.952445	0.910793	0.9462
0.808335	0.885938	0.887383	0.9794	0.969998	0.961538	0.972659	0.9972	0.985632	0.923379	0.888403	0.9797
0.907351	0.843636	0.679368	0.97	0.989447	0.819038	0.920596	0.9966	0.935296	0.881781	0.95072	0.9691
0.806775	0.979317	0.899292	0.6567	0.864431	0.710185	0.944835	0.96	0.976641	0.905551	0.627489	0.937
0.981821	0.759974	0.817971	0.9744	0.926962	0.888514	0.941472	0.9711	0.703603	0.657309	0.488364	0.8857
0.964315	0.85025	0.917541	0.991	0.959972	0.938597	0.986571	0.9101	0.820358	0.95637	0.791359	0.8018
0.876912	0.945814	0.85338	0.9515	0.961972	0.926669	0.985096	0.9969	0.686283	0.890641	0.914515	0.9865
0.923395	0.939103	0.874268	0.8949	0.940135	0.680579	0.979926	0.9938	0.74363	0.840255	0.940262	0.9639
0.506651	0.887986	0.958885	0.9926	0.807744	0.604902	0.993583	0.9146	0.847785	0.968139	0.958711	0.9911
0.87739	0.847788	0.95117	0.9846	0.977569	0.878247	0.922107	0.8865	0.900522	0.986801	0.864068	0.8562
0.95455	0.921469	0.92546	0.8639	0.910009	0.866232	0.961296	0.8838	0.943695	0.973635	0.961295	0.8382
0.971201	0.867301	0.883851	0.9898	0.934182	0.807337	0.849874	0.9548	0.91021	0.734317	0.980747	0.9035
0.782892	0.834279	0.849187	0.9636	0.875139	0.910134	0.978651	0.9598	0.9788	0.984372	0.960948	0.9396
0.954107	0.949953	0.747699	0.8529	0.791329	0.934134	0.989776	0.9974	0.874903	0.934372	0.958725	0.9813
0.959719	0.851857	0.744105	0.927	0.919889	0.965093	0.991291	0.9865	0.588893	0.919121	0.986324	0.9791
0.892984	0.904746	0.792544	0.997	0.875586	0.967007	0.909292	0.9897	0.911748	0.874487	0.935039	0.9906
0.938457	0.285334	0.915626	0.956	0.969991	0.933623	0.899847	0.9551	0.933356	0.310385	0.925046	0.967
0.952066	0.92314	0.945368	0.9465	0.975793	0.852237	0.875236	0.9832	0.940685	0.793132	0.915833	0.9876
0.854455	0.791371	0.949312	0.9884	0.929894	0.892984	0.897076	0.9967	0.239827	0.470144	0.962293	0.9818
0.945205	0.903078	0.924782	0.9898	0.911721	0.812128	0.929496	0.9869	0.932458	0.832726	0.877941	0.962
0.906989	0.582349	0.883078	0.96	0.893578	0.692577	0.870964	0.9727	0.9573	0.91082	0.974873	0.9902
0.705249	0.958198	0.972766	0.9989	0.950691	0.895272	0.919348	0.9888	0.977524	0.937096	0.868827	0.9625
0.975058	0.931795	0.955103	0.9826	0.686818	0.953058	0.771592	0.9738	0.954369	0.874604	0.874885	0.9928
0.989429	0.851547	0.90458	0.9535	0.851345	0.905857	0.950039	0.9729	0.985136	0.854863	0.86584	0.9854
0.973936	0.977598	0.959146	0.9928	0.902648	0.524809	0.873698	0.9767	0.830421	0.806924	0.973027	0.9633
0.892861	0.963653	0.899603	0.983	0.801274	0.931804	0.895649	0.9737	0.847066	0.83328	0.926236	0.9763
0.837086	0.643233	0.860008	0.9613	0.825613	0.94295	0.670394	0.9762	0.922665	0.911034	0.929009	0.994
0.96314	0.779352	0.87367	0.5558	0.977973	0.980911	0.886561	0.9	0.982301	0.768064	0.903425	0.9922
0.920829	0.873766	0.885826	0.9423	0.964141	0.87208	0.823637	0.985	0.966111	0.79872	0.967205	0.9502
0.964893	0.725362	0.98867	0.9274	0.796643	0.788215	0.898373	0.9908	0.874279	0.878062	0.875517	0.945
0.898515	0.890231	0.990967	0.8659	0.972347	0.698469	0.932085	0.9973	0.822575	0.939207	0.761194	0.9523
0.929939	0.880195	0.973897	0.8403	0.986686	0.780458	0.979732	0.9861	0.912082	0.704132	0.926777	0.9944
0.846282	0.834118	0.95636	0.9685	0.816089	0.789176	0.974387	0.9525	0.963393	0.951172	0.890493	0.8956
0.981032	0.726098	0.816691	0.9962	0.769491	0.967887	0.983197	0.9034	0.457983	0.870718	0.721072	0.9376
0.719279	0.750872	0.913804	0.979	0.955719	0.928582	0.978932	0.992	0.955948	0.898035	0.864953	0.9594
0.799348	0.912905	0.823126	0.9459	0.781559	0.918765	0.957573	0.964	0.944705	0.823859	0.939956	0.9838
0.900691	0.892867	0.457077	0.9607	0.845253	0.841409	0.825732	0.9962	0.825704	0.371938	0.838316	0.8409
0.910899	0.857831	0.837757	0.9584	0.865166	0.799389	0.967626	0.9813	0.93779	0.857967	0.769277	0.9973
0.955759	0.983271	0.920487	0.8252	0.805322	0.936064	0.976189	0.9746	0.898461	0.847961	0.952174	0.9989
0.947636	0.913338	0.825792	0.9969	0.962695	0.845105	0.969577	0.9936	0.960245	0.930528	0.810752	0.9927
0.953901	0.765408	0.677221	0.982	0.75161	0.855565	0.982613	0.9949	0.80227	0.86266	0.861699	0.6934
0.874178	0.934235	0.840113	0.5422	0.8255	0.841601	0.978454	0.9961	0.85399	0.865512	0.969725	0.9939
0.807766	0.968518	0.977755	0.861	0.595896	0.877329	0.991956	0.9956	0.947497	0.963847	0.94766	0.9884
0.967997	0.8605	0.97338	0.9878	0.82435	0.960141	0.990803	0.9811	0.924486	0.912553	0.942548	0.9759
0.881023	0.980018	0.891056	0.9675	0.747996	0.773912	0.984751	0.9873	0.676238	0.961156	0.861623	0.831
0.978915	0.880268	0.630424	0.8377	0.54087	0.94177	0.976928	0.9334	0.832143	0.72409	0.819346	0.9837
0.933169	0.741924	0.855079	0.8322	0.932409	0.950713	0.945699	0.9934	0.917323	0.802843	0.907919	0.9224
0.930826	0.702341	0.973258	0.9366	0.796048	0.89253	0.969512	0.9813	0.726875	0.963808	0.976344	0.9905
0.92992	0.840908	0.943389	0.9839	0.7656	0.940025	0.7901	0.9912	0.91538	0.764429	0.970562	0.8638
0.781341	0.92408	0.979131	0.9443	0.917206	0.704211	0.99027	0.9798	0.870887	0.872477	0.781581	0.923
0.826017	0.677667	0.757585	0.8898	0.912682	0.685142	0.917716	0.9694	0.923971	0.773251	0.986639	0.9533
0.635429	0.849639	0.851789	0.8069	0.863457	0.93257	0.882855	0.9889	0.682617	0.603786	0.959769	0.9836
0.91847	0.908979	0.948562	0.9738	0.821734	0.843178	0.876019	0.9631	0.69419	0.680551	0.965724	0.9244
0.832946	0.698145	0.937206	0.966	0.646853	0.897938	0.98516	0.9916	0.893705	0.646331	0.945369	0.8648
0.953777	0.83802	0.943128	0.9958	0.870221	0.932866	0.948616	0.9874	0.933645	0.86264	0.916719	0.9492
0.750874	0.935739	0.871024	0.9614	0.86904	0.807236	0.989545	0.9941	0.938994	0.898854	0.958507	0.8602
0.971818	0.727848	0.839913	0.9922	0.836113	0.812165	0.968955	0.9962	0.600072	0.926508	0.982051	0.9737
0.656421	0.856141	0.780941	0.9725	0.768645	0.843406	0.969278	0.9992	0.967665	0.941436	0.953072	0.8609
0.838483	0.905384	0.67522	0.9779	0.948143	0.771491	0.921244	0.99	0.736054	0.869028	0.95656	0.9718
0.887145	0.951914	0.82698	0.97	0.745677	0.886734	0.987385	0.985	0.949176	0.563229	0.890972	0.9245
0.884431	0.983703	0.92302	0.9576	0.966301	0.753203	0.974511	0.9626	0.933699	0.74504	0.926806	0.9963
0.942882	0.854833	0.912752	0.9574	0.91367	0.900192	0.909114	0.973	0.962713	0.95801	0.745639	0.9204
0.721424	0.661898	0.908876	0.9933	0.769116	0.935942	0.976798	0.9824	0.847512	0.634117	0.915891	0.8899
0.967729	0.919688	0.957642	0.9913	0.688069	0.866227	0.983194	0.9636	0.939916	0.863403	0.961101	0.9002
0.844632	0.698067	0.78205	0.5074	0.901526	0.991861	0.94789	0.9927	0.937252	0.835613	0.988944	0.9869
0.982194	0.946931	0.817606	0.3954	0.776815	0.949189	0.654367	0.9896	0.958635	0.83839	0.954443	0.8563
0.921485	0.824744	0.599404	0.988	0.803169	0.991674	0.912514	0.9986	0.927238	0.730192	0.981233	0.851
0.921073	0.975931	0.942538	0.9574	0.798978	0.956881	0.993188	0.9964	0.876163	0.712065	0.949856	0.9629
0.930311	0.971579	0.984117	0.9752	0.904897	0.74651	0.993526	0.9618	0.842965	0.58528	0.962427	0.9747
0.914609	0.94804	0.95162	0.9272	0.79486	0.903789	0.99569	0.9649	0.815497	0.745893	0.873907	0.961
0.903742	0.943998	0.817287	0.9893	0.938985	0.838259	0.985925	0.9926	0.718164	0.786384	0.980002	0.9644
0.970258	0.826244	0.864158	0.711	0.665964	0.824909	0.986359	0.9832	0.972766	0.86702	0.827758	0.9822
0.917497	0.938926	0.986897	0.7527	0.874148	0.916702	0.977579	0.9785	0.973854	0.908063	0.961514	0.9107
0.954934	0.857932	0.848458	0.9945	0.841843	0.976901	0.983711	0.9804	0.896704	0.93866	0.337123	0.9625
0.949255	0.799883	0.973893	0.9936	0.845489	0.900384	0.945408	0.9892	0.716177	0.531478	0.97319	0.9784
0.879394	0.925437	0.887035	0.7898	0.914774	0.692643	0.949742	0.968	0.932026	0.920926	0.955701	0.9459
0.903908	0.884795	0.940991	0.903	0.693554	0.81781	0.979007	0.9939	0.94188	0.657059	0.985088	0.912
0.979543	0.850039	0.733362	0.9617	0.912721	0.847341	0.969217	0.9928	0.944203	0.817231	0.977712	0.956
0.985461	0.981891	0.939323	0.9856	0.726557	0.807049	0.972744	0.7766	0.938871	0.567343	0.976525	0.9933
0.649984	0.303013	0.928776	0.8078	0.982913	0.778872	0.956498	0.986	0.898903	0.613857	0.780051	0.9896
0.969636	0.986716	0.961053	0.644	0.990587	0.777828	0.903035	0.9045	0.82724	0.880969	0.889336	0.9648
0.699042	0.959641	0.92667	0.7237	0.76316	0.820669	0.9883	0.9864	0.948851	0.932312	0.886393	0.9906
0.861985	0.958361	0.667105	0.7935	0.809442	0.940261	0.991732	0.9633	0.835904	0.870984	0.903931	0.9354
0.937958	0.961435	0.899744	0.8779	0.962628	0.913735	0.920883	0.9558	0.888411	0.830422	0.962418	0.8594
0.821217	0.89946	0.739415	0.8822	0.962011	0.660552	0.968783	0.9654	0.950104	0.890456	0.890867	0.91
0.894747	0.890637	0.879641	0.5487	0.938183	0.898215	0.993623	0.9697	0.962071	0.951548	0.963029	0.9562
0.9518	0.950735	0.958502	0.8134	0.911775	0.789634	0.994062	0.9794	0.934389	0.931071	0.979583	0.904
0.769559	0.876704	0.959707	0.7904	0.9095	0.780846	0.922464	0.8878	0.914257	0.6988	0.943989	0.6473
0.971716	0.775443	0.946903	0.8811	0.912876	0.741261	0.954717	0.996	0.864099	0.806527	0.9429	0.9355
0.991127	0.793078	0.989838	0.775	0.818316	0.741582	0.926239	0.9962	0.862756	0.729587	0.970297	0.9778
0.959951	0.902258	0.967325	0.9278	0.771989	0.785887	0.981801	0.9833	0.963842	0.944826	0.830985	0.9632
0.906341	0.800348	0.982858	0.8029	0.840784	0.890478	0.987269	0.9741	0.981826	0.907001	0.912686	0.8546
0.948837	0.902648	0.891789	0.9676	0.952682	0.84339	0.988062	0.9957	0.633072	0.46379	0.818414	0.9685
0.952289	0.759974	0.861409	0.9761	0.960048	0.656106	0.989726	0.9662	0.817684	0.898669	0.967774	0.9452
0.923299	0.820331	0.966577	0.9921	0.924313	0.955187	0.970161	0.9862	0.914788	0.965832	0.610217	0.969
0.848812	0.905693	0.464122	0.9825	0.852009	0.893772	0.956363	0.9921	0.81522	0.947119	0.688746	0.9873
0.984978	0.983268	0.946707	0.997	0.65097	0.827221	0.976045	0.9762	0.954097	0.909224	0.686019	0.9894
0.881087	0.796693	0.982585	0.9918	0.404472	0.566084	0.982095	0.992	0.941312	0.950859	0.311376	0.9751
0.904594	0.837946	0.941655	0.9808	0.581599	0.617023	0.926804	0.9685	0.896959	0.76577	0.97792	0.9688
0.860479	0.619285	0.977627	0.9664	0.720454	0.648051	0.98581	0.944	0.991864	0.89415	0.918701	0.9194
0.946135	0.903932	0.98382	0.9787	0.926793	0.753298	0.993431	0.9937	0.973757	0.904441	0.79583	0.9716
0.84396	0.872901	0.949286	0.9828	0.797048	0.697938	0.973111	0.9795	0.94595	0.403006	0.952095	0.9222
0.886527	0.740089	0.711902	0.9794	0.644172	0.72822	0.98668	0.9672	0.913939	0.570352	0.949856	0.9578
0.835001	0.955415	0.929307	0.9956	0.847177	0.660626	0.95425	0.9078	0.898815	0.768036	0.957472	0.9162
0.987829	0.964309	0.890156	0.9445	0.847977	0.818217	0.922727	0.9674	0.954203	0.8327	0.960911	0.9466
0.946377	0.881887	0.950336	0.9985	0.908156	0.893862	0.961681	0.9716	0.974825	0.573493	0.61496	0.9635
0.971772	0.937966	0.927752	0.9427	0.804131	0.840707	0.97035	0.8619	0.983555	0.806745	0.730261	0.9677
0.914118	0.946881	0.661843	0.8377	0.931883	0.904791	0.979289	0.973	0.936745	0.863449	0.949878	0.8734
0.901526	0.892777	0.537073	0.9907	0.930328	0.429441	0.981457	0.9801	0.889988	0.777291	0.982038	0.9692
0.893614	0.845625	0.910971	0.9738	0.940346	0.820284	0.97498	0.9941	0.903752	0.893243	0.79166	0.9918
0.984023	0.873079	0.934233	0.9792	0.817514	0.953557	0.928381	0.99	0.871458	0.964709	0.869272	0.9847
0.977162	0.72562	0.89902	0.9523	0.938168	0.951654	0.98271	0.9919	0.886146	0.939488	0.748215	0.9489
0.991135	0.877092	0.986386	0.8737	0.946847	0.869625	0.954428	0.9632	0.708969	0.895816	0.962869	0.941
0.982051	0.853432	0.982959	0.9072	0.93273	0.949816	0.952097	0.9428	0.921506	0.915902	0.977821	0.9995
0.838408	0.898369	0.80025	0.8734	0.854656	0.703057	0.982245	0.9804	0.885615	0.94932	0.923826	0.8496
0.558799	0.865282	0.962662	0.9741	0.974734	0.977827	0.95945	0.9876	0.920107	0.769917	0.914435	0.9759
0.679166	0.931228	0.989599	0.9725	0.886948	0.910009	0.977432	0.8646	0.612341	0.498708	0.93104	0.8923
0.935618	0.814438	0.933249	0.9271	0.885851	0.933578	0.990099	0.9951	0.807916	0.847178	0.957556	0.9837
0.744043	0.666405	0.945855	0.8594	0.925511	0.605349	0.952379	0.9945	0.961123	0.679352	0.964324	0.9876
0.937152	0.981995	0.820439	0.6339	0.511824	0.751842	0.8651	0.9802	0.876132	0.948961	0.868391	0.9173
0.955686	0.958384	0.840292	0.9909	0.926734	0.769963	0.966459	0.8915	0.788025	0.901719	0.651736	0.8449
0.895053	0.854683	0.95271	0.9954	0.750927	0.952984	0.955243	0.9951	0.894404	0.719626	0.978502	0.9817
0.922699	0.969391	0.807628	0.9968	0.895238	0.924645	0.928227	0.9546	0.922217	0.596401	0.942398	0.8195
0.893762	0.886918	0.956868	0.8751	0.868669	0.985959	0.865643	0.9874	0.978593	0.884264	0.892933	0.9737
0.682368	0.885163	0.972227	0.9562	0.958951	0.94127	0.928052	0.9969	0.907266	0.898783	0.969224	0.9936
0.942823	0.923519	0.960264	0.7968	0.978416	0.951974	0.960897	0.9764	0.86532	0.901282	0.887746	0.9345
0.920316	0.565511	0.761301	0.8796	0.73633	0.700341	0.982075	0.9909	0.869789	0.897576	0.946143	0.902
0.93797	0.923584	0.903011	0.9405	0.927038	0.914371	0.968153	0.9776	0.784891	0.915333	0.971932	0.9677
0.944572	0.912645	0.966505	0.9827	0.837036	0.847225	0.918763	0.9945	0.864253	0.92426	0.993373	0.9911
0.950333	0.816718	0.971383	0.954	0.779331	0.861153	0.986334	0.9819	0.973501	0.80035	0.963702	0.8008
0.958405	0.832117	0.473445	0.9956	0.729655	0.901933	0.922439	0.9909	0.890221	0.924002	0.880259	0.3504
0.95257	0.397346	0.972361	0.987	0.802561	0.935363	0.976167	0.9087	0.984457	0.879989	0.979421	0.9755
0.916576	0.841215	0.897015	0.9933	0.763109	0.919075	0.94732	0.9412	0.88084	0.0194275	0.950829	0.8961
0.839557	0.835267	0.923832	0.7873	0.798185	0.952564	0.803392	0.9986	0.949893	0.905493	0.961791	0.6072
0.913244	0.864441	0.937316	0.8954	0.863032	0.700267	0.961906	0.9995	0.570982	0.839392	0.960466	0.7871
0.915615	0.883229	0.898942	0.9651	0.834144	0.757518	0.919552	0.9454	0.913791	0.813493	0.976159	0.5667
0.914147	0.845961	0.905727	0.9786	0.943822	0.932211	0.914432	0.6385	0.956722	0.866413	0.946117	0.7427
0.963472	0.810248	0.970905	0.998	0.877801	0.847478	0.969844	0.6943	0.951796	0.883685	0.910017	0.9654
0.961522	0.920279	0.903195	0.9483	0.967937	0.918908	0.825949	0.8842	0.963202	0.910782	0.982616	0.9633
0.966861	0.958668	0.932048	0.7501	0.928906	0.921476	0.736983	0.9075	0.949435	0.47762	0.980456	0.9559
0.858598	0.0975818	0.916079	0.8512	0.926461	0.793368	0.568454	0.9274	0.906807	0.600921	0.670488	0.9799
0.958564	0.928307	0.949507	0.9341	0.747215	0.915835	0.804387	0.6613	0.958077	0.693921	0.856496	0.7155
0.972195	0.346413	0.924894	0.9787	0.870294	0.858704	0.957076	0.938	0.960622	0.394799	0.855895	0.9444
0.64025	0.944494	0.98021	0.9761	0.951535	0.659827	0.922034	0.8303	0.966435	0.414277	0.969604	0.9246
0.918434	0.84099	0.985584	0.8818	0.930368	0.858454	0.986579	0.9244	0.934565	0.936883	0.951654	0.9619
0.730591	0.804262	0.82647	0.9308	0.836709	0.751586	0.969961	0.9866	0.917322	0.662997	0.970688	0.9563
0.91254	0.978858	0.970415	0.9923	0.881978	0.613741	0.965989	0.953	0.923312	0.787797	0.895996	0.9378
0.97875	0.974745	0.978731	0.9939	0.952404	0.92735	0.976383	0.985	0.860432	0.657481	0.772883	0.9866
0.917017	0.915824	0.949352	0.6573	0.77462	0.838491	0.881772	0.9461	0.942268	0.779563	0.771682	0.9982
0.5307	0.592535	0.939085	0.9841	0.721017	0.697011	0.943313	0.9434	0.900656	0.517772	0.919621	0.7733
0.958323	0.411841	0.723903	0.9651	0.226239	0.733846	0.944598	0.9648	0.920961	0.207316	0.989107	0.9746
0.874767	0.747698	0.843002	0.9501	0.861171	0.808402	0.940192	0.9631	0.938154	0.866218	0.965937	0.8624
0.96282	0.875045	0.953414	0.9505	0.790077	0.922124	0.744397	0.9671	0.935966	0.930227	0.987704	0.9773
0.89648	0.877052	0.6897	0.9748	0.82589	0.909592	0.925709	0.97	0.936966	0.885362	0.969734	0.8256
0.97371	0.783153	0.963297	0.9149	0.745363	0.929423	0.97183	0.9759	0.706246	0.904993	0.906316	0.9296
0.724422	0.86836	0.876352	0.9634	0.857801	0.765885	0.906722	0.9926	0.504185	0.837118	0.440248	0.9931
0.95115	0.8332	0.935906	0.6224	0.836077	0.71628	0.799586	0.9459	0.953984	0.866147	0.817238	0.7022
0.775694	0.628111	0.981656	0.9929	0.747847	0.594686	0.75565	0.942	0.969469	0.817382	0.949584	0.9795
0.951931	0.855746	0.825088	0.9338	0.471252	0.596885	0.984884	0.9607	0.982445	0.774893	0.939839	0.9894
0.955325	0.948868	0.912565	0.9725	0.925891	0.580833	0.894655	0.8284	0.860291	0.508708	0.959202	0.9681
0.978643	0.971474	0.824315	0.9905	0.936175	0.791705	0.991029	0.8751	0.876213	0.860003	0.878494	0.8844
0.978755	0.978815	0.966858	0.7331	0.849429	0.66837	0.91577	0.9309	0.874172	0.834274	0.967083	0.9969
0.988028	0.946182	0.969703	0.9658	0.780693	0.892725	0.971539	0.9624	0.93651	0.903166	0.972044	0.9629
0.98164	0.714559	0.959462	0.8923	0.773204	0.721166	0.979615	0.9366	0.967186	0.785892	0.977384	0.8036
0.545078	0.869013	0.976037	0.9615	0.966017	0.808423	0.98284	0.9933	0.772242	0.848995	0.864004	0.8503
0.771349	0.854738	0.981229	0.7476	0.873176	0.707166	0.981172	0.9855	0.307541	0.89481	0.686585	0.9884
0.870799	0.834143	0.982777	0.9064	0.83953	0.700346	0.962726	0.7388	0.595674	0.784464	0.965043	0.6675
0.766857	0.938999	0.977484	0.8188	0.828601	0.857519	0.985086	0.9856	0.694971	0.801742	0.976896	0.9676
0.866463	0.927122	0.972594	0.976	0.954657	0.899871	0.978729	0.9725	0.684215	0.867167	0.783166	0.9519
0.643577	0.885804	0.95965	0.9552	0.933255	0.880924	0.991918	0.9785	0.931837	0.806057	0.806956	0.9784
0.924687	0.859546	0.927611	0.9912	0.741644	0.644823	0.989929	0.9613	0.869634	0.849179	0.960847	0.9058
0.879544	0.911867	0.875158	0.6598	0.859321	0.934319	0.955011	0.991	0.756738	0.796952	0.937489	0.939
0.959066	0.93695	0.943486	0.9823	0.886334	0.729667	0.976125	0.9386	0.50865	0.918227	0.916982	0.9798
0.920899	0.849532	0.875649	0.9862	0.953008	0.760482	0.963269	0.9946	0.5895	0.903131	0.781428	0.9919
0.677714	0.968092	0.943215	0.9616	0.926119	0.782862	0.982428	0.9711	0.718201	0.759971	0.964356	0.9248
0.869871	0.725403	0.970137	0.936	0.936005	0.969869	0.98573	0.8857	0.678604	0.975478	0.924678	0.9907
0.986828	0.934449	0.965888	0.9551	0.953768	0.755617	0.980727	0.9935	0.795258	0.789554	0.574021	0.8434
0.949467	0.966896	0.693198	0.9499	0.579782	0.901723	0.989175	0.8882	0.744024	0.924888	0.769194	0.976
0.833926	0.950406	0.782764	0.8634	0.841948	0.951026	0.988032	0.853	0.631005	0.683267	0.879715	0.976
0.921785	0.856947	0.969462	0.9472	0.893905	0.653632	0.975339	0.9896	0.610774	0.898902	0.75457	0.9046
0.967992	0.978788	0.798633	0.9283	0.788162	0.759535	0.988488	0.9971	0.950724	0.551019	0.694386	0.7919
0.974329	0.870679	0.778735	0.9528	0.916969	0.876063	0.986856	0.9757	0.889709	0.727799	0.964547	0.3211
0.7876	0.189407	0.851344	0.9468	0.890606	0.874967	0.982118	0.9951	0.947743	0.841165	0.960441	0.9292
0.975962	0.61793	0.902023	0.9394	0.874448	0.91861	0.990854	0.1547	0.980931	0.893027	0.946177	0.9903
0.801143	0.836676	0.9403	0.9803	0.819246	0.849987	0.982566	0.9597	0.377096	0.935637	0.813138	0.9519
0.922708	0.967102	0.9291	0.9829	0.940306	0.86296	0.987877	0.9712	0.745842	0.681514	0.45339	0.8595
0.878812	0.946468	0.964831	0.96	0.902387	0.944846	0.925476	0.9953	0.961142	0.79269	0.924757	0.9718
0.914329	0.744188	0.977062	0.9705	0.833818	0.797679	0.974374	0.9888	0.966783	0.860591	0.56234	0.9694
0.895132	0.814443	0.97344	0.9653	0.926297	0.62878	0.970454	0.9428	0.632531	0.874428	0.968952	0.8306
0.968878	0.742848	0.889451	0.9588	0.967497	0.675701	0.941539	0.9303	0.991447	0.975339	0.950531	0.9373
0.970367	0.807171	0.891026	0.9929	0.968183	0.91378	0.978155	0.5905	0.988189	0.966923	0.952972	0.9123
0.947661	0.964885	0.82184	0.9741	0.82811	0.925972	0.98667	0.963	0.686632	0.624239	0.885697	0.9485
0.977598	0.761486	0.951655	0.9463	0.934457	0.816694	0.950704	0.9878	0.892016	0.452866	0.950894	0.9874
0.977759	0.975554	0.967114	0.99	0.974262	0.8485	0.965552	0.9873	0.944207	0.905103	0.848861	0.9666
0.986607	0.944259	0.918833	0.9878	0.963379	0.868255	0.978961	0.9871	0.91774	0.866579	0.950112	0.9472
0.96288	0.877768	0.758737	0.9202	0.878509	0.833613	0.990811	0.9466	0.873698	0.870556	0.967528	0.9826
0.994386	0.97857	0.98203	0.6778	0.888103	0.866632	0.963836	0.9767	0.953506	0.884482	0.935971	0.9541
0.99387	0.915389	0.900548	0.9634	0.948131	0.744514	0.976135	0.9433	0.931298	0.892153	0.963317	0.4207
0.627671	0.663443	0.974996	0.5606	0.88094	0.834962	0.924029	0.9936	0.969142	0.937547	0.988184	0.8062
0.798007	0.949054	0.963797	0.6794	0.965683	0.834974	0.960322	0.9868	0.989649	0.861718	0.831045	0.9701
0.786054	0.815832	0.93185	0.932	0.835769	0.946516	0.951126	0.9734	0.829415	0.953482	0.926093	0.9808
0.741379	0.924369	0.980655	0.8975	0.936183	0.947504	0.99411	0.993	0.922551	0.958266	0.705486	0.9262
0.932042	0.841829	0.956583	0.86	0.915062	0.92649	0.933805	0.9927	0.870047	0.954942	0.960165	0.9966
0.53455	0.776026	0.975174	0.8944	0.897829	0.819099	0.843314	0.9768	0.920342	0.956895	0.964202	0.9945
0.866532	0.771999	0.943052	0.9953	0.814581	0.787143	0.871935	0.836	0.892232	0.737089	0.958203	0.9754
0.861852	0.888657	0.668039	0.9989	0.708569	0.773099	0.977059	0.8742	0.952521	0.723327	0.947051	0.9605
0.898079	0.675561	0.947852	0.9553	0.952182	0.839997	0.947307	0.9763	0.918454	0.765206	0.97563	0.944
0.924056	0.526293	0.971295	0.8043	0.847917	0.943915	0.955213	0.893	0.951704	0.929561	0.895356	0.9849
0.949939	0.878813	0.801284	0.9964	0.882824	0.728498	0.994934	0.9179	0.865679	0.710679	0.742466	0.9726
0.947327	0.910274	0.98799	0.9743	0.86162	0.927018	0.953601	0.9955	0.918361	0.866832	0.873299	0.8787
0.907058	0.985048	0.987974	0.9748	0.98057	0.879206	0.991133	0.8769	0.875498	0.810403	0.929099	0.8417
0.857391	0.984845	0.974787	0.9918	0.944085	0.931442	0.991583	0.9762	0.927009	0.832381	0.815875	0.8929
0.979619	0.868408	0.927445	0.9667	0.735811	0.931474	0.931324	0.9758	0.966073	0.896315	0.855387	0.9649
0.879502	0.70369	0.956692	0.9729	0.950536	0.657473	0.972685	0.9717	0.950835	0.696798	0.991808	0.807
0.895663	0.862857	0.83787	0.9459	0.981454	0.66077	0.937391	0.6968	0.928216	0.894328	0.867626	0.9874
0.85496	0.938079	0.962748	0.9831	0.884212	0.949047	0.978123	0.9907	0.822705	0.694306	0.961802	0.9908
0.94843	0.625389	0.989711	0.885	0.985979	0.936994	0.987141	0.9599	0.909874	0.868729	0.842216	0.9136
0.950587	0.443813	0.957317	0.9095	0.837862	0.962692	0.924838	0.9723	0.981344	0.873611	0.982026	0.965
0.855454	0.909778	0.937789	0.8291	0.906195	0.681203	0.978085	0.8831	0.750271	0.837518	0.597909	0.9952
0.993425	0.860321	0.983853	0.8871	0.942041	0.967236	0.599296	0.9064	0.857653	0.762267	0.900822	0.9923
0.673536	0.737067	0.953852	0.9831	0.936364	0.9468	0.991071	0.9879	0.917776	0.877431	0.963703	0.97
0.875152	0.622704	0.984008	0.9648	0.964217	0.816724	0.886685	0.9805	0.812246	0.923121	0.889798	0.9936
0.981281	0.944745	0.912317	0.8381	0.955297	0.778364	0.970803	0.9881	0.887805	0.844885	0.871472	0.9992
0.976395	0.904708	0.954892	0.7075	0.665569	0.77835	0.924321	0.9747	0.869676	0.752566	0.613582	0.995
0.922449	0.906063	0.981015	0.9143	0.877579	0.804561	0.928327	0.9877	0.9265	0.774361	0.921475	0.8938
0.850332	0.880537	0.989394	0.9514	0.938051	0.663094	0.971158	0.9117	0.872601	0.934482	0.888596	0.9798
0.947821	0.926283	0.933497	0.9772	0.986239	0.788575	0.969154	0.9888	0.927187	0.933276	0.950492	0.9697
0.958247	0.881567	0.97041	0.8226	0.660823	0.908169	0.878529	0.9782	0.91961	0.945917	0.97032	0.7724
0.987145	0.97057	0.963705	0.931	0.839838	0.795188	0.916049	0.9764	0.84877	0.954156	0.944558	0.9567
0.962155	0.840443	0.974957	0.98	0.902973	0.802299	0.947586	0.9902	0.970039	0.947901	0.968429	0.7075
0.663593	0.98331	0.866059	0.9866	0.574707	0.779121	0.915033	0.9189	0.952138	0.927591	0.868486	0.9048
0.892526	0.977425	0.916143	0.8904	0.936965	0.619383	0.904084	0.9958	0.911649	0.705647	0.948739	0.9149
0.817092	0.838201	0.913073	0.9143	0.789209	0.75907	0.979985	0.9919	0.950326	0.910056	0.954836	0.9136
0.947299	0.984092	0.946278	0.9878	0.835965	0.794321	0.819353	0.9862	0.830476	0.883521	0.981082	0.9441
0.801064	0.866528	0.887611	0.9495	0.879937	0.87449	0.953457	0.9688	0.941091	0.6874	0.923119	0.83
0.946011	0.609286	0.973239	0.6136	0.824977	0.886198	0.96324	0.9685	0.860803	0.876403	0.608957	0.9658
0.970771	0.984757	0.967561	0.9295	0.754001	0.814335	0.913979	0.9687	0.936185	0.883579	0.968018	0.88
0.881614	0.990586	0.93861	0.8988	0.697756	0.641263	0.985379	0.9931	0.737661	0.947697	0.882891	0.9525
0.949512	0.735693	0.684914	0.9891	0.891497	0.938175	0.971902	0.9983	0.902183	0.914743	0.962103	0.8759
0.921642	0.943018	0.789401	0.8721	0.792551	0.659628	0.981706	0.9923	0.866835	0.91124	0.943847	0.9905
0.949006	0.949392	0.976	0.9833	0.726649	0.968556	0.990147	0.9861	0.892394	0.95331	0.96612	0.9595
0.821847	0.682689	0.982119	0.8078	0.891027	0.955004	0.97008	0.9858	0.884841	0.773546	0.944733	0.8098
0.833211	0.754	0.898361	0.6645	0.78018	0.963751	0.991599	0.9785	0.682133	0.895064	0.952952	0.7226
0.975335	0.914045	0.95312	0.9164	0.876413	0.983188	0.99006	0.962	0.878846	0.928979	0.404991	0.9825
0.834075	0.960067	0.982189	0.9148	0.662827	0.759874	0.973728	0.9808	0.940633	0.926264	0.968002	0.8436
0.713094	0.839516	0.969723	0.9389	0.771797	0.865584	0.987374	0.9956	0.665616	0.913254	0.942326	0.9443
0.707532	0.968345	0.94566	0.992	0.776473	0.838371	0.989392	0.9772	0.883282	0.954788	0.969979	0.9861
0.847851	0.993431	0.953579	0.9746	0.837959	0.74576	0.992264	0.666	0.837769	0.921189	0.935568	0.9651
0.939311	0.964309	0.970691	0.9562	0.948927	0.878086	0.980673	0.9086	0.948215	0.75978	0.936247	0.9924
0.881851	0.702585	0.974943	0.9728	0.975741	0.776369	0.993118	0.9451	0.872217	0.8857	0.911728	0.9655
0.984204	0.927963	0.906349	0.8575	0.884771	0.91129	0.987112	0.964	0.929008	0.84735	0.711088	0.5537
0.990894	0.904455	0.952894	0.9779	0.787213	0.839891	0.979491	0.8832	0.974492	0.806741	0.951953	0.8305
0.714467	0.96955	0.953791	0.9787	0.782797	0.926414	0.974364	0.9915	0.89423	0.861662	0.963675	0.8591
0.987925	0.957271	0.744941	0.9177	0.612039	0.953947	0.917997	0.9746	0.908251	0.801094	0.803919	0.9796
0.981467	0.940078	0.978935	0.9621	0.84402	0.958599	0.981272	0.988	0.967528	0.930632	0.901365	0.9569
0.783288	0.981911	0.980845	0.9738	0.965733	0.948481	0.985925	0.6585	0.938812	0.840158	0.939975	0.949
0.683905	0.92122	0.971684	0.9704	0.904796	0.961599	0.981469	0.7385	0.952752	0.905956	0.835765	0.9198
0.946452	0.976993	0.975943	0.965	0.970176	0.853442	0.90474	0.9908	0.965235	0.91087	0.584179	0
0.963748	0.923499	0.915395	0.9558	0.985458	0.702539	0.992698	0.9922	0.891402	0.845391	0.959983	0.3635
0.972885	0.950378	0.962076	0.9119	0.714906	0.863114	0.988453	0.997	0.797257	0.885085	0.963372	0.8918
0.753594	0.936846	0.920704	0.9717	0.979681	0.604972	0.978662	0.9835	0.850494	0.881645	0.958916	0.9738
0.831343	0.935689	0.7975	0.7118	0.299801	0.850174	0.978209	0.9852	0.699463	0.876481	0.852748	0.9007
0.982681	0.763471	0.913898	0.8568	0.64902	0.861457	0.932458	0.9936	0.959996	0.910358	0.967517	0.9063
0.965349	0.954524	0.909331	0.9649	0.924245	0.715123	0.989123	0.9974	0.872648	0.768884	0.976818	0.8997
0.804924	0.675341	0.942786	0.9796	0.97903	0.894876	0.967538	0.9942	0.942687	0.836926	0.968096	0.9262
0.934362	0.864972	0.967084	0.9939	0.81419	0.942876	0.921828	0.9983	0.717897	0.903273	0.853247	0.9866
0.922011	0.918616	0.977354	0.9942	0.814533	0.910033	0.951753	0.9777	0.966371	0.979801	0.929464	0.9878
0.957693	0.624796	0.935028	0.996	0.958881	0.894196	0.937887	0.9694	0.993003	0.853718	0.916149	0.9457
0.896873	0.805131	0.934499	0.9572	0.862658	0.977122	0.976824	0.9852	0.917862	0.704345	0.409833	0.8485
0.934399	0.915456	0.966382	0.9879	0.849036	0.955058	0.919475	0.6458	0.898726	0.817355	0.204027	0.9748
0.903	0.867355	0.73879	0.9428	0.929101	0.872352	0.933745	0.8776	0.969165	0.855147	0.747794	0.7785
0.969413	0.701631	0.986529	0.9411	0.850903	0.900506	0.974079	0.7319	0.574856	0.811778	0.952797	0.9647
0.987782	0.702476	0.956414	0.7781	0.85105	0.665123	0.960444	0.9599	0.763668	0.894585	0.956726	0.9812
0.818777	0.979403	0.977402	0.9867	0.606525	0.877447	0.973034	0.9874	0.885475	0.847202	0.849418	0.983
0.828852	0.783123	0.966901	0.9771	0.979104	0.897456	0.961389	0.6073	0.9033	0.914367	0.913593	0.9787
0.931921	0.972946	0.955463	0.9449	0.906253	0.902265	0.971113	0.9304	0.870422	0.906067	0.966445	0.9278
0.851204	0.8731	0.984324	0.7617	0.703302	0.973029	0.95235	0.9855	0.981251	0.615877	0.805426	0.9905
0.928109	0.880863	0.931074	0.7593	0.898723	0.951033	0.984115	0.5045	0.977192	0.862973	0.850437	0.9514
0.882159	0.955036	0.987698	0.7265	0.744214	0.833104	0.969063	0.9611	0.946953	0.723357	0.826337	0.9471
0.944909	0.963578	0.973297	0.7232	0.935623	0.723981	0.979687	0.5284	0.851604	0.88404	0.939981	0.9735
0.977274	0.898756	0.970213	0.7988	0.886095	0.923832	0.881773	0.9648	0.921572	0.759424	0.949526	0.9747
0.958995	0.972935	0.973308	0.7964	0.893487	0.457834	0.936488	0.991	0.918942	0.923097	0.945582	0.7969
0.984705	0.807136	0.927967	0.9704	0.662977	0.680261	0.755683	0.6993	0.865839	0.859256	0.946621	0.236
0.968041	0.986342	0.887842	0.9858	0.660458	0.803703	0.899086	0.9647	0.973929	0.888393	0.962627	0.9405
0.938708	0.967767	0.6514	0.9733	0.840932	0.838069	0.949828	0.9002	0.968013	0.700258	0.954826	0.8253
0.975262	0.799349	0.941558	0.9977	0.92475	0.774525	0.982281	0.9566	0.948137	0.260294	0.959048	0.8186
0.872991	0.909152	0.874585	0.9277	0.794767	0.905646	0.907726	0.978	0.941183	0.842125	0.954145	0.985
0.837981	0.939306	0.874934	0.9592	0.929149	0.609137	0.833809	0.9112	0.923674	0.867726	0.760185	0.8494
0.946253	0.676978	0.826436	0.7644	0.944153	0.931521	0.978207	0.9862	0.945667	0.926887	0.825724	0.8026
0.983064	0.834108	0.924612	0.9276	0.871436	0.739556	0.97608	0.6349	0.901765	0.829101	0.824307	0.9812
0.899369	0.884181	0.921343	0.9722	0.931633	0.990629	0.989588	0.8236	0.970457	0.909484	0.9949	0.9545
0.979949	0.883227	0.906823	0.855	0.851955	0.829203	0.981129	0.9852	0.984867	0.918632	0.705069	0.9654
0.961678	0.935716	0.848037	0.9072	0.852118	0.833816	0.971687	0.9781	0.820669	0.921677	0.938666	0.9769
0.981111	0.878318	0.879694	0.9858	0.90151	0.935695	0.986569	0.9523	0.962693	0.840327	0.991377	0.985
0.974514	0.979745	0.987992	0.9184	0.828928	0.969591	0.926133	0.9242	0.815079	0.860376	0.953833	0.9858
0.86768	0.74138	0.954571	0.7735	0.896748	0.873284	0.988249	0.9833	0.952838	0.951055	0.960969	0.9754
0.704437	0.915306	0.953443	0.8331	0.88359	0.954297	0.938827	0.9689	0.963627	0.40146	0.86617	0.9296
0.937855	0.892767	0.940317	0.9836	0.726573	0.819417	0.946417	0.9516	0.94883	0.823685	0.800648	0.9903
0.91747	0.781011	0.927206	0.8241	0.882608	0.939366	0.988275	0.9858	0.935823	0.813822	0.835123	0.9549
0.392668	0.734561	0.960584	0.9057	0.935306	0.874384	0.972808	0.9833	0.95851	0.914002	0.835785	0.98
0.895128	0.835164	0.971721	0.9488	0.880173	0.921026	0.862416	0.9918	0.837413	0.925328	0.934444	0.9639
0.958942	0.861153	0.981392	0.9095	0.86426	0.906007	0.808274	0.9836	0.894158	0.628197	0.725161	0.8563
0.914714	0.878372	0.933804	0.9928	0.749221	0.948279	0.987565	0.9766	0.557914	0.905123	0.92544	0.7526
0.909886	0.596205	0.914866	0.9207	0.879964	0.835364	0.981856	0.9702	0.986888	0.698057	0.887515	0.934
0.863482	0.827281	0.934104	0.9238	0.25187	0.755686	0.985077	0.916	0.942231	0.964394	0.950302	0.9606
0.849873	0.766657	0.95432	0.9456	0.787167	0.882404	0.987171	0.9947	0.939224	0.966096	0.766241	0.989
0.903496	0.851947	0.98638	0.977	0.884703	0.795904	0.987495	0.9534	0.955223	0.742117	0.867748	0.9949
0.89487	0.813124	0.954569	0.8582	0.737431	0.637031	0.988724	0.9855	0.806499	0.788243	0.939791	0.9118
0.970222	0.93923	0.987332	0.78	0.948544	0.65109	0.869694	0.9739	0.869407	0.938581	0.950547	0.7913
0.965584	0.968719	0.918788	0.9815	0.948156	0.865611	0.892761	0.9575	0.855761	0.867877	0.857965	0.9171
0.869511	0.980627	0.933386	0.9069	0.942545	0.865646	0.928006	0.9709	0.966739	0.906485	0.94507	0.9643
0.729977	0.959644	0.943821	0.905	0.942305	0.923691	0.882661	0.9308	0.965852	0.8993	0.948717	0.9598
0.97261	0.762774	0.648739	0.9103	0.865513	0.778057	0.959355	0.9465	0.959338	0.851026	0.764399	0.991
0.562199	0.871414	0.957568	0.8929	0.731857	0.84087	0.968943	0.9776	0.959708	0.887301	0.958507	0.9322
0.965311	0.760212	0.911267	0.9824	0.955471	0.865088	0.983585	0.9818	0.950709	0.871926	0.878816	0.9702
0.936006	0.960782	0.967665	0.9856	0.951675	0.886941	0.975249	0.994	0.956134	0.923049	0.57311	0.995
0.91105	0.682915	0.90587	0.9429	0.952775	0.427271	0.97587	0.9838	0.939867	0.880463	0.917157	0.9949
0.902629	0.873141	0.942647	0.9414	0.938956	0.796022	0.853484	0.966	0.938794	0.856762	0.916753	0.97
0.939902	0.751003	0.977273	0.9717	0.959902	0.772895	0.959764	0.9697	0.866978	0.93683	0.966516	0.9068
0.679969	0.885078	0.935748	0.9911	0.864839	0.474741	0.986734	0.9405	0.957866	0.894879	0.966812	0.9965
0.95792	0.902725	0.507999	0.9811	0.807886	0.948273	0.907923	0.965	0.936464	0.954866	0.93758	0.9862
0.969869	0.774887	0.939743	0.9874	0.937265	0.952938	0.976543	0.8866	0.472118	0.695754	0.995859	0.8593
0.980752	0.800251	0.814583	0.9862	0.857744	0.903519	0.901919	0.9409	0.959064	0.783174	0.947336	0.9986
0.913187	0.823965	0.917514	0.927	0.854096	0.975632	0.879099	0.8924	0.964131	0.871633	0.959943	0.9692
0.755457	0.962491	0.959184	0.858	0.869077	0.954535	0.893509	0.7923	0.981098	0.905245	0.977728	0.9756
0.622203	0.904625	0.987099	0.9987	0.664198	0.921549	0.911319	0.7445	0.944258	0.666237	0.904028	0.9871
0.888412	0.981755	0.973471	0.9368	0.933477	0.87334	0.985519	0.9942	0.926043	0.769734	0.851977	0.7207
0.987156	0.907769	0.980592	0.88	0.795469	0.75408	0.967223	0.8791	0.921812	0.78317	0.828041	0.9936
0.982054	0.97947	0.88501	0.8284	0.849555	0.881361	0.992745	0.984	0.77544	0.887209	0.803281	0.997
0.940134	0.887439	0.966852	0.8609	0.917684	0.909735	0.774877	0.9403	0.965884	0.901453	0.954804	0.7783
0.912442	0.829155	0.868943	0.8776	0.941042	0.89083	0.942229	0.965	0.97839	0.911279	0.892548	0.9773
0.896419	0.95871	0.943363	0.9934	0.67375	0.878678	0.943538	0.9059	0.773289	0.712339	0.948085	0.9474
0.816989	0.868228	0.948626	0.9819	0.890219	0.821871	0.978331	0.8671	0.923868	0.839604	0.956273	0.9599
0.982619	0.988808	0.929352	0.8468	0.772176	0.91037	0.907111	0.8954	0.971742	0.717361	0.96597	0.9562
0.969885	0.982943	0.961758	0.9454	0.973787	0.870529	0.877649	0.9646	0.744783	0.906043	0.935577	0.9917
0.958637	0.771263	0.819261	0.986	0.42633	0.88483	0.923248	0.9145	0.903291	0.880882	0.940632	0.9665
0.832821	0.897341	0.947256	0.935	0.956581	0.913861	0.983396	0.891	0.875841	0.897501	0.973744	0.9969
0.79642	0.937416	0.900805	0.9663	0.971693	0.729294	0.951389	0.8817	0.873255	0.814046	0.829817	0.9821
0.929933	0.96759	0.991993	0.8951	0.65695	0.923397	0.984029	0.9344	0.948851	0.924377	0.979347	0.9212
0.904068	0.952837	0.904353	0.8814	0.765794	0.809898	0.935042	0.9752	0.919156	0.790004	0.961531	0.9919
0.934796	0.408852	0.93273	0.9382	0.725609	0.764364	0.975527	0.9698	0.869112	0.832455	0.941423	0.9633
0.863979	0.901715	0.681247	0.9748	0.946887	0.551455	0.948562	0.5922	0.913034	0.553137	0.678443	0.9214
0.868165	0.859576	0.854153	0.9862	0.559736	0.773504	0.967811	0.9607	0.96469	0.85651	0.958383	0.9633
0.674266	0.947502	0.743503	0.8846	0.869105	0.745266	0.965101	0.9584	0.968447	0.859769	0.951783	0.9482
0.890945	0.91483	0.959484	0.9922	0.855484	0.794848	0.966243	0.8441	0.970302	0.582585	0.925827	0.9865
0.962237	0.888608	0.975277	0.8193	0.8622	0.758269	0.902559	0.9717	0.954659	0.94604	0.928062	0.88
0.894718	0.845175	0.967978	0.8366	0.947631	0.774184	0.742992	0.7425	0.933734	0.878974	0.903956	0.554
0.890255	0.923014	0.92068	0.8555	0.952844	0.879121	0.958935	0.8772	0.915794	0.947361	0.897697	0.943
0.974616	0.876038	0.96753	0.6076	0.965081	0.75811	0.787436	0.9898	0.902647	0.936464	0.848914	0.9903
0.944557	0.960153	0.984452	0.9759	0.981839	0.893578	0.969209	0.9714	0.861097	0.696651	0.68291	0.967
0.923454	0.729065	0.851871	0.9733	0.969227	0.929633	0.928222	0.8657	0.878588	0.879681	0.930906	0.9911
0.958418	0.975476	0.960752	0.9194	0.87863	0.926399	0.983786	0.9642	0.896214	0.561437	0.964849	0.981
0.983414	0.819581	0.987877	0.8738	0.332602	0.957496	0.94333	0.9226	0.960329	0.610922	0.977572	0.9734
0.974004	0.596042	0.859924	0.7785	0.98198	0.507513	0.979307	0.9634	0.948412	0.723953	0.846889	0.9628
0.954784	0.8446	0.955456	0.7744	0.894038	0.479708	0.977566	0.2818	0.944206	0.824734	0.861176	0.6118
0.969751	0.984255	0.90364	0.9086	0.878754	0.763362	0.986221	0.9353	0.495319	0.784877	0.948367	0.9954
0.842937	0.901545	0.807859	0.9786	0.863116	0.818861	0.987581	0.8962	0.796179	0.752338	0.906178	0.9853
0.874639	0.742712	0.927091	0.8698	0.898781	0.929187	0.990921	0.9784	0.977563	0.873193	0.754513	0.9745
0.830852	0.847779	0.915264	0.9843	0.863068	0.843858	0.980951	0.6223	0.923088	0.85204	0.89215	0.9739
0.739338	0.922866	0.914135	0.9474	0.766369	0.887589	0.950616	0.7957	0.844722	0.84514	0.842216	0.9819
0.872188	0.936567	0.954957	0.951	0.959994	0.956976	0.984334	0.9012	0.943796	0.540894	0.961536	0.9716
0.716201	0.880253	0.940583	0.9949	0.864818	0.805054	0.957115	0.9688	0.939856	0.667373	0.870728	0.9695
0.951665	0.95432	0.702004	0.9702	0.828144	0.657706	0.923053	0.9957	0.980469	0.708679	0.78099	0.8505
0.695982	0.74449	0.98793	0.9577	0.946212	0.954658	0.992008	0.9599	0.643213	0.630123	0.689157	0.9649
0.816206	0.927582	0.981552	0.9323	0.948776	0.707978	0.984295	0.9953	0.911544	0.702618	0.957259	0.8032
0.951807	0.837553	0.976472	0.7449	0.972382	0.963137	0.982194	0.9938	0.93429	0.845811	0.986175	0.8929
0.701647	0.8621	0.954216	0.908	0.968928	0.85533	0.994205	0.9907	0.823231	0.808283	0.946938	0.9069
0.935937	0.683307	0.899521	0.8153	0.932705	0.935726	0.981667	0.9603	0.886067	0.745688	0.93001	0.9476
0.976421	0.768155	0.984332	0.8128	0.941385	0.900754	0.959073	0.9692	0.84219	0.857989	0.88884	0.8797
0.924124	0.716588	0.981736	0.9772	0.911038	0.939896	0.949944	0.9652	0.924123	0.963318	0.9378	0.8799
0.975127	0.899195	0.985701	0.9615	0.756	0.727085	0.923162	0.9975	0.919049	0.817405	0.987318	0.9601
0.928998	0.898849	0.963489	0.916	0.906103	0.911903	0.928122	0.7996	0.937951	0.807393	0.954239	0.919
0.837069	0.868005	0.93437	0.8963	0.700071	0.739453	0.716276	0.9068	0.984071	0.779357	0.916029	0.964
0.894408	0.882868	0.88122	0.9479	0.740706	0.805476	0.941965	0.9822	0.934258	0.889373	0.902234	0.8958
0.975533	0.93771	0.958734	0.8925	0.71562	0.800156	0.941888	0.9044	0.927299	0.851421	0.956173	0.8331
0.952275	0.951779	0.868603	0.9933	0.880641	0.961728	0.886016	0.9803	0.922686	0.868652	0.892392	0.9857
0.957675	0.727591	0.903146	0.9002	0.926034	0.905441	0.932793	0.9831	0.948618	0.825415	0.963107	0.9745
0.976773	0.97317	0.788685	0.8832	0.951387	0.440461	0.98524	0.9005	0.969516	0.854526	0.984439	0.8977
0.970693	0.910507	0.971595	0.9656	0.984297	0.603447	0.929238	0.9367	0.992576	0.72169	0.984376	0.9873
0.95105	0.993993	0.8323	0.7345	0.940785	0.859775	0.969404	0.9975	0.479652	0.750085	0.692055	0.9626
0.948065	0.977473	0.82283	0.9341	0.948916	0.99393	0.924121	0.8973	0.886837	0.853737	0.961722	0.9599
0.777049	0.782695	0.957041	0.9852	0.959391	0.948577	0.83282	0.9964	0.972389	0.822089	0.94215	0.8573
0.855327	0.829368	0.90028	0.879	0.820666	0.879094	0.940432	0.886	0.921953	0.688138	0.909065	0.9186
0.957982	0.974392	0.90121	0.9955	0.950177	0.922229	0.979273	0.9492	0.945477	0.51403	0.983561	0.8963
0.822586	0.983829	0.873375	0.9649	0.930616	0.8653	0.987958	0.9059	0.894837	0.729168	0.921954	0.9887
0.962503	0.980768	0.962465	0.9928	0.907103	0.746319	0.989608	0.9994	0.822245	0.763888	0.963312	0.9062
0.949754	0.970491	0.86958	0.9317	0.544017	0.846894	0.726761	0.9525	0.883553	0.668805	0.962612	0.8505
0.944587	0.858464	0.818328	0.9809	0.835882	0.685689	0.963732	0.9868	0.93942	0.898109	0.924262	0.967
0.943446	0.905294	0.868019	0.9544	0.614186	0.695435	0.954451	0.9758	0.906721	0.716047	0.93101	0.9265
0.910044	0.832517	0.791688	0.9502	0.830024	0.655984	0.970583	0.9542	0.649832	0.876392	0.964347	0.9463
0.945823	0.869642	0.966194	0.7515	0.909989	0.828146	0.980239	0.9336	0.975196	0.841143	0.981231	0.9323
0.752265	0.622251	0.987275	0.967	0.867107	0.677169	0.990182	0.9649	0.967206	0.413357	0.984069	0.9662
0.845179	0.830369	0.936375	0.9587	0.949361	0.887585	0.280549	0.9606	0.941587	0.694406	0.752317	0.941
0.968709	0.827879	0.952535	0.9107	0.934701	0.900967	0.959437	0.9821	0.927252	0.880959	0.939335	0.942
0.919767	0.817265	0.771939	0.9925	0.94424	0.955789	0.961673	0.999	0.91267	0.943007	0.969217	0.8905
0.915446	0.954534	0.914142	0.9944	0.91427	0.710446	0.951035	0.5888	0.96318	0.735375	0.64135	0.8112
0.948178	0.950228	0.917917	0.9736	0.956568	0.6525	0.984604	0.666	0.973965	0.799997	0.931763	0.9517
0.850649	0.849985	0.862829	0.9772	0.87359	0.367737	0.989713	0.8589	0.776997	0.882189	0.952454	0.9402
0.955361	0.987904	0.949115	0.9515	0.815115	0.460522	0.969432	0.9581	0.669157	0.739632	0.966094	0.9632
0.941138	0.764138	0.980583	0.9148	0.91426	0.715352	0.94003	0.9931	0.861663	0.75877	0.965048	0.9537
0.886801	0.974818	0.944649	0.8732	0.967029	0.891511	0.964227	0.9523	0.971191	0.774905	0.927937	0.7517
0.961154	0.892339	0.992758	0.9262	0.658179	0.949264	0.960304	0.9802	0.891004	0.914594	0.920425	0.9671
0.969343	0.872447	0.975192	0.8816	0.879871	0.962343	0.958409	0.9422	0.957454	0.983719	0.279758	0.9508
0.773845	0.985212	0.882523	0.9636	0.86238	0.947958	0.947505	0.9008	0.939857	0.909082	0.964501	0.9715
0.882444	0.89173	0.991786	0.9416	0.931151	0.989392	0.867247	0.949	0.882784	0.90166	0.970834	0.9588
0.849285	0.981172	0.92515	0.5244	0.844535	0.858077	0.651901	0.9654	0.800353	0.942555	0.919848	0.9513
0.87306	0.922261	0.971377	0.9139	0.571278	0.924159	0.967788	0.9147	0.938434	0.931928	0.89462	0.9844
0.952815	0.986857	0.986301	0.8989	0.581791	0.928767	0.9715	0.9843	0.97672	0.580048	0.497613	0.8854
0.975864	0.972445	0.964336	0.9721	0.939122	0.942075	0.981726	0.9386	0.968592	0.979516	0.95235	0.9378
0.814831	0.921744	0.975684	0.3965	0.763897	0.771922	0.932508	0.9586	0.939761	0.917099	0.957903	0.9455
0.806138	0.985061	0.955857	0.9918	0.846638	0.844599	0.977084	0.9975	0.955914	0.940661	0.947702	0.95
0.937526	0.997412	0.979946	0.5836	0.845443	0.933735	0.98435	0.6807	0.955043	0.924613	0.947346	0.9838
0.91998	0.952894	0.660406	0.965	0.6415	0.943559	0.981986	0.7062	0.88703	0.944323	0.751193	0.9893
0.979801	0.948975	0.935875	0.962	0.611803	0.963644	0.987252	0.9396	0.934322	0.94236	0.585941	0.9788
0.849546	0.967309	0.967876	0.9981	0.916042	0.940459	0.971032	0.9299	0.944644	0.920462	0.797145	0.8179
0.888685	0.928582	0.946284	0.8607	0.858645	0.96321	0.945402	0.8082	0.947124	0.628917	0.759663	0.9847
0.805247	0.969834	0.790049	0.907	0.910596	0.955882	0.967426	0.983	0.938971	0.836007	0.648901	0.886
0.969832	0.965384	0.965391	0.8577	0.968181	0.971588	0.931568	0.8725	0.979187	0.729395	0.825716	0.9775
0.781631	0.976416	0.950957	0.7749	0.712693	0.899022	0.97923	0.9858	0.966417	0.834499	0.87459	0.9819
0.852491	0.976183	0.961934	0.7998	0.874981	0.862584	0.974989	0.9766	0.963653	0.916112	0.770677	0.9486
0.721983	0.961699	0.967561	0.9257	0.863342	0.888275	0.937502	0.9629	0.980795	0.823079	0.942357	0.9033
0.769866	0.988399	0.926441	0.7846	0.720529	0.803814	0.959085	0.9833	0.916878	0.888371	0.932981	0.8347
0.886171	0.960518	0.970418	0.858	0.926218	0.844018	0.913294	0.9908	0.966023	0.530983	0.837364	0.9482
0.962446	0.670118	0.877735	0.8084	0.850647	0.895941	0.958361	0.9863	0.931417	0.745226	0.630509	0.8146
0.98867	0.673765	0.948651	0.8934	0.915666	0.982239	0.906899	0.9848	0.961285	0.810541	0.977817	0.712
0.955893	0.841198	0.947309	0.993	0.941811	0.764178	0.895073	0.9963	0.88598	0.941454	0.922845	0.968
0.992379	0.157626	0.877242	0.972	0.939945	0.966963	0.932357	0.8107	0.922141	0.757094	0.950636	0.9995
0.96564	0.886917	0.923828	0.9707	0.793263	0.938825	0.956049	0.77	0.907247	0.646555	0.896077	0.6062
0.876693	0.896547	0.95218	0.9011	0.98303	0.934733	0.783812	0.969	0.955689	0.37952	0.901697	0.9613
0.868121	0.94059	0.985507	0.9916	0.771129	0.904811	0.895322	0.9477	0.986866	0.270971	0.972815	0.9894
0.964696	0.965316	0.992542	0.7059	0.890893	0.824476	0.955007	0.9846	0.93041	0.916283	0.924455	0.9751
0.925473	0.897192	0.953854	0.8862	0.882475	0.937456	0.91382	0.9718	0.686128	0.874753	0.959387	0.942
0.946275	0.955298	0.533009	0.9537	0.983579	0.904758	0.981527	0.9495	0.640001	0.82607	0.951086	0.8807
0.897704	0.975185	0.82284	0.9666	0.551333	0.902	0.945702	0.9764	0.958156	0.327616	0.917436	0.7938
0.466447	0.963324	0.990868	0.9833	0.522032	0.863054	0.957626	0.9426	0.957879	0.342352	0.965746	0.962
0.909125	0.954412	0.841437	0.7747	0.423671	0.891012	0.723847	0.9099	0.970745	0.952764	0.870703	0.9778
0.916938	0.966435	0.974105	0.9779	0.539276	0.93795	0.948318	0.9886	0.91791	0.945776	0.91783	0.9016
0.986553	0.910289	0.975315	0.9002	0.528516	0.980599	0.932196	0.9466	0.720883	0.919565	0.738886	0.5061
0.956042	0.981012	0.922969	0.9847	0.863774	0.858696	0.932939	0.9959	0.954011	0.874731	0.500357	0.6732
0.847851	0.849522	0.958984	0.9937	0.927334	0.921027	0.982307	0.8866	0.456013	0.784033	0.893723	0.8511
0.960405	0.752497	0.982606	0.9309	0.951919	0.824762	0.978146	0.9604	0.969041	0.820357	0.899438	0.9109
0.823935	0.881495	0.985467	0.9007	0.892004	0.824089	0.930702	0.881	0.966433	0.911462	0.973576	0.6711
0.547864	0.903613	0.987163	0.9326	0.67251	0.700092	0.936615	0.9617	0.960911	0.948974	0.858189	0.9818
0.975446	0.875596	0.918054	0.9567	0.812606	0.688513	0.919207	0.9848	0.941788	0.954152	0.880074	0.9844
0.879307	0.975624	0.952139	0.8102	0.64059	0.818128	0.987984	0.9378	0.929909	0.853567	0.935955	0.9617
0.943372	0.83753	0.892898	0.9331	0.734617	0.717878	0.985088	0.8924	0.615022	0.903026	0.95883	0.92
0.991053	0.779684	0.978641	0.9411	0.886522	0.683394	0.984546	0.9828	0.972269	0.925328	0.93407	0.9424
0.947667	0.824014	0.937033	0.9909	0.896396	0.903626	0.930462	0.9843	0.940621	0.780164	0.801448	0.985
0.939487	0.609125	0.783641	0.9891	0.766962	0.849274	0.959319	0.958	0.955367	0.868684	0.997703	0.931
0.985915	0.953384	0.9398	0.7447	0.862586	0.911941	0.946979	0.9614	0.894996	0.864007	0.99168	0.8281
0.978423	0.960221	0.912428	0.974	0.962725	0.939399	0.954153	0.9847	0.926841	0.595765	0.982462	0.9904
0.609664	0.817932	0.969567	0.9375	0.914078	0.964056	0.932729	0.8716	0.9152	0.805422	0.830598	0.9383
0.698089	0.891524	0.953831	0.9387	0.750325	0.905628	0.944134	0.9747	0.920296	0.893871	0.988919	0.971
0.900295	0.702405	0.928565	0.9694	0.893879	0.875213	0.985506	0.9821	0.935674	0.947498	0.951286	0.9241
0.711571	0.974759	0.544927	0.9761	0.936283	0.685822	0.931499	0.9416	0.978563	0.920569	0.930221	0.967
0.555047	0.849863	0.937951	0.8825	0.912005	0.774693	0.98849	0.9517	0.902578	0.924521	0.915028	0.9968
0.839569	0.840756	0.919921	0.9803	0.904624	0.917641	0.922373	0.9908	0.944195	0.927157	0.934589	0.6351
0.648438	0.817348	0.975002	0.9431	0.939678	0.864828	0.991224	0.9824	0.936061	0.478656	0.906573	0.9734
0.969324	0.830532	0.979026	0.9911	0.812483	0.906284	0.987074	0.9849	0.807207	0.607493	0.824517	0.9041
0.828962	0.897895	0.962239	0.9459	0.887769	0.746463	0.983637	0.989	0.923463	0.963876	0.855638	0.8579
0.803251	0.89165	0.87861	0.9974	0.970716	0.854903	0.919726	0.9751	0.851906	0.969806	0.854759	0.9396
0.963215	0.971436	0.931107	0.9261	0.837	0.549528	0.982954	0.9825	0.914351	0.912106	0.691883	0.9981
0.962511	0.895753	0.807587	0.5632	0.8768	0.959456	0.929418	0.992	0.829923	0.948485	0.835839	0.8102
0.965051	0.736641	0.992852	0.9668	0.836964	0.68855	0.969483	0.9689	0.738914	0.888178	0.975499	0.9478
0.984103	0.907381	0.964449	0.811	0.963378	0.754789	0.972205	0.9825	0.886205	0.919605	0.860928	0.9665
0.964945	0.773053	0.954538	0.9437	0.901038	0.899998	0.993556	0.9808	0.961458	0.896829	0.831744	0.937
0.858888	0.865024	0.807286	0.6931	0.927068	0.854708	0.990438	0.9889	0.95286	0.911776	0.669536	0.9779
0.95993	0.951174	0.974286	0.5488	0.845757	0.961844	0.967592	0.9414	0.968787	0.65989	0.963025	0.9811
0.98343	0.964679	0.987953	0.957	0.811081	0.970315	0.989722	0.9353	0.969091	0.837005	0.945565	0.99
0.972118	0.718557	0.869968	0.9528	0.874396	0.9241	0.957553	0.9575	0.976182	0.969202	0.951129	0.946
0.960024	0.957184	0.933668	0.9348	0.956027	0.972317	0.973433	0.9707	0.97255	0.953017	0.898785	0.9791
0.992429	0.792795	0.95035	0.9352	0.949241	0.923749	0.978744	0.9814	0.958431	0.890235	0.989678	0.7382
0.952875	0.810495	0.926787	0.979	0.825966	0.770804	0.97604	0.9937	0.503225	0.876489	0.994626	0.987
0.895588	0.768637	0.930423	0.936	0.866991	0.9614	0.987364	0.9619	0.93187	0.788578	0.984904	0.9953
0.978421	0.846681	0.809187	0.9904	0.895326	0.983844	0.996159	0.9957	0.979457	0.898332	0.947613	0.9628
0.962633	0.909416	0.958363	0.9819	0.958511	0.894284	0.969721	0.9976	0.912758	0.885016	0.929318	0.7429
0.961838	0.640734	0.922385	0.8981	0.649954	0.987303	0.982034	0.8271	0.965317	0.817203	0.943479	0.9631
0.935493	0.889256	0.972317	0.9688	0.968459	0.961835	0.982136	0.9186	0.938697	0.869564	0.932311	0.911
0.990632	0.95667	0.974461	0.9187	0.865203	0.986618	0.968251	0.9839	0.952172	0.784177	0.954284	0.9494
0.987309	0.931097	0.989753	0.9283	0.835836	0.987351	0.857261	0.9987	0.938197	0.853513	0.986918	0.9356
0.977693	0.914277	0.985708	0.9912	0.824515	0.975058	0.876965	0.9991	0.953959	0.776187	0.972463	0.9971
0.974393	0.958056	0.958059	0.9106	0.837384	0.982752	0.99607	0.9989	0.978127	0.834944	0.967157	0.9924
0.965293	0.913498	0.915917	0.9048	0.866677	0.95975	0.992594	0.9994	0.87655	0.793349	0.646388	0.9065
0.918417	0.736295	0.93322	0.9615	0.333916	0.911362	0.948878	0.9911	0.686004	0.79416	0.752087	0.9727
0.179627	0.737354	0.994742	0.9844	0.935087	0.753278	0.974287	0.9963	0.952053	0.846711	0.691768	0.9647
0.99135	0.927403	0.948891	0.9622	0.968087	0.866852	0.955994	0.9996	0.949432	0.953864	0.965011	0.9914
0.965736	0.838808	0.861059	0.9843	0.616362	0.740528	0.964882	0.8497	0.968017	0.66217	0.866928	0.2061
0.975031	0.91355	0.954502	0.9431	0.741494	0.936539	0.946409	0.9933	0.860587	0.590492	0.910783	0.8632
0.897815	0.965031	0.933391	0.9287	0.939911	0.963384	0.973927	0.9827	0.410201	0.559465	0.858228	0.8035
0.974892	0.944748	0.895499	0.9164	0.94255	0.944226	0.893387	0.9151	0.962153	0.745598	0.919664	0.9714
0.967431	0.752554	0.96465	0.943	0.981213	0.65098	0.963627	0.9227	0.943838	0.722462	0.924394	0.8725
0.963984	0.819764	0.938582	0.9832	0.922912	0.869592	0.965239	0.9909	0.92713		0.895581	0.9097
0.973024	0.979962	0.826773	0.9607	0.960509	0.912417	0.740703	0.9934	0.963928		0.908962	0.8961
0.97283	0.903099	0.950109	0.9629	0.911442	0.796735	0.912992	0.989	0.884557		0.950178	0.9589
0.842312	0.863581	0.959017	0.9941	0.838491	0.906915	0.933386	0.9741	0.966404		0.943749	0.9675
0.98484	0.8169	0.740478	0.9964	0.963585	0.828103	0.989616	0.9533	0.932948		0.912895	0.9661
0.977632	0.906514	0.526402	0.9914	0.927095	0.987163	0.920895	0.9301	0.870845		0.889983	0.9828
0.849406	0.970031	0.890603	0.993	0.932355	0.640481	0.987973	0.9606	0.943967		0.952255	0.9828
0.960297	0.763013	0.837066	0.9928	0.934314	0.790594	0.983669	0.9691	0.917171		0.905185	0.9938
0.88355	0.875602	0.981808	0.9315	0.645317	0.930194	0.929445	0.6945	0.924291		0.917201	0.9888
0.926624	0.901724	0.938319	0.9942	0.799394	0.915894	0.961101	0.9439	0.975292		0.500403	0.9928
0.919808	0.953742	0.946042	0.9387	0.930399	0.84692	0.985522	0.9937	0.983946		0.811721	0.9462
0.892041	0.894209	0.917358	0.9254	0.932058	0.894813	0.972582	0.9405	0.905842		0.890013	0.9884
0.910802	0.877974	0.986666	0.8557	0.930741	0.844342	0.964844	0.9799	0.927652		0.913513	0.581
0.912154	0.722169	0.983864	0.8981	0.960452	0.937075	0.592159	0.8276	0.879774		0.954366	0.9874
0.973863	0.979073	0.968117	0.9671	0.921544	0.800377	0.922221	0.633	0.762547		0.967932	0.9486
0.978009	0.887146	0.974388	0.8336	0.967539	0.911138	0.973216	0.9579	0.983447		0.968589	0.9543
0.711402	0.724993	0.954713	0.9901	0.940978	0.950078	0.966332	0.9918	0.726382		0.973288	0.992
0.70997	0.810176	0.65867	0.9614	0.692195	0.935386	0.931913	0.9867	0.666102		0.93246	0.9629
0.882313	0.92329	0.972839	0.9357	0.820859	0.960292	0.941759	0.9557	0.845386		0.898881	0.9965
0.857468	0.93946	0.983738	0.9735	0.957205	0.935362	0.926998	0.9367	0.778127		0.478668	0.8855
0.98729	0.980727	0.979499	0.9903	0.670107	0.937197	0.955568	0.9561	0.757394		0.961512	0.9625
0.98929	0.835981	0.884839	0.9518	0.87788	0.911662	0.959977	0.9902	0.859262		0.950457	0.9582
0.650633	0.883013	0.957228	0.9689	0.921473	0.893595	0.895534	0.9994	0.875041		0.914913	0.938
0.630189	0.952115	0.982019	0.9539	0.968401	0.864066	0.952471	0.9835	0.847225		0.973015	0.9837
0.970002	0.829161	0.839566	0.953	0.992761	0.838536	0.96749	0.9583	0.934496		0.911693	0.8747
0.954139	0.966067	0.895102	0.9128	0.956909	0.857674	0.962773	0.9814	0.939724		0.980764	0.9612
0.971127	0.816137	0.904406	0.7511	0.812948	0.819154	0.964779	0.9695	0.912342		0.987479	0.9169
0.901489	0.977819	0.947278	0.9519	0.629337	0.921372	0.977958	0.8255	0.844305		0.964085	0.8823
0.972747	0.836218	0.458083	0.9279	0.982011	0.905965	0.978875	0.8596	0.917234		0.973467	0.7976
0.703217	0.649088	0.757624	0.8373	0.981815	0.626841	0.983339	0.9273	0.854434		0.629893	0.8947
0.9308	0.704841	0.827986	0.9276	0.875023	0.615381	0.974459	0.977	0.891453		0.778175	0.9967
0.953463	0.919457	0.79724	0.9622	0.881425	0.731887	0.947795	0.9859	0.905655		0.927827	0.9889
0.842873	0.85938	0.948353	0.9773	0.987507	0.910387	0.951229	0.9494	0.847114		0.912155	0.9946
0.886904	0.937118	0.840004	0.9206	0.977825	0.919302	0.960129	0.9719	0.747287		0.966134	0.9942
0.9585	0.745497	0.884666	0.8852	0.909988	0.711473	0.94298	0.9693	0.835689		0.90196	0.9872
0.973509	0.831624	0.979204	0.8824	0.751431	0.900846	0.995313	0.9692	0.812409		0.960517	0.6548
0.966233	0.986916	0.979226	0.9897	0.855406	0.712148	0.982334	0.8981	0.952096		0.957072	0.9438
0.990233	0.851147	0.994194	0.8935	0.80678	0.495193	0.984757	0.9916	0.966313		0.939359	0.9754
0.946881	0.825629	0.976244	0.953	0.904516	0.712858	0.976756	0.9971	0.550347		0.840036	0.9571
0.665733	0.758017	0.950981	0.9719	0.798555	0.621834	0.988122	0.9973	0.895525		0.738919	0.604
0.909922	0.931995	0.965988	0.9969	0.871521	0.807345	0.966682	0.9914	0.927675		0.962185	0.9054
0.904315	0.896475	0.583993	0.9468	0.74706	0.747571	0.853666	0.9951	0.982189		0.15252	0.9623
0.983827	0.929626	0.991043	0.9846	0.812444	0.847712	0.860237	0.9884	0.701845		0.93139	0.9715
0.966545	0.958057	0.97	0.9569	0.966287	0.650114	0.891345	0.989	0.961244		0.914162	0.997
0.862564	0.97582	0.926077	0.9929	0.842076	0.76285	0.933235	0.9804	0.971456		0.910347	0.7749
0.946407	0.910867	0.945522	0.9275	0.912863	0.832348	0.987009	0.979	0.986505		0.95365	0.9777
0.988759	0.98202	0.979528	0.9904	0.840733	0.819126	0.929076	0.9952	0.961787		0.875021	0.9781
0.898591	0.45783	0.988542	0.5337	0.883646	0.896239	0.965843	0.9978	0.879614		0.955389	0.9768
0.864376	0.802449	0.950058	0.9338	0.849629	0.803864	0.973635	0.9922	0.973148		0.985335	0.9188
0.901906	0.938137	0.966156	0.9675	0.821858	0.83196	0.926264	0.9681	0.94146		0.970085	0.9694
0.623473	0.935634	0.981337	0.9139	0.771794	0.779659	0.965478	0.9971	0.992049		0.953276	0.9861
0.885867	0.829378	0.928937	0.7697	0.844245	0.891499	0.971894	0.9973	0.939711		0.914271	0.9893
0.946468	0.886753	0.945416	0.9065	0.924465	0.879649	0.973345	0.9982	0.667104		0.917011	0.99
0.808666	0.881943	0.9713	0.9291	0.960725	0.968213	0.921652	0.989	0.950269		0.980494	0.9652
0.956429	0.868864	0.928033	0.9696	0.967705	0.829568	0.954791	0.9936	0.964299		0.986036	0.719
0.927445	0.885338	0.499742	0.9915	0.973121	0.707134	0.927283	0.9963	0.879518		0.894224	0.945
0.98449	0.887831	0.911162	0.9666	0.856607	0.886688	0.849453	0.8751	0.957026		0.887117	0.7759
0.985544	0.624963	0.984108	0.9582	0.941045	0.886459	0.964011	0.9238	0.8609		0.950735	0.9657
0.868947	0.866541	0.909057	0.9627	0.923723	0.79489	0.907701	0.9614	0.913636		0.83829	0.9459
0.611584	0.966996	0.936546	0.914	0.967525	0.868503	0.922213	0.9685	0.940544		0.978867	1
0.960194	0.814136	0.806876	0.9727	0.897838	0.803138	0.872694	0.9858	0.851616		0.948851	0.8668
0.972252	0.967021	0.912802	0.935	0.81597	0.922187	0.827191	0.9725	0.927039		0.983981	0.9575
0.986493	0.978819	0.826095	0.9506	0.880267	0.852698	0.983852	0.7044	0.90198		0.965049	0.975
0.903688	0.980179	0.675763	0.9566	0.84051	0.93777	0.965508	0.9772	0.964411		0.969516	0.9657
0.985597	0.976651	0.861099	0.9595	0.841495	0.929435	0.959062	0.8999	0.982604		0.973689	0.9508
0.964214	0.923874	0.926328	0.9154	0.831468	0.854885	0.967939	0.99	0.928739		0.972196	0.8647
0.933733	0.825709	0.917026	0.9435	0.901385	0.617146	0.963339	0.9686	0.843374		0.938057	0.9722
0.832228	0.805078	0.948893	0.9157	0.705484	0.871756	0.955032	0.9834	0.879133		0.997911	0.9525
0.942805	0.901944	0.920852	0.7923	0.796354	0.921664	0.90009	0.9969	0.923886		0.490895	0.7982
0.924099	0.84247	0.986546	0.9058	0.91761	0.850427	0.980981	0.9775	0.772112		0.751657	0.9561
0.960493	0.570879	0.943558	0.9935	0.945961	0.943444	0.859785	0.9911	0.914665		0.93627	0.9691
0.924783	0.668055	0.954342	0.758	0.937708	0.978624	0.819	0.9994	0.934298		0.785229	0.8084
0.958818	0.944655	0.973036	0.8465	0.950293	0.660746	0.858217	0.9673	0.820395		0.938956	0.9956
0.942214	0.932039	0.844184	0.9535	0.926987	0.957643	0.898801	0.9972	0.856828		0.800266	0.9744
0.979853	0.480186	0.90276	0.8772	0.951725	0.958511	0.965504	0.9784	0.963787		0.984605	0.9786
0.990543	0.961804	0.86691	0.968	0.884702	0.952709	0.967267	0.9818	0.96245		0.912806	0.99
0.973891	0.942623	0.669073	0.9741	0.978831	0.879933	0.936294	0.932	0.932057		0.911613	0.9887
0.984141	0.946201	0.9025	0.9051	0.829561	0.966345	0.980372	0.9791	0.951926		0.885236	0.9731
0.774587	0.96689	0.686296	0.9841	0.718394	0.907197	0.964673	0.9514	0.984865		0.894273	0.9158
0.930718	0.891223	0.636701	0.8969	0.795978	0.969317	0.967878	0.9704	0.988258		0.949394	0.9868
0.969891	0.852724	0.943434	0.9498	0.57504	0.804418	0.954638	0.9187	0.968378		0.891073	0.9127
0.876755	0.846839	0.792295	0.8166	0.97147	0.894406	0.977389	0.9898	0.959661		0.860975	0.9512
0.948866	0.816975	0.689253	0.9581	0.966996	0.947558	0.963175	0.9884	0.967469		0.978455	0.9769
0.962163	0.924535	0.816831	0.9356	0.929533	0.85756	0.953252	0.978	0.874107		0.970723	0.9805
0.802888	0.976969	0.955466	0.9727	0.855417	0.749133	0.936185	0.7533	0.989587		0.939194	0.974
0.948997	0.980474	0.969832	0.9199	0.963579	0.758795	0.891682	0.9616	0.82297		0.961199	0.9928
0.72924	0.983387	0.984935	0.9956	0.848794	0.770903	0.920645	0.9813	0.88194		0.988169	0.9556
0.981896	0.990435	0.78184	0.9252	0.904871	0.808219	0.972697	0.9988	0.927642		0.954362	0.9782
0.966007	0.98955	0.744421	0.862	0.865062	0.851093	0.867496	0.9898	0.982953		0.977714	0.9115
0.976323	0.972224	0.790061	0.968	0.983487	0.824104	0.797807	0.8751	0.975874		0.957759	0.9034
0.62052	0.886157	0.983211	0.8318	0.544787	0.930463	0.969589	0.9966	0.921337		0.93649	0.9003
0.775638	0.912539	0.974316	0.9713	0.810498	0.795244	0.979419	0.9829	0.958201		0.972361	0.5929
0.951245	0.531691	0.9674	0.9365	0.948115	0.896383	0.962792	0.9526	0.82658		0.955873	0.9137
0.733653	0.970407	0.827142	0.8374	0.846323	0.881031	0.946748	0.952	0.943484		0.924982	0.961
0.734451	0.892044	0.919543	0.9771	0.927553	0.956921	0.949955	0.9375	0.923738		0.852023	0.9441
0.917076	0.893716	0.977528	0.7152	0.723634	0.960629	0.957806	0.9544	0.981384		0.926747	0.912
0.950408	0.908366	0.650194	0.9633	0.657506	0.822924	0.955678	0.984	0.825531		0.568299	0.9879
0.711595	0.769307	0.951346	0.9933	0.726425	0.888692	0.96329	0.991	0.892623		0.983843	0.799
0.871051	0.887614	0.845641	0.9485	0.955546	0.721498	0.947034	0.9595	0.930076		0.870485	0.7945
0.974113	0.925281	0.959086	0.9978	0.943637	0.865216	0.962344	0.9984	0.936425		0.889213	0.9412
0.958092	0.682612	0.920822	0.994	0.942498	0.92057	0.659041	0.9923	0.986921		0.977492	0.9591
0.913343	0.847801	0.654143	0.9606	0.937736	0.860049	0.577244	0.9566	0.970071		0.989492	0.9738
0.96468	0.638745	0.987595	0.7775	0.951248	0.84681	0.921762	0.9637	0.942105		0.799134	0.6082
0.93905	0.852819	0.961214	0.7802	0.913369	0.977246	0.687421	0.9139	0.990568		0.839737	0.9756
0.984396	0.925166	0.968538	0.9871	0.947539	0.687559	0.854229	0.9449	0.95769		0.908016	0.9954
0.970377	0.798332	0.980719	0.9518	0.956033	0.611773	0.969716	0.9481	0.991884		0.958338	0.9656
0.964477	0.509367	0.919385	0.8646	0.977512	0.847879	0.935703	0.9927	0.913164		0.384429	0.9894
0.984976	0.938481	0.931728	0.9949	0.924879	0.914986	0.976989	0.9934	0.900571		0.984844	0.9609
0.804736	0.817498	0.87536	0.9879	0.947833	0.931467	0.9366	0.7129	0.985774		0.985704	0.8752
0.950074	0.899976	0.913778	0.8956	0.483347	0.833172	0.964839	0.9915	0.919048		0.958275	0.9503
0.7785	0.86177	0.831956	0.9625	0.956011	0.890681	0.944372	0.9855	0.970546		0.496718	0.7403
0.964802	0.870807	0.842831	0.8413	0.767089	0.792001	0.975581	0.9052	0.960346		0.572618	0.8996
0.619134	0.798425	0.889805	0.7772	0.944178	0.96703	0.969812	0.9751	0.974975		0.955355	0.8726
0.977123	0.884127	0.772611	0.8408	0.968272	0.84764	0.982341	0.9265	0.954014		0.879474	0.9359
0.768928	0.913506	0.947366	0.9852	0.727438	0.93019	0.941611	0.9878	0.896904		0.921047	0.9343
0.920801	0.636516	0.862158	0.9438	0.857159	0.947477	0.81126	0.9886	0.968489		0.732166	0.8119
0.86357	0.755198	0.896499	0.768	0.83866	0.970495	0.916958	0.981	0.95156		0.89317	0.9783
0.894554	0.812725	0.951511	0.7595	0.922916	0.898691	0.962896	0.9933	0.971685		0.751381	0.9917
0.690981	0.863635	0.962154	0.9917	0.92155	0.97012	0.972314	0.9964	0.953266		0.974505	0.9765
0.822827	0.988725	0.965534	0.9587	0.151932	0.876865	0.980227	0.9897	0.960554		0.909907	0.8092
0.503337	0.885592	0.96993	0.989	0.95322	0.882784	0.909144	0.9316	0.914924		0.883592	0.9451
0.803361	0.922934	0.989799	0.9366	0.986742	0.584669	0.971588	0.989	0.958924		0.975187	0.9342
0.801671	0.937919	0.889874	0.8768	0.915381	0.768213	0.919024	0.7935	0.881436		0.930101	0.932
0.766146	0.323417	0.955959	0.9785	0.962918	0.892538	0.956496	0.9827	0.979252		0.927796	0.9762
0.958959	0.875985	0.967775	0.9768	0.969833	0.788163	0.967668	0.9343	0.94098		0.916147	0.9607
0.934128	0.687511	0.978834	0.9832	0.963916	0.866944	0.72227	0.8813	0.893967		0.979058	0.923
0.936925	0.868437	0.974019	0.9704	0.892968	0.860078	0.789505	0.9221	0.90499		0.945994	0.9615
0.969334	0.905736	0.968422	0.7572	0.980378	0.147445	0.802546	0.8926	0.943805		0.925709	0.9407
0.9586	0.666463	0.969691	0.9858	0.921353	0.657289	0.824746	0.9669	0.972514		0.809111	0.9708
0.859098	0.775686	0.932552	0.9525	0.89206	0.741157	0.819094	0.9944	0.978553		0.928711	0.8883
0.854454	0.751795	0.97065	0.9124	0.821433	0.871954	0.932706	0.9885	0.845758		0.9057	0.9962
0.696034	0.939849	0.985687	0.9824	0.727122	0.899959	0.747597	0.8822	0.644928		0.936279	0.9369
0.84685	0.92524	0.96782	0.7878	0.923609	0.954608	0.963115	0.9868	0.939725		0.952182	0.8698
0.780078	0.972229	0.978279	0.9684	0.993512	0.716688	0.769508	0.9005	0.934313		0.856763	0.9963
0.944946	0.946681	0.847457	0.9018	0.903783	0.876417	0.966404	0.9685	0.434333		0.870606	0.9421
0.853407	0.951855	0.949821	0.8181	0.905367	0.890008	0.899242	0.9639	0.957218		0.907093	0.8581
0.797425	0.969415	0.975265	0.9055	0.806599	0.799807	0.930137	0.9284	0.859029		0.931255	0.865
0.927868	0.835917	0.88241	0.9743	0.928545	0.71228	0.939979	0.9236	0.959961		0.953888	0.9542
0.805228	0.834463	0.870977	0.9344	0.932156	0.949923	0.917857	0.8322	0.806151		0.971577	0.972
0.975109	0.692468	0.90217	0.9875	0.862965	0.742388	0.979374	0.9742	0.979918		0.93868	0.6501
0.898011	0.940268	0.900865	0.7288	0.652289	0.940264	0.978072	0.7938	0.974829		0.926225	0.9112
0.944493	0.975737	0.937537	0.8367	0.940923	0.901013	0.94593	0.9535	0.953461		0.930314	0.9233
0.945237	0.897173	0.877494	0.9658	0.913928	0.916426	0.884672	0.9938	0.895937		0.898292	0.8733
0.923298	0.888555	0.951957	0.9817	0.92037	0.939794	0.917817	0.9486	0.810405		0.927172	0.8198
0.764687	0.946328	0.810581	0.9652	0.922204	0.963029	0.95336	0.9492	0.986118		0.549656	0.9644
0.921823	0.828032	0.927869	0.815	0.920577	0.942089	0.927752	0.9551	0.688058		0.722052	0.9244
0.958279	0.933864	0.949809	0.9685	0.367387	0.712487	0.886335	0.911	0.931851		0.892028	0.9323
0.856683	0.874968	0.932686	0.9785	0.412403	0.807483	0.976054	0.9291	0.848625		0.959942	0.8981
0.657248	0.680892	0.984304	0.8748	0.807551	0.871596	0.901488	0.9678	0.922986		0.948026	0.9882
0.916153	0.797724	0.978355	0.9942	0.925692	0.781246	0.983305	0.9902	0.786504		0.879754	0.9317
0.839743	0.636907	0.964986	0.9496	0.911921	0.881572	0.825105	0.9557	0.760077		0.963	0.9422
0.968671	0.695834	0.823912	0.9203	0.883665	0.943742	0.969073	0.9415	0.844283		0.955136	0.9836
0.933659	0.805346	0.681525	0.9344	0.657596	0.953836	0.976875	0.924	0.97881		0.989135	0.6462
0.980217	0.779169	0.968721	0.8581	0.89004	0.981475	0.918875	0.9882	0.851809		0.913703	0.9912
0.888375	0.890465	0.968041	0.8982	0.969254	0.926109	0.975906	0.9436	0.938498		0.274145	0.9754
0.935969	0.436919	0.976162	0.985	0.857977	0.913194	0.918379	0.9686	0.912		0.990813	0.9686
0.909202	0.815961	0.945141	0.9815	0.90098	0.889285	0.835826	0.9111	0.884876		0.797516	0.9992
0.94523	0.948884	0.892181	0.973	0.778501	0.824417	0.964036	0.8921	0.731231		0.923639	0.9804
0.93925	0.925412	0.898802	0.9347	0.813492	0.702551	0.921925	0.8635	0.97599		0.59356	0.9452
0.653657	0.949829	0.951589	0.6414	0.915724	0.896916	0.9583	0.8774	0.952159		0.935326	0.8987
0.859734	0.916704	0.957978	0.969	0.917723	0.837591	0.993095	0.9444	0.962699		0.903932	0.9943
0.770223	0.683065	0.978579	0.9723	0.931919	0.867437	0.905285	0.9786	0.942242		0.73133	0.9813
0.911112	0.808205	0.964616	0.8583	0.873002	0.773695	0.970059	0.9873	0.763191		0.866385	0.9697
0.959281	0.830828	0.960527	0.899	0.778122	0.690673	0.90607	0.9024	0.949181		0.898741	0.6122
0.845624	0.897433	0.928572	0.9891	0.811439	0.913049	0.681712	0.9849	0.874049		0.963488	0.817
0.914923	0.307509	0.972637	0.8747	0.946198	0.794403	0.928639	0.9761	0.799777		0.827676	0.9654
0.916734	0.87486	0.347519	0.9285	0.90615	0.955073	0.92141	0.9883	0.97851		0.945391	0.9171
0.524439	0.859851	0.981801	0.9962	0.904767	0.887686	0.949409	0.9897	0.922412		0.866277	0.8731
0.751553	0.844204	0.973643	0.9929	0.776997	0.661826	0.923017	0.9737	0.91039		0.909218	0.9803
0.925983	0.67175	0.976031	0.9977	0.902373	0.733751	0.977225	0.9522	0.950792		0.898118	0.9986
0.92835	0.765016	0.94306	0.9839	0.816097	0.713781	0.853851	0.8891	0.616693		0.909377	0.9793
0.962683	0.807675	0.981682	0.9205	0.892428	0.891176	0.93825	0.9345	0.689608		0.977353	0.9058
0.939307	0.88343	0.950748	0.7031	0.932245	0.768385	0.917125	0.9169	0.940174		0.755951	0.9177
0.917693	0.904115	0.969177	0.9835	0.802118	0.86327	0.98143	0.9848	0.733831		0.893202	0.9956
0.959394	0.616855	0.868534	0.9945	0.957283	0.850189	0.859015	0.9773	0.918541		0.89022	0.9839
0.978521	0.893563	0.925392	0.9218	0.923123	0.719018	0.820897	0.9705	0.925382		0.950701	0.9833
0.955556	0.981827	0.679661	0.965	0.746385	0.82666	0.97858	0.97	0.953949		0.97641	0.9609
0.841873	0.909664	0.977674	0.9253	0.926424	0.939896	0.969141	0.9833	0.337395		0.897804	0.9584
0.873713	0.940054	0.878448	0.9854	0.977236	0.800417	0.958649	0.973	0.927847		0.84411	0.8678
0.956355	0.964779	0.812948	0.906	0.922269	0.94023	0.909708	0.939	0.982427		0.856216	0.9823
0.899875	0.956262	0.98271	0.7418	0.90643	0.862452	0.932894	0.9926	0.952035		0.862854	0.978
0.728959	0.749866	0.933096	0.999	0.804621	0.843722	0.907328	0.9005	0.917784		0.843652	0.901
0.927758	0.80319	0.978757	0.9207	0.793434	0.841514	0.973852	0.9783	0.867354		0.829865	0.963
0.990734	0.71998	0.965421	0.9094	0.680205	0.823619	0.956669	0.9338	0.900222		0.881317	0.9648
0.895368	0.761957	0.957777	0.8937	0.873115	0.87681	0.961124	0.9974	0.655133		0.899654	0.997
0.798901	0.957303	0.968277	0.8384	0.825177	0.790278	0.988647	0.9744	0.90544		0.904891	0.9752
0.905878	0.928802	0.814211	0.9547	0.909848	0.812251	0.0533823	0.9925	0.973018		0.928488	0.9885
0.970381	0.785064	0.946531	0.8109	0.972039	0.94866	0.901704	0.9714	0.89609		0.921887	0.952
0.683999	0.684938	0.983634	0.9616	0.818152	0.869512	0.952705	0.9899	0.858315		0.652703	0.9911
0.950805	0.784297	0.917425	0.8368	0.905095	0.942775	0.880753	0.9774	0.899828		0.890918	0.9655
0.947801	0.849873	0.955064	0.7968	0.876221	0.953311	0.947339	0.9786	0.935896		0.897513	0.9471
0.732157	0.78559	0.972676	0.9091	0.916557	0.953133	0.975409	0.8681	0.937681		0.892517	0.9748
0.760204	0.679005	0.724901	0.9992	0.917347	0.902377	0.976598	0.9786	0.909789		0.952858	0.9774
0.980923	0.842379	0.865973	0.9821	0.966167	0.772531	0.906728	0.9725	0.858009		0.930482	0.9587
0.974853	0.541995	0.951497	0.8878	0.480769	0.929146	0.978439	0.9719	0.560971		0.844344	0.7087
0.952841	0.966308	0.882126	0.9148	0.929328	0.750165	0.928052	0.9751	0.903171		0.966718	0.9891
0.969553	0.932653	0.833547	0.9968	0.89262	0.939286	0.98382	0.9914	0.872026		0.978464	0.7586
0.815555	0.794674	0.831096	0.8978	0.922375	0.875915	0.920413	0.9783	0.906079		0.926921	0.9942
0.946365	0.860739	0.985615	0.9963	0.95833	0.947285	0.815367	0.9499	0.917336		0.778219	0.9921
0.832826	0.888003	0.986947	0.9819	0.902485	0.822023	0.971273	0.8255	0.96609		0.845584	0.9851
0.86724	0.879632	0.976088	0.8321	0.791182	0.905131	0.88923	0.976	0.974966		0.960484	0.9867
0.753995	0.626874	0.937771	0.9588	0.885278	0.89043	0.971291	0.9569	0.979741		0.968827	0.9238
0.938491	0.727613	0.978746	0.8187	0.826203	0.847385	0.923595	0.9885	0.840315		0.859562	0.8758
0.938955	0.601097	0.894337	0.8673	0.905971	0.64631	0.611137	0.9672	0.856912		0.967856	0.9241
0.909463	0.90399	0.963146	0.9581	0.85112	0.582066	0.977944	0.9899	0.471693		0.966752	0.9689
0.628159	0.6234	0.9647	0.9854	0.859588	0.973692	0.990891	0.9294	0.466796		0.98087	0.9537
0.983191	0.496291	0.789298	0.9931	0.886938	0.974598	0.977054	0.6918	0.864953		0.685689	0.9518
0.845166	0.893389	0.983921	0.9885	0.904006	0.979188	0.983016	0.8749	0.937739		0.822754	0.938
0.865808	0.980199	0.776636	0.9967	0.957998	0.898384	0.970921	0.983	0.765335		0.950962	0.9313
0.797325	0.978338	0.98024	0.9739	0.970152	0.950497	0.938231	0.9493	0.886984		0.963057	0.9421
0.942342	0.616666	0.962864	0.9224	0.595853	0.745683	0.96744	0.9652	0.967861		0.993488	0.9449
0.616175	0.580239	0.9565	0.7419	0.825978	0.941561	0.964683	0.9886	0.956406		0.825747	0.681
0.779039	0.934249	0.975858	0.9272	0.853892	0.905138	0.951826	0.8552	0.930708		0.854985	0.9319
0.972415	0.916544	0.980799	0.9681	0.931823	0.942625	0.989543	0.9512	0.935788		0.657218	0.8901
0.749069	0.879007	0.540638	0.5326	0.874059	0.836416	0.966271	0.9476	0.955328		0.891336	0.8976
0.848724	0.9354	0.966182	0.9506	0.939603	0.865861	0.944665	0.9146	0.937531		0.927629	0.7379
0.948247	0.712746	0.975393	0.8751	0.968761	0.530739	0.930461	0.9904	0.723911		0.621949	0.8125
0.941999	0.700653	0.977644	0.8851	0.667364	0.62373	0.951593	0.8984	0.871373		0.977726	0.9955
0.934168	0.965796	0.902736	0.9871	0.94307	0.862006	0.921552	0.9939	0.790384		0.850217	0.9414
0.845162	0.837172	0.98669	0.9949	0.965634	0.766808	0.708721	0.8032	0.882895		0.576787	0.9503
0.884045	0.941367	0.945636	0.973	0.867254	0.618831	0.971755	0.9858	0.686611		0.955001	0.8945
0.953792	0.924022	0.950007	0.9965	0.879643	0.871902	0.918867	0.8803	0.399441		0.669851	0.9467
0.983903	0.769577	0.876737	0.9936	0.982013	0.809227	0.979586	0.9883	0.924706		0.847195	0.9684
0.788146	0.980355	0.978995	0.7745	0.945406	0.857217	0.970178	0.9915	0.912375		0.89447	0.9653
0.969209	0.834792	0.980638	0.5747	0.877001	0.919969	0.899883	0.9858	0.768892		0.864393	0.741
0.866231	0.941617	0.89809	0.9529	0.936436	0.902432	0.65652	0.9518	0.342206		0.973207	0.9817
0.93926	0.89062	0.954982	0.9949	0.955045	0.880861	0.757846	0.9813	0.830488		0.94057	0.9665
0.933829	0.882912	0.975041	0.9985	0.947112	0.979128	0.933606	0.9464	0.945507		0.959653	0.9253
0.906423	0.804289	0.955693	0.982	0.955269	0.876583	0.907237	0.9925	0.965561		0.903277	0.966
0.941091	0.845875	0.952137	0.9803	0.901943	0.977175	0.958501	0.9972	0.950853		0.84647	0.932
0.903678	0.790198	0.882284	0.9273	0.92552	0.922164	0.889287	0.9941	0.910514		0.909319	0.9751
0.956353	0.834627	0.959623	0.9716	0.836423	0.860405	0.873758	0.9976	0.983015		0.748563	0.9645
0.976638	0.938745	0.982768	0.9519	0.914958	0.822545	0.96219	0.9649	0.814216		0.87712	0.8016
0.967173	0.816556	0.973069	0.9892	0.678522	0.860437	0.98233	0.9574	0.956625		0.852539	0.9134
0.982317	0.839749	0.964515	0.7653	0.955755	0.94988	0.957052	0.9542	0.954949		0.937836	0.9942
0.884857	0.65909	0.883873	0.9467	0.901511	0.928001	0.888816	0.9203	0.941288		0.887757	0.9894
0.971081	0.836345	0.987398	0.9095	0.79197	0.9515	0.873322	0.8894	0.938861		0.955851	0.9904
0.964319	0.9337	0.920261	0.6206	0.804592	0.836682	0.90595	0.9927	0.809967		0.821895	1
0.962978	0.785386	0.906333	0.9735	0.955624	0.894233	0.966657	0.9321	0.805093		0.842882	0.8919
0.796027	0.596083	0.857788	0.9611	0.858637	0.841984	0.915445	0.8382	0.934633		0.979222	0.7167
0.988047	0.939448	0.885789	0.977	0.926085	0.880709	0.971644	0.9895	0.560445		0.909637	0.9538
0.933972	0.886091	0.974626	0.9801	0.847534	0.930612	0.948866	0.9086	0.846614		0.967979	0.9555
0.969773	0.719196	0.961853	0.9911	0.844583	0.938111	0.86581	0.9837	0.902582		0.915447	0.8622
0.969819	0.960074	0.983666	0.974	0.935585	0.93632	0.974452	0.8979	0.883244		0.938232	0.9644
0.721003	0.430693	0.960312	0.9514	0.916162	0.865451	0.969599	0.7962	0.661402		0.813437	0.898
0.913082	0.756018	0.935715	0.8361	0.907799	0.983231	0.955224	0.9853	0.766863		0.980533	0.9966
0.912251	0.965456	0.988098	0.9935	0.957404	0.985159	0.992032	0.835	0.290152		0.983761	0.9675
0.953556	0.769646	0.843674	0.6337	0.897579	0.945706	0.892495	0.8841	0.966131		0.985367	0.9786
0.962797	0.827059	0.817698	0.9555	0.93129	0.901382	0.931815	0.8934	0.874154		0.865998	0.9216
0.711456	0.921916	0.780565	0.9746	0.973171	0.958637	0.924688	0.8694	0.944405		0.941991	0.9421
0.912568	0.793472	0.775761	0.9973	0.904212	0.93076	0.964317	0.9652	0.917177		0.758708	0.7817
0.913478	0.909765	0.981017	0.9906	0.917892	0.971262	0.977411	0.9863	0.889233		0.882287	0.9979
0.924735	0.609535	0.908359	0.8917	0.938533	0.884698	0.960867	0.9676	0.945942		0.968297	0.9584
0.71846	0.38182	0.847621	0.993	0.92543	0.862955	0.974483	0.9789	0.859203		0.916733	0.9629
0.884261	0.923773	0.882314	0.9291	0.658663	0.845912	0.935299	0.9928	0.945774		0.885119	0.9756
0.920226	0.905954	0.885983	0.7301	0.893247	0.785405	0.920933	0.9372	0.883124		0.858162	0.9691
0.565825	0.879789	0.97801	0.8965	0.890612	0.920691	0.937232	0.9878	0.873788		0.967655	0.7049
0.917937	0.875372	0.984726	0.9418	0.878244	0.933024	0.929782	0.9791	0.845735		0.735731	0.996
0.94949	0.869322	0.988569	0.849	0.925931	0.849689	0.899328	0.9634	0.969423		0.744099	0.9615
0.913473	0.920704	0.973173	0.8067	0.696039	0.88101	0.83514	0.9369	0.937631		0.883688	0.8067
0.867433	0.840404	0.981488	0.9929	0.831676	0.85406	0.741664	0.9841	0.928526		0.711224	0.7946
0.984572	0.684641	0.618516	0.961	0.898968	0.884909	0.983883	0.9248	0.551009		0.921595	0.9889
0.831906	0.914828	0.697557	0.9826	0.860996	0.958636	0.945585	0.9227	0.945226		0.964685	0.9648
0.93962	0.955197	0.813447	0.9378	0.961907	0.919849	0.964838	0.9903	0.937301		0.97605	0.9378
0.987391	0.744968	0.983493	0.945	0.704536	0.638869	0.937112	0.9895	0.879372		0.838727	0.8528
0.86441	0.966654	0.96495	0.8044	0.947351	0.862653	0.955327	0.9461	0.935244		0.952352	0.9621
0.768712	0.868467	0.885999	0.9852	0.976735	0.953315	0.886254	0.9613	0.976392		0.973377	0.6167
0.883883	0.574785	0.967598	0.7942	0.965329	0.841123	0.950685	0.907	0.814818		0.972002	0.9736
0.95445	0.726514	0.970821	0.9741	0.916494	0.856898	0.954597	0.966	0.97722		0.947415	0.9152
0.894759	0.73192	0.785552	0.8936	0.966083	0.698599	0.949401	0.9441	0.907634		0.961249	0.9536
0.948793	0.706946	0.907836	0.995	0.951188	0.789027	0.944205	0.9875	0.965715		0.953519	0.9857
0.818813	0.886783	0.940321	0.7475	0.918195	0.822162	0.974195	0.8836	0.95799		0.475087	0.9938
0.96835	0.967403	0.876302	0.9919	0.911955	0.809613	0.772842	0.9722	0.933322		0.45183	0.9032
0.970136	0.909802	0.886833	0.9593	0.958051	0.739922	0.970615	0.9931	0.932892		0.747971	0.9942
0.518081	0.883404	0.840577	0.752	0.958939	0.782751	0.990789	0.9114	0.832684		0.750594	0.99
0.877116	0.947945	0.923082	0.9015	0.751362	0.704167	0.983493	0.8369	0.942069		0.879694	0.8704
0.819113	0.856132	0.966621	0.9683	0.824561	0.517632	0.564279	0.9884	0.970007		0.899793	0.8461
0.942874	0.750361	0.966055	0.846	0.907883	0.928422	0.989287	0.8783	0.718578		0.896186	0.9889
0.928773	0.828571	0.965827	0.9243	0.910425	0.93302	0.838851	0.9704	0.93927		0.898566	0.9576
0.913321	0.931333	0.978026	0.9699	0.926185	0.819701	0.966211	0.9168	0.855283		0.903245	0.9743
0.984517	0.98806	0.969853	0.9937	0.978517	0.901385	0.960847	0.9375	0.899171		0.89848	0.9047
0.924734	0.957571	0.861198	0.9707	0.645202	0.853695	0.933835	0.9909	0.822537		0.967184	0.9749
0.931906	0.958213	0.903456	0.9754	0.937116	0.728187	0.970593	0.9814	0.965962		0.946716	0.9874
0.951964	0.964589	0.96584	0.7538	0.941121	0.844569	0.980891	0.8297	0.955905		0.927362	0.9829
0.893021	0.935267	0.686947	0.9426	0.916053	0.70021	0.948911	0.9852	0.92601		0.983086	0.9748
0.794113	0.974012	0.843376	0.8922	0.85927	0.914046	0.688485	0.9287	0.825073		0.86161	0.9887
0.938401	0.537282	0.930038	0.9507	0.935977	0.953798	0.986481	0.9751	0.961978		0.951964	0.9955
0.842445	0.819364	0.948945	0.9869	0.79668	0.970017	0.982806	0.9931	0.914614		0.972321	0.9532
0.976823	0.857951	0.987996	0.8861	0.863651	0.903807	0.960681	0.9967	0.876823		0.970384	0.9651
0.951377	0.949432	0.924394	0.939	0.815748	0.886067	0.59831	0.9294	0.789925		0.963263	0.9124
0.881328	0.977049	0.972974	0.9589	0.859146	0.531853	0.964354	0.9943	0.898286		0.979984	0.718
0.936308	0.581203	0.966424	0.9163	0.858979	0.686644	0.916721	0.8001	0.892185		0.88607	0.9737
0.98119	0.796748	0.979639	0.9488	0.87319	0.755031	0.936054	0.8835	0.880505		0.88048	0.9165
0.908739	0.89748	0.981107	0.8038	0.808543	0.615077	0.905371	0.9501	0.912667		0.843242	0.3685
0.980014	0.986217	0.871192	0.8803	0.765142	0.948922	0.967312	0.8926	0.702342		0.982069	0.3183
0.937459	0.723363	0.946419	0.9536	0.851636	0.774266	0.942375	0.9535	0.728811		0.982557	0.7532
0.859667	0.89034	0.960957	0.5601	0.879135	0.887744	0.947721	0.9357	0.859447		0.975528	0.9794
0.925379	0.872816	0.974399	0.8033	0.943872	0.916541	0.990467	0.9004	0.902127		0.872057	0.8126
0.969848	0.940411	0.392908	0.96	0.914482	0.913903	0.986909	0.8718	0.921672		0.978359	0.9937
0.943823	0.939957	0.48164	0.8079	0.871635	0.947633	0.938467	0.9704	0.854756		0.73969	0.9602
0.961476	0.964976	0.786021	0.9742	0.950429	0.878994	0.962349	0.8264	0.91615		0.840115	0.9786
0.906535	0.759726	0.978191	0.9073	0.89457	0.786263	0.977491	0.8741	0.973895		0.837256	0.582
0.940602	0.777415	0.9753	0.9174	0.942812	0.845578	0.874408	0.6944	0.970795		0.907186	0.8711
0.959351	0.895903	0.974631	0.9316	0.893082	0.779148	0.986565	0.9854	0.961545		0.906881	0.861
0.618354	0.871488	0.863759	0.991	0.965941	0.72064	0.981084	0.9387	0.895119		0.983178	0.9818
0.965521	0.703148	0.810816	0.8946	0.812415	0.578577	0.860223	0.8661	0.92451		0.923897	0.8215
0.852095	0.857358	0.642566	0.7733	0.906445	0.631688	0.932811	0.9859	0.888524		0.905863	0.9408
0.824532	0.940915	0.87007	0.9812	0.864385	0.231749	0.928475	0.8847	0.948178		0.982255	0.9276
0.979641	0.942956	0.964536	0.9418	0.963416	0.573091	0.955646	0.9855	0.826759		0.768876	0.9768
0.977609	0.637127	0.972085	0.9478	0.96812	0.87564	0.92883	0.9935	0.953619		0.925077	0.9426
0.960857	0.917892	0.924247	0.8905	0.921809	0.904882	0.967755	0.7542	0.829201		0.511696	0.9844
0.942709	0.784313	0.85803	0.5437	0.909409	0.692385	0.97959	0.9801	0.856537		0.974692	0.9822
0.765145	0.930945	0.93265	0.8647	0.933405	0.728064	0.908843	0.9988	0.83702		0.969177	0.927
0.957957	0.854097	0.954984	0.9159	0.784114	0.809437	0.980059	0.9969	0.969835		0.961229	0.9547
0.964562	0.771234	0.956711	0.9915	0.91708	0.714269	0.947944	0.9842	0.939204		0.950943	0.9527
0.963192	0.853823	0.960154	0.9521	0.788738	0.769868	0.623769	0.9898	0.945689		0.983733	0.9241
0.919664	0.509961	0.962976	0.9908	0.806367	0.846762	0.472794	0.9753	0.969406		0.958077	0.9525
0.928498	0.331583	0.923488	0.6126	0.975029	0.788228	0.964092	0.9808	0.759205		0.953772	0.9879
0.93334	0.80857	0.619335	0.9971	0.64659	0.7711	0.927749	0.9881	0.814109		0.973847	0.8313
0.967213	0.760115	0.980486	0.963	0.963841	0.864669	0.969705	0.9892	0.914506		0.979107	0.8631
0.911059	0.924604	0.973948	0.9438	0.940307	0.935862	0.88418	0.9572	0.870637		0.971051	0.997
0.825262	0.338294	0.945118	0.7551	0.891267	0.681561	0.961021	0.986	0.797937		0.96575	0.9915
0.933974	0.751017	0.992516	0.9926	0.94188	0.237349	0.963913	0.9595	0.877051		0.896522	0.9893
0.983854	0.980415	0.955558	0.6982	0.713382	0.901637	0.988098	0.982	0.934907		0.964703	0.9961
0.92626	0.856556	0.727966	0.9082	0.949981	0.583263	0.943086	0.9911	0.904216		0.938222	0.9878
0.981504	0.912362	0.915604	0.7048	0.835304	0.551598	0.979348	0.9949	0.864938		0.917121	0.9469
0.929045	0.882098	0.873252	0.9257	0.738456	0.648797	0.972455	0.9562	0.948015		0.956162	0.9763
0.977725	0.867203	0.915911	0.9864	0.930001	0.940396	0.973157	0.9742	0.800152		0.860625	0.9837
0.91559	0.969292	0.979811	0.9888	0.947045	0.904837	0.978733	0.9756	0.852198		0.807264	0.9209
0.975956	0.529744	0.97329	0.9636	0.943335	0.89224	0.940214	0.978	0.970805		0.986218	0.9287
0.977125	0.989509	0.956844	0.993	0.898365	0.852708	0.976475	0.9833	0.950359		0.970699	0.656
0.989885	0.945541	0.614347	0.9491	0.928744	0.926064	0.961958	0.9336	0.775515		0.925766	0.8378
0.786372	0.772851	0.95856	0.7347	0.959546	0.944056	0.924484	0.9814	0.836335		0.942452	0.8703
0.583273	0.789247	0.902338	0.99	0.954537	0.949333	0.973945	0.9937	0.939695		0.92576	0.9936
0.588588	0.730177	0.987888	0.9144	0.855177	0.946185	0.97583	0.9765	0.982181		0.900966	0.9617
0.949961	0.806843	0.953331	0.982	0.704529	0.991156	0.979021	0.9885	0.927795		0.894143	0.9512
0.899391	0.924521	0.986377	0.359	0.954976	0.968436	0.980064	0.9665	0.972209		0.762175	0.8486
0.943019	0.789915	0.991367	0.946	0.856741	0.911652	0.988792	0.9847	0.947632		0.878261	0.9653
0.941466	0.866723	0.953092	0.8461	0.975836	0.966791	0.915471	0.9114	0.894715		0.954584	0.979
0.576729	0.96862	0.901311	0.9853	0.659423	0.957268	0.983274	0.9677	0.857762		0.82475	0.97
0.929529	0.923099	0.924475	0.9254	0.662831	0.846751	0.976318	0.8757	0.847711		0.805226	0.9519
0.972187	0.815829	0.950278	0.9664	0.98144	0.90042	0.970074	0.9096	0.938011		0.945179	0.9606
0.944203	0.86202	0.980932	0.9902	0.856566	0.877095	0.963087	0.9465	0.959308		0.85566	0.5381
0.913293	0.52474	0.897573	0.9772	0.743798	0.70524	0.956957	0.9166	0.93771		0.964188	0.927
0.891998	0.864102	0.770443	0.9449	0.682955	0.675566	0.967258	0.9853	0.834657		0.765141	0.8064
0.888038	0.910211	0.600335	0.9965	0.94668	0.718319	0.973745	0.9521	0.876372		0.932572	0.9663
0.923137	0.963013	0.869307	0.9788	0.873271	0.934656	0.977519	0.9732	0.740574		0.887579	0.9058
0.913557	0.906446	0.966992	0.9788	0.782176	0.840318	0.965898	0.9885	0.912045		0.689741	0.8698
0.92319	0.776864	0.765259	0.9736	0.941671	0.798951	0.9738	0.9491	0.906719		0.748044	0.9908
0.898272	0.766522	0.914216	0.9922	0.943489	0.9527	0.95984	0.9705	0.960872		0.95086	0.9169
0.867212	0.832749	0.837003	0.9026	0.902948	0.783136	0.885061	0.9801	0.914264		0.914855	0.9931
0.955403	0.73942	0.97785	0.981	0.736766	0.934365	0.972623	0.9847	0.779555		0.771236	0.9672
0.950973	0.956203	0.975284	0.9954	0.947078	0.691946	0.972089	0.9914	0.935067		0.891042	0.8516
0.951442	0.881354	0.921969	0.9868	0.662611	0.845588	0.98323	0.9835	0.883925		0.82498	0.9686
0.983748	0.908095	0.899292	0.962	0.929612	0.833168	0.949266	0.991	0.905733		0.890054	0.985
0.698252	0.923109	0.969234	0.9871	0.970338	0.924986	0.969966	0.9747	0.69151		0.953097	0.9866
0.972254	0.864342	0.689952	0.9599	0.914216	0.874062	0.919865	0.9951	0.968781		0.817935	0.9771
0.977153	0.724827	0.905409	0.7254	0.900035	0.873015	0.979833	0.9674	0.952547		0.864005	0.9675
0.966966	0.769677	0.970893	0.9171	0.958667	0.881166	0.949938	0.9704	0.968309		0.945402	0.9598
0.992728	0.814564	0.971544	0.7762	0.947271	0.906482	0.96168	0.9939	0.947712		0.970829	0.9551
0.92845	0.413356	0.925951	0.9457	0.976047	0.851954	0.956294	0.9537	0.947055		0.9657	0.8939
0.937948	0.512389	0.979214	0.8772	0.639054	0.909454	0.987663	0.9857	0.880674		0.914675	0.9965
0.968823	0.740803	0.863736	0.7183	0.905951	0.898627	0.972526	0.9915	0.701846		0.756047	0.8981
0.550559	0.860932	0.935525	0.8996	0.935186	0.839837	0.972748	0.9687	0.958037		0.910233	0.981
0.884073	0.963128	0.65727	0.932	0.957353	0.908901	0.973331	0.9662	0.864966		0.738244	0.9392
0.942824	0.888012	0.871356	0.9237	0.901381	0.895653	0.990752	0.938	0.953202		0.865846	0.9885
0.924686	0.948059	0.92178	0.8755	0.942045	0.775281	0.995434	0.9744	0.931838		0.810651	0.9677
0.830572	0.764103	0.963875	0.8326	0.821407	0.910759	0.947395	0.9913	0.946687		0.908271	0.8366
0.848158	0.711328	0.877016	0.793	0.723862	0.757641	0.967115	0.997	0.956257		0.938833	0.9597
0.9005	0.83628	0.426923	0.9847	0.588301	0.914743	0.926757	0.9685	0.965635		0.940176	0.925
0.857198	0.947694	0.869258	0.9465	0.764433	0.917024	0.96958	0.9476	0.329466		0.911283	0.9455
0.827827	0.821405	0.961384	0.9646	0.610733	0.873981	0.975192	0.9552	0.853515		0.967391	0.9738
0.738861	0.876966	0.977308	0.8006	0.579966	0.900999	0.974538	0.9491	0.907475		0.978885	0.8928
0.960314	0.718957	0.984195	0.9741	0.920539	0.945588	0.969781	0.9294	0.710707		0.953865	0.9728
0.770505	0.943746	0.96935	0.9883	0.856	0.778525	0.97286	0.9941	0.439201		0.742031	0.9021
0.643519	0.958902	0.937726	0.9303	0.954628	0.890074	0.990897	0.9659	0.708319		0.97118	0.9426
0.976463	0.961997	0.963143	0.981	0.786413	0.854269	0.946853	0.9728	0.982072		0.984665	0.4594
0.93971	0.922196	0.794163	0.7977	0.897643	0.742579	0.933783	0.9501	0.805486		0.956806	0.889
0.842537	0.973457	0.940767	0.8563	0.808161	0.849417	0.931607	0.8475	0.931985		0.89681	0.9712
0.965064	0.808543	0.957853	0.9699	0.83087	0.503504	0.945899	0.9944	0.923363		0.902904	0.9734
0.974717	0.551833	0.875033	0.8846	0.860636	0.974451	0.834403	0.9706	0.940561		0.929054	0.9596
0.973965	0.951829	0.965574	0.5833	0.61108	0.877046	0.960379	0.9955	0.922986		0.927831	0.959
0.986914	0.966503	0.99386	0.8937	0.949591	0.904264	0.970344	0.9197	0.876813		0.989396	0.9611
0.982447	0.94035	0.963055	0.9856	0.72852	0.95103	0.928068	0.9951	0.9063		0.977917	0.8967
0.883887	0.891666	0.964485	0.9477	0.905941	0.89262	0.963107	0.946	0.948601		0.972736	0.9265
0.93771	0.962014	0.681846	0.8705	0.956304	0.961332	0.970751	0.9423	0.939866		0.864771	0.8639
0.84954	0.711501	0.701791	0.8605	0.697505	0.854826	0.967141	0.9659	0.769244		0.816587	0.9611
0.819154	0.945838	0.980044	0.9101	0.959181	0.791877	0.915485	0.8505	0.665663		0.973152	0.9471
0.812558	0.856239	0.949131	0.9686	0.948361	0.974135	0.825616	0.8383	0.929203		0.759216	0.9926
0.922884	0.912201	0.742093	0.9867	0.603782	0.913647	0.840789	0.9874	0.9203		0.941434	0.9507
0.8419	0.7871	0.886462	0.9955	0.914405	0.928684	0.665785	0.9684	0.740976		0.906288	0.9521
0.947594	0.947917	0.881376	0.9605	0.9317	0.901288	0.969326	0.9352	0.93363		0.856105	0.9895
0.948169	0.962414	0.912485	0.8005	0.480353	0.583369	0.973325	0.9897	0.903194		0.937859	0.9131
0.90698	0.978121	0.870864	0.9402	0.580383	0.849354	0.982592	0.7571	0.959453		0.988065	0.9578
0.890744	0.980606	0.970451	0.9427	0.759635	0.666923	0.902532	0.9961	0.987446		0.958887	0.9414
0.860595	0.96927	0.985479	0.9091	0.94123	0.907174	0.933862	0.9957	0.84808		0.981757	0.9561
0.954308	0.975529	0.315933	0.9468	0.745973	0.976616	0.963882	0.9956	0.96495		0.969142	0.8725
0.915298	0.942608	0.979104	0.8498	0.903526	0.934462	0.937021	0.9415	0.92165		0.853567	0.9418
0.964995	0.932591	0.949953	0.9869	0.976637	0.948349	0.9573	0.9244	0.904397		0.954237	0.989
0.841034	0.908434	0.833801	0.9862	0.74453	0.898671	0.944673	0.9347	0.847241		0.821908	0.7608
0.986232	0.921838	0.910706	0.9691	0.916551	0.847185	0.921229	0.985	0.928624		0.895713	0.8683
0.975736	0.968768	0.983779	0.9758	0.896834	0.951735	0.953586	0.9213	0.902513		0.835979	0.9468
0.958366	0.939612	0.94623	0.9842	0.960989	0.869732	0.965655	0.7867	0.871454		0.602216	0.997
0.957536	0.823144	0.956357	0.9939	0.889926	0.980044	0.937187	0.9921	0.98258		0.936055	0.9939
0.885722	0.832741	0.956922	0.7514	0.93426	0.986734	0.979001	0.9772	0.918717		0.804383	0.9669
0.892645	0.868613	0.949227	0.4192	0.937914	0.942996	0.931671	0.8201	0.889352		0.92432	0.8811
0.934412	0.953009	0.959486	0.973	0.942293	0.97785	0.950024	0.94	0.832987		0.96811	0.6008
0.917139	0.821015	0.934463	0.9662	0.944927	0.700137	0.948872	0.9383	0.862585		0.964421	0.9801
0.955443	0.489449	0.95961	0.9615	0.929551	0.689347	0.917877	0.9784	0.821717		0.943141	0.959
0.849509	0.965398	0.832888	0.9771	0.952942	0.736093	0.979339	0.981	0.982799		0.979832	0.97
0.979036	0.823642	0.972186	0.9955	0.904893	0.908355	0.969559	0.9334	0.937698		0.970854	0.9816
0.885793	0.911568	0.955243	0.8017	0.978139	0.722764	0.974495	0.9694	0.952146		0.975164	0.9968
0.771347	0.927219	0.961471	0.9834	0.96336	0.619149	0.975321	0.8824	0.918135		0.474351	0.984
0.976335	0.781608	0.973668	0.9437	0.857349	0.573304	0.934649	0.9496	0.779519		0.952781	0.9361
0.900968	0.496817	0.914452	0.9509	0.871144	0.828817	0.968459	0.9763	0.380494		0.982467	0.7941
0.920104	0.934398	0.913297	0.9851	0.883819	0.944201	0.975606	0.9957	0.872833		0.968915	0.7475
0.832298	0.930179	0.783713	0.8887	0.847416	0.746504	0.978823	0.7757	0.903886		0.978511	0.7993
0.909689	0.980163	0.841482	0.8296	0.894895	0.821281	0.971472	0.9257	0.959573		0.974008	0.7442
0.915525	0.926439	0.992442	0.8936	0.950505	0.939585	0.953851	0.9472	0.911755		0.956155	0.8745
0.935117	0.789394	0.966938	0.9267	0.96613	0.971394	0.845761	0.9705	0.866271		0.936584	0.8737
0.691378	0.537322	0.982237	0.9935	0.972649	0.927321	0.911139	0.8447	0.953686		0.938177	0.9439
0.969374	0.94441	0.81351	0.9817	0.971317	0.833428	0.855672	0.9937	0.959772		0.969372	0.9113
0.89033	0.916196	0.977043	0.9819	0.939286	0.926972	0.977884	0.9748	0.966564		0.971139	0.9445
0.592498	0.8702	0.967352	0.9716	0.814848	0.758695	0.975138	0.9064	0.850452		0.972242	0.9974
0.935321	0.940384	0.970649	0.9089	0.961165	0.655879	0.986747	0.9822	0.934211		0.954496	0.9734
0.949464	0.920217	0.988902	0.8077	0.748826	0.698093	0.976332	0.9873	0.967496		0.967875	0.917
0.881739	0.878926	0.804663	0.9848	0.780237	0.850359	0.988322	0.9635	0.817014		0.93643	0.9833
0.794892	0.812728	0.882186	0.9375	0.854849	0.916915	0.971878	0.9909	0.824568		0.697636	0.888
0.975754	0.732577	0.953494	0.9887	0.866575	0.868273	0.941453	0.9853	0.934625		0.967877	0.9715
0.851503	0.901415	0.894235	0.9862	0.868028	0.691774	0.959426	0.9201	0.901889		0.638573	0.9892
0.974578	0.730349	0.780107	0.925	0.847483	0.916791	0.988888	0.9693	0.894011		0.884312	0.8923
0.95235	0.627226	0.593358	0.8362	0.883578	0.913893	0.961677	0.9889	0.951936		0.932663	0.9038
0.961842	0.993947	0.937672	0.8022	0.955467	0.96187	0.931461	0.9855	0.896158		0.975152	0.9766
0.894572	0.851329	0.944172	0.6853	0.760943	0.839698	0.967046	0.9904	0.597055		0.684234	0.7442
0.904441	0.607139	0.668328	0.972	0.884906	0.663161	0.648551	0.9955	0.668736		0.9245	0.8991
0.969875	0.951709	0.852515	0.9975	0.934867	0.808986	0.911247	0.9875	0.814071		0.929457	0.9594
0.901777	0.933075	0.989859	0.9558	0.931714	0.932183	0.942182	0.9649	0.696799		0.972785	0.9421
0.801091	0.888353	0.939543	0.8443	0.875292	0.857605	0.951683	0.9792	0.94212		0.9519	0.8623
0.770941	0.946862	0.932992	0.8551	0.914359	0.914895	0.849203	0.9824	0.951468		0.954027	0.9196
0.834093	0.958084	0.936093	0.7963	0.970521	0.761817	0.97504	0.9957	0.945295		0.980603	0.9777
0.96127	0.941073	0.968531	0.9761	0.932525	0.818912	0.959455	0.9679	0.736678		0.749623	0.9119
0.921356	0.931845	0.895443	0.9934	0.708631	0.732173	0.933506	0.926	0.486998		0.95118	0.9773
0.528871	0.943212	0.851161	0.8779	0.809046	0.937525	0.923348	0.9153	0.561646		0.961271	0.9755
0.526485	0.967208	0.849321	0.9016	0.886365	0.900828	0.892153	0.9879	0.947439		0.96062	0.9029
0.925377	0.947989	0.973737	0.9816	0.887572	0.956994	0.956146	0.9668	0.917324		0.989822	0.9765
0.863372	0.951392	0.706219	0.9319	0.71842	0.827838	0.921788	0.9617	0.92603		0.974673	0.5665
0.717283	0.537789	0.96197	0.9971	0.536494	0.81803	0.841789	0.9149	0.783336		0.96154	0.951
0.910297	0.978094	0.975877	0.9934	0.707261	0.886907	0.930113	0.9667	0.967019		0.951287	0.9845
0.862538	0.938476	0.979669	0.8539	0.85705	0.790545	0.95408	0.9908	0.850516		0.755369	0.9832
0.858302	0.954269	0.939096	0.897	0.922057	0.761011	0.957463	0.9214	0.889908		0.962032	0.9747
0.839278	0.812197	0.842912	0.9874	0.92442	0.549134	0.873268	0.9727	0.949954		0.563055	0.8476
0.885921	0.825453	0.959838	0.9476	0.922491	0.86011	0.927464	0.9682	0.894776		0.956929	0.9237
0.960325	0.84637	0.76009	0.9846	0.965577	0.936351	0.97834	0.9865	0.926252		0.965158	0.9703
0.931196	0.906786	0.965237	0.9168	0.847573	0.882448	0.985621	0.9299	0.933651		0.958684	0.9246
0.915811	0.920701	0.910401	0.82	0.796337	0.821187	0.986115	0.9123	0.809994		0.45473	0.9552
0.883983	0.949498	0.970094	0.9805	0.51243	0.894804	0.989726	0.9969	0.89864		0.972136	0.8839
0.896821	0.89578	0.953073	0.9835	0.842169	0.696186	0.991918	0.9575	0.536775		0.977834	0.9522
0.793114	0.962753	0.982821	0.786	0.691241	0.875946	0.99171	0.9955	0.900552		0.965757	0.9797
0.89809	0.907896	0.974552	0.9943	0.664338	0.917889	0.988488	0.9624	0.96484		0.957311	0.8366
0.968973	0.90735	0.984712	0.986	0.867019	0.885912	0.986166	0.977	0.958598		0.961338	0.9674
0.929489	0.975539	0.970092	0.8476	0.885592	0.68454	0.977209	0.9879	0.950316		0.986856	0.9689
0.401786	0.804537	0.987653	0.8293	0.822154	0.808872	0.983858	0.9947	0.932815		0.942505	0.943
0.923697	0.96898	0.950166	0.9974	0.930818	0.730968	0.992944	0.9202	0.828833		0.633557	0.9851
0.923414	0.961548	0.961966	0.9782	0.852276	0.846671	0.936344	0.9403	0.710194		0.800228	0.9726
0.942508	0.712744	0.836092	0.9942	0.881781	0.871286	0.981232	0.9952	0.836687		0.716152	0.831
0.908528	0.856139	0.752403	0.9387	0.901152	0.829903	0.99066	0.978	0.919095		0.771455	0.9555
0.974433	0.963711	0.86529	0.8957	0.900389	0.874629	0.982383	0.9943	0.809342		0.833588	0.9668
0.974741	0.972162	0.937951	0.9132	0.902067	0.681656	0.983672	0.9877	0.867741		0.960427	0.9601
0.948993	0.913657	0.952218	0.9906	0.665598	0.498987	0.979532	0.9899	0.991247		0.972192	0.953
0.938446	0.904734	0.759919	0.9984	0.869231	0.656763	0.960268	0.9928	0.828201		0.957105	0.8878
0.872761	0.955317	0.964777	0.9007	0.918881	0.638243	0.78908	0.9736	0.942953		0.958649	0.9939
0.991648	0.865059	0.886927	0.8313	0.728431	0.85478	0.809859	0.9892	0.791957		0.926151	0.9979
0.942916	0.935817	0.97269	0.996	0.967632	0.889406	0.981447	0.9793	0.973833		0.934333	0.1989
0.826271	0.965471	0.962247	0.9899	0.951943	0.814683	0.620943	0.9843	0.618771		0.968343	0.9218
0.845112	0.977965	0.974522	0.99	0.931623	0.928138	0.977111	0.5011	0.901976		0.929032	0.7731
0.984994	0.883948	0.505734	0.977	0.74214	0.913535	0.959466	0.9955	0.909682		0.954677	0.5634
0.992037	0.731476	0.920417	0.9778	0.974716	0.821388	0.947398	0.9928	0.850656		0.876971	0.4252
0.81089	0.750878	0.877545	0.5974	0.951678	0.829209	0.95291	0.9917	0.838026		0.938632	0.9781
0.931264	0.779765	0.93107	0.8366	0.86628	0.884556	0.986921	0.9153	0.666322		0.942912	0.9947
0.800385	0.935775	0.955192	0.834	0.937152	0.695415	0.9821	0.9915	0.849938		0.931134	0.9995
0.918672	0.889081	0.906232	0.9788	0.927476	0.720465	0.95473	0.9757	0.868174		0.820283	0.9996
0.928697	0.927727	0.807259	0.9976	0.85472	0.395558	0.981352	0.9339	0.937811		0.930642	0.9064
0.992666	0.967162	0.935456	0.9929	0.962855	0.89869	0.939797	0.9662	0.924908		0.899868	0.8404
0.962329	0.95388	0.98452	0.9842	0.948507	0.923817	0.886494	0.944	0.907332		0.878006	0.6746
0.936592	0.905031	0.830593	0.9937	0.714504	0.907276	0.809022	0.9954	0.874107		0.963074	0.9815
0.8696	0.745174	0.849947	0.9469	0.971953	0.87796	0.846188	0.9292	0.822388		0.974485	0.9391
0.79745	0.748894	0.949838	0.944	0.167413	0.862704	0.755455	0.8659	0.936383		0.929919	0.8839
0.966121	0.933565	0.812584	0.9526	0.922664	0.714151	0.896389	0.9426	0.913808		0.831275	0.9755
0.82361	0.835366	0.786837	0.9763	0.795979	0.672401	0.984004	0.9176	0.960743		0.82335	0.9906
0.8405	0.784743	0.976451	0.946	0.940779	0.75929	0.976459	0.9639	0.764348		0.979519	0.8231
0.775673	0.672049	0.808978	0.8408	0.976615	0.67423	0.983298	0.9816	0.952495		0.986055	0.9569
0.901974	0.866784	0.92574	0.9144	0.948452	0.869824	0.983347	0.9779	0.954009		0.989369	0.9915
0.961256	0.978617	0.809005	0.9601	0.968071	0.928581	0.988317	0.9839	0.937615		0.92065	0.9899
0.869229	0.957417	0.86856	0.97	0.908199	0.81665	0.970481	0.9967	0.935133		0.979646	0.9343
0.912147	0.868467	0.90493	0.8201	0.947634	0.920131	0.970148	0.9908	0.903596		0.987223	0.8367
0.864213	0.872653	0.476381	0.986	0.939627	0.819242	0.981303	0.9667	0.522106		0.973882	0.9806
0.95656	0.881728	0.921961	0.9631	0.749589	0.908416	0.979084	0.9447	0.924044		0.937563	0.8297
0.922749	0.957028	0.954476	0.1668	0.635407	0.885036	0.854135	0.9185	0.901572		0.864736	0.5301
0.91815	0.925204	0.666371	0.9943	0.951353	0.907709	0.994534	0.824	0.956738		0.9285	0.9775
0.798315	0.927862	0.841042	0.9817	0.955655	0.89932	0.987516	0.9564	0.918559		0.972067	0.9833
0.957305	0.882366	0.756279	0.9091	0.736812	0.772672	0.984425	0.9819	0.870177		0.955932	0.9411
0.7021	0.717785	0.979886	0.9403	0.952076	0.889361	0.978262	0.8662	0.901074		0.942192	0.6451
0.908524	0.973463	0.969661	0.959	0.971048	0.835196	0.884584	0.9879	0.872681		0.976679	0.8812
0.812017	0.913163	0.966018	0.9891	0.863814	0.837071	0.951107	0.9691	0.851067		0.985145	0.9899
0.624975	0.806768	0.980493	0.9952	0.911044	0.883785	0.962515	0.9969	0.849861		0.985953	0.9591
0.949242	0.821108	0.925806	0.8339	0.747286	0.77618	0.982798	0.9956	0.847122		0.957394	0.9668
0.973832	0.881879	0.922215	0.9588	0.884357	0.793706	0.987025	0.9984	0.839971		0.954429	0.9759
0.912852	0.91026	0.803969	0.9928	0.5462	0.528968	0.99122	0.9954	0.95779		0.929137	0.9377
0.786133	0.953173	0.957641	0.9812	0.93032	0.545112	0.771195	0.9945	0.975813		0.930384	0.8719
0.977032	0.635095	0.959983	0.8086	0.97182	0.247038	0.98394	0.9794	0.772905		0.836037	0.7671
0.811304	0.959578	0.962668	0.9927	0.92449	0.899012	0.894599	0.9952	0.901189		0.913788	0.6825
0.862808	0.568593	0.898845	0.9962	0.89252	0.922913	0.974819	0.9957	0.964255		0.936432	0.9646
0.979985	0.703333	0.950331	0.9746	0.946778	0.84699	0.984726	0.9829	0.950484		0.956756	0.9852
0.965637	0.803303	0.982769	0.9908	0.822028	0.952596	0.978939	0.9662	0.775098		0.932642	0.9513
0.757907	0.754555	0.887879	0.8635	0.926336	0.924868	0.986057	0.9984	0.842341		0.940466	0.8915
0.93172	0.884755	0.980158	0.9413	0.733679	0.805865	0.915357	0.9889	0.658254		0.805978	0.9926
0.963603	0.911959	0.972605	0.9245	0.931596	0.82813	0.787235	0.9855	0.42707		0.893334	0.4848
0.710362	0.823546	0.985113	0.9636	0.952983	0.856135	0.971078	0.9886	0.245904		0.874983	0.9323
0.843377	0.987008	0.95235	0.8417	0.628368	0.702869	0.929449	0.915	0.839612		0.905403	0.9857
0.966985	0.910819	0.963468	0.9174	0.804871	0.849056	0.95555	0.9068	0.961023		0.968571	0.9317
0.737036	0.979456	0.885961	0.9474	0.728544	0.931986	0.956596	0.9776	0.957505		0.865639	0.8123
0.981667	0.780344	0.962847	0.9958	0.810991	0.945448	0.965158	0.9487	0.853407		0.774739	0.974
0.90205	0.821156	0.902765	0.5901	0.822314	0.441037	0.911786	0.6986	0.798564		0.916527	0.8468
0.779185	0.926768	0.949528	0.8393	0.91536	0.846379	0.918092	0.9776	0.932643		0.97138	0.9811
0.819954	0.894067	0.984998	0.6532	0.839997	0.787095	0.917919	0.9901	0.743242		0.871524	0.9852
0.977533	0.897769	0.926496	0.9867	0.860932	0.834809	0.912795	0.9886	0.829403		0.862699	0.9886
0.963358	0.962247	0.931859	0.9968	0.969713	0.898277	0.987037	0.9864	0.884211		0.956677	0.9499
0.945581	0.965482	0.96239	0.9552	0.965418	0.816876	0.960448	0.874	0.96213		0.94808	0.7795
0.526293	0.974268	0.932737	0.9837	0.989621	0.842188	0.989377	0.9553	0.930602		0.419894	0.9598
0.986141	0.968827	0.945944	0.9496	0.728858	0.971872	0.844413	0.9929	0.934956		0.966078	0.9653
0.950444	0.973382	0.961791	0.5772	0.889047	0.950875	0.798964	0.8797	0.941654		0.50682	0.8063
0.988481	0.924146	0.976596	0.9617	0.8418	0.899944	0.846215	0.8113	0.972787		0.82119	0.9151
0.917229	0.270652	0.97741	0.988	0.696827	0.982609	0.977427	0.9677	0.847331		0.964117	0.9544
0.728223	0.971317	0.945457	0.9853	0.634284	0.929781	0.928022	0.9179	0.952748		0.951062	0.8579
0.792944	0.925167	0.97834	0.9946	0.957396	0.96834	0.977154	0.9471	0.936465		0.93189	0.8251
0.941632	0.765893	0.911413	0.9937	0.925928	0.762397	0.989048	0.9904	0.724606		0.605799	0.9788
0.828616	0.935174	0.920105	0.8355	0.78385	0.896555	0.979472	0.9744	0.722089		0.922779	0.8635
0.985444	0.980397	0.946842	0.9483	0.882652	0.819283	0.958308	0.9777	0.737917		0.880343	0.9611
0.946222	0.903922	0.919335	0.9313	0.687508	0.881557	0.967139	0.9867	0.983172		0.982272	0.9147
0.907503	0.978943	0.947304	0.986	0.938583	0.97899	0.977751	0.926	0.855438		0.888496	0.986
0.878458	0.912711	0.937496	0.9813	0.982163	0.915395	0.880607	0.9283	0.978292		0.747814	0.819
0.781694	0.852282	0.985724	0.8004	0.861994	0.964209	0.879904	0.9703	0.950164		0.916733	0.9972
0.917602	0.834815	0.792599	0.8933	0.826215	0.962943	0.775881	0.9447	0.941886		0.930385	0.9901
0.838746	0.889634	0.986604	0.8497	0.798658	0.812666	0.98723	0.9719	0.845315		0.922669	0.9043
0.919762	0.949972	0.889676	0.9565	0.789826	0.919375	0.938194	0.9371	0.842468		0.935033	0.9789
0.793365	0.966441	0.976409	0.7641	0.817375	0.862789	0.775911	0.9032	0.771733		0.899463	0.4302
0.976825	0.907683	0.932846	0.7628	0.862324	0.870385	0.939442	0.9664	0.819783		0.865001	0.9832
0.964224	0.860114	0.992552	0.9475	0.849918	0.791238	0.948613	0.856	0.88505		0.589668	0.8684
0.719467	0.894329	0.900864	0.8463	0.925753	0.881996	0.954259	0.8395	0.621774		0.602512	0.856
0.908615	0.330172	0.962266	0.9216	0.816271	0.894654	0.983936	0.9231	0.861178		0.952974	0.7932
0.957806	0.918037	0.970726	0.9571	0.763173	0.817042	0.964109	0.9346	0.845988		0.946079	0.9748
0.96527	0.434829	0.765414	0.97	0.952736	0.660568	0.731765	0.9133	0.878688		0.983809	0.9869
0.900764	0.88718	0.936119	0.9052	0.710562	0.944593	0.975833	0.946	0.678497		0.798067	0.8479
0.968515	0.956792	0.978802	0.906	0.885823	0.938202	0.989384	0.8827	0.770721		0.939926	0.8668
0.921581	0.922561	0.924001	0.8568	0.914906	0.818894	0.974326	0.9441	0.681926		0.980722	0.8775
0.90927	0.91037	0.707994	0.897	0.857907	0.629344	0.972825	0.8947	0.914388		0.804458	0.9869
0.818685	0.966517	0.989732	0.9643	0.896843	0.726446	0.92822	0.8195	0.676541		0.985217	0.9378
0.893964	0.96694	0.779847	0.9488	0.856435	0.927617	0.938796	0.9086	0.952548		0.98321	0.8072
0.935699	0.601407	0.960274	0.68	0.928427	0.859678	0.920702	0.9819	0.270917		0.318611	0.9826
0.881397	0.619238	0.87956	0.9566	0.87651	0.831038	0.89165	0.7945	0.899523		0.92644	0.9644
0.929744	0.884299	0.893424	0.924	0.846603	0.873071	0.885136	0.6971	0.912964		0.892923	0.9461
0.915189	0.935524	0.933943	0.9657	0.80323	0.810001	0.887209	0.8896	0.835205		0.734254	0.8829
0.939862	0.715584	0.989917	0.9054	0.751167	0.245008	0.964229	0.6881	0.983758		0.818919	0.3371
0.976986	0.751	0.986514	0.9678	0.926366	0.912895	0.951391	0.9835	0.918929		0.984619	0.9085
0.640671	0.873525	0.960414	0.9758	0.404679	0.917671	0.949735	0.9149	0.897906		0.874387	0.9866
0.954272	0.96328	0.986151	0.9323	0.716707	0.918067	0.97177	0.9572	0.944949		0.993879	0.924
0.956331	0.965023	0.926847	0.9466	0.962496	0.969152	0.81194	0.9357	0.837864		0.980542	0.8728
0.982824	0.901547	0.916166	0.9307	0.886433	0.92325	0.865713	0.9563	0.725896		0.990466	0.8826
0.983568	0.894016	0.462376	0.9701	0.890967	0.961851	0.903475	0.9522	0.739752		0.975175	0.9616
0.944745	0.915047	0.937108	0.9727	0.953338	0.914405	0.858011	0.9768	0.708331		0.9833	0.976
0.987776	0.939545	0.90944	0.9812	0.939436	0.695568	0.949971	0.9258	0.950783		0.941921	0.9817
0.915843	0.958376	0.936917	0.2435	0.910049	0.715078	0.954466	0.9802	0.863412		0.97728	0.7845
0.903649	0.990454	0.778306	0.8973	0.897846	0.789181	0.950876	0.9902	0.971508		0.95764	0.994
0.96	0.760179	0.986248	0.9349	0.849326	0.887459	0.931699	0.9714	0.941907		0.987107	0.9415
0.940329	0.848691	0.955767	0.9416	0.953005	0.941548	0.955044	0.9164	0.942547		0.966043	0.9904
0.794007	0.688849	0.969627	0.9949	0.850653	0.636534	0.91548	0.8145	0.944156		0.933417	0.9964
0.692464	0.984611	0.863583	0.9046	0.81345	0.678507	0.94545	0.909	0.953156		0.931271	0.9859
0.64285	0.788974	0.86	0.9261	0.896075	0.690034	0.951695	0.6595	0.964485		0.901561	0.988
0.984191	0.97707	0.94608	0.8515	0.846262	0.598896	0.984678	0.5341	0.705058		0.962153	0.9597
0.975829	0.886386	0.886954	0.9142	0.945094	0.659254	0.989647	0.9711	0.975743		0.877061	0.944
0.94313	0.926842	0.980938	0.8781	0.8698	0.464929	0.961002	0.9923	0.959699		0.950677	0.9548
0.956984	0.952703	0.952487	0.9843	0.779217	0.642801	0.868488	0.9553	0.698095		0.72937	0.9785
0.882482	0.714071	0.947282	0.9958	0.702433	0.66988	0.996324	0.8563	0.942601		0.935128	0.9844
0.902291	0.960834	0.963459	0.9571	0.916046	0.805881	0.996005	0.8793	0.922996		0.759398	0.9852
0.922989	0.978731	0.950094	0.8488	0.895783	0.701285	0.944627	0.992	0.788474		0.876348	0.8482
0.977788	0.944861	0.951596	0.9798	0.683792	0.909192	0.986472	0.9926	0.81392		0.958458	0.902
0.844221	0.851779	0.962442	0.8808	0.792784	0.801184	0.905686	0.9406	0.769932		0.965811	0.9982
0.942534	0.928096	0.964517	0.9691	0.871282	0.841276	0.956359	0.776	0.804715		0.815281	0.9951
0.816758	0.776128	0.625715	0.985	0.867371	0.641086	0.977539	0.8968	0.910395		0.96242	0.9819
0.985476	0.850428	0.941533	0.9826	0.889224	0.685068	0.964264	0.8377	0.614756		0.940869	0.9377
0.875389	0.939437	0.931178	0.9883	0.752706	0.701783	0.809887	0.9768	0.901099		0.857924	0.9102
0.925662	0.977526	0.858611	0.9456	0.86971	0.803285	0.972006	0.9397	0.935833		0.931977	0.9387
0.935358	0.713804	0.953166	0.9892	0.837293	0.890211	0.936756	0.9476	0.930002		0.87407	0.8378
0.983793	0.930655	0.705062	0.926	0.807721	0.520866	0.936648	0.8543	0.840423		0.860734	0.9315
0.942059	0.871383	0.977483	0.986	0.890342	0.410681	0.737329	0.9363	0.907052		0.936021	0.9957
0.886482	0.847488	0.930914	0.9752	0.76834	0.78949	0.898302	0.9589	0.823263		0.9828	0.965
0.985659	0.93572	0.776164	0.5677	0.825906	0.942692	0.942692	0.96	0.695654		0.980884	0.9651
0.637114	0.843631	0.798509	0.9299	0.962593	0.907669	0.930497	0.9731	0.845168		0.941536	0.9119
0.858468	0.821735	0.923896	0.9972	0.877933	0.922473	0.958621	0.9678	0.931469		0.87656	0.9189
0.826925	0.952534	0.952847	0.945	0.785107	0.663567	0.99241	0.9901	0.859726		0.877347	0.9464
0.920632	0.932786	0.932787	0.9936	0.785832	0.953481	0.995833	0.9649	0.638001		0.753451	0.9175
0.88338	0.505703	0.900439	0.9965	0.932824	0.832962	0.986797	0.9365	0.741476		0.87068	0.8135
0.902026	0.829534	0.85659	0.9628	0.911918	0.671286	0.945654	0.8777	0.986738		0.931294	0.9881
0.928079	0.8479	0.802414	0.938	0.876903	0.902796	0.957937	0.9816	0.871296		0.915919	0.9458
0.87279	0.890183	0.990981	0.985	0.852492	0.883572	0.973504	0.9342	0.78302		0.926951	0.9939
0.976005	0.873625	0.94158	0.9039	0.94255	0.879622	0.98381	0.9957	0.90992		0.912154	0.9555
0.928752	0.844864	0.9696	0.9847	0.94847	0.819958	0.979466	0.9984	0.967081		0.952366	0.9533
0.935855	0.878201	0.810654	0.9729	0.890737	0.948097	0.979355	0.9978	0.894617		0.952634	0.9766
0.967352	0.72651	0.955639	0.9801	0.878473	0.720665	0.976229	0.9994	0.848511		0.770927	0.9879
0.95888	0.627303	0.936601	0.9381	0.982735	0.922507	0.969145	0.971	0.938964		0.940538	0.968
0.9771	0.822399	0.983439	0.7651	0.926125	0.857599	0.992775	0.9808	0.829771		0.97353	0.9832
0.992634	0.855047	0.968341	0.9956	0.895125	0.894016	0.992896	0.9901	0.937214		0.870948	0.9629
0.98443	0.760358	0.920018	0.9634	0.888264	0.953488	0.970961	0.9157	0.973442		0.976167	0.9376
0.915587	0.608415	0.967771	0.9361	0.77345	0.939266	0.929476	0.9829	0.944546		0.779413	0.9647
0.969045	0.89979	0.98013	0.9094	0.705698	0.860937	0.968979	0.9915	0.912358		0.914312	0.8562
0.981519	0.887616	0.948631	0.9336	0.928743	0.873896	0.915678	0.9844	0.869219		0.915201	0.8622
0.720619	0.931357	0.823377	0.9933	0.943962	0.892383	0.972452	0.9517	0.915031		0.982897	0.9458
0.978181	0.813704	0.903695	0.982	0.866967	0.809712	0.974857	0.9824	0.959101		0.987585	0.9811
0.917756	0.833075	0.917267	0.8984	0.848389	0.824029	0.991059	0.9941	0.910481		0.933096	0.9418
0.950937	0.847204	0.832043	0.9717	0.809088	0.970792	0.983488	0.9905	0.925609		0.932043	0.9666
0.946491	0.956038	0.816015	0.7975	0.726965	0.834551	0.911436	0.9689	0.956456		0.93275	0.9553
0.8667	0.942014	0.93479	0.961	0.993849	0.959073	0.931483	0.9912	0.618169		0.958867	0.9633
0.979738	0.923545	0.968029	0.9305	0.834702	0.934851	0.740281	0.931	0.779106		0.955637	0.9322
0.853801	0.930595	0.958483	0.9464	0.893955	0.900767	0.914857	0.8626	0.958058		0.901103	0.9618
0.89434	0.829581	0.981636	0.9799	0.915925	0.956763	0.925165	0.9939	0.942454		0.957702	0.7152
0.899894	0.901631	0.680924	0.901	0.797786	0.960728	0.987437	0.9714	0.958959		0.967942	0.741
0.908244	0.935763	0.941164	0.9613	0.99293	0.841988	0.928198	0.8577	0.906266		0.888065	0.9034
0.970347	0.963617	0.973129	0.9901	0.721745	0.927922	0.823586	0.9634	0.834819		0.944347	0.8974
0.656329	0.749152	0.835706	0.9735	0.890664	0.944505	0.949843	0.8699	0.34644		0.971632	0.9503
0.898532	0.784844	0.941281	0.8916	0.715831	0.982776	0.984004	0.8781	0.97581		0.520906	0.9874
0.84086	0.668163	0.906391	0.9154	0.896678	0.912031	0.981424	0.873	0.972		0.956627	0.8789
0.972711	0.838619	0.769834	0.9129	0.915093	0.966119	0.982712	0.9726	0.838126		0.879788	0.8997
0.358893	0.774655	0.770081	0.6503	0.945879	0.58734	0.804118	0.9758	0.770068		0.874175	0.9237
0.959059	0.874853	0.976514	0.9671	0.981547	0.608951	0.820708	0.9977	0.916871		0.958058	0.9126
0.985583	0.991905	0.842229	0.8531	0.941772	0.789722	0.958501	0.9677	0.946347		0.862038	0.9172
0.902985	0.888031	0.938259	0.9227	0.881765	0.668098	0.981162	0.9348	0.926092		0.859475	0.997
0.877211	0.948571	0.946141	0.8573	0.954043	0.612818	0.981829	0.9701	0.938376		0.863765	0.8408
0.788947	0.859271	0.810633	0.9918	0.926335	0.871787	0.976588	0.9632	0.702771		0.95232	0.9869
0.864959	0.794279	0.97758	0.9836	0.542915	0.927947	0.936137	0.8042	0.763221		0.982778	0.9837
0.956627	0.839839	0.972618	0.8565	0.658885	0.847249	0.954827	0.966	0.92574		0.91164	0.9774
0.942621	0.808875	0.955705	0.9351	0.791897	0.770782	0.855907	0.9895	0.767443		0.941114	0.9802
0.900332	0.775916	0.987234	0.9511	0.900172	0.727285	0.781265	0.991	0.574308		0.892398	0.9825
0.822996	0.905849	0.98229	0.965	0.775692	0.794274	0.828225	0.989	0.926994		0.809516	0.9454
0.964465	0.919802	0.949041	0.9088	0.945241	0.760516	0.968953	0.8297	0.924855		0.80437	0.9443
0.788267	0.95588	0.879131	0.9715	0.892495	0.818276	0.841143	0.9877	0.899097		0.295292	0.6668
0.855478	0.591556	0.895019	0.9811	0.933529	0.825908	0.948858	0.9517	0.906203		0.881715	0.9871
0.8024	0.856654	0.95089	0.8458	0.8992	0.787613	0.982635	0.9948	0.905448		0.966319	0.9917
0.95409	0.775085	0.990659	0.8402	0.915964	0.816663	0.941778	0.9981	0.910176		0.979572	0.9854
0.949029	0.939867	0.972699	0.9108	0.929662	0.864105	0.956786	0.9767	0.73679		0.958116	0.9363
0.987316	0.925687	0.839487	0.8612	0.966589	0.837492	0.918217	0.9821	0.818756		0.953012	0.8462
0.958586	0.878505	0.98305	0.7861	0.980442	0.828788	0.990641	0.8052	0.922874		0.965711	0.9432
0.958609	0.622482	0.758975	0.979	0.928004	0.886923	0.969292	0.9115	0.74846		0.972519	0.9242
0.950972	0.618548	0.956109	0.9915	0.793511	0.929646	0.944297	0.9218	0.85501		0.967821	0.9706
0.639445	0.809442	0.938419	0.9933	0.900799	0.751444	0.946788	0.9088	0.912642		0.707388	0.9764
0.917109	0.906013	0.975136	0.9869	0.953238	0.927919	0.97897	0.9754	0.938644		0.961935	0.7416
0.661866	0.878937	0.937587	0.9669	0.813315	0.838301	0.962307	0.994	0.885172		0.90746	0.8963
0.754079	0.560816	0.961278	0.8156	0.90069	0.96713	0.972557	0.953	0.984089		0.445059	0.9901
0.494142	0.956641	0.943228	0.9907	0.957494	0.954433	0.971997	0.9529	0.798041		0.921703	0.9875
0.959157	0.707509	0.925917	0.9468	0.97562	0.944616	0.96191	0.8903	0.907528		0.927803	0.9689
0.965945	0.734648	0.732801	0.9681	0.698107	0.783426	0.905668	0.9787	0.926015		0.896765	0.8828
0.957811	0.80336	0.778625	0.7426	0.892402	0.882148	0.965221	0.8043	0.925981		0.974007	0.9732
0.985631	0.932218	0.926011	0.9392	0.92946	0.757412	0.776216	0.9073	0.901085		0.94968	0.8997
0.852376	0.571067	0.962231	0.9814	0.881774	0.934713	0.760699	0.9963	0.91716		0.95503	0.9803
0.720953	0.939179	0.971753	0.9863	0.92215	0.962119	0.85032	0.9531	0.831913		0.964945	0.983
0.967074	0.939074	0.963656	0.9456	0.726975	0.975255	0.999018	0.9689	0.734268		0.971446	0.8979
0.854114	0.886635	0.779162	0.9852	0.902815	0.953053	0.968372	0.9972	0.827056		0.976654	0.9392
0.921945	0.883393	0.881319	0.9317	0.881819	0.946317	0.846653	0.9668	0.790624		0.945727	0.8854
0.958367	0.95792	0.889446	0.955	0.915952	0.919815	0.953842	0.9027	0.590449		0.97932	0.9128
0.969233	0.937615	0.925443	0.6416	0.844606	0.916362	0.962988	0.9369	0.91987		0.922658	0.9499
0.898735	0.485842	0.975297	0.6971	0.933777	0.907298	0.986167	0.9634	0.814474		0.976144	0.9459
0.968334	0.840457	0.961282	0.7901	0.640628	0.98009	0.94509	0.9832	0.828753		0.978076	0.9156
0.977663	0.844764	0.973647	0.9814	0.926209	0.825835	0.98689	0.9812	0.959653		0.950355	0.9824
0.968758	0.832099	0.957657	0.9748	0.892902	0.905589	0.977047	0.9906	0.885348		0.981241	0.9905
0.759529	0.806023	0.979792	0.9172	0.918759	0.957615	0.960981	0.9749	0.888086		0.98088	0.9609
0.845673	0.821354	0.74868	0.7765	0.891016	0.949019	0.988154	0.9915	0.885931		0.951932	0.9823
0.835064	0.841407	0.970839	0.8941	0.934344	0.991548	0.951538	0.9899	0.948815		0.91923	0.9991
0.980633	0.81845	0.932752	0.8817	0.974346	0.988155	0.961242	0.9938	0.964284		0.927516	0.983
0.977331	0.915526	0.905459	0.801	0.908713	0.773239	0.980256	0.991	0.970184		0.958802	0.9161
0.958651	0.862896	0.935132	0.974	0.836126	0.718727	0.987273	0.9878	0.968109		0.957347	0.4828
0.88455	0.914586	0.983592	0.9634	0.789443	0.863712	0.959399	0.9551	0.90841		0.880611	0.8892
0.634866	0.942049	0.9418	0.8948	0.794718	0.903258	0.947547	0.9711	0.948802		0.703052	0.6516
0.929404	0.759579	0.428107	0.9454	0.926173	0.827443	0.935927	0.9967	0.984965		0.945522	0.8784
0.878165	0.954504	0.670041	0.9976	0.961792	0.930675	0.98704	0.997	0.974243		0.942849	0.9759
0.961854	0.96569	0.88991	0.781	0.869701	0.926002	0.966892	0.9848	0.968336		0.906427	0.8762
0.93292	0.926887	0.961883	0.8171	0.840177	0.966153	0.862487	0.9914	0.509681		0.94789	0.9395
0.724147	0.966765	0.82463	0.8865	0.761822	0.938375	0.969981	0.968	0.682646		0.911103	0.9169
0.950591	0.878004	0.976287	0.9848	0.957764	0.9628	0.981273	0.7487	0.607585		0.93218	0.9766
0.950609	0.724895	0.981365	0.9918	0.96187	0.942279	0.942669	0.9695	0.939786		0.962978	0.9091
0.752587	0.875176	0.94899	0.9296	0.959478	0.860493	0.961478	0.715	0.777736		0.879158	0.9867
0.790268	0.670866	0.940022	0.5861	0.869702	0.833089	0.983241	0.9659	0.846058		0.954344	0.9797
0.979345	0.850101	0.974202	0.9627	0.873705	0.856845	0.934779	0.9375	0.428515		0.965198	0.9943
0.967698	0.784922	0.869087	0.9649	0.941797	0.897636	0.968157	0.9307	0.771223		0.955238	0.906
0.776622	0.890953	0.972943	0.848	0.916556	0.924643	0.981832	0.9143	0.726534		0.96514	0.9676
0.740002	0.903917	0.86739	0.8821	0.529606	0.931252	0.954381	0.9984	0.712632		0.300581	0.9213
0.480956	0.645262	0.908871	0.9604	0.741904	0.792742	0.960824	0.9955	0.633466		0.793094	0.9344
0.952921	0.970857	0.978823	0.9844	0.655089	0.752643	0.971987	0.8792	0.89942		0.889202	0.9815
0.820653	0.943959	0.83676	0.8658	0.907419	0.631483	0.97166	0.9422	0.775203		0.890377	0.9377
0.84969	0.928594	0.941853	0.955	0.964704	0.914378	0.936082	0.9833	0.727762		0.931016	0.9977
0.968506	0.924233	0.94273	0.9322	0.927035	0.904739	0.889924	0.9731	0.638963		0.979828	0.8843
0.941605	0.829041	0.917537	0.5654	0.902214	0.802343	0.992309	0.9254	0.87279		0.95387	0.9309
0.546693	0.853975	0.909227	0.9285	0.939819	0.950896	0.811627	0.9475	0.310123		0.69065	0.9866
0.897946	0.904092	0.5802	0.9837	0.833822	0.91088	0.9083	0.8968	0.560701		0.974481	0.9934
0.801243	0.29512	0.600807	0.9763	0.944924	0.702541	0.943846	0.9975	0.4864		0.966337	0.7807
0.94668	0.611543	0.955976	0.8241	0.695171	0.689935	0.962847	0.9629	0.844153		0.929046	0.9649
0.897545	0.734309	0.949712	0.546	0.856134	0.72179	0.977674	0.9444	0.84282		0.982367	0.9781
0.917101	0.738786	0.951585	0.9405	0.947403	0.63786	0.934736	0.8781	0.970691		0.902857	0.9782
0.969905	0.861031	0.94522	0.9741	0.822572	0.68612	0.916551	0.9934	0.864689		0.748423	0.7225
0.958634	0.727287	0.965061	0.9551	0.973936	0.711703	0.992116	0.9308	0.826069		0.966837	0.9179
0.979192	0.869791	0.966183	0.9462	0.924341	0.936152	0.984316	0.9957	0.484484		0.953123	0.9892
0.896857	0.956553	0.958214	0.9505	0.742257	0.88274	0.954659	0.9742	0.962452		0.897156	0.9435
0.746324	0.950864	0.91568	0.9639	0.891953	0.900981	0.79545	0.9921	0.8839		0.964118	0.9942
0.967411	0.831827	0.986559	0.9085	0.937184	0.898447	0.986022	0.9838	0.972656		0.796715	0.9244
0.887965	0.865183	0.616118	0.8011	0.831137	0.689399	0.748042	0.5854	0.868241		0.938604	0.9521
0.822156	0.97896	0.977738	0.9623	0.884768	0.638752	0.942332	0.9794	0.961721		0.972534	0.9673
0.832158	0.820123	0.850072	0.7649	0.600609	0.951376	0.988366	0.8753	0.984125		0.987424	0.9824
0.949302	0.958499	0.892071	0.9246	0.946426	0.8953	0.86001	0.902	0.963683		0.962679	0.977
0.93255	0.90608	0.977771	0.9403	0.860316	0.830018	0.88546	0.9668	0.614786		0.940497	0.9139
0.989723	0.868888	0.967254	0.8479	0.948734	0.820099	0.977118	0.9573	0.780604		0.959958	0.9799
0.983636	0.950989	0.916614	0.9513	0.911819	0.938802	0.960123	0.9883	0.886552		0.803474	0.9936
0.856438	0.939765	0.976105	0.9556	0.935715	0.858053	0.975788	0.9711	0.923892		0.709512	0.4609
0.978722	0.961397	0.935629	0.9792	0.932666	0.565939	0.974064	0.9886	0.884856		0.511064	0.6643
0.935208	0.962707	0.912035	0.9525	0.962938	0.625127	0.966686	0.8937	0.986863		0.899708	0.9032
0.949424	0.920543	0.95848	0.9501	0.935661	0.922027	0.935106	0.8433	0.977632		0.50999	0.9899
0.989105	0.944157	0.797196	0.8727	0.964563	0.913313	0.958958	0.9667	0.907701		0.928968	0.957
0.873379	0.945535	0.974595	0.9677	0.624136	0.602583	0.93317	0.9434	0.812083		0.853927	0.9594
0.991392	0.84211	0.91836	0.9491	0.937806	0.867888	0.985409	0.9411	0.717569		0.896829	0.9897
0.962747	0.975551	0.972932	0.8372	0.844956	0.862146	0.979894	0.7999	0.951239		0.963594	0.9687
0.966097	0.855334	0.944593	0.492	0.694553	0.908109	0.966429	0.9825	0.761177		0.88817	0.9543
0.95249	0.843888	0.967253	0.9739	0.812768	0.692884	0.96515	0.9622	0.879428		0.762609	0.9579
0.951976	0.928095	0.983659	0.898	0.881497	0.921143	0.973253	0.8744	0.882897		0.907023	0.9821
0.974682	0.966771	0.961765	0.895	0.906916	0.874599	0.978191	0.9599	0.905672		0.895001	0.9074
0.940188	0.956164	0.956952	0.7722	0.954388	0.945555	0.967957	0.9946	0.827102		0.979943	0.8584
0.981399	0.862827	0.976875	0.7772	0.914558	0.933555	0.664364	0.9786	0.948618		0.908693	0.9939
0.921557	0.96912	0.972178	0.9673	0.980616	0.916509	0.968816	0.9911	0.983614		0.935808	0.9967
0.94294	0.742176	0.95205	0.9437	0.795393	0.779074	0.87878	0.9422	0.980538		0.956301	0.9702
0.983484	0.868772	0.943984	0.9542	0.956385	0.946118	0.895348	0.9815	0.899111		0.902776	0.9968
0.940574	0.974346	0.982415	0.9902	0.947534	0.957375	0.9734	0.9817	0.912295		0.93566	0.9878
0.961792	0.938956	0.969734	0.984	0.90829	0.909454	0.87301	0.9494	0.966533		0.866991	0.9892
0.962522	0.916317	0.93627	0.9386	0.910324	0.871526	0.919187	0.9634	0.926043		0.98232	0.9906
0.864343	0.938262	0.899107	0.6432	0.818383	0.811705	0.976711	0.7753	0.963211		0.895133	0.9934
0.959372	0.901752	0.899735	0.8829	0.959708	0.873934	0.972928	0.9967	0.857356		0.940466	0.9891
0.857861	0.910962	0.912109	0.9183	0.889258	0.933558	0.995155	0.56	0.904293		0.922677	0.9943
0.77993	0.856051	0.927471	0.8145	0.892339	0.911716	0.988086	0.9843	0.757538		0.960039	0.9691
0.936935	0.869036	0.759898	0.9347	0.850615	0.869091	0.958733	0.9865	0.95353		0.869559	0.9961
0.919891	0.90546	0.849109	0.9807	0.853582	0.887869	0.972466	0.9974	0.917301		0.850167	0.9118
0.955594	0.957018	0.953468	0.8818	0.926374	0.845636	0.981895	0.9814	0.966811		0.939385	0.9673
0.946514	0.876019	0.973738	0.9355	0.798063	0.856656	0.978843	0.8468	0.96067		0.990586	0.9964
0.790358	0.837557	0.957349	0.8951	0.626982	0.928006	0.95526	0.9939	0.959094		0.98747	0.9649
0.75846	0.670178	0.880884	0.9209	0.94262	0.796134	0.981344	0.8685	0.955736		0.959447	0.9439
0.868171	0.84196	0.987904	0.988	0.973943	0.901107	0.97427	0.9508	0.953832		0.89609	0.9994
0.91922	0.989524	0.983907	0.993	0.975782	0.85558	0.960651	0.953	0.925466		0.892588	0.9569
0.816356	0.963957	0.971897	0.9019	0.960619	0.887627	0.845106	0.9607	0.993245		0.93777	0.9981
0.985755	0.928407	0.984735	0.9385	0.937467	0.871497	0.975716	0.863	0.80885		0.873448	0.9424
0.980131	0.93932	0.975993	0.91	0.817701	0.866005	0.961764	0.9676	0.784989		0.799972	0.944
0.696051	0.914525	0.950965	0.8563	0.938572	0.807605	0.968251	0.557	0.917028		0.831131	0.8981
0.704572	0.781334	0.972394	0.988	0.717646	0.89955	0.948322	0.8417	0.772416		0.919159	0.9798
0.963457	0.941552	0.949704	0.8657	0.879461	0.958102	0.676535	0.9508	0.894861		0.894539	0.9918
0.968237	0.900185	0.917657	0.9698	0.954847	0.969667	0.975017	0.9627	0.723418		0.982738	0.8787
0.988212	0.885186	0.342473	0.9856	0.949584	0.972067	0.972882	0.9856	0.944485		0.968428	0.9845
0.82754	0.776739	0.959775	0.81	0.96408	0.767096	0.944517	0.9902	0.913269		0.975175	0.9999
0.964995	0.988762	0.466464	0.9744	0.953564	0.916416	0.973581	0.9906	0.85075		0.6271	0.9687
0.954568	0.971219	0.973881	0.7281	0.936812	0.96181	0.880562	0.9673	0.871389		0.979994	0.9892
0.979404	0.928859	0.951088	0.9552	0.966568	0.956051	0.930238	0.8254	0.889203		0.966465	0.9951
0.826836	0.985036	0.928842	0.9216	0.817653	0.809944	0.963439	0.8898	0.812		0.960365	0.9332
0.919802	0.979037	0.959381	0.9541	0.935863	0.939254	0.982874	0.9814	0.959985		0.856588	0.9461
0.922108	0.86596	0.966327	0.9934	0.809064	0.845296	0.82529	0.8573	0.94378		0.903777	0.9833
0.943655	0.908655	0.958356	0.9711	0.923291	0.935045	0.954245	0.9304	0.884021		0.937503	0.9708
0.848837	0.946221	0.912758	0.9266	0.938981	0.873356	0.970867	0.9272	0.962731		0.931967	0.94
0.593641	0.965906	0.98607	0.9772	0.764605	0.894367	0.96595	0.9866	0.94491		0.884237	0.9857
0.960858	0.90232	0.917229	0.9278	0.894655	0.790664	0.96268	0.8631	0.967151		0.901388	0.9509
0.719491	0.795861	0.939143	0.946	0.876266	0.894647	0.976317	0.9627	0.964638		0.913952	0.9734
0.819025	0.805206	0.789027	0.9363	0.939499	0.788433	0.943465	0.953	0.954289		0.955469	0.9774
0.847408	0.918859	0.675375	0.996	0.919624	0.966393	0.883764	0.9692	0.96493		0.931015	0.9397
0.949102	0.94897	0.952871	0.9589	0.703935	0.469163	0.974651	0.9616	0.943675		0.952056	0.9567
0.750989	0.971013	0.974208	0.9966	0.930861	0.840214	0.865467	0.9383	0.757906		0.876821	0.991
0.967184	0.9558	0.948972	0.8328	0.930802	0.86464	0.940643	0.9952	0.910806		0.974866	0.8966
0.619658	0.981672	0.974343	0.9189	0.810042	0.8659	0.912599	0.9911	0.870078		0.980007	0.9804
0.953814	0.839258	0.951595	0.8955	0.834465	0.913445	0.940895	0.9478	0.884484		0.766303	0.9914
0.915438	0.921719	0.977311	0.9779	0.627672	0.970377	0.989014	0.9475	0.826073		0.948541	0.8722
0.969075	0.96633	0.965419	0.9736	0.873044	0.955293	0.976756	0.9989	0.393974		0.944904	0.9333
0.909546	0.977215	0.988679	0.9749	0.657022	0.945724	0.870678	0.9818	0.976531		0.905726	0.9306
0.963456	0.936513	0.968628	0.8618	0.600911	0.909829	0.976945	0.961	0.965791		0.944559	0.9914
0.945894	0.931661	0.989032	0.9299	0.95554	0.880636	0.991452	0.9163	0.93437		0.983957	0.9939
0.875661	0.86972	0.975014	0.7216	0.816704	0.934352	0.965652	0.8779	0.408699		0.900886	0.9534
0.838248	0.973565	0.849951	0.9864	0.89342	0.953217	0.975527	0.9488	0.590681		0.927127	0.9389
0.966056	0.948341	0.929485	0.9721	0.875868	0.951096	0.939421	0.9868	0.809546		0.957681	0.99
0.989183	0.949129	0.966774	0.9324	0.924337	0.950005	0.99124	0.9623	0.659513		0.984867	0.9857
0.61138	0.962538	0.815038	0.9457	0.848191	0.985924	0.976593	0.9765	0.963383		0.964147	0.989
0.901819	0.980941	0.853389	0.9957	0.881792	0.843722	0.992407	0.9317	0.963712		0.959752	0.9631
0.99192	0.883536	0.879193	0.9942	0.711018	0.914653	0.989298	0.9573	0.898555		0.797853	0.7919
0.944502	0.95574	0.851332	0.979	0.896261	0.962754	0.975421	0.9764	0.861204		0.768973	0.9674
0.838439	0.94385	0.926453	0.9951	0.917389	0.967636	0.978524	0.9702	0.953764		0.821053	0.9763
0.964903	0.956729	0.970511	0.9708	0.957422	0.962128	0.97811	0.974	0.924363		0.934617	0.9213
0.979704	0.986851	0.978847	0.8654	0.86047	0.880977	0.959231	0.9565	0.757715		0.947579	0.9857
0.954206	0.963265	0.983037	0.8058	0.874584	0.903331	0.941866	0.983	0.913312		0.972847	0.9681
0.97412	0.874824	0.977666	0.8838	0.988654	0.943898	0.978234	0.9975	0.924517		0.762925	0.9814
0.661557	0.953265	0.983972	0.9556	0.903051	0.949612	0.974416	0.9469	0.837323		0.845027	0.8451
0.959035	0.903669	0.953451	0.9014	0.853115	0.940522	0.980434	0.9037	0.900322		0.905847	0.8713
0.796942	0.729034	0.95434	0.7506	0.938388	0.96043	0.970466	0.9376	0.760895		0.899368	0.9007
0.767894	0.799077	0.982715	0.7793	0.868456	0.952564	0.985553	0.9898	0.937773		0.874123	0.9879
0.847456	0.768269	0.977777	0.9437	0.974933	0.943226	0.945347	0.9503	0.957355		0.971292	0.9429
0.985134	0.762411	0.912528	0.8749	0.923328	0.937285	0.923011	0.9734	0.90145		0.947208	0.9803
0.747404	0.853653	0.948709	0.7472	0.949283	0.95243	0.941338	0.9828	0.803456		0.929274	0.9703
0.939817	0.910323	0.901846	0.5941	0.833082	0.93715	0.99342	0.9875	0.793546		0.98069	0.9434
0.978355	0.953936	0.958802	0.9454	0.931868	0.923835	0.979475	0.8054	0.800284		0.958481	0.829
0.809007	0.805762	0.889101	0.9766	0.737589	0.89734	0.979226	0.9534	0.840006		0.985334	0.943
0.97276	0.621713	0.948251	0.9216	0.642682	0.902885	0.989046	0.9936	0.451851		0.860612	0.969
0.9356	0.936138	0.891495	0.7392	0.911744	0.773186	0.976353	0.9904	0.733151		0.983021	0.9645
0.724487	0.967963	0.990946	0.8082	0.816708	0.757848	0.975874	0.9931	0.87908		0.990442	0.6052
0.786849	0.971719	0.978766	0.9657	0.904907	0.862208	0.985803	0.8156	0.934568		0.990574	0.9981
0.97334	0.975728	0.973377	0.9225	0.945554	0.83888	0.804517	0.9659	0.9091		0.971409	0.5245
0.960539	0.854975	0.892518	0.8881	0.891633	0.819793	0.929087	0.9926	0.918476		0.969235	0.9736
0.612164	0.943979	0.913908	0.9505	0.896357	0.866148	0.954671	0.984	0.963965		0.974448	0.9193
0.920534	0.845545	0.970874	0.9968	0.726254	0.742234	0.924336	0.9928	0.900828		0.937113	0.984
0.770538	0.94452	0.83911	0.9498	0.929246	0.789721	0.954354	0.9909	0.504474		0.919774	0.9557
0.877211	0.890846	0.731903	0.3445	0.936352	0.86802	0.974416	0.9816	0.972328		0.979935	0.9698
0.959567	0.742976	0.969849	0.9325	0.605132	0.948306	0.986394	0.959	0.930044		0.95015	0.9785
0.877693	0.41794	0.950876	0.9885	0.877327	0.909353	0.640909	0.9302	0.547262		0.892797	0.9597
0.922938	0.880355	0.936237	0.9641	0.512513	0.640055	0.952248	0.9689	0.846953		0.885344	0.985
0.823908	0.815966	0.973045	0.9965	0.967739	0.910308	0.868043	0.7153	0.890147		0.859028	0.9898
0.958668	0.676981	0.985921	0.5412	0.797645	0.980155	0.93277	0.9884	0.942375		0.94148	0.9795
0.88482	0.918	0.969058	0.8671	0.400073	0.954412	0.954777	0.9296	0.782434		0.913941	0.8186
0.85615	0.953047	0.956005	0.8013	0.907329	0.920087	0.9813	0.943	0.919864		0.940551	0.9769
0.797086	0.81887	0.936574	0.8797	0.894156	0.916985	0.969156	0.9493	0.867213		0.953305	0.9861
0.971108	0.666147	0.987968	0.9117	0.920437	0.848521	0.950442	0.9952	0.969046		0.917503	0.9978
0.944631	0.729148	0.973859	0.8089	0.918542	0.787039	0.892785	0.9813	0.615077		0.940885	0.9967
0.801477	0.780274	0.962615	0.7929	0.928945	0.77598	0.990514	0.9533	0.872942		0.904908	0.8462
0.924668	0.893243	0.872564	0.9762	0.976185	0.837428	0.985222	0.9927	0.87563		0.937581	0.8434
0.96467	0.755479	0.971388	0.9454	0.951975	0.874816	0.899476	0.9936	0.948176		0.849522	0.9412
0.890213	0.869503	0.893634	0.8558	0.859422	0.886366	0.986837	0.9721	0.96957		0.935358	0.8379
0.833397	0.959396	0.818892	0.78	0.597105	0.926336	0.957078	0.9791	0.610079		0.980403	0.8719
0.899051	0.387513	0.973964	0.6036	0.963598	0.96631	0.94408	0.9441	0.751401		0.960493	0.8426
0.949531	0.848203	0.959077	0.9899	0.779604	0.959198	0.921544	0.9662	0.807105		0.970227	0.9463
0.906548	0.949962	0.870471	0.951	0.941721	0.845933	0.886581	0.9582	0.757751		0.962036	0.9469
0.799685	0.882977	0.838129	0.959	0.930031	0.901809	0.973262	0.9956	0.721124		0.97762	0.9278
0.947248	0.839634	0.920383	0.9878	0.889124	0.99362	0.971209	0.9947	0.950222		0.941624	0.9857
0.955259	0.921841	0.953039	0.8052	0.906884	0.917918	0.976854	0.9871	0.931432		0.94605	0.1609
0.958864	0.933587	0.992496	0.9864	0.933813	0.96268	0.991309	0.9653	0.710371		0.943918	0.99
0.954613	0.917475	0.942642	0.951	0.866173	0.962361	0.841201	0.9899	0.959696		0.964709	0.9673
0.931581	0.952336	0.972921	0.9424	0.77133	0.861714	0.973694	0.8035	0.868088		0.928836	0.9957
0.909919	0.893663	0.973679	0.9348	0.761756	0.957561	0.99209	0.8829	0.666183		0.873518	0.9101
0.972303	0.93331	0.934302	0.9943	0.967896	0.905938	0.992688	0.8688	0.911358		0.871743	0.9551
0.829987	0.925833	0.962172	0.558	0.951023	0.915583	0.988137	0.8743	0.827217		0.925533	0.9663
0.619341	0.754035	0.8997	0.9324	0.853851	0.666102	0.808064	0.9862	0.911544		0.738813	0.984
0.960569	0.900235	0.835492	0.9139	0.896156	0.82317	0.991385	0.9812	0.966461		0.805989	0.9818
0.833403	0.987464	0.445732	0.9429	0.939222	0.695597	0.970246	0.9803	0.942753		0.831551	0.9779
0.947675	0.965065	0.862742	0.849	0.898445	0.61131	0.981887	0.8525	0.641468		0.950103	0.9924
0.98728	0.834285	0.943178	0.8921	0.967958	0.857043	0.927707	0.9778	0.788912		0.869824	0.9854
0.974656	0.985343	0.933969	0.8235	0.973828	0.984276	0.935201	0.9969	0.938764		0.952129	0.9432
0.992567	0.830101	0.980237	0.9002	0.878676	0.66944	0.869451	0.9901	0.91888		0.955095	0.7836
0.894988	0.604336	0.962911	0.8239	0.770239	0.830724	0.970989	0.9574	0.989309		0.967502	0.9301
0.91709	0.88341	0.813132	0.8908	0.912755	0.936562	0.882769	0.9962	0.788845		0.928254	0.9752
0.961586	0.938336	0.768521	0.9438	0.964955	0.915696	0.957427	0.986	0.82397		0.914266	0.9697
0.536492	0.592982	0.968397	0.9032	0.917862	0.628639	0.980415	0.9614	0.597871		0.953947	0.9097
0.983733	0.838993	0.917536	0.9574	0.97073	0.931956	0.986136	0.7527	0.899387		0.745986	0.9761
0.931895	0.777489	0.931096	0.8641	0.866022	0.876686	0.988554	0.9839	0.935878		0.904871	0.9906
0.885821	0.873236	0.876402	0.964	0.845761	0.792842	0.92876	0.988	0.591548		0.973812	0.9632
0.97315	0.648902	0.931329	0.9684	0.599571	0.917305	0.952904	0.905	0.91575		0.80586	0.9292
0.821145	0.701943	0.933456	0.94	0.860994	0.893789	0.931174	0.927	0.575483		0.766776	0.9908
0.754096	0.991158	0.883408	0.9784	0.952428	0.935748	0.977612	0.9702	0.914092		0.827745	0.9641
0.971425	0.803819	0.962724	0.9745	0.927251	0.898125	0.980002	0.9431	0.695888		0.968799	0.9891
0.971912	0.844166	0.973755	0.9958	0.904418	0.892378	0.960164	0.9753	0.841004		0.948754	0.9563
0.870597	0.843565	0.947476	0.9229	0.873227	0.560219	0.96608	0.9843	0.822249		0.985843	0.8992
0.986839	0.857225	0.690928	0.6486	0.921357	0.949416	0.926806	0.9121	0.957346		0.988982	0.9674
0.991098	0.939017	0.95478	0.9833	0.940337	0.906611	0.968477	0.9861	0.921417		0.922455	0.9761
0.976945	0.927198	0.770486	0.8742	0.980248	0.916279	0.9702	0.9775	0.925429		0.900042	0.9704
0.99092	0.713521	0.955289	0.9864	0.918413	0.760129	0.918741	0.9727	0.886204		0.95273	0.9581
0.969624	0.793903	0.706081	0.7872	0.915125	0.698294	0.947991	0.9439	0.766958		0.894608	0.9817
0.983703	0.469584	0.980701	0.9985	0.793916	0.845325	0.989959	0.9827	0.870834		0.968958	0.9962
0.983139	0.825169	0.985398	0.9938	0.821165	0.832145	0.964933	0.9808	0.594424		0.986433	0.9614
0.93373	0.839319	0.865081	0.9865	0.945581	0.698433	0.949302	0.9574	0.907779		0.97932	0.978
0.989361	0.907819	0.4784	0.9787	0.937207	0.730324	0.949498	0.7828	0.876991		0.522906	0.9484
0.994023	0.918552	0.980812	0.9922	0.924467	0.899781	0.951977	0.8746	0.934434		0.68996	0.9702
0.980564	0.927147	0.984352	0.974	0.851242	0.464403	0.951208	0.9809	0.799427		0.967346	0.955
0.995566	0.967484	0.972633	0.9284	0.910344	0.971237	0.946157	0.8716	0.819336		0.858	0.9619
0.635343	0.977787	0.956302	0.8869	0.972999	0.707715	0.954233	0.9429	0.930933		0.961513	0.9854
0.947418	0.97631	0.968173	0.7651	0.942344	0.887287	0.976626	0.7922	0.955985		0.944451	0.8745
0.881541	0.975812	0.955671	0.8992	0.461731	0.954695	0.806333	0.8884	0.83754		0.972784	0.9928
0.729337	0.912817	0.970051	0.8629	0.963902	0.554606	0.933681	0.9886	0.913059		0.981331	0.9681
0.949688	0.941587	0.98531	0.4508	0.840263	0.916974	0.992515	0.7201	0.964017		0.438262	0.9765
0.972485	0.950095	0.971691	0.6458	0.669111	0.882987	0.986617	0.8271	0.954858		0.736857	0.9517
0.91156	0.974416	0.931702	0.9529	0.68857	0.818687	0.982289	0.9682	0.829847		0.874753	0.8958
0.988934	0.888951	0.944647	0.9799	0.874261	0.785044	0.977656	0.9376	0.822611		0.978754	0.7145
0.877613	0.975844	0.966813	0.7669	0.947136	0.902971	0.942251	0.9855	0.962968		0.843259	0.9317
0.97359	0.87469	0.976407	0.8624	0.576851	0.755379	0.940665	0.94	0.881615		0.953564	0.8432
0.990679	0.672004	0.941927	0.9316	0.772155	0.617972	0.910072	0.9943	0.803059		0.933976	0.9824
0.976779	0.75199	0.674008	0.9462	0.816216	0.923538	0.93944	0.964	0.782416		0.877033	0.939
0.984991	0.886752	0.971427	0.9811	0.934812	0.962114	0.980425	0.9963	0.693536		0.858049	0.9506
0.943336	0.789355	0.984022	0.9784	0.962591	0.964688	0.899304	0.9405	0.76705		0.913684	0.923
0.96405	0.718105	0.978305	0.9429	0.802499	0.979067	0.94197	0.9653	0.727375		0.83232	0.973
0.950883	0.748878	0.932709	0.9866	0.667237	0.96005	0.937817	0.9771	0.933054		0.771386	0.9676
0.874306	0.82951	0.957424	0.9715	0.944435	0.824153	0.949064	0.9696	0.953662		0.814738	0.9827
0.66471	0.937767	0.857005	0.9145	0.923566	0.831955	0.939061	0.9704	0.956291		0.813595	0.8903
0.831551	0.935658	0.95958	0.9842	0.792942	0.822241	0.96123	0.9783	0.782968		0.920349	0.9381
0.959767	0.791565	0.979163	0.8165	0.630987	0.848315	0.989847	0.9277	0.832606		0.927855	0.9777
0.9362	0.66293	0.969005	0.784	0.868555	0.862617	0.955608	0.9343	0.973416		0.896111	0.9808
0.769426	0.52995	0.966494	0.8665	0.92396	0.887567	0.923437	0.8669	0.95438		0.959431	0.9275
0.922815	0.835357	0.958012	0.9319	0.827004	0.845273	0.955711	0.9901	0.912561		0.940621	0.813
0.820684	0.682924	0.923533	0.5501	0.899014	0.829963	0.971996	0.8837	0.759875		0.892158	0.8729
0.937277	0.67288	0.960697	0.7786	0.934367	0.781739	0.76902	0.9779	0.725742		0.942424	0.8518
0.950475	0.716037	0.656425	0.9283	0.908724	0.844199	0.895065	0.9331	0.84544		0.954086	0.6056
0.890267	0.787946	0.98712	0.9109	0.923635	0.873572	0.919262	0.9638	0.830015		0.827656	0.8493
0.911817	0.958949	0.886177	0.8216	0.891317	0.868468	0.970156	0.9927	0.883498		0.62145	0.9658
0.825496	0.598599	0.973935	0.9877	0.854374	0.966532	0.893269	0.945	0.901915		0.965637	0.9536
0.908859	0.953523	0.847091	0.9849	0.626189	0.963326	0.946653	0.9145	0.944662		0.970429	0.9929
0.926493	0.388301	0.897251	0.9361	0.873907	0.915995	0.974142	0.933	0.877941		0.890373	0.7557
0.682048	0.880973	0.806445	0.9787	0.871343	0.915704	0.989844	0.9791	0.969126		0.972814	0.9621
0.90473	0.982201	0.905338	0.9677	0.904202	0.928368	0.950711	0.9916	0.828139		0.975897	0.9892
0.821017	0.921167	0.938278	0.9792	0.900026	0.967254	0.975964	0.9812	0.935743		0.976632	0.9796
0.903248	0.714311	0.93465	0.9933	0.419661	0.95714	0.903273	0.8591	0.945131		0.938727	0.9848
0.849719	0.640623	0.906325	0.617	0.955453	0.96819	0.96295	0.9984	0.963104		0.933123	0.9596
0.864325	0.951146	0.859892	0.6176	0.770725	0.922321	0.870168	0.9524	0.950677		0.848725	0.9652
0.886298	0.130868	0.913091	0.8862	0.939926	0.914169	0.940859	0.7687	0.909175		0.979734	0.9919
0.915689	0.576258	0.913649	0.9951	0.926248	0.828584	0.967507	0.9696	0.79177		0.916797	0.9861
0.904817	0.859378	0.917316	0.9612	0.92339	0.86907	0.58759	0.9632	0.961365		0.9623	0.9888
0.850693	0.729935	0.797804	0.9837	0.932654	0.958425	0.843176	0.9805	0.939912		0.71911	0.9739
0.899445	0.913847	0.976079	0.9469	0.946578	0.940394	0.968058	0.981	0.947087		0.752613	0.9929
0.943717	0.895258	0.957231	0.9668	0.9623	0.933806	0.974562	0.9972	0.81019		0.904008	0.992
0.751062	0.871748	0.963594	0.5642	0.962303	0.982314	0.43614	0.9744	0.757773		0.812271	0.9887
0.880889	0.868245	0.970546	0.9241	0.93047	0.903305	0.974397	0.9826	0.762411		0.984955	0.9635
0.916189	0.764051	0.97167	0.9721	0.942006	0.970486	0.972213	0.9829	0.858327		0.951992	0.865
0.875947	0.834997	0.936774	0.9826	0.9632	0.893452	0.934035	0.992	0.891038		0.852596	0.9608
0.851461	0.932634	0.910206	0.8649	0.593732	0.933827	0.949728	0.9469	0.878135		0.877103	0.8985
0.954937	0.805321	0.973638	0.6692	0.930287	0.887391	0.766892	0.8992	0.967536		0.947259	0.966
0.910777	0.965058	0.926219	0.4032	0.768242	0.92511	0.877689	0.9265	0.896446		0.902439	0.9628
0.918628	0.880781	0.77383	0.8294	0.874938	0.94267	0.827033	0.9174	0.866034		0.898818	0.9872
0.979219	0.844593	0.957767	0.9964	0.895404	0.902813	0.941627	0.958	0.976472		0.929488	0.9868
0.928692	0.74476	0.881238	0.9705	0.827368	0.650536	0.975202	0.9566	0.717622		0.93838	0.9899
0.599188	0.875262	0.888776	0.9652	0.940744	0.969704	0.976371	0.9677	0.474427		0.941159	0.924
0.833464	0.98277	0.932549	0.9215	0.929363	0.826346	0.948772	0.9725	0.948757		0.553729	0.8272
0.86931	0.972624	0.861906	0.9881	0.845461	0.945844	0.977494	0.9625	0.926208		0.98768	0.9481
0.983796	0.97258	0.959718	0.8876	0.904606	0.870536	0.952522	0.8776	0.890385		0.732991	0.9756
0.974737	0.964141	0.775899	0.9384	0.921243	0.924493	0.945724	0.9974	0.916084		0.977001	0.9975
0.955548	0.880801	0.977143	0.9014	0.966757	0.911992	0.933403	0.965	0.929467		0.946604	0.9859
0.944477	0.875081	0.979235	0.7862	0.908775	0.946426	0.945414	0.8528	0.927631		0.496305	0.9894
0.778054	0.926853	0.977464	0.9568	0.804759	0.964767	0.941317	0.9582	0.898216		0.95576	0.9161
0.757913	0.761876	0.808357	0.9246	0.963177	0.803827	0.941781	0.9693	0.962581		0.966659	0.9792
0.922495	0.963796	0.973123	0.944	0.916362	0.93541	0.953889	0.9756	0.883788		0.834016	0.9538
0.980027	0.868446	0.966451	0.9893	0.922665	0.959886	0.995438	0.876	0.87577		0.954874	0.9772
0.861605	0.983491	0.891454	0.9614	0.909708	0.971495	0.967419	0.9405	0.872941		0.885438	0.9513
0.505549	0.692059	0.96069	0.986	0.928598	0.954226	0.933483	0.9419	0.926518		0.962763	0.937
0.966911	0.754231	0.890651	0.7981	0.926383	0.959981	0.977947	0.9445	0.821309		0.932762	0.9711
0.905263	0.922606	0.916145	0.9324	0.834743	0.952191	0.956689	0.9892	0.765297		0.986108	0.9223
0.747582	0.991718	0.964624	0.975	0.870391	0.587825	0.91699	0.9942	0.965703		0.970889	0.9784
0.58794	0.884214	0.965356	0.9909	0.877937	0.805823	0.98087	0.7971	0.964926		0.80768	0.7966
0.962345	0.890559	0.912446	0.9196	0.910759	0.871491	0.965796	0.974	0.896441		0.942223	0.966
0.950541	0.642397	0.956687	0.9404	0.881272	0.870622	0.958602	0.9454	0.91234		0.857347	0.8596
0.992952	0.920681	0.94487	0.9011	0.871335	0.919854	0.977719	0.9303	0.897277		0.970695	0.9356
0.929037	0.421489	0.883398	0.9579	0.951651	0.882037	0.968464	0.9068	0.866659		0.955795	0.9783
0.886704	0.874294	0.946152	0.707	0.879409	0.933638	0.944258	0.9758	0.880407		0.71067	0.9641
0.910672	0.93265	0.958192	0.9609	0.91632	0.938046	0.965913	0.6332	0.530666		0.982506	0.9676
0.941528	0.900948	0.652748	0.8927	0.914857	0.810914	0.847807	0.8317	0.852835		0.982605	0.9543
0.920176	0.605667	0.771449	0.872	0.921758	0.959273	0.983466	0.9899	0.921568		0.941473	0.9907
0.48678	0.976263	0.971567	0.6843	0.851817	0.915354	0.98483	0.9871	0.906932		0.826368	0.959
0.903159	0.917026	0.512693	0.9457	0.879122	0.95542	0.750022	0.8481	0.689917		0.982228	0.9795
0.914765	0.888773	0.823246	0.6972	0.95588	0.96498	0.976504	0.9314	0.900069		0.729232	0.995
0.917983	0.870128	0.865937	0.9577	0.967854	0.923638	0.980164	0.9353	0.756502		0.819996	0.9395
0.710048	0.898591	0.992748	0.8967	0.914126	0.959547	0.959001	0.9888	0.632146		0.666575	0.9999
0.73717	0.796387	0.953007	0.9657	0.936186	0.966339	0.981017	0.9594	0.929302		0.925872	0.9755
0.711662	0.962101	0.968695	0.9598	0.924493	0.97206	0.945992	0.9658	0.8809		0.83281	0.8631
0.833225	0.969136	0.961658	0.7903	0.950254	0.980095	0.984777	0.9022	0.668186		0.714481	0.9735
0.991937	0.789405	0.907756	0.7882	0.910968	0.930782	0.97675	0.9283	0.793849		0.802606	0.987
0.92583	0.941947	0.942863	0.9142	0.955746	0.941881	0.98416	0.6619	0.817629		0.826326	0.9508
0.816877	0.960357	0.864495	0.996	0.822937	0.955991	0.933122	0.9824	0.949627		0.823007	0.9895
0.938341	0.915008	0.928358	0.9453	0.931031	0.97799	0.992956	0.842	0.924376		0.922691	0.9613
0.898762	0.953944	0.952303	0.9514	0.916014	0.941493	0.989025	0.98	0.936128		0.853059	0.9445
0.575112	0.984887	0.975018	0.95	0.846412	0.952695	0.976799	0.888	0.924313		0.865093	0.9016
0.824891	0.983497	0.97526	0.5425	0.983129	0.947692	0.993135	0.9856	0.746137		0.901357	0.9596
0.943834	0.875272	0.471763	0.9718	0.886	0.966734	0.891594	0.9544	0.932198		0.935586	0.2569
0.983759	0.830796	0.845617	0.9489	0.783027	0.884694	0.965292	0.9089	0.940479		0.968374	0.9773
0.951086	0.992436	0.915014	0.8866	0.925411	0.922236	0.948075	0.9701	0.917619		0.725425	0.9828
0.932268	0.966592	0.939974	0.9855	0.960989	0.956596	0.962798	0.9646	0.972768		0.938267	0.9651
0.988158	0.8808	0.704625	0.7552	0.923259	0.964797	0.990592	0.9775	0.965671		0.965156	0.9473
0.843472	0.843464	0.984086	0.9722	0.849251	0.972295	0.985583	0.669	0.947825		0.891549	0.8013
0.81753	0.904784	0.61478	0.668	0.85698	0.962666	0.921867	0.9676	0.712238		0.865626	0.9475
0.885688	0.979241	0.96872	0.9614	0.728756	0.957704	0.92455	0.9609	0.942552		0.496668	0.9928
0.897855	0.992643	0.985466	0.8948	0.762441	0.947753	0.85329	0.9771	0.960641		0.657045	0.9786
0.842637	0.980448	0.986855	0.8974	0.464745	0.89284	0.966596	0.9863	0.933295		0.592339	0.9964
0.811594	0.859915	0.924134	0.9205	0.968481	0.961199	0.896676	0.9523	0.899327		0.661798	0.8907
0.929044	0.975212	0.990578	0.8468	0.595003	0.967355	0.971721	0.9783	0.923794		0.568188	0.9756
0.958256	0.984025	0.948034	0.9455	0.776111	0.880493	0.987322	0.8776	0.961808		0.68654	0.9943
0.953736	0.986961	0.963564	0.8642	0.244312	0.973536	0.982521	0.9792	0.845269		0.826805	0.9489
0.986379	0.975701	0.956132	0.6236	0.955797	0.884589	0.978329	0.9601	0.750078		0.792306	0.9693
0.942304	0.905895	0.982541	0.9967	0.967359	0.872003	0.978035	0.9635	0.960694		0.958349	0.9152
0.920342	0.931326	0.93097	0.9738	0.974034	0.949851	0.971098	0.7184	0.904664		0.874577	0.8822
0.932251	0.899278	0.917986	0.93	0.86423	0.964614	0.961666	0.9275	0.957359		0.884662	0.9371
0.929412	0.984665	0.953997	0.9894	0.745156	0.927305	0.978693	0.9875	0.909889		0.988944	0.9904
0.971706	0.968594	0.979423	0.99	0.958741	0.917267	0.975493	0.999	0.944417		0.981064	0.9213
0.92286	0.983315	0.864064	0.9938	0.902423	0.95965	0.972248	0.9809	0.982241		0.971947	0.9734
0.860056	0.979038	0.942648	0.9714	0.943226	0.937171	0.963017	0.9518	0.91017		0.996636	0.9561
0.784402	0.975462	0.851277	0.9762	0.844596	0.811737	0.96995	0.9781	0.954204		0.909678	0.9034
0.884561	0.979908	0.932832	0.8643	0.900259	0.832077	0.977751	0.966	0.966444		0.931503	0.8188
0.843274	0.932339	0.971482	0.9657	0.877462	0.906205	0.95541	0.9688	0.838125		0.984797	0.7567
0.905202	0.66452	0.94603	0.9809	0.780772	0.937265	0.970901	0.8402	0.895808		0.986077	0.3735
0.958574	0.607421	0.969524	0.9921	0.972907	0.850901	0.92754	0.9267	0.757446		0.328525	0.8983
0.991423	0.599344	0.921407	0.9478	0.917416	0.868201	0.892443	0.963	0.91276		0.983482	0.8754
0.952185	0.640157	0.977015	0.7543	0.939761	0.75637	0.978249	0.9738	0.601338		0.967117	0.9123
0.976092	0.888278	0.617956	0.9603	0.955478	0.924668	0.96691	0.9439	0.907637		0.984004	0.9729
0.933648	0.896932	0.922404	0.9526	0.77279	0.942143	0.934185	0.8868	0.902088		0.837587	0.9692
0.949773	0.885809	0.956646	0.9753	0.94771	0.907067	0.940466	0.9223	0.989853		0.966432	0.9907
0.968819	0.913054	0.950505	0.9901	0.83111	0.944822	0.907323	0.9597	0.975784		0.930262	0.9911
0.857312	0.948198	0.923917	0.9797	0.928853	0.855826	0.611772	0.9716	0.931571		0.834094	0.9817
0.92725	0.986648	0.960864	0.8502	0.833347	0.947371	0.763527	0.9742	0.962841		0.798323	0.9542
0.892641	0.655433	0.964388	0.9665	0.872509	0.866237	0.975746	0.9784	0.887706		0.949979	0.9797
0.792948	0.988065	0.96423	0.8473	0.928274	0.812553	0.939846	0.9041	0.9433		0.990471	0.9937
0.957406	0.963673	0.966396	0.938	0.686508	0.870109	0.966681	0.9381	0.569294		0.883794	0.9929
0.867983	0.807974	0.918384	0.6672	0.9386	0.806476	0.953128	0.9866	0.92869		0.885413	0.9849
0.979164	0.823123	0.985658	0.8823	0.973276	0.750246	0.954128	0.9959	0.946498		0.941501	0.412
0.966557	0.843174	0.974289	0.9731	0.890153	0.939282	0.90572	0.9983	0.937882		0.954416	0.9807
0.935373	0.858814	0.97938	0.9831	0.961308	0.914941	0.901189	0.9538	0.952989		0.935789	0.9432
0.835078	0.757817	0.967266	0.8787	0.819494	0.985449	0.964539	0.958	0.890288		0.937168	0.9987
0.632695	0.353535	0.971816	0.9931	0.904341	0.832342	0.977505	0.9961	0.930756		0.751766	0.9669
0.941209	0.930122	0.961149	0.9915	0.894057	0.948007	0.98048	0.9963	0.955373		0.920933	0.9924
0.902015	0.956312	0.972168	0.9531	0.842607	0.970963	0.992548	0.9651	0.890886		0.939166	0.9892
0.966063	0.966285	0.91999	0.7871	0.950226	0.841286	0.96312	0.858	0.649741		0.876838	0.9535
0.975988	0.889499	0.923543	0.9649	0.959401	0.934668	0.913521	0.9862	0.93118		0.962457	0.9909
0.889726	0.810565	0.877384	0.8461	0.908669	0.616195	0.957807	0.775	0.928167		0.959735	0.9818
0.879534	0.925765	0.978826	0.8999	0.580583	0.975116	0.881855	0.9951	0.984193		0.892831	0.9451
0.96521	0.969353	0.899397	0.5639	0.844298	0.954606	0.95718	0.9851	0.921902		0.839898	0.9874
0.989466	0.873758	0.872983	0.9304	0.809174	0.689014	0.938272	0.8965	0.78442		0.909214	0.8481
0.867938	0.922701	0.984215	0.8716	0.964104	0.795607	0.859572	0.9478	0.948217		0.963697	0.9933
0.942107	0.957399	0.982866	0.9265	0.847903	0.737293	0.956441	0.9381	0.532008		0.962234	0.4142
0.982039	0.865551	0.832494	0.3837	0.871757	0.899581	0.942119	0.9319	0.973738		0.886167	0.9711
0.88176	0.932829	0.986965	0.7971	0.902064	0.897625	0.984458	0.9802	0.951099		0.72963	0.7486
0.923135	0.923704	0.986871	0.7366	0.901018	0.956001	0.866593	0.9055	0.954144		0.890982	0.9842
0.968893	0.646173	0.983756	0.9684	0.589271	0.830707	0.956072	0.8916	0.532776		0.961129	0.9645
0.958287	0.884883	0.911473	0.9382	0.929833	0.930874	0.789627	0.9162	0.952219		0.955207	0.9332
0.929351	0.928191	0.955815	0.8927	0.929492	0.980181	0.887127	0.9844	0.959375		0.93343	0.9287
0.983781	0.474146	0.905825	0.9613	0.883123	0.872973	0.986034	0.9971	0.939914		0.964387	0.8957
0.500946	0.928758	0.944705	0.9823	0.953579	0.977272	0.931062	0.9968	0.896185		0.971765	0.989
0.981501	0.627623	0.765196	0.9577	0.936861	0.908135	0.962042	0.9766	0.947752		0.845587	0.8739
0.621895	0.93458	0.910423	0.8971	0.916439	0.817393	0.932525	0.9664	0.982526		0.951989	0.9836
0.983555	0.828113	0.949621	0.9197	0.960735	0.547548	0.861666	0.9872	0.721611		0.952348	0.9791
0.982204	0.966187	0.949668	0.9101	0.936327	0.941247	0.907282	0.9791	0.719089		0.989418	0.9925
0.961509	0.777849	0.934068	0.3883	0.630308	0.931332	0.930272	0.9795	0.8342		0.94338	0.9811
0.955436	0.75286	0.742234	0.8171	0.899802	0.875943	0.945803	0.9979	0.682989		0.849651	0.991
0.961991	0.87383	0.915685	0.9456	0.900505	0.963315	0.867773	0.9935	0.704715		0.911369	0.9845
0.921126	0.492362	0.849072	0.9341	0.947024	0.928343	0.942575	0.9942	0.888924		0.971083	0.9875
0.794642	0.945	0.886528	0.8622	0.897095	0.951008	0.877841	0.9638	0.883075		0.862694	0.9538
0.890541	0.906997	0.615774	0.5301	0.431611	0.964419	0.845352	0.9832	0.971742		0.937429	0.9852
0.9083	0.880681	0.64104	0.819	0.830497	0.948614	0.970077	0.8463	0.934232		0.907554	0.99
0.87368	0.922951	0.973391	0.9434	0.865319	0.98844	0.949114	0.9802	0.919987		0.965236	0.9958
0.810886	0.837854	0.776415	0.9471	0.919472	0.959251	0.976489	0.9873	0.927718		0.930892	0.9848
0.856882	0.926021	0.99581	0.7385	0.869967	0.975853	0.96695	0.9274	0.893235		0.94567	0.8932
0.963525	0.974863	0.9767	0.8754	0.927108	0.944712	0.949853	0.9371	0.933391		0.904979	0.8076
0.928743	0.982067	0.997186	0.9339	0.937184	0.92739	0.947047	0.9266	0.921244		0.936817	0.867
0.799858	0.898542	0.843994	0.9098	0.770127	0.969149	0.91152	0.9813	0.934174		0.883595	0.9985
0.770538	0.93668	0.96439	0.6679	0.87044	0.914384	0.976373	0.7662	0.893643		0.966524	0.9614
0.937567	0.941282	0.649197	0.6683	0.89265	0.969779	0.96404	0.9866	0.923836		0.981931	0.9891
0.965554	0.831534	0.968832	0.8664	0.915357	0.927716	0.962074	0.617	0.926674		0.932758	0.9751
0.904468	0.912371	0.906236	0.8813	0.801484	0.941932	0.958835	0.5464	0.950387		0.978432	0.9783
0.903179	0.623522	0.961091	0.954	0.954137	0.941315	0.952499	0.99	0.964986		0.920315	0.9845
0.779345	0.616437	0.647967	0.9931	0.701354	0.94277	0.740337	0.9455	0.758584		0.927282	0.9523
0.950199	0.790531	0.931282	0.9071	0.855153	0.857627	0.954299	0.9852	0.851322		0.932351	0.9588
0.914224	0.615208	0.496905	0.9755	0.814434	0.856662	0.922769	0.9765	0.978541		0.911325	0.9548
0.961275	0.734077	0.944801	0.9702	0.988217	0.971317	0.95718	0.9105	0.969738		0.906727	0.8376
0.826665	0.805645	0.934506	0.8946	0.939304	0.849767	0.869769	0.9531	0.734701		0.833921	0.922
0.741649	0.870252	0.926254	0.9712	0.889718	0.980309	0.796766	0.9113	0.965774		0.859837	0.9157
0.985239	0.943665	0.953721	0.7658	0.666843	0.788724	0.967776	0.7978	0.96282		0.833116	0.9816
0.981068	0.811282	0.954929	0.9538	0.702931	0.973428	0.838188	0.9977	0.955297		0.946248	0.9468
0.981193	0.95348	0.963604	0.6571	0.93596	0.865607	0.959721	0.9975	0.927632		0.704937	0.9248
0.977587	0.942911	0.905631	0.9187	0.670582	0.795636	0.959434	0.998	0.930037		0.837717	0.8593
0.821413	0.902438	0.864169	0.9682	0.874463	0.911262	0.956077	0.9892	0.944419		0.895151	0.918
0.972528	0.915137	0.965518	0.967	0.780526	0.689254	0.801795	0.9726	0.950496		0.943375	0.9719
0.724314	0.971662	0.974961	0.9122	0.973989	0.930211	0.954854	0.9892	0.968498		0.958791	0.9506
0.960061	0.824845	0.973672	0.8818	0.912782	0.889679	0.902211	0.9335	0.890468		0.976582	0.991
0.855405	0.870583	0.892484	0.9267	0.793951	0.960856	0.970242	0.9727	0.957806		0.40711	0.9858
0.907185	0.894502	0.724078	0.98	0.960564	0.963205	0.99155	0.9832	0.920062		0.812254	0.9652
0.928764	0.824377	0.960996	0.9463	0.932544	0.90327	0.985338	0.975	0.819839		0.903721	0.959
0.749725	0.883572	0.958517	0.8757	0.968454	0.886998	0.977763	0.9467	0.856556		0.73721	0.9787
0.977021	0.840447	0.908647	0.9866	0.965166	0.956124	0.963604	0.942	0.758159		0.779986	0.9373
0.941175	0.855556	0.808606	0.9914	0.8741	0.980873	0.994926	0.8254	0.757366		0.954532	0.9838
0.988294	0.867601	0.608924	0.9399	0.670347	0.767596	0.968071	0.9898	0.765564		0.457236	0.7742
0.94903	0.766331	0.975094	0.96	0.967567	0.81112	0.985356	0.8531	0.874917		0.894392	0.9774
0.98111	0.960752	0.85466	0.9497	0.438939	0.478159	0.989267	0.9634	0.959986		0.958992	0.9507
0.94494	0.941708	0.891272	0.7454	0.530736	0.821705	0.980787	0.9307	0.842052		0.929787	0.8987
0.96042	0.956238	0.901825	0.9521	0.962438	0.918184	0.976217	0.9319	0.798814		0.955458	0.9922
0.928408	0.820264	0.947241	0.9682	0.907424	0.907747	0.981568	0.9559	0.849609		0.955262	0.8936
0.955998	0.92355	0.965364	0.8964	0.883524	0.857247	0.979445	0.6161	0.919695		0.810768	0.9585
0.96379	0.942587	0.94214	0.9948	0.838591	0.922387	0.941562	0.9527	0.961358		0.90731	0.7407
0.845171	0.816402	0.977694	0.9949	0.810456	0.962116	0.950632	0.9836	0.940158		0.936888	0.9644
0.697297	0.908194	0.942626	0.5165	0.774185	0.875117	0.849756	0.9584	0.991495		0.944778	0.6419
0.840185	0.927732	0.931806	0.956	0.711024	0.661266	0.954924	0.9971	0.958339		0.935683	0.9039
0.975929	0.852421	0.794287	0.9774	0.760731	0.746294	0.902601	0.7405	0.517638		0.893681	0.9928
0.862044	0.54029	0.97266	0.7869	0.920564	0.92441	0.960389	0.5712	0.814188		0.780895	0.975
0.971266	0.947839	0.961186	0.8736	0.930098	0.857421	0.944849	0.7148	0.921599		0.897914	0.862
0.93114	0.822384	0.97209	0.9794	0.947946	0.878211	0.971035	0.9677	0.88378		0.640071	0.9243
0.953782	0.834153	0.963381	0.9965	0.70186	0.921696	0.979398	0.9317	0.89105		0.966373	0.9693
0.80831	0.759936	0.958827	0.968	0.832993	0.951416	0.795853	0.9968	0.631274		0.886949	0.9506
0.78195	0.941848	0.984228	0.8245	0.732684	0.940023	0.973685	0.9899	0.797903		0.941068	0.9549
0.921399	0.873376	0.927816	0.995	0.887143	0.834197	0.984955	0.9968	0.86162		0.429157	0.8766
0.881114	0.937045	0.935711	0.9546	0.944432	0.840766	0.977197	0.9919	0.758907		0.885023	0.9837
0.937505	0.95696	0.989048	0.9348	0.861225	0.733334	0.869433	0.9867	0.73258		0.959956	0.9895
0.766149	0.869172	0.932856	0.9093	0.912877	0.831758	0.944926	0.9781	0.877893		0.782726	0.9884
0.865522	0.500257	0.946631	0.8319	0.806368	0.838574	0.957262	0.9908	0.89139		0.724677	0.8867
0.936672	0.983954	0.944117	0.9763	0.913682	0.909432	0.969228	0.9457	0.881305		0.985271	0.9757
0.90106	0.704227	0.923409	0.9272	0.67863	0.953618	0.991184	0.9753	0.85764		0.985972	0.9673
0.803204	0.874214	0.850191	0.9294	0.746657	0.928529	0.945319	0.9916	0.501293		0.594489	0.9524
0.919304	0.90146	0.896533	0.968	0.924417	0.754252	0.953039	0.9748	0.398277		0.663653	0.9891
0.953847	0.886912	0.980856	0.8669	0.934071	0.958646	0.97551	0.9855	0.909711		0.951381	0.8741
0.900181	0.946456	0.796065	0.9538	0.89999	0.931341	0.984082	0.9965	0.950806		0.848937	0.9862
0.950557	0.726912	0.960116	0.9148	0.931548	0.960448	0.963046	0.9077	0.970246		0.923989	0.9935
0.987994	0.934918	0.749005	0.9195	0.615617	0.930142	0.958342	0.9965	0.938972		0.909215	0.8036
0.974427	0.317162	0.972038	0.8799	0.816183	0.864636	0.981274	0.98	0.886013		0.91207	0.9231
0.981556	0.934684	0.985903	0.7743	0.888244	0.822827	0.976257	0.9894	0.967841		0.844137	0.9407
0.81907	0.818425	0.937151	0.9811	0.875635	0.701486	0.989881	0.9256	0.973625		0.740716	0.9858
0.969763	0.876114	0.949388	0.9683	0.81804	0.966373	0.950718	0.9898	0.329191		0.914164	0.9707
0.946528	0.989291	0.925333	0.9767	0.952197	0.671395	0.967892	0.9278	0.800893		0.87885	0.6668
0.983118	0.83779	0.902408	0.9455	0.828346	0.902449	0.950734	0.9231	0.832868		0.809311	0.9429
0.660053	0.966429	0.933622	0.9521	0.909879	0.870618	0.966282	0.9766	0.976441		0.963841	0.9948
0.79815	0.979064	0.880628	0.7931	0.778965	0.875977	0.966944	0.8249	0.794976		0.936171	0.9831
0.84159	0.924711	0.895075	0.9775	0.848912	0.969093	0.963649	0.9934	0.970936		0.964917	0.9527
0.846664	0.985374	0.823055	0.9792	0.947009	0.733136	0.981066	0.9912	0.953744		0.917493	0.8426
0.945287	0.757962	0.977146	0.8796	0.6961	0.866854	0.978453	0.9143	0.976901		0.921888	0.7493
0.917514	0.932626	0.936628	0.9909	0.928032	0.920375	0.977271	0.9707	0.950741		0.945229	0.9866
0.892327	0.899654	0.896728	0.9621	0.910651	0.77407	0.975177	0.9226	0.983542		0.95457	0.9873
0.962927	0.887689	0.939978	0.9728	0.930268	0.882395	0.963908	0.9857	0.919773		0.846492	0.9079
0.964209	0.893156	0.96623	0.9745	0.783757	0.927937	0.980423	0.9115	0.97125		0.939391	0.9549
0.760646	0.915039	0.968372	0.921	0.934139	0.914212	0.950108	0.9798	0.945949		0.933724	0.993
0.937322	0.79074	0.935472	0.9649	0.932414	0.854772	0.980139	0.9473	0.970939		0.887577	0.9672
0.942425	0.921987	0.96355	0.9488	0.915108	0.943815	0.969181	0.9967	0.948099		0.834544	0.8961
0.949992	0.863545	0.923827	0.9825	0.902105	0.887697	0.966871	0.9693	0.93795		0.65598	0.9935
0.890513	0.868443	0.926049	0.9686	0.764934	0.985667	0.976477	0.9207	0.85054		0.693819	0.9965
0.958698	0.867721	0.968446	0.8105	0.93973	0.952867	0.977093	0.903	0.929523		0.951592	0.9844
0.86951	0.871814	0.952736	0.8352	0.877808	0.904117	0.962688	0.8309	0.696794		0.88087	0.9939
0.980254	0.487766	0.949311	0.9336	0.983659	0.888978	0.977106	0.9306	0.942924		0.971095	0.9763
0.968129	0.898544	0.866552	0.6952	0.782513	0.944966	0.988258	0.893	0.883243		0.709885	0.9492
0.951268	0.874623	0.926951	0.9794	0.896171	0.930725	0.98206	0.9705	0.784794		0.873926	0.7953
0.57457	0.937634	0.791632	0.9476	0.86165	0.989425	0.973584	0.9544	0.945359		0.921199	0.9873
0.971297	0.91909	0.90419	0.9952	0.95844	0.960242	0.973964	0.7732	0.949766		0.926359	0.9451
0.969435	0.708147	0.962019	0.9873	0.698705	0.925781	0.969184	0.9823	0.721491		0.850694	0.9891
0.942934	0.856697	0.960978	0.9873	0.913286	0.614218	0.967111	0.9997	0.766192		0.942892	0.9437
0.941595	0.812031	0.960154	0.9682	0.868649	0.798589	0.974466	0.9984	0.735183		0.97533	0.9887
0.911874	0.981489	0.981561	0.9839	0.943544	0.908463	0.968846	0.9897	0.708827		0.821531	0.7478
0.979201	0.899244	0.984949	0.9627	0.788442	0.951497	0.892296	0.992	0.89253		0.824414	0.9282
0.890954	0.698721	0.981642	0.9844	0.922144	0.870845	0.964353	0.9915	0.977853		0.445365	0.7927
0.954036	0.884162	0.859352	0.9797	0.710321	0.921957	0.959347	0.9641	0.971888		0.756784	0.8382
0.962421	0.957298	0.774179	0.9309	0.973587	0.939128	0.974111	0.9964	0.73945		0.754695	0.9193
0.852865	0.905894	0.909939	0.8143	0.881843	0.912037	0.981846	0.9674	0.835406		0.930798	0.9899
0.932112	0.902374	0.877391	0.9423	0.908512	0.934245	0.967039	0.9855	0.671314		0.930965	0.9804
0.95661	0.856084	0.542703	0.9807	0.89801	0.948308	0.968336	0.7025	0.795225		0.706661	0.9968
0.841079	0.946383	0.936178	0.9888	0.941527	0.586838	0.976684	0.1873	0.842974		0.840607	0.9815
0.596481	0.977648	0.947538	0.9618	0.975033	0.804558	0.980982	0.9978	0.882061		0.877317	0.9811
0.939126	0.842153	0.861819	0.9822	0.866048	0.953506	0.96979	0.9988	0.829523		0.920809	0.989
0.9399	0.608408	0.965121	0.8829	0.990959	0.928458	0.95162	0.9884	0.860637		0.300045	0.9881
0.987106	0.953515	0.966811	0.9646	0.840255	0.987243	0.958825	0.9983	0.837292		0.896268	0.8982
0.972202	0.926229	0.986094	0.9798	0.917302	0.931963	0.968483	0.8186	0.921622		0.88627	0.996
0.935687	0.965104	0.717744	0.9864	0.924377	0.962809	0.977846	0.9919	0.800583		0.91692	0.978
0.974134	0.637064	0.966363	0.826	0.789531	0.87536	0.902789	0.9598	0.967558		0.871329	0.9731
0.967681	0.955833	0.843676	0.9838	0.865994	0.917814	0.945603	0.7179	0.747632		0.353772	0.8658
0.98805	0.957312	0.619156	0.9757	0.66858	0.922782	0.973281	0.929	0.892059		0.466151	0.9356
0.967841	0.918961	0.878057	0.9595	0.763776	0.928327	0.979954	0.9257	0.86788		0.939217	0.9877
0.987403	0.958848	0.822806	0.9569	0.937183	0.827821	0.971764	0.9164	0.963995		0.906613	0.9732
0.908973	0.766965	0.963242	0.9389	0.947766	0.626519	0.977891	0.7711	0.975737		0.57174	0.9758
0.904334	0.555503	0.970962	0.9367	0.890314	0.865028	0.911494	0.9949	0.933301		0.788413	0.5687
0.633007	0.555022	0.969907	0.9142	0.510282	0.871369	0.975132	0.9861	0.806366		0.479766	0.9403
0.848267	0.699323	0.850796	0.8991	0.690339	0.90414	0.96139	0.9856	0.867019		0.967618	0.9833
0.907448	0.779851	0.967207	0.9938	0.800103	0.946964	0.968885	0.9793	0.829598		0.974152	0.9312
0.907648	0.926685	0.989507	0.9659	0.936993	0.967776	0.978461	0.9814	0.946705		0.971402	0.9857
0.849615	0.889102	0.938156	0.9415	0.949901	0.63042	0.954988	0.8255	0.939871		0.971916	0.9858
0.964255	0.754655	0.859297	0.9499	0.915445	0.915015	0.97336	0.7347	0.878218		0.929901	0.7133
0.873929	0.827944	0.947776	0.6936	0.732033	0.668922	0.979716	0.9762	0.884983		0.971664	0.9825
0.951538	0.833084	0.873745	0.977	0.907039	0.845915	0.980565	0.8459	0.91034		0.963764	0.9507
0.956792	0.429861	0.990866	0.9767	0.8399	0.954701	0.972634	0.9118	0.485269		0.917948	0.9826
0.887385	0.876319	0.957863	0.8864	0.75936	0.984801	0.94939	0.9225	0.92701		0.687977	0.9575
0.797818	0.936754	0.985764	0.9852	0.963947	0.628008	0.982726	0.9744	0.83341		0.901835	0.9919
0.849871	0.788236	0.972241	0.9902	0.899324	0.850236	0.959024	0.9655	0.774305		0.70228	0.9885
0.978078	0.8876	0.95123	0.9723	0.853088	0.662729	0.986427	0.9863	0.947958		0.549255	0.9633
0.959895	0.940857	0.953163	0.984	0.753498	0.848353	0.924973	0.9586	0.754727		0.792556	0.9928
0.930976	0.876889	0.924118	0.9826	0.922391	0.82985	0.939239	0.9983	0.817101		0.70119	0.8752
0.866967	0.960591	0.941009	0.8593	0.967958	0.753204	0.932221	0.8208	0.864714		0.885307	0.8939
0.985175	0.626325	0.973934	0.7805	0.891622	0.776043	0.949769	0.9376	0.94497		0.733786	0.9891
0.817154	0.909252	0.921506	0.9622	0.96892	0.945513	0.949991	0.9953	0.954282		0.76161	0.9492
0.922049	0.755116	0.951595	0.9778	0.911435	0.865866	0.935938	0.8989	0.86285		0.723082	0.988
0.951769	0.777721	0.943567	0.9101	0.902859	0.879355	0.991796	0.9864	0.865458		0.970275	0.9068
0.922356	0.941358	0.926659	0.9088	0.944691	0.854973	0.902276	0.8883	0.821012		0.964356	0.9617
0.926417	0.856547	0.967899	0.9354	0.973203	0.922324	0.960197	0.9674	0.807964		0.943352	0.9653
0.984795	0.646015	0.978182	0.989	0.928663	0.922314	0.96486	0.9212	0.796957		0.920027	0.9477
0.972538	0.847589	0.940383	0.9308	0.896247	0.95598	0.974382	0.9229	0.887981		0.945031	0.9963
0.948237	0.970116	0.961584	0.9175	0.940849	0.902023	0.986294	0.9788	0.970157		0.984087	0.9897
0.887112	0.959737	0.817344	0.507	0.931255	0.881584	0.990036	0.7782	0.949885		0.943744	0.9905
0.893518	0.837661	0.926733	0.8206	0.818134	0.798727	0.891859	0.9111	0.940117		0.943339	0.3413
0.912174	0.746047	0.955288	0.6608	0.837111	0.899136	0.977651	0.9922	0.953359		0.916013	0.9979
0.935028	0.828896	0.808861	0.9667	0.915271	0.942235	0.860458	0.9901	0.960998		0.949688	0.9886
0.827369	0.948344	0.97473	0.9303	0.839311	0.919522	0.947061	0.9626	0.940425		0.939344	0.9657
0.964195	0.831283	0.658488	0.943	0.762382	0.942533	0.971675	0.9536	0.547793		0.953001	0.6084
0.893606	0.777099	0.81742	0.8044	0.924434	0.925699	0.955205	0.9509	0.964212		0.974012	0.9109
0.606008	0.990716	0.922754	0.9144	0.912112	0.954073	0.945872	0.9149	0.24451		0.974536	0.9042
0.987044	0.951383	0.94406	0.9937	0.966849	0.926693	0.930607	0.9815	0.85603		0.936355	0.9333
0.426896	0.946049	0.984934	0.8701	0.763476	0.968094	0.922899	0.9824	0.947142		0.95605	0.9943
0.936241	0.866592	0.974455	0.9936	0.946476	0.365433	0.98783	0.9746	0.970381		0.950562	0.9735
0.821756	0.907917	0.95278	0.954	0.853863	0.835386	0.854693	0.98	0.933688		0.960698	0.9003
0.907488	0.958693	0.962149	0.936	0.963409	0.870115	0.978586	0.8382	0.914206		0.899567	0.9824
0.994559	0.839275	0.887038	0.9885	0.900965	0.932296	0.939003	0.8333	0.959831		0.749937	0.985
0.701652	0.450507	0.981789	0.9454	0.569179	0.468271	0.987216	0.9548	0.957532		0.588739	0.9839
0.937146	0.730893	0.987038	0.9656	0.722414	0.932531	0.974992	0.989	0.958606		0.85781	0.9386
0.690819	0.755162	0.976873	0.9539	0.918757	0.834397	0.927812	0.9659	0.964442		0.668659	0.9788
0.988671	0.716174	0.846891	0.7865	0.868937	0.962369	0.993026	0.7975	0.886751		0.740168	0.9615
0.986875	0.941459	0.941885	0.9568	0.84103	0.90252	0.99058	0.9985	0.925558		0.922639	0.9031
0.870252	0.942445	0.957468	0.9332	0.883839	0.923085	0.988912	0.9777	0.968749		0.982231	0.8534
0.919351	0.916159	0.959928	0.9262	0.912301	0.947779	0.977747	0.9707	0.909679		0.905103	0.9189
0.994803	0.969364	0.961837	0.8093	0.967448	0.886517	0.986717	0.9832	0.972041		0.963581	0.9732
0.966897	0.976843	0.966871	0.8702	0.978021	0.925169	0.979018	0.9798	0.953352		0.965301	0.9304
0.915446	0.749668	0.942057	0.9437	0.715687	0.913836	0.982728	0.9953	0.899319		0.550927	0.9661
0.983561	0.940094	0.954819	0.9901	0.810585	0.844783	0.89974	0.9586	0.965785		0.713982	0.9762
0.985718	0.940944	0.941057	0.9922	0.866012	0.840213	0.94895	0.9047	0.884345		0.738721	0.8661
0.866196	0.81122	0.950773	0.9962	0.966917	0.693705	0.98022	0.9837	0.868028		0.918437	0.9583
0.874029	0.972151	0.927827	0.9359	0.786715	0.907705	0.984776	0.9369	0.703904		0.954635	0.9925
0.970538	0.84735	0.963395	0.9894	0.59905	0.851184	0.929121	0.9729	0.915125		0.962546	0.9885
0.963468	0.950778	0.894135	0.8535	0.815143	0.702008	0.980433	0.9901	0.902195		0.97393	0.9631
0.970231	0.868488	0.910299	0.7357	0.924349	0.787742	0.991089	0.9832	0.953152		0.705239	0.9642
0.973269	0.922433	0.767135	0.7643	0.884957	0.681358	0.993856	0.954	0.944001		0.954457	0.9795
0.9899	0.631564	0.985464	0.6273	0.982289	0.530415	0.993117	0.931	0.911402		0.94904	0.9348
0.976565	0.858321	0.94658	0.984	0.750079	0.760521	0.992231	0.9954	0.919488		0.793993	0.9662
0.949769	0.786135	0.615158	0.8296	0.884046	0.918228	0.986874	0.9859	0.899917		0.677941	0.978
0.937436	0.921058	0.93832	0.937	0.920752	0.945303	0.994227	0.9767	0.704919		0.97079	0.8078
0.949423	0.825895	0.975108	0.9125	0.81396	0.948938	0.988001	0.9215	0.889415		0.779864	0.9271
0.973394	0.918816	0.930778	0.6601	0.819571	0.932464	0.948037	0.9821	0.968451		0.730818	0.9304
0.984285	0.810759	0.984822	0.7717	0.810784	0.75179	0.981225	0.9836	0.610915		0.923188	0.9245
0.96836	0.863031	0.973509	0.9473	0.851729	0.824103	0.967981	0.9012	0.96657		0.900012	0.9678
0.962584	0.816617	0.942073	0.7836	0.836441	0.928274	0.961091	0.9558	0.965385		0.958688	0.9815
0.808078	0.832444	0.871734	0.8122	0.790645	0.801775	0.978108	0.9755	0.899622		0.905293	0.8947
0.977761	0.831123	0.969718	0.9333	0.905532	0.949047	0.722183	0.992	0.951616		0.906061	0.9734
0.913438	0.954548	0.977868	0.9582	0.916855	0.934068	0.982811	0.9835	0.858904		0.960423	0.9752
0.97104	0.909022	0.974449	0.9817	0.953319	0.955857	0.957803	0.8763	0.68258		0.970801	0.9774
0.927936	0.903542	0.943074	0.954	0.859987	0.982169	0.779401	0.6741	0.898683		0.9249	0.1564
0.934457	0.932286	0.619933	0.9827	0.93285	0.748277	0.962389	0.9916	0.878432		0.93959	0.9499
0.969843	0.929223	0.923781	0.9409	0.479726	0.841657	0.966341	0.9798	0.954824		0.905749	0.9433
0.979056	0.918043	0.934226	0.9678	0.55317	0.981591	0.950838	0.9764	0.774435		0.831929	0.9771
0.982813	0.948216	0.816055	0.812	0.931566	0.879629	0.986007	0.7984	0.851163		0.784457	0.8814
0.968253	0.876885	0.957986	0.96	0.92629	0.984388	0.986173	0.8169	0.951161		0.645634	0.9702
0.875772	0.901961	0.832821	0.8182	0.937503	0.940789	0.936421	0.8884	0.978575		0.815912	0.8922
0.909584	0.804989	0.975851	0.9353	0.95652	0.8271	0.983944	0.8647	0.943558		0.863788	0.9595
0.936889	0.794712	0.948213	0.8995	0.87267	0.943203	0.986315	0.9862	0.890098		0.954211	0.9924
0.918106	0.618252	0.936167	0.8938	0.325548	0.845644	0.866273	0.959	0.944734		0.796955	0.9521
0.942139	0.798309	0.95186	0.9805	0.969575	0.941193	0.952869	0.9859	0.872182		0.851961	0.9641
0.637379	0.901866	0.751934	0.9866	0.97891	0.688363	0.97328	0.9875	0.631954		0.988447	0.9776
0.687752	0.943662	0.857278	0.9839	0.801126	0.799612	0.986022	0.9758	0.504984		0.80538	0.9953
0.768633	0.958554	0.95135	0.916	0.951659	0.990917	0.956677	0.9725	0.894404		0.863625	0.9678
0.974356	0.905613	0.869937	0.71	0.862616	0.978004	0.983537	0.9651	0.908207		0.935001	0.97
0.915351	0.94421	0.893927	0.9286	0.851196	0.923717	0.965142	0.9722	0.56151		0.909917	0.9712
0.952613	0.919663	0.91804	0.7865	0.954975	0.836562	0.988324	0.9612	0.763537		0.974399	0.9727
0.890561	0.88809	0.969123	0.8584	0.570038	0.789211	0.979888	0.8972	0.915334		0.902526	0.8258
0.897048	0.706432	0.976005	0.874	0.949321	0.902469	0.990794	0.8296	0.780743		0.938569	0.946
0.989602	0.900645	0.987147	0.5623	0.631967	0.539364	0.953821	0.9735	0.793994		0.523119	0.9762
0.773153	0.843036	0.881113	0.8589	0.937509	0.929867	0.877255	0.9618	0.974613		0.918707	0.9205
0.916787	0.551465	0.915697	0.9543	0.872443	0.717955	0.975399	0.8917	0.846423		0.92897	0.9756
0.987187	0.535698	0.929473	0.489	0.817846	0.822051	0.973828	0.9843	0.884207		0.431447	0.9627
0.992632	0.618993	0.972492	0.9177	0.958916	0.91755	0.848948	0.9896	0.943044		0.545547	0.959
0.959701	0.728907	0.947772	0.9954	0.82826	0.775426	0.968109	0.9268	0.863476		0.737487	0.6429
0.966976	0.941132	0.947343	0.9773	0.959739	0.899795	0.968119	0.947	0.88803		0.791907	0.8096
0.956301	0.842713	0.947618	0.9549	0.95087	0.74642	0.854579	0.9046	0.716024		0.921948	0.7709
0.91235	0.933422	0.910856	0.97	0.963476	0.79928	0.915471	0.9252	0.832322		0.909787	0.9513
0.763743	0.735786	0.945781	0.9512	0.603206	0.758193	0.936508	0.8803	0.951096		0.930923	0.9643
0.970144	0.84421	0.974192	0.9868	0.76525	0.858897	0.932241	0.8585	0.919338		0.979163	0.9472
0.798592	0.884857	0.572304	0.8372	0.875854	0.858236	0.989812	0.9616	0.869406		0.820561	0.9298
0.948598	0.856952	0.950811	0.992	0.839144	0.89772	0.964859	0.9667	0.758304		0.98103	0.9447
0.932268	0.814965	0.958819	0.8961	0.628895	0.969727	0.971933	0.9674	0.91425		0.642926	0.9812
0.905316	0.937615	0.848202	0.8729	0.863311	0.908505	0.971045	0.9433	0.977826		0.957855	0.9819
0.981889	0.963405	0.869331	0.9039	0.978143	0.924384	0.964665	0.9397	0.977824		0.894695	0.9892
0.821768	0.862817	0.908283	0.5071	0.738096	0.939496	0.939261	0.9937	0.83235		0.647989	0.9897
0.629461	0.93694	0.832082	0.9886	0.966746	0.815311	0.943724	0.9791	0.871917		0.850782	0.9402
0.728311	0.909836	0.99169	0.9944	0.904989	0.943082	0.981449	0.9971	0.765492		0.916531	0.9353
0.919603	0.936509	0.966709	0.9816	0.675015	0.947432	0.981703	0.9981	0.858092		0.772612	0.9815
0.89423	0.962624	0.863419	0.7304	0.857893	0.814702	0.763996	0.9333	0.756453		0.894197	0.9916
0.914606	0.969163	0.979173	0.9186	0.939919	0.922039	0.970311	0.9399	0.789972		0.868413	0.8553
0.903426	0.945457	0.954968	0.9331	0.968823	0.862296	0.933866	0.9804	0.848718		0.859191	0.9898
0.827684	0.878272	0.984797	0.9062	0.87659	0.893073	0.917243	0.982	0.974004		0.518339	0.9933
0.856605	0.867816	0.951329	0.9887	0.57065	0.839839	0.920706	0.9889	0.936942		0.550654	0.954
0.926606	0.921645	0.969708	0.8472	0.961064	0.930202	0.859729	0.998	0.950732		0.955297	0.9485
0.928533	0.965385	0.780649	0.3482	0.907562	0.784169	0.953175	0.9911	0.588281		0.952675	0.9511
0.936103	0.960963	0.960928	0.9705	0.915279	0.749834	0.997703	0.9111	0.944815		0.954564	0.9773
0.94611	0.726368	0.924002	0.7773	0.825287	0.764816	0.94013	0.9983	0.961542		0.876109	0.8601
0.609229	0.89507	0.936904	0.8998	0.88415	0.911317	0.976931	0.993	0.818502		0.920261	0.8659
0.920752	0.805151	0.706642	0.8986	0.870929	0.91938	0.981624	0.8969	0.904853		0.934234	0.7869
0.926985	0.704693	0.963728	0.9908	0.913155	0.964585	0.95095	0.8503	0.933033		0.929135	0.8409
0.803132	0.864401	0.98394	0.9905	0.823568	0.776492	0.882736	0.9649	0.966425		0.896882	0.9876
0.811661	0.761539	0.927318	0.9816	0.960097	0.772179	0.981874	0.9518	0.80843		0.922625	0.9948
0.827623	0.878923	0.957013	0.9396	0.854983	0.788663	0.922321	0.9775	0.934309		0.588781	0.7306
0.688246	0.972365	0.885106	0.9477	0.993436	0.795981	0.954044	0.9928	0.886414		0.782552	0.9347
0.933421	0.314965	0.955444	0.959	0.89589	0.859922	0.921064	0.9839	0.889868		0.807396	0.9953
0.978389	0.805107	0.977182	0.9879	0.803522	0.742104	0.983006	0.9164	0.961572		0.957064	0.9434
0.931816	0.902097	0.970136	0.9905	0.840294	0.666603	0.94824	0.99	0.870192		0.966677	0.9791
0.833473	0.943127	0.984823	0.9803	0.881089	0.622182	0.936644	0.975	0.883316		0.937296	0.974
0.895545	0.778603	0.883023	0.8474	0.854778	0.696942	0.954744	0.987	0.962579		0.844385	0.9563
0.981154	0.883328	0.936096	0.887	0.802443	0.819405	0.977819	0.9889	0.981686		0.751003	0.9308
0.97456	0.621446	0.96499	0.9344	0.776561	0.826935	0.977221	0.9385	0.974116		0.88189	0.9707
0.810897	0.871286	0.96368	0.9244	0.819858	0.935545	0.99272	0.996	0.957116		0.807507	0.9842
0.983054	0.881474	0.985763	0.9737	0.973719	0.949831	0.984182	0.8816	0.858344		0.893907	0.97
0.981792	0.939735	0.989272	0.9738	0.806619	0.947891	0.987103	0.8737	0.751778		0.764184	0.9866
0.61045	0.896305	0.95917	0.9826	0.927001	0.769977	0.905857	0.989	0.81894		0.344283	0.9464
0.92664	0.872625	0.991995	0.675	0.789582	0.866128	0.93568	0.9864	0.915705		0.725629	0.9777
0.993624	0.921779	0.949841	0.9901	0.653853	0.716078	0.985519	0.9848	0.957641		0.459502	0.9324
0.81333	0.947469	0.834572	0.7552	0.959276	0.97079	0.950402	0.9835	0.975301		0.475275	0.9357
0.922916	0.847286	0.960979	0.8837	0.715625	0.95906	0.929687	0.9822	0.72693		0.837914	0.8419
0.976366	0.795975	0.943161	0.9632	0.648459	0.960971	0.972452	0.9855	0.771034		0.679845	0.9176
0.776347	0.844036	0.971831	0.9248	0.835674	0.974978	0.978116	0.9362	0.833565		0.570385	0.9245
0.908039	0.87183	0.971792	0.9128	0.936828	0.945208	0.970403	0.9822	0.841404		0.259214	0.969
0.913603	0.714368	0.969082	0.9576	0.972585	0.938686	0.979958	0.9766	0.968597		0.967195	0.9772
0.944054	0.652442	0.917415	0.9572	0.827876	0.914144	0.991468	0.9879	0.939391		0.912136	0.9515
0.97274	0.676587	0.855873	0.9003	0.954388	0.486772	0.990256	0.9678	0.86252		0.89876	0.9808
0.991999	0.768003	0.848573	0.9394	0.863429	0.869399	0.974687	0.8649	0.96539		0.804474	0.8937
0.977353	0.822226	0.936799	0.9921	0.91233	0.818017	0.986171	0.9982	0.939807		0.428124	0.968
0.880548	0.958706	0.975488	0.9871	0.877841	0.92267	0.917271	0.998	0.971317		0.401367	0.9675
0.985602	0.902726	0.884251	0.9745	0.694602	0.749544	0.976962	0.9979	0.855662		0.66918	0.9859
0.983611	0.912738	0.831999	0.9642	0.855618	0.908204	0.949409	0.6875	0.972429		0.86767	0.9538
0.940259	0.969765	0.961161	0.9686	0.900922	0.948678	0.136934	0.9944	0.985563		0.901175	0.9429
0.962891	0.959099	0.971389	0.4878	0.915268	0.782622	0.954761	0.952	0.946016		0.868281	0.9238
0.967235	0.943178	0.975089	0.8871	0.805879	0.791897	0.919946	0.9548	0.875236		0.959792	0.9899
0.9887	0.782626	0.964183	0.8856	0.880507	0.803649	0.958448	0.8235	0.959401		0.934351	0.9874
0.852725	0.845665	0.979146	0.9021	0.845707	0.736683	0.945548	0.8569	0.85744		0.950785	0.9996
0.962445	0.721757	0.949941	0.9669	0.935115	0.797428	0.920957	0.9925	0.900025		0.930099	0.9961
0.846112	0.959916	0.93065	0.9754	0.901644	0.690372	0.976557	0.9803	0.970668		0.967127	0.9827
0.812471	0.681316	0.993482	0.8048	0.943959	0.850756	0.582777	0.9884	0.843982		0.91399	0.9896
0.620307	0.704652	0.890874	0.9705	0.863806	0.676382	0.987217	0.9784	0.785932		0.947705	0.9777
0.980419	0.616512	0.91676	0.9545	0.942572	0.764461	0.939493	0.8232	0.840335		0.938959	0.877
0.918928	0.896637	0.974638	0.9841	0.955979	0.937558	0.98375	0.8167	0.818155		0.894176	0.9326
0.754675	0.834217	0.943628	0.6007	0.988012	0.908709	0.976081	0.9626	0.877498		0.813781	0.92
0.854988	0.951485	0.975783	0.9257	0.807003	0.654035	0.996692	0.9357	0.929329		0.835506	0.7261
0.979096	0.855563	0.969972	0.8637	0.534553	0.933071	0.983473	0.9124	0.877115		0.956434	0.8279
0.986311	0.624256	0.977032	0.9477	0.828484	0.944351	0.997192	0.9713	0.88415		0.956412	0.5535
0.915356	0.894471	0.846045	0.92	0.968314	0.891455	0.993751	0.9956	0.836008		0.914923	0.9747
0.955686	0.859326	0.978784	0.5102	0.873007	0.883118	0.993792	0.9717	0.872853		0.963708	0.9544
0.920294	0.845741	0.942695	0.8456	0.830331	0.708052	0.956113	0.9134	0.889433		0.939967	0.9324
0.945986	0.736624	0.949417	0.913	0.887454	0.821122	0.970493	0.9627	0.946351		0.965072	0.9929
0.795826	0.890401	0.689853	0.9889	0.812414	0.92604	0.732622	0.9456	0.93593		0.871914	0.9875
0.974936	0.52305	0.92712	0.8989	0.929944	0.930904	0.873531	0.9877	0.923409		0.937582	0.8693
0.953492	0.938074	0.968032	0.4269	0.880373	0.778842	0.918286	0.9483	0.970085		0.954897	0.9487
0.87193	0.785613	0.925503	0.9366	0.889875	0.840456	0.915555	0.9545	0.896185		0.928973	0.9422
0.861041	0.813145	0.937033	0.8618	0.651321	0.748459	0.9085	0.9708	0.900014		0.942562	0.9321
0.893489	0.755095	0.894806	0.882	0.716537	0.895482	0.841016	0.9678	0.959599		0.959953	0.8848
0.961761	0.952304	0.974597	0.9418	0.719863	0.686984	0.960651	0.9622	0.933763		0.758829	0.9763
0.92415	0.818663	0.978896	0.9573	0.940567	0.717485	0.951928	0.8783	0.82368		0.915314	0.9746
0.985862	0.845135	0.982495	0.9539	0.774	0.901587	0.887728	0.9894	0.831211		0.928328	0.9836
0.965126	0.839087	0.901354	0.8155	0.901533	0.571689	0.979211	0.8718	0.858564		0.941627	0.8905
0.833442	0.829679	0.944825	0.9534	0.852884	0.887585	0.978987	0.8525	0.856984		0.989745	0.9715
0.90978	0.957522	0.868082	0.9879	0.939919	0.869366	0.987437	0.9554	0.931879		0.901454	0.9903
0.944867	0.941449	0.971931	0.943	0.769141	0.941948	0.942815	0.9844	0.911999		0.958508	0.9522
0.98582	0.912782	0.869391	0.8434	0.906678	0.42782	0.936052	0.9344	0.911635		0.966656	0.8499
0.877133	0.852945	0.877533	0.937	0.936655	0.293999	0.942512	0.9038	0.753966		0.961845	0.9817
0.975705	0.923739	0.969739	0.974	0.90209	0.975447	0.960513	0.9864	0.897353		0.97799	0.9796
0.721813	0.572919	0.866307	0.9529	0.965314	0.961732	0.959545	0.8998	0.760085		0.779508	0.9459
0.763787	0.8691	0.988252	0.97	0.833364	0.915831	0.996087	0.9719	0.860483		0.819658	0.8052
0.974477	0.849753	0.979446	0.8996	0.771838	0.817145	0.945524	0.9911	0.935484		0.770097	0.9092
0.840124	0.838541	0.85095	0.8429	0.786105	0.888996	0.990371	0.8724	0.725919		0.616057	0.8393
0.892259	0.932729	0.890969	0.9683	0.824785	0.82824	0.782815	0.9621	0.857618		0.907906	0.9909
0.821599	0.759781	0.830365	0.9828	0.795158	0.853227	0.981068	0.9639	0.972982		0.959006	0.8732
0.942227	0.943665	0.882134	0.8189	0.812173	0.855792	0.98932	0.9886	0.960573		0.974589	0.7911
0.744076	0.879628	0.978132	0.9033	0.932009	0.911168	0.941779	0.9931	0.976774		0.961958	0.9856
0.923193	0.947608	0.978991	0.3701	0.94613	0.953876	0.984444	0.992	0.981444		0.981768	0.9856
0.941495	0.920141	0.982546	0.9499	0.936053	0.732672	0.957874	0.9977	0.823407		0.960786	0.9786
0.888623	0.90633	0.987625	0.9614	0.893861	0.800678	0.986852	0.99	0.95032		0.924268	0.9132
0.865689	0.875063	0.978851	0.9761	0.959501	0.780123	0.981424	0.9922	0.882039		0.906504	0.9295
0.915337	0.818997	0.967893	0.8159	0.935109	0.790371	0.940007	0.9904	0.955029		0.928588	0.7893
0.989781	0.683129	0.889823	0.875	0.485353	0.765847	0.801742	0.9872	0.979969		0.932095	0.9878
0.983541	0.920861	0.963205	0.5957	0.916273	0.970414	0.898184	0.9907	0.97402		0.940391	0.9918
0.959449	0.959509	0.961306	0.9888	0.912539	0.680995	0.859931	0.9913	0.608283		0.926377	0.9079
0.95219	0.82676	0.960039	0.9591	0.727062	0.875305	0.777608	0.9992	0.934988		0.878766	0.9673
0.894544	0.914197	0.846933	0.9617	0.862079	0.912111	0.960554	0.9803	0.916023		0.941623	0.9717
0.974165	0.916082	0.987848	0.9134	0.818928	0.815348	0.935735	0.957	0.882047		0.943965	0.9895
0.979881	0.89283	0.838656	0.5678	0.864052	0.896654	0.985799	0.986	0.474864		0.943448	0.927
0.966713	0.831136	0.952296	0.6463	0.872263	0.937676	0.933876	0.9686	0.682284		0.933039	0.8414
0.970962	0.903571	0.98186	0.9526	0.821672	0.93242	0.958455	0.9987	0.839877		0.89101	0.8775
0.988605	0.959389	0.985387	0.9963	0.968891	0.913127	0.921288	0.9983	0.951565		0.976951	0.9071
0.989342	0.714175	0.987718	0.5763	0.871671	0.898046	0.936103	0.9194	0.83923		0.834012	0.972
0.905041	0.88149	0.910423	0.9192	0.962622	0.941514	0.95285	0.9734	0.90328		0.883927	0.9723
0.975117	0.949801	0.934997	0.9909	0.872608	0.700689	0.984885	0.9247	0.938714		0.929824	0.8702
0.950978	0.96884	0.982516	0.9415	0.557722	0.809582	0.98715	0.9915	0.926005		0.892776	0.9796
0.927103	0.880254	0.836185	0.8802	0.712071	0.831374	0.858904	0.9251	0.755137		0.96307	0.9763
0.884471	0.928868	0.933957	0.947	0.868329	0.805678	0.923466	0.8472	0.868396		0.9518	0.7929
0.973964	0.864695	0.95527	0.9364	0.908246	0.865479	0.772521	0.9865	0.75502		0.847233	0.9482
0.905847	0.88411	0.976739	0.968	0.798394	0.960097	0.917103	0.9811	0.688791		0.908171	0.9452
0.987866	0.923379	0.977856	0.9857	0.920817	0.918491	0.960113	0.9564	0.866823		0.900598	0.9566
0.945973	0.9078	0.785354	0.8254	0.853624	0.893589	0.946548	0.968	0.766982		0.982321	0.9269
0.899262	0.954894	0.957235	0.949	0.886333	0.803272	0.944694	0.9799	0.871995		0.69246	0.9675
0.825321	0.928732	0.972115	0.9533	0.94103	0.758718	0.826085	0.944	0.861585		0.955658	0.9991
0.928456	0.96924	0.992797	0.9473	0.902004	0.930262	0.856379	0.9742	0.926225		0.966715	0.9932
0.920969	0.673288	0.975344	0.9795	0.875555	0.838932	0.947987	0.9709	0.926268		0.874673	0.9979
0.991377	0.58874	0.81491	0.9933	0.896205	0.955233	0.966876	0.9825	0.795055		0.953407	0.9844
0.956781		0.962128	0.8077	0.788095	0.909931	0.947391	0.8637	0.95585		0.921811	0.784
0.944021		0.864137	0.9699	0.705537	0.928705	0.976915	0.9536	0.943479		0.931761	0.7973
0.961171		0.991822	0.8608	0.710034	0.906833	0.921467	0.9942	0.863717		0.63946	0.8378
0.970819		0.770318	0.8455	0.883865	0.946808	0.980553	0.9509	0.951488		0.64367	0.8811
0.954427		0.929496	0.8427	0.813409	0.817272	0.988171	0.9789	0.948912		0.198353	0.83
0.926323		0.962576	0.9257	0.881452	0.919449	0.980946	0.9791	0.961987		0.935008	0.6436
0.919308		0.949873	0.9948	0.690072	0.942323	0.924552	0.9866	0.936983		0.94315	0.8586
0.817293		0.832484	0.9936	0.603142	0.864655	0.983121	0.9324	0.873207		0.967532	0.9755
0.953496		0.952228	0.6349	0.879321	0.804221	0.971274	0.9693	0.7327		0.935822	0.9898
0.821005		0.971689	0.9248	0.87684	0.932907	0.984937	0.967	0.963739		0.8845	0.9668
0.92198		0.445594	0.9959	0.860856	0.91374	0.955991	0.899	0.804455		0.717306	0.9649
0.965521		0.842147	0.8309	0.925137	0.919039	0.810265	0.9635	0.958444		0.656438	0.8648
0.939675		0.893526	0.9436	0.909122	0.833496	0.949904	0.9837	0.751293		0.829322	0.6091
0.882529		0.872168	0.8847	0.906763	0.944262	0.990697	0.9712	0.726228		0.752112	0.9558
0.758476		0.991269	0.9603	0.89145	0.924418	0.985466	0.9945	0.880075		0.62338	0.9185
0.768423		0.967494	0.9927	0.919381	0.900312	0.952092	0.9794	0.752516		0.783647	0.953
0.84421		0.979207	0.9749	0.866305	0.941399	0.778953	0.8292	0.985769		0.97704	0.7165
0.963265		0.974904	0.7769	0.960755	0.943151	0.982741	0.9434	0.877665		0.92623	0.8594
0.763963		0.993476	0.9386	0.762226	0.923788	0.954375	0.997	0.794896		0.959868	0.9507
0.817667		0.986263	0.8718	0.842273	0.737211	0.944415	0.9472	0.778431		0.938484	0.993
0.946204		0.987021	0.9833	0.821197	0.807019	0.861116	0.974	0.853713		0.928248	0.9884
0.969675		0.951129	0.9216	0.806373	0.826438	0.926214	0.7659	0.894759		0.874648	0.8809
0.969562		0.847272	0.9765	0.730194	0.922414	0.886609	0.9449	0.912008		0.931745	0.9557
0.914369		0.92305	0.8538	0.907791	0.953588	0.943376	0.8754	0.837123		0.970194	0.8801
0.81864		0.756084	0.9707	0.955726	0.921295	0.969368	0.9484	0.734871		0.882169	0.9444
0.844815		0.939862	0.9231	0.95099	0.831272	0.984364	0.9287	0.9807		0.952916	0.9322
0.927573		0.7792	0.988	0.913336	0.955682	0.98318	0.9843	0.437383		0.937849	0.9386
0.987213		0.964067	0.7314	0.804235	0.935944	0.868787	0.9851	0.941564		0.949271	0.9942
0.975478		0.855061	0.986	0.920127	0.802043	0.969698	0.9872	0.908789		0.957788	0.9855
0.902921		0.897665	0.8722	0.932955	0.71901	0.968438	0.907	0.732198		0.65645	0.9274
0.878254		0.981634	0.9932	0.94909	0.803572	0.97136	0.9981	0.856589		0.680408	0.8828
0.849401		0.983348	0.8776	0.977481	0.853296	0.955742	0.9975	0.872447		0.986637	0.8652
0.916579		0.961234	0.9673	0.97878	0.682603	0.800272	0.9943	0.938654		0.979249	0.9821
0.931019		0.955393	0.9933	0.951523	0.808311	0.980833	0.9944	0.884248		0.94683	0.9977
0.865207		0.883775	0.995	0.960322	0.91028	0.919919	0.9941	0.970712		0.818072	0.9977
0.950774		0.796877	0.3833	0.93043	0.991732	0.927346	0.9976	0.965373		0.96969	0.9849
0.908652		0.868328	0.7645	0.977428	0.0861956	0.928682	0.9528	0.778247		0.978098	0.9825
0.88312		0.963255	0.876	0.723842	0.943001	0.593594	0.9776	0.907968		0.978489	0.9785
0.949408		0.80552	0.8356	0.977807	0.885974	0.968807	0.9682	0.843907		0.974727	0.9922
0.966038		0.86154	0.9676	0.881506	0.963008	0.892422	0.8916	0.958662		0.97684	0.9628
0.942216		0.759206	0.9618	0.949899	0.709112	0.9115	0.9732	0.601757		0.728566	0.9756
0.954298		0.98411	0.9448	0.945483	0.780831	0.956498	0.9193	0.975856		0.922535	0.9502
0.972818		0.932779	0.9933	0.845439	0.841707	0.95063	0.9281	0.74505		0.961828	0.9978
0.940386		0.653049	0.9228	0.709204	0.803369	0.986401	0.9527	0.666047		0.923686	0.981
[truncated: 15,318 more rows]

## Sheet: Fig1c
H. sapiens_monophos_CS	H. sapiens_multiphos_CS	H. sapiens_finetune_CS	M. musculus_monophos_CS	M. musculus_multiphos_CS	M. musculus_finetune_CS	A. thaliana_monophos_CS	A. thaliana_multiphos_CS	A. thaliana_finetune_CS
0.431629	0.866139	0.869187	0.86565	0.38616	0.855598	0.222297	0.518768	0.955789
0.948694	0.851153	0.961463	0.184244	0.227264	0.809986	0.940381	0.841364	0.95669
0.938317	0.950734	0.963934	0.941593	0.615921	0.804332	0.822279	0.84992	0.849905
0.988334	0.956894	0.948938	0.930103	0.700264	0.770095	0.57964	0.832822	0.73831
0.965418	0.587166	0.947928	0.858716	0.471117	0.930496	0.712702	0.85097	0.817945
0.84342	0.845397	0.961331	0.99605	0.667248	0.712468	0.657476	0.800016	0.936255
0.975931	0.905747	0.87274	0.986893	0.734937	0.959609	0.532441	0.82195	0.775262
0.927584	0.917728	0.952271	0.303666	0.522732	0.977782	0.814964	0.564931	0.493564
0.924794	0.0907771	0.806868	0.609702	0.753803	0.81524	0.634409	0.811577	0.357284
0.963451	0.525184	0.886587	0.71196	0.504164	0.795683	0.976812	0.565213	0.840432
0.984157	0.488693	0.943001	0.9186	0.747999	0.779861	0.761627	0.671198	0.703535
0.784736	0.822063	0.893683	0.898804	0.661981	0.735195	0.261919	0.370948	0.642126
0.864603	0.635596	0.964421	0.521354	0.704082	0.864178	0.310572	0.637013	0.322316
0.875322	0.902511	0.899151	0.784103	0.692185	0.9479	0.275174	0.597292	0.761966
0.980932	0.894646	0.135083	0.784573	0.686782	0.433618	0.836158	0.571649	0.875651
0.80699	0.911666	0.539078	0.418108	0.896787	0.344385	0.818268	0.54934	0.956875
0.967448	0.55968	0.763075	0.733714	0.880503	0.337283	0.813244	0.418633	0.329924
0.828905	0.534846	0.905032	0.706356	0.782439	0.564998	0.937704	0.545322	0.626467
0.606599	0.804945	0.949164	0.944717	0.817345	0.631144	0.887849	0.465374	0.424273
0.827112	0.942909	0.900556	0.679673	0.586714	0.608426	0.626579	0.540715	0.945006
0.77386	0.877536	0.988811	0.380516	0.891288	0.67097	0.911892	0.593911	0.886349
0.709253	0.898826	0.974553	0.852588	0.776803	0.551582	0.752467	0.405359	0.977854
0.912998	0.706706	0.959012	0.920068	0.725202	0.588711	0.771587	0.735328	0.952053
0.245238	0.379445	0.922862	0.600709	0.390188	0.964094	0.502677	0.826176	0.957626
0.73434	0.599401	0.874649	0.840403	0.902128	0.972527	0.668519	0.47503	0.920347
0.970178	0.659547	0.981335	0.798861	0.923891	0.972317	0.547888	0.583054	0.854741
0.734196	0.655537	0.950489	0.704766	0.914196	0.978954	0.72305	0.70255	0.841845
0.826213	0.715334	0.813199	0.870621	0.916213	0.975255	0.814703	0.785688	0.879484
0.941019	0.743101	0.879023	0.731225	0.522544	0.88513	0.841541	0.595574	0.946291
0.887795	0.612198	0.951654	0.738441	0.515501	0.853835	0.91851	0.635601	0.179752
0.639988	0.636151	0.95565	0.515205	0.377322	0.956463	0.900231	0	0.915911
0.984304	0.94439	0.935731	0.446648	0.834756	0.351005	0.92276	0.943281	0.892516
0.95214	0.653892	0.953347	0.394321	0.828362	0.168253	0.411875	0.689416	0.932613
0.838662	0.734338	0.923864	0.523063	0.813723	0.313656	0.516666	0.8415	0.95462
0.941576	0.651989	0.963768	0.141323	0.240622	0.909968	0.932411	0.685114	0.765642
0.914951	0.560198	0.957172	0.659218	0.838695	0.867945	0.759997	0.748246	0.953459
0.959746	0.849269	0.954812	0.685157	0.220099	0.860627	0.961273	0.904404	0.0590151
0.900773	0.689399	0.923454	0.497946	0.958531	0.942141	0.771469	0.833504	0.985055
0.89342	0.702782	0.943696	0.260358	0.950071	0.501371	0.58758	0.666562	0.922532
0.414504	0.901643	0.913951	0.455123	0.822907	0.862207	0.748354	0.364772	0.80852
0.758225	0.991201	0.699111	0.70236	0.861514	0.492191	0.906925	0.830766	0.937088
0.723527	0.947883	0.858927	0.823091	0.837965	0.762899	0.724388	0.817477	0.766148
0.817787	0.345878	0.935055	0.566817	0.934466	0.687644	0.339159	0.0523418	0.87896
0.81774	0.850128	0.597168	0.941705	0.323643	0.892681	0.89611	0.639766	0.951662
0.812158	0.819659	0.883343	0.688125	0.0870561	0.924264	0.826337	0.663047	0.548716
0.754477	0.78084	0.939995	0.994768	0.206881	0.827993	0.750046	0.702955	0.942103
0.906076	0.828386	0.962067	0.976654	0.939888	0.783243	0.71388	0.431639	0.666095
0.731287	0.888173	0.917716	0.709041	0.877638	0.777511	0.887521	0.664099	0.770775
0.856376	0.880998	0.830043	0.620042	0.773506	0.761056	0.557417	0.816345	0.942703
0.714182	0.826004	0.697914	0.781228	0.559221	0.80083	0.77663	0.799847	0.908512
0.897652	0.854738	0.924189	0.910093	0.720544	0.759192	0.840494	0.834705	0.749281
0.942722	0.703821	0.865491	0.816034	0.960799	0.664829	0.454505	0.565315	0.350188
0.938578	0.761325	0.737755	0.898316	0.79225	0.731619	0.438612	0.892103	0.816978
0.635376	0.746747	0.477671	0.983495	0.773566	0.653092	0.701259	0.777404	0.607637
0.570898	0.75456	0.813132	0.817688	0.774756	0.823289	0.681204	0.883433	0.941918
0.961615	0.912231	0.309104	0.762605	0.840688	0.873267	0.791665	0.662177	0.937884
0.902216	0.82255	0.592372	0.254182	0.860408	0.671651	0.651097	0.226076	0.904523
0.854777	0.477942	0.93543	0.825512	0.849521	0.2631	0.612631	0.295409	0.715355
0.928816	0.793121	0.554696	0.800475	0.835657	0.291302	0.922475	0.256268	0.799415
0.96671	0.553911	0.637964	0.322316	0.561664	0.245382	0.699248	0.333952	0.777447
0.915583	0.90003	0.769207	0.399689	0.933776	0.301896	0.858413	0.518174	0.95102
0.851725	0.484958	0.342167	0.912468	0.609172	0.266822	0.753683	0.727357	0.833263
0.694574	0.565912	0.796284	0.941406	0.58244	0.1285	0.690759	0.330198	0.868322
0.84872	0.908692	0.675979	0.993881	0.651804	0.807165	0.202261	0.232758	0.532128
0.904442	0.806893	0.835368	0.90395	0.665008	0.892711	0.859326	0.609939	0.572188
0.957589	0.807973	0.762499	0.806323	0.417415	0.862907	0.902277	0.730588	0.923954
0.820433	0.82565	0.89949	0.469528	0.358948	0.990742	0.810252	0.572656	0.864969
0.928926	0.910694	0.733174	0.30726	0.350448	0.375482	0.760138	0.698983	0.622253
0.973911	0.50621	0.154638	0.355574	0.487778	0.280967	0.889794	0.941157	0.797246
0.965926	0.764675	0.927109	0.918519	0.277375	0.424837	0.360222	0.477586	0.854793
0.887434	0.429041	0.884004	0.918515	0.470474	0.475373	0.734845	0.405009	0.889917
0.971851	0.614198	0.614417	0.782156	0.200793	0.838621	0.591989	0.572805	0.831077
0.953304	0.951757	0.80523	0.614193	0.219323	0.656506	0.953356	0.76515	0.831012
0.976079	0.865441	0.90817	0.919696	0.705309	0.666554	0.760148	0.685415	0.837092
0.979326	0.936591	0.777534	0.142275	0.791621	0.63588	0.662117	0.48681	0.961282
0.963315	0.795552	0.9429	0.956822	0.833218	0.684208	0.960419	0.528846	0.890056
0.913562	0.39538	0.939074	0.816371	0.78141	0.625037	0.825339	0.513306	0.950835
0.899653	0.780966	0.926625	0.956229	0.734923	0.94574	0.800093	0.708067	0.975934
0.763292	0.651554	0.926037	0.964465	0.224053	0.95527	0.69749	0.586393	0.748587
0.844463	0.418696	0.965027	0.434998	0.937582	0.915981	0.706396	0.370001	0.899722
0.313828	0.722096	0.920507	0.887401	0.68684	0.904504	0.590938	0.571476	0.362289
0.968	0.793723	0.94933	0.145983	0.662473	0.965089	0.72427	0.610941	0.732975
0.931923	0.990106	0.925555	0.683818	0.794023	0.95561	0.124965	0.954976	0.754217
0.514791	0.942006	0.947293	0.111291	0.384868	0.933662	0.10744	0.806756	0.701532
0.821335	0.650578	0.919839	0.521391	0.525336	0.809112	0.437363	0.821097	0.845629
0.427362	0.716876	0.925781	0.238253	0.909266	0.947219	0.955621	0.755766	0.486286
0.973993	0.726179	0.799573	0.743723	0.118038	0.965012	0.921362	0.597652	0.851234
0.966711	0.880869	0.800009	0.971708	0.725713	0.700468	0.910885	0.393488	0.941497
0.247193	0.80401	0.895092	0.697136	0.646138	0.917285	0.874168	0.376416	0.964698
0.823413	0.674053	0.783966	0.840768	0.825515	0.927717	0.591306	0.726988	0.947469
0.609604	0.12012	0.848686	0.891738	0.640574	0.860186	0.554802	0.0787448	0.836573
0.874974	0.0145202	0.785713	0.64035	0.733349	0.360648	0.605943	0.136879	0.96623
0.909442	0.903881	0.79608	0.854489	0.688127	0.152788	0.646778	0.599112	0.764186
0.929467	0.866355	0.80586	0.326997	0.706831	0.354672	0.689635	0	0.929308
0.288264	0.734269	0.840853	0.953058	0.370729	0.809497	0.73444	0.331775	0.801685
0.946087	0.849745	0.835054	0.546193	0.810003	0.747985	0.817017	0.493331	0.825291
0.913102	0.880111	0.665103	0.160087	0.560422	0.415193	0.717913	0.411489	0.947415
0.898033	0.845319	0.751175	0.349882	0.887523	0.788481	0.949506	0.77013	0.706199
0.931997	0.797119	0.847884	0.260398	0.853684	0.844261	0.612084	0.403766	0.877888
0.817697	0.454426	0.731908	0.389509	0.964308	0.888231	0.256765	0.61097	0.881741
0.766026	0.649177	0.570491	0.575674	0.750263	0.413548	0.840358	0.347314	0.896822
0.976289	0.629431	0.903673	0.494166	0.813812	0.566033	0.877156	0.222534	0.813824
0.966274	0.870747	0.85274	0.369459	0.77742	0.496944	0.225005	0.850798	0.682498
0.789576	0.519044	0.878782	0.352514	0.761398	0.557685	0.774201	0.414951	0.802368
0.956494	0.88112	0.86641	0.902044	0.681628	0.45065	0.698801	0.294506	0.571791
0.90592	0.889128	0.80887	0.832141	0.904205	0.503899	0.942623	0.604388	0.966501
0.858252	0.574581	0.9276	0.94127	0.306608	0.491406	0.862785	0.675902	0.865895
0.450657	0.732985	0.880096	0.817018	0.592289	0.352202	0.884407	0.432506	0.893882
0.723616	0.869492	0.871179	0.537257	0.811047	0.554463	0.649396	0.345751	0.916065
0.87136	0.530547	0.781589	0.485159	0.424342	0.540464	0.657959	0.705678	0.782263
0.726009	0.89657	0.92206	0.730438	0.982071	0.0536298	0.803361	0.689941	0.853391
0.972357	0.95941	0.905791	0.817184	0.149201	0.766313	0.88546	0.455047	0.850059
0.767407	0.823919	0.513603	0.875243	0.55065	0.362904	0.555412	0.857688	0.692799
0.895064	0.611424	0.84697	0.583833	0.514906	0.43747	0.809715	0.725061	0.938146
0.963069	0.494671	0.876523	0.873605	0.294728	0.0750957	0.92088	0.827725	0.940924
0.759932	0.478409	0.928922	0.478039	0.445583	0.0405569	0.940482	0.550237	0.859134
0.648231	0.675387	0.948468	0.903825	0.405701	0.952645	0.742852	0.711477	0.901828
0.769607	0.614731	0.924142	0.602108	0.480149	0.949722	0.71281	0.208423	0.356703
0.821809	0.801116	0.324798	0.922396	0.597696	0.969211	0.841038	0.486587	0.696728
0.861702	0.888789	0.800988	0.580708	0.594848	0.941903	0.853148	0.74999	0.79169
0.973849	0.791753	0.790257	0.50552	0.873753	0.400695	0.573943	0.642174	0.955467
0.935653	0.983421	0.455846	0.8443	0.908182	0.42607	0.0455939	0.661647	0.77809
0.935102	0.667092	0.852263	0.69463	0.964084	0.186724	0.147308	0.342697	0.878631
0.947314	0.589023	0.880376	0.715064	0.500026	0.880139	0.166978	0.722238	0.811775
0.758901	0.403396	0.796604	0.863868	0.859657	0.867213	0.457739	0.95948	0.758562
0.571862	0.867195	0.59971	0.307862	0.778828	0.86608	0.613762	0.913846	0.730475
0.789554	0.964462	0.633309	0.64833	0.793934	0.81784	0.679363	0.319647	0.388717
0.914515	0.965111	0.868992	0.773443	0.75303	0.756845	0.883639	0.782011	0.875294
0.8866	0.755255	0.625771	0.373165	0.567914	0.624168	0.595522	0.555213	0.83431
0.943834	0.110353	0.542456	0.131761	0.943804	0.664602	0.626554	0.964032	0.916307
0.5671	0.620823	0.579972	0.453588	0.862796	0.590186	0.648482	0.850155	0.853965
0.418099	0.922954	0.243975	0.560536	0.770427	0.76633	0.829489	0.92507	0.586032
0.893779	0.840761	0.813957	0.849658	0.689919	0.964788	0.67405	0.808571	0.975998
0.627602	0.566423	0.840378	0.885127	0.54575	0.829613	0.736751	0.633827	0.861334
0.764339	0.860129	0.726132	0.931693	0.59389	0.719877	0.741571	0.74177	0.786263
0.910427	0.92465	0.689393	0.910737	0.503104	0.94676	0.302002	0.645298	0.488638
0.772294	0.650285	0.943035	0.314195	0.583982	0.842824	0.299581	0.677271	0.79531
0.716439	0.736427	0.774465	0.547659	0.893462	0.972082	0.394099	0.601823	0.884703
0.968405	0.80261	0.903833	0.720831	0.463544	0.94028	0.817613	0.707787	0.963354
0.912086	0.748874	0.71242	0.675271	0.286056	0.945379	0.51576	0.699559	0.85715
0.654018	0.753717	0.680226	0.553062	0.1154	0.503117	0.301992	0.884166	0.858044
0.72933	0.911144	0.525178	0.677414	0.511174	0.223263	0.909429	0.621768	0.977793
0.907653	0.912578	0.754533	0.932146	0.341101	0.38539	0.669349	0.674008	0.830999
0.874357	0.866928	0.527981	0.24457	0.383905	0.76916	0.926803	0.83713	0.531071
0.527377	0.466457	0.534579	0.960761	0.608768	0.878691	0.962664	0.554744	0.941328
0.884856	0.334669	0.649142	0.701249	0.504613	0.943954	0.693756	0.421292	0.332106
0.782116	0.756483	0.589347	0.49075	0.385216	0.314884	0.484599	0.419306	0.409274
0.940346	0.458332	0.551247	0.543952	0.963746	0.25484	0.78602	0.468277	0.93043
0.921838	0.93615	0.337912	0.156617	0.913972	0.703882	0.981722	0.743178	0.960989
0.965151	0.91799	0.379426	0.664618	0.975587	0.173472	0.959692	0.671038	0.939899
0.949575	0.895441	0.392643	0.341283	0.946766	0.172202	0.852455	0.673229	0.291323
0.922768	0.933999	0.231779	0.803632	0.49187	0.964376	0.603448	0.366206	0.813948
0.823955	0.944792	0.912007	0.845722	0.61435	0.962085	0.643417	0.233937	0.891504
0.977063	0.914271	0.949982	0.501844	0.87634	0.942792	0.786206	0.8859	0.444455
0.922636	0.80431	0.824358	0.710453	0.498478	0.913728	0.763591	0.760814	0.308608
0.953895	0.957404	0.884022	0.652759	0.84951	0.931799	0.766048	0.829011	0.226167
0.956217	0.58359	0.86106	0.903466	0.553033	0.466027	0.755497	0.148618	0.9516
0.92611	0.455952	0.981427	0.896283	0.791208	0.584997	0.894062	0.946077	0.95516
0.89991	0.851852	0.655082	0.546235	0.476602	0.315021	0.52539	0.134647	0.949027
0.981586	0.94368	0.899223	0.514079	0.47934	0.573079	0.799191	0.313374	0.92387
0.760623	0.726111	0.779079	0.762962	0.438278	0.329225	0.81313	0.695155	0.90121
0.726342	0.903805	0.926751	0.872979	0.359153	0.866376	0.838252	0.672187	0.825104
0.827887	0.659531	0.944728	0.695788	0.94211	0.87799	0.736515	0.508796	0.912773
0.952497	0.87728	0.924998	0.966354	0.90863	0.88864	0.817019	0.409376	0.854703
0.872451	0.583114	0.873423	0.976682	0.903514	0.950699	0.850701	0.622505	0.79739
0.837547	0.75001	0.921193	0.415557	0.708699	0.632245	0.772071	0.627662	0.968314
0.956773	0.931742	0.88525	0.6579	0.878367	0.507788	0.807986	0.736051	0.782089
0.940861	0.838299	0.522146	0.819626	0.8172	0.948665	0.646872	0.899916	0.973684
0.735402	0.853549	0.884946	0.962556	0.694497	0.932068	0.582049	0.732788	0.959071
0.891749	0.340959	0.62005	0.936959	0.875688	0.95165	0.727974	0.643369	0.883588
0.989507	0.772526	0.844455	0.556486	0.782869	0.956762	0.872878	0.541977	0.959024
0.864269	0.635392	0.535076	0.740945	0.762096	0.866423	0.787226	0.492731	0.901127
0.776968	0.606102	0.77133	0.851211	0.971935	0.936056	0.909201	0.758413	0.854975
0.677131	0.782232	0.924626	0.530765	0.732112	0.935956	0.743803	0.949202	0.939072
0.946607	0.663322	0.980816	0.886613	0.483089	0.868042	0.821415	0.314738	0.805324
0.937578	0.735719	0.957573	0.824093	0.947902	0.955227	0.97844	0.747053	0.944509
0.903148	0.781389	0.982459	0.513134	0.89892	0.984937	0.580816	0.710777	0.372337
0.781845	0.478136	0.898952	0.96057	0.772001	0.939266	0.669283	0.696988	0.475897
0.718142	0.282465	0.948156	0.821447	0.137456	0.966571	0.854403	0.874069	0.374881
0.696549	0.650195	0.956102	0.809026	0.322987	0.945644	0.747661	0.636161	0.189397
0.764855	0.51954	0.462387	0.510721	0.37577	0.966488	0.912878	0.694196	0.93214
0.720381	0.637582	0.881475	0.209042	0.143656	0.935797	0.830583	0.726177	0.772276
0.978176	0.546231	0.973429	0.745922	0.790823	0.951709	0.804957	0.735464	0.625973
0.588682	0.968331	0.912011	0.926335	0.738049	0.951703	0.95094	0.308973	0.717261
0.984131	0.840743	0.827188	0.954913	0.743508	0.977457	0.980493	0.305319	0.64092
0.944086	0.633918	0.903776	0.952669	0.755984	0.936324	0.917741	0.69579	0.725641
0.980102	0.916737	0.377746	0.907101	0.908943	0.94883	0.469872	0.620649	0.682729
0.781984	0.946832	0.538953	0.611221	0.822273	0.975331	0.721142	0.227718	0.581488
0.947618	0.269272	0.851616	0.138436	0.859317	0.715621	0.621276	0.668952	0.554561
0.974512	0.338619	0.849956	0.148138	0.698187	0.895444	0.957183	0.616252	0.89988
0.953344	0.279844	0.672398	0.12308	0.757881	0.952767	0.945608	0.712481	0.945918
0.986397	0.325787	0.768609	0.503767	0.935268	0.921958	0.553136	0.894932	0.422842
0.980426	0.88445	0.281	0.746292	0.817958	0.954131	0.316127	0.945633	0.32089
0.918756	0.921716	0.233543	0.642605	0.877976	0.972962	0.575273	0.933461	0.638961
0.87221	0.752225	0.271619	0.268874	0.944874	0.900408	0.28977	0.881065	0.831778
0.382237	0.888367	0.849194	0.862671	0.624891	0.806933	0.418645	0.884418	0.832258
0.910379	0.899117	0.84382	0.621374	0.969708	0.695439	0.0567435	0.900003	0.957673
0.853625	0.256813	0.939073	0.914367	0.804667	0.914847	0.67796	0.790734	0.803329
0.965572	0.297535	0.946212	0.829394	0.8857	0.856275	0.747629	0.0176032	0.829344
0.913351	0.655545	0.917566	0.916712	0.495602	0.70575	0.780866	0.589635	0.931401
0.959432	0.696226	0.887542	0.949082	0.388653	0.825465	0.608529	0.458422	0.919608
0.94271	0.827777	0.96715	0.92571	0.408389	0.950166	0.768216	0.687765	0.623917
0.961177	0.924512	0.683501	0.922649	0.952281	0.911034	0.735633	0.524749	0.835045
0.814339	0.874813	0.737806	0.334892	0.853725	0.946322	0.892202	0.659534	0.909968
0.655377	0.879188	0.385974	0.884305	0.982416	0.89344	0.741535	0.376408	0.774253
0.870554	0.515081	0.897758	0.718927	0.281036	0.961361	0.76773	0.665177	0.610757
0.977315	0.816112	0.612198	0.709016	0.98064	0.953888	0.792682	0.693285	0.919282
0.814917	0.722875	0.889027	0.558443	0.340502	0.988953	0.902528	0.48281	0.781257
0.76607	0.847535	0.89973	0.868509	0.224906	0.939919	0.933247	0.844226	0.579881
0.923856	0.791064	0.978885	0.95346	0.882498	0.563947	0.28997	0.91684	0.884287
0.973315	0.473103	0.379826	0.821682	0.896576	0.762089	0.653306	0.854663	0.961143
0.880936	0.315224	0.73547	0.762909	0.841051	0.837392	0.393149	0.822947	0.842388
0.902111	0.786508	0.863922	0.524928	0.843093	0.782823	0.808413	0.825552	0.596168
0.914935	0.816552	0.951071	0.502393	0.667272	0.644355	0.454989	0.398149	0.68211
0.944978	0.560351	0.284277	0.395911	0.672801	0.674479	0.771645	0.00961901	0.849248
0.963374	0.837894	0.699065	0.514115	0.946381	0.617415	0.828207	0.800595	0.835894
0.957924	0.919675	0.958369	0.694548	0.305185	0.537792	0.608207	0.446606	0.851807
0.983017	0.842593	0.54585	0.382642	0.92057	0.824078	0.653801	0.246286	0.569391
0.970979	0.8846	0.777717	0.875063	0.900262	0.813114	0.806734	0.809016	0.515822
0.949236	0.899434	0.903136	0.807825	0.297004	0.798226	0.826047	0.84046	0.905337
0.867469	0.62515	0.386844	0.854779	0.29949	0.955801	0.683461	0.90019	0.863429
0.933563	0.961303	0.851358	0.80228	0.265297	0.967863	0.540558	0.292509	0.985598
0.915114	0.255566	0.97118	0.674764	0.342394	0.95889	0.571014	0.749837	0.663583
0.962497	0.147605	0.871664	0.675591	0.240074	0.961597	0.469422	0.764957	0.793725
0.653859	0.781621	0.859391	0.828289	0.427034	0.792887	0.70537	0.718168	0.688483
0.847448	0.262725	0.919084	0.850766	0.547103	0.834274	0.588371	0.791886	0.853912
0.959312	0.614192	0.939941	0.585956	0.849703	0.874497	0.526555	0.580544	0.62635
0.864465	0.465	0.657607	0.934398	0.727177	0.876136	0.736674	0.541734	0.616407
0.59509	0.677617	0.956101	0.96086	0.601103	0.668131	0.718218	0.597089	0.62031
0.632918	0.322398	0.961646	0.894665	0.579746	0.718132	0.586314	0.495651	0.742965
0.48967	0.939381	0.709027	0.420353	0.58869	0.712389	0.569233	0.518193	0.760626
0.610682	0.882124	0.944094	0.49222	0.92174	0.735367	0.839743	0.321229	0.761111
0.630881	0.381728	0.957739	0.86492	0.940948	0.265897	0.844909	0.442121	0.958046
0.900533	0.684095	0.920153	0.726165	0.241887	0.509932	0.77473	0.555733	0.951215
0.4017	0.477128	0.872687	0.517894	0.586993	0.93512	0.732197	0.733793	0.91077
0.54576	0.700446	0.85084	0.568146	0.707282	0.589029	0.709496	0.557675	0.357783
0.693753	0.854107	0.901801	0.645897	0.901267	0.946521	0.187866	0.635733	0.770267
0.439976	0.728511	0.949086	0.619256	0.523009	0.798959	0.845202	0.780515	0.626959
0.720557	0.601444	0.866711	0.810268	0.729965	0.451188	0.905795	0.211344	0.890157
0.844835	0.887457	0.968777	0.871096	0.380291	0.374123	0.939879	0.607869	0.801925
0.846834	0.46602	0.877611	0.80169	0.753344	0.426846	0.678517	0.764567	0.945665
0.573105	0.854423	0.418568	0.88437	0.615378	0.503777	0.73257	0.836747	0.941287
0.953521	0.859042	0.86543	0.022197	0.777374	0.437868	0.535778	0.872557	0.91796
0.750882	0.71485	0.674318	0.648838	0.569013	0.42703	0.767471	0.72852	0.938171
0.769124	0.716792	0.837941	0.78069	0.376741	0.482392	0.961304	0.924589	0.949923
0.896952	0.803456	0.397559	0.598117	0.581788	0.467257	0.840095	0.473807	0.943757
0.863939	0.39225	0.39121	0.280748	0.497997	0.412011	0.82617	0.530263	0.860414
0.731848	0.632475	0.607691	0.276461	0.508921	0.285902	0.79003	0.887895	0.67938
0.869208	0.71313	0.612657	0.527639	0.382407	0.447547	0.538764	0.79302	0.960388
0.745069	0.612009	0.790572	0.159768	0.726494	0.451831	0.800227	0.847845	0.960225
0.889077	0.69742	0.989102	0.365447	0.460702	0.4128	0.77277	0.766864	0.693472
0.974145	0.529351	0.964323	0.781622	0.243448	0.423032	0.702423	0.681879	0.80533
0.972637	0.866118	0.947343	0.846451	0.617364	0.413087	0.87146	0.746279	0.881296
0.923291	0.26803	0.981932	0.495523	0.618481	0.444122	0.940368	0.698762	0.807953
0.802313	0.547429	0.962029	0.629497	0.47168	0.400056	0.907703	0.821944	0.802098
0.934433	0.898039	0.406213	0.539196	0.561123	0.462781	0.740318	0.819509	0.651133
0.919909	0.965718	0.81121	0.571658	0.937834	0.465973	0.809712	0.722778	0.809719
0.816445	0.600421	0.817782	0.439125	0.645895	0.427807	0.708513	0.967685	0.925208
0.765626	0.772972	0.727406	0.3402	0.568081	0.477911	0.807674	0.749917	0.608358
0.888122	0.888543	0.788903	0.715036	0.590497	0.466756	0.478292	0.743309	0.417481
0.414138	0.724148	0.95966	0.510428	0.828912	0.45402	0.916077	0.389133	0.327486
0.841608	0.920094	0.917216	0.426455	0.630703	0.467762	0.966748	0.921944	0.8622
0.6813	0.932953	0.703471	0.643414	0.779687	0.735995	0.663457	0.429468	0.652997
0.847039	0.303606	0.618837	0.512828	0.697068	0.58959	0.263753	0.203688	0.966204
0.933456	0.133857	0.893897	0.55473	0.899821	0.654167	0.956806	0.344772	0.851894
0.861596	0.352242	0.922637	0.555584	0.662612	0.670546	0.191943	0.940529	0.826489
0.870023	0.304732	0.940662	0.432364	0.779933	0.902799	0.0370595	0.823822	0.862362
0.917717	0.833551	0.761213	0.619252	0.698689	0.706549	0.8954	0.858922	0.450556
0.927036	0.831809	0.781197	0.752042	0.714043	0.84912	0.625004	0.842235	0.954394
0.880791	0.691488	0.929828	0.743523	0.552939	0.689901	0.79052	0.557108	0.689523
0.813028	0.718186	0.89827	0.836339	0.510075	0.950176	0.976433	0.205955	0.630274
0.862585	0.359554	0.917158	0.728524	0.419132	0.756283	0	0.13989	0.542755
0.877414	0.384145	0.934907	0.728084	0.803169	0.768679	0.887242	0.170428	0.897406
0.954202	0.520808	0.919709	0.96796	0.782376	0.645769	0.921891	0.368635	0.323496
0.869654	0.615945	0.271271	0.960123	0.906351	0.698329	0.448556	0.46785	0.974155
0.979069	0.879856	0.8776	0.589868	0.557533	0.817208	0.307854	0.69338	0.82949
0.990185	0.772868	0.935999	0.719567	0.340301	0.972978	0.51411	0.84146	0.91899
0.191911	0.236873	0.893815	0.891971	0.798422	0.356944	0.647239	0.61953	0.9268
0.889877	0.694348	0.960473	0.569148	0.876231	0.839939	0.867317	0.686171	0.948592
0.727405	0.686183	0.885879	0.397801	0.792114	0.88981	0.271936	0.773481	0.935748
0.557819	0.457853	0.743899	0.579549	0.783356	0.872716	0.945818	0.887303	0.94276
0.979215	0.850598	0.898694	0.574844	0.782815	0.635281	0.904079	0.696638	0.71629
0.623221	0.881253	0.872691	0.763167	0.31239	0.557701	0.567689	0.91964	0.758234
0.86744	0.883382	0.931478	0.917199	0.925182	0.30785	0.504314	0.908424	0.819447
0.893918	0.902774	0.872246	0.8714	0.569381	0.635855	0.525167	0.923942	0.905167
0.813103	0.489737	0.946663	0.850285	0.894872	0.898139	0.603461	0.925897	0.933447
0.957617	0.6295	0.963353	0.852192	0.655386	0.886598	0.34256	0.612442	0.939212
0.895981	0.183628	0.93288	0.423193	0.803352	0.587452	0.783909	0.597949	0.938368
0.955572	0.600426	0.912088	0.473378	0.825134	0.927852	0.9352	0.460648	0.931666
0.689679	0.318989	0.935879	0.870736	0.662554	0.914115	0.750295	0.953673	0.638519
0.816644	0.677279	0.661012	0.881144	0.439927	0.946426	0.690499	0.881161	0.317067
0.883715	0.159344	0.886975	0.560941	0.743523	0.802138	0.854573	0.783436	0.497677
0.962297	0.844684	0.820035	0.85201	0.731023	0.674702	0.646128	0.485476	0.785923
0.671903	0.737341	0.82286	0.887949	0.760186	0.953936	0.748342	0.796683	0.965597
0.992268	0.933178	0.983986	0.973834	0.480973	0.556007	0.960702	0.621219	0.141329
0.712601	0.944617	0.967432	0.895206	0.64397	0.955197	0.832512	0.822201	0.983458
0.956	0.854923	0.957076	0.715706	0.754122	0.829656	0.625337	0.919983	0.904104
0.866852	0.501134	0.820781	0.91305	0.68621	0.385937	0.821132	0.805362	0.790187
0.55538	0.932794	0.964054	0.97234	0.44018	0.367337	0.928649	0.659337	0.316714
0.924434	0.900974	0.687474	0.938541	0.740377	0.648283	0.0928395	0.858037	0.936484
0.89468	0	0.94952	0.974485	0.848294	0.393106	0.617469	0.895692	0.672678
0.912085	0.526637	0.848758	0.796777	0.906732	0.341781	0.662974	0.892685	0.875626
0.48957	0.356346	0.846441	0.974703	0.941036	0.521681	0.748286	0.80458	0.857925
0.941555	0.874954	0.926444	0.858714	0.946155	0.844619	0.801054	0.754705	0.687623
0.758247	0.900304	0.964188	0.820459	0.728813	0.206836	0.81597	0.900762	0.096439
0.929204	0.820983	0.598004	0.952455	0.79643	0.674969	0.830546	0.907322	0.859727
0.966245	0.467015	0.845589	0.967843	0.862512	0.865354	0.580315	0.951078	0.74383
0.729486	0.412207	0.86869	0.68694	0.301705	0.610294	0.842043	0.982177	0.90562
0.373385	0.844089	0.946893	0.832538	0.272628	0.962205	0.830033	0.873646	0.833765
0.956344	0.793239	0.844472	0.959504	0.261417	0.970101	0.839964	0.965156	0.901236
0.719842	0.963967	0.84792	0.981468	0.921305	0.866436	0.839552	0.0646704	0.984203
0.83775	0.933029	0.51471	0.534548	0.923616	0.934827	0.719469	0.14097	0.902929
0.859092	0.427326	0.950028	0.658587	0.661842	0.638373	0.679614	0.138317	0.883411
0.953727	0.684518	0.980423	0.826715	0.524289	0.991078	0.828854	0.0431777	0.790258
0.922422	0.6568	0.950386	0.310109	0.975288	0.946654	0.702447	0.14452	0.94692
0.805436	0.951458	0.824684	0.931185	0.588905	0.916509	0.878959	0.159103	0.516277
0.858423	0.959117	0.797924	0.913958	0.93545	0.948593	0.804727	0.134262	0.0247984
0.949497	0.666727	0.65647	0.812268	0.147761	0.957282	0.820053	0.0993318	0.595558
0.976903	0.876181	0.881944	0.652181	0.638469	0.916806	0.624853	0.114829	0.656382
0.440641	0.875506	0.704917	0.76681	0.796336	0.939538	0.734573	0.138811	0.426183
0.851861	0.684828	0.77758	0.68765	0.653075	0.94822	0.715376	0.197537	0.381529
0.827606	0.668651	0.694899	0.497308	0.863732	0.946295	0.78914	0.116271	0.350985
0.851442	0.544707	0.976986	0.912018	0.895969	0.914964	0.773438	0.149911	0.400976
0.695137	0.839907	0.821811	0.796632	0.504689	0.945489	0.285537	0.106246	0.346062
0.668981	0.91215	0.510928	0.86401	0.462569	0.928883	0.758532	0.871519	0.531402
0.797608	0.91367	0.971583	0.917945	0.768115	0.158632	0.597815	0.919558	0.794154
0.940123	0.867026	0.94201	0.571579	0.756072	0.359759	0.384373	0.587249	0.793836
0.881663	0.741675	0.897915	0.913937	0.682664	0.580264	0.64699	0.543131	0.869405
0.986557	0.586318	0.956206	0.652294	0.712688	0.649137	0.837953	0.671534	0.957525
0.960662	0.60375	0.962889	0.649304	0.69284	0.776444	0.919547	0.592315	0.757258
0.807544	0.951392	0.96359	0.641312	0.600165	0.880674	0.728183	0.794215	0.543301
0.91534	0.912359	0.955885	0.509995	0.883028	0.96077	0.264564	0.871476	0.143736
0.91595	0.895135	0.958975	0.963076	0.906539	0.928714	0.942869	0.329974	0.867925
0.936491	0.899961	0.893421	0.347243	0.826956	0.657544	0.767664	0.581065	0.805946
0.92667	0.892774	0.784531	0.846917	0.44343	0.899177	0.818928	0.797061	0.380482
0.979363	0.963278	0.860265	0.519036	0.348294	0.60983	0.876864	0.805426	0.963122
0.939075	0.375081	0.964678	0.864495	0.324426	0.47771	0.966004	0.78564	0.919642
0.868024	0.642533	0.972588	0.633628	0.117856	0.451774	0.625219	0.839955	0.267072
0.584762	0.746904	0.636396	0.83822	0.444502	0.880197	0.950704	0.592986	0.514346
0.837228	0.84461	0.984938	0.903096	0.416244	0.82455	0.7655	0.554706	0.829754
0.885008	0.820693	0.973879	0.857837	0.806166	0.794511	0.631637	0.652329	0.910191
0.966443	0.887383	0.981389	0.958828	0.890253	0.670031	0.704268	0.682093	0.873258
0.849852	0.307116	0.965075	0.49085	0.601466	0.919907	0.798079	0.280619	0.731161
0.624179	0.743742	0.939624	0.875566	0.780781	0.830103	0.900961	0.622965	0.77824
0.545262	0.761726	0.967145	0.950655	0.771338	0.951771	0.73857	0.143937	0.949422
0.977082	0.732978	0.938123	0.549622	0.753337	0.85142	0.904757	0.894594	0.94823
0.943436	0.814302	0.693109	0.264925	0.523257	0.818826	0.618057	0.483849	0.792702
0.918345	0.803306	0.876858	0.949764	0.514943	0.732859	0.905365	0.669681	0.83557
0.955043	0.667253	0.821901	0.976713	0.516345	0.925229	0.912918	0.65451	0.9066
0.933344	0.571984	0.955674	0.64339	0.713054	0.795507	0.771174	0.408407	0.346096
0.93557	0.602538	0.964247	0.825978	0.736198	0.943433	0.919529	0.485743	0.0693737
0.865233	0.92648	0.970438	0.844977	0.757017	0.594596	0.957433	0.7942	0.272445
0.85796	0.771834	0.967352	0.688288	0.842373	0.908868	0.509323	0.843308	0.889193
0.905824	0.950282	0.950749	0.840392	0.856575	0.375233	0.690764	0.851956	0.923835
0.864577	0.310277	0.715987	0.942486	0.462291	0.497322	0.769174	0.845512	0.785923
0.869946	0.669859	0.829935	0.775098	0.782548	0.549294	0.862365	0.506216	0.777372
0.881381	0.827801	0.962566	0.52654	0.36171	0.60716	0.841699	0.692031	0.832536
0.929348	0.940635	0.890016	0.828101	0.251728	0.297058	0.908029	0.590955	0.285357
0.933553	0.725805	0.942022	0.771999	0.455693	0.429278	0.788581	0.663353	0.888297
0.888755	0.618374	0.768635	0.961761	0.624988	0.579869	0.55766	0.736092	0.701425
0.958662	0.932615	0.779569	0.883854	0.644017	0.536361	0.0183989	0.628162	0.858212
0.669995	0.886132	0.928853	0.869488	0.605734	0.296714	0.0290099	0.542287	0.910724
0.907941	0.824182	0.631259	0.445008	0.969525	0.45439	0.791995	0.624548	0.863557
0.964412	0.440378	0.894151	0.757346	0.557493	0.729059	0.236085	0.358024	0.85647
0.899828	0.565651	0.806047	0.748163	0.905083	0.680561	0.84394	0.433615	0.730504
0.861415	0.487853	0.817154	0.668425	0.809188	0.647891	0.62366	0.647651	0.965135
0.904851	0.673696	0.401835	0.223982	0.461455	0.642975	0.871685	0.518105	0.852543
0.857592	0.837915	0.891832	0.648551	0.381177	0.918909	0.772869	0.845043	0.925432
0.921189	0.797952	0.806487	0.897998	0.223596	0.385229	0.829214	0.862137	0.514987
0.957824	0.256325	0.832616	0.837011	0.304002	0.208367	0.810432	0.860491	0.614319
0.836752	0.61283	0.906806	0.712502	0.356895	0.37413	0.302331	0.641836	0.79284
0.950142	0.984551	0.768516	0.747013	0.86229	0.744555	0.256851	0.682323	0.948594
0.986148	0.689712	0.852636	0.776142	0.492499	0.423127	0.828759	0.773394	0.548456
0.536806	0.876519	0.900777	0.797612	0.49504	0.441491	0.636834	0.903799	0.897581
0.611628	0.83077	0.921172	0.969175	0.754735	0.377832	0.761807	0.940315	0.910667
0.836187	0.742287	0.883425	0.481543	0.900732	0.385246	0.687903	0.00684871	0.849202
0.874779	0.724452	0.883155	0.646038	0.580505	0.383169	0.885286	0.785861	0.890977
0.575443	0.873311	0.90846	0.81396	0.756851	0.435765	0.892858	0.814607	0.725574
0.872373	0.852403	0.823413	0.376937	0.284122	0.745458	0.84701	0.712246	0.430381
0.868183	0.831545	0.84419	0.871373	0.210398	0.568467	0.773596	0.546066	0.796563
0.805607	0.540159	0.942078	0.912493	0.945192	0.719273	0.461873	0.585824	0.835705
0.893423	0.363311	0.967417	0.81931	0.648604	0.694006	0.617627	0.72746	0.629051
0.813719	0.424418	0.940606	0.825642	0.754556	0.926077	0.353926	0.828225	0.714839
0.965483	0.892623	0.813089	0.897068	0.686128	0.855614	0.800763	0.95207	0.819775
0.964568	0.794987	0.582993	0.926149	0.693706	0.960858	0.907244	0.32493	0.886348
0.924333	0.762373	0.966242	0.247508	0.723386	0.963575	0.653291	0.589713	0.899492
0.927094	0.855218	0.950956	0.27479	0.70682	0.925013	0.771546	0.723934	0.291384
0.97406	0.922465	0.853369	0.882378	0.72126	0.824618	0.671917	0.674776	0.594332
0.889132	0.819556	0.941105	0.633586	0.391941	0.854412	0.662185	0.602524	0.683562
0.721808	0.665332	0.776876	0.58654	0.931088	0.930241	0.698556	0.453182	0.490824
0.743279	0.656112	0.765259	0.753273	0.950846	0.57458	0.83253	0.475957	0.744864
0.414938	0.857734	0.969004	0.484601	0.466752	0.694237	0.7104	0.658163	0.880034
0.974105	0.872263	0.863004	0.89603	0.916851	0.686911	0.698725	0.446563	0.705226
0.96314	0.738815	0.960112	0.280955	0.708514	0.66497	0.725688	0.545903	0.550321
0.684446	0.918254	0.967844	0.378449	0.799429	0.58064	0.8718	0.837382	0.956469
0.938069	0.531307	0.936839	0.344889	0.05376	0.826181	0.846065	0.510884	0.715936
0.937577	0.899399	0.803799	0.919514	0.0665547	0.956968	0.702757	0.223006	0.0732068
0.822256	0.928128	0.971221	0.807723	0.03007	0.925061	0.760919	0.882161	0.451821
0.895901	0.471736	0.476961	0.931507	0.821314	0.675981	0.750247	0.737138	0.441499
0.898147	0.508865	0.816048	0.91326	0.904133	0.523031	0.620018	0.269949	0.953473
0.946304	0.776632	0.552597	0.78722	0.493993	0.701155	0.645528	0.174272	0.91754
0.891453	0.814492	0.930913	0.686851	0.567002	0.900128	0.485217	0.693158	0.70381
0.707804	0.61842	0.908284	0.824075	0.536343	0.84146	0.888372	0.692399	0.973296
0.901423	0.957418	0.920113	0.387829	0.803837	0.285603	0.857461	0.400923	0.556944
0.884635	0.920782	0.908604	0.347062	0.68169	0.574149	0.878641	0.520045	0.902747
0.894614	0.836208	0.944399	0.800701	0.490238	0.710776	0.845742	0.487184	0.867303
0.974759	0.796702	0.883235	0.590287	0.810447	0.900975	0.82556	0.450211	0.51873
0.556037	0.909797	0.718692	0.939238	0.564123	0.806774	0.750017	0.566551	0.618719
0.859365	0.906008	0.835047	0.893836	0.808656	0.652595	0.373936	0.50001	0.751579
0.895987	0.807953	0.964144	0.707006	0.582193	0.269137	0.664865	0.586137	0.604612
0.888032	0.97325	0.97665	0.952585	0.681788	0.454105	0.87921	0.910153	0.47255
0.963437	0.981191	0.609119	0.824979	0.536568	0.311207	0.657243	0.785837	0.816081
0.963349	0.633553	0.924572	0.822341	0.632641	0.470889	0.811122	0.710838	0.73279
0.893043	0.872055	0.930113	0.979893	0.128469	0.93893	0.69057	0.602372	0.950155
0.887862	0.767087	0.890617	0.862341	0.154048	0.745749	0.710314	0.356738	0.95786
0.661489	0.762467	0.870914	0.844574	0.140197	0.924519	0.563608	0.301591	0.939206
0.875046	0.971219	0.73834	0.922847	0.717811	0.718338	0.77746	0.0429792	0.964838
0.914684	0.557312	0.960934	0.774351	0.506003	0.898774	0.447125	0.725616	0.887344
0.958998	0.841097	0.964783	0.297418	0.615192	0.881919	0.657054	0.714899	0.962375
0.892901	0.474506	0.952177	0.568729	0.585354	0.867534	0.832649	0.534597	0.94876
0.90899	0.91845	0.849216	0.896468	0.42049	0.912009	0.937254	0.73663	0.678577
0.691954	0.817726	0.872123	0.862772	0.174054	0.805771	0.941731	0.743332	0.880857
0.854145	0.576647	0.852547	0.218054	0.568156	0.754014	0.927809	0.595143	0.889359
0.870325	0.795809	0.933479	0.885674	0.945451	0.767607	0.916279	0.856707	0.933343
0.864007	0.943333	0.931662	0.804274	0.855031	0.170647	0.940632	0.581351	0.887736
0.906334	0.925708	0.774956	0.940357	0.895928	0.396954	0.706322	0.923543	0.807633
0.977328	0.189797	0.483105	0.538677	0.7106	0.490136	0.89909	0.677238	0.809116
0.865619	0.709088	0.284641	0.317305	0.832904	0.556864	0.890093	0.573443	0.664563
0.939262	0.793708	0.50638	0.363731	0.753293	0.893863	0.944193	0.714245	0.962891
0.946651	0.805062	0.85569	0.851512	0.41109	0.932023	0.383691	0.617079	0.937745
0.950776	0.506398	0.856836	0.745995	0.782815	0.948705	0.471888	0.715064	0.940954
0.805013	0.558423	0.947515	0.976544	0.798208	0.90085	0.814747	0.555719	0.902789
0.959378	0.745343	0.656212	0.923767	0.927334	0.911975	0.906907	0.717765	0.804632
0.808784	0.574076	0.962168	0.984507	0.943745	0.915	0.51852	0.689298	0.787808
0.891311	0.837473	0.943913	0.984577	0.576594	0.100318	0.877094	0.55804	0.715335
0.887674	0.871961	0.77691	0.939712	0.827867	0.335044	0.84687	0.729782	0.653865
0.941583	0.954623	0.979718	0.226445	0.783142	0.626577	0.0166963	0.613919	0.524946
0.83683	0.851331	0.947521	0.730076	0.774052	0.317162	0.170285	0.708626	0.65235
0.843548	0.565398	0.84036	0.549591	0.392573	0.446912	0.604564	0.583766	0.670409
0.850793	0.927253	0.821993	0.883577	0.815837	0.582056	0.772346	0.480697	0.925242
0.868438	0.64969	0.784237	0.504711	0.9333	0.722196	0.973724	0.475241	0.621995
0.819931	0.778075	0.577984	0.467991	0.856955	0.6432	0.775456	0.547884	0.650827
0.797603	0.906805	0.74378	0.893793	0.923978	0.565166	0.149111	0.497485	0.385089
0.977377	0.796762	0.830668	0.458868	0.920156	0.682115	0.816693	0.665699	0.699394
0.67063	0.572893	0.537501	0.771655	0.529931	0.857297	0.789782	0.495176	0.9643
0.961635	0.920059	0.87561	0.782464	0.684679	0.894071	0.556014	0.560655	0.746846
0.958681	0.714051	0.801609	0.615658	0.558758	0.867195	0.829406	0.242447	0.930751
0.821021	0.679938	0.663293	0.897189	0.467045	0.816772	0.807401	0.905153	0.487816
0.942755	0.971369	0.955616	0.962958	0.753493	0.941402	0.838586	0.455399	0.843497
0.913002	0.710483	0.92726	0.387818	0.952028	0.888002	0.816379	0.870395	0.897955
0.869345	0.700193	0.953053	0.968179	0.944487	0.902982	0.994982	0.75995	0.804265
0.888297	0.937374	0.89658	0.769981	0.588386	0.917361	0.466556	0.836364	0.968394
0.981555	0.856697	0.923963	0.866671	0.658213	0.915652	0.892116	0.853458	0.769001
0.791452	0.610886	0.982522	0.91991	0.455286	0.198032	0.918343	0.752933	0.905112
0.69243	0.88917	0.968231	0.549988	0.224421	0.823537	0.857619	0.765655	0.756925
0.809112	0.728388	0.975617	0.508248	0.897442	0.896948	0.780449	0.700937	0.912994
0.704463	0.901964	0.969458	0.38779	0.66727	0.844045	0.936119	0.545268	0.973395
0.861718	0.923243	0.875614	0.693467	0.942504	0.915396	0.0593404	0.900605	0.961707
0.92044	0.806979	0.606848	0.389512	0.903814	0.925699	0.438591	0.894891	0.506859
0.673785	0.477839	0.935286	0.649527	0.830116	0.947301	0.524999	0.868058	0.825828
0.714633	0.909701	0.687618	0.900764	0.454484	0.499251	0.892591	0.787185	0.8101
0.973472	0.934859	0.0800284	0.380172	0.799262	0.122467	0.661156	0.812384	0.694309
0.894565	0.872618	0.781806	0.687667	0.532872	0.147838	0.66954	0.695268	0.914592
0.590406	0.849026	0.743288	0.596422	0.698285	0.160219	0.448083	0.793014	0.849243
0.932078	0.893159	0.729768	0.482858	0.808281	0.91735	0.7294	0.826661	0.702464
0.840866	0.691325	0.709414	0.982244	0.329811	0.526882	0.713111	0.307639	0.936832
0.882389	0.770786	0.901779	0.699116	0.967635	0.805129	0.701587	0.721394	0.872396
0.943282	0.939898	0.835816	0.530441	0.962811	0.673968	0.857646	0.946711	0.871935
0.888851	0.80516	0.806176	0.158444	0.972132	0.937523	0.959633	0.687004	0.964286
0.903717	0.866134	0.638762	0.733965	0.724445	0.856379	0.696804	0.641478	0.662958
0.688654	0.763924	0.510754	0.554818	0.431883	0.522492	0.60496	0.801654	0.940093
0.883473	0.748392	0.902119	0.7442	0.62876	0.933558	0.427245	0.798291	0.615371
0.920411	0.901879	0.833237	0.688427	0.604886	0.962972	0.490209	0.718344	0.88174
0.85033	0.957716	0.884865	0.762919	0.588094	0.96884	0.986915	0.658907	0.910991
0.973019	0.76959	0.73096	0.452782	0.385143	0.945396	0.906807	0.887541	0.485815
0.766343	0.9767	0.983665	0.492676	0.945869	0.946035	0.756295	0.870206	0.835354
0.964653	0.787716	0.975084	0.62225	0.952617	0.640174	0.481684	0.890354	0.954751
0.905623	0.931165	0.46107	0.880186	0.949553	0.437771	0.63438	0.899742	0.967453
0.943451	0.662359	0.709223	0.89113	0.941641	0.431044	0.883083	0.947479	0.564205
0.963774	0.658524	0.670199	0.47472	0.934094	0.481823	0.841646	0.925318	0.931743
0.621179	0.839522	0.952913	0.917283	0.931754	0.542276	0.881489	0.899756	0.960522
0.830905	0.906638	0.864432	0.784139	0.75725	0.855493	0.615439	0.949829	0.176114
0.766468	0.820584	0.654221	0.833849	0.886313	0.891417	0.39548	0.908256	0.966296
0.882255	0.935318	0.815425	0.929837	0.826275	0.902045	0.627562	0.283292	0.944776
0.775565	0.797304	0.449774	0.888334	0.914855	0.713372	0.942086	0.0743486	0.910711
0.800839	0.514226	0.79092	0.742361	0.901663	0.562271	0.885537	0.0767695	0.866677
0.956427	0.922984	0.743154	0.833397	0.874418	0.684545	0.809721	0.233845	0.38764
0.724433	0.395504	0.597307	0.53004	0.929721	0.832477	0.688688	0.2083	0.875268
0.306228	0.880684	0.891245	0.578048	0.886364	0.816055	0.847359	0.909051	0.933338
0.90783	0.854932	0.652492	0.982947	0.94419	0.49678	0.709105	0.927245	0.193035
0.972586	0.828461	0.575226	0.736885	0.9744	0.803811	0.54997	0.808092	0.131982
0.954738	0.894545	0.635685	0.84655	0.957018	0.921829	0.725488	0.709325	0.673341
0.917421	0.804278	0.919008	0.507295	0.631516	0.829875	0.384766	0.712554	0.377223
0.932215	0.823197	0.672981	0.626538	0.711557	0.947188	0.828261	0.707466	0.661768
0.799263	0.910993	0.584274	0.740655	0.570903	0.638431	0.846128	0.889251	0.589162
0.80552	0.871444	0.740447	0.416825	0.504411	0.822815	0.91961	0.844451	0.478084
0.8599	0.827222	0.821641	0.177511	0.449683	0.889106	0.91744	0.482341	0.750918
0.963118	0.786812	0.823306	0.549038	0.951732	0.777002	0.95826	0.42341	0.696144
0.929988	0.790939	0.691669	0.738048	0.869889	0.730903	0.91095	0.27185	0.67601
0.939395	0.876328	0.710031	0.7623	0.628172	0.623418	0.825177	0.213472	0.463031
0.963984	0.270108	0.957891	0.866867	0.179619	0.766049	0.781285	0.93667	0.775049
0.983972	0.770287	0.80185	0.94935	0.217852	0.670494	0.770038	0.665434	0.611012
0.979994	0.765447	0.858105	0.577168	0.931083	0.536337	0.889908	0.694396	0.468527
0.938222	0.915507	0.757071	0.897821	0.249491	0.616308	0.923113	0.591212	0.919563
0.511378	0.8812	0.947529	0.656158	0.367444	0.794498	0.940341	0.531901	0.916354
0.934743	0.873443	0.94765	0.710767	0.929418	0.911808	0.850711	0.481987	0.819475
0.879434	0.777361	0.949263	0.71654	0.597264	0.867654	0.601815	0.465366	0.79758
0.955772	0.724217	0.829478	0.740279	0.592456	0.84259	0.92743	0.414721	0.895244
0.669867	0.930326	0.859267	0.250607	0.91606	0.862717	0.747318	0.501716	0.899865
0.936729	0.967257	0.562867	0.861712	0.946661	0.849503	0.497712	0.399971	0.903672
0.953546	0.50154	0.677801	0.815411	0.139658	0.495066	0.501211	0.891089	0.693605
0.890489	0.729521	0.946584	0.261452	0.261239	0.985972	0.809288	0.850287	0.871851
0.653565	0.654527	0.956197	0.900838	0.643978	0.918502	0.795432	0.850578	0.852321
0.983129	0.959217	0.939499	0.872944	0.735971	0.69254	0.956225	0.842701	0.950085
0.980137	0.93524	0.852401	0.927211	0.513753	0.649076	0.820768	0.749059	0.817236
0.591297	0.890934	0.487797	0.501988	0.594305	0.920904	0.938493	0.721065	0.901353
0.962825	0.980237	0.860198	0.746731	0.833012	0.353392	0.420313	0.788974	0.293917
0.875693	0.561737	0.848302	0.699587	0.676154	0.307647	0.789356	0.914541	0.18154
0.947252	0.807484	0.710517	0.611038	0.532836	0.145317	0.903178	0.75634	0.886516
0.889235	0.801713	0.968684	0.42921	0.326262	0.461621	0.917084	0.680016	0.678866
0.758207	0.827525	0.979693	0.790675	0.629052	0.555123	0.960319	0.850112	0.810267
0.926519	0.28931	0.956809	0.563838	0.764867	0.603242	0.773556	0.800094	0.552813
0.95391	0.784255	0.800434	0.750825	0.819947	0.788971	0.509323	0.772809	0.578887
0.976419	0.486642	0.921073	0.742986	0.884463	0.7561	0.769993	0.742722	0.941331
0.971364	0.0761194	0.951503	0.846119	0.876767	0.752446	0.622737	0.877117	0.94532
0.965965	0.422722	0.868127	0.190272	0.647819	0.232673	0.672531	0.668473	0.853245
0.954831	0.653188	0.820885	0.226855	0.632696	0.172817	0.953627	0.732487	0.529783
0.972886	0.804036	0.942329	0.754057	0.661564	0.415382	0.708443	0.194523	0.692623
0.984123	0.942292	0.844335	0.442168	0.817785	0.375285	0.4959	0.255992	0.675502
0.617455	0.702423	0.902526	0.378279	0.930707	0.364294	0.81853	0.25642	0.935351
0.885731	0.477409	0.768048	0.597107	0.683279	0.34382	0.597736	0.297875	0.916997
0.812616	0.589619	0.843103	0.757182	0.84328	0.0876445	0.741482	0.295359	0.941084
0.509943	0.517658	0.858272	0.618781	0.924602	0.480237	0.765009	0.907381	0.926521
0.518261	0.917068	0.765936	0.695369	0.899821	0.696729	0.778167	0.72717	0.941994
0.902272	0.910478	0.951545	0.320793	0.514591	0.618301	0.887431	0.908517	0.560471
0.472334	0	0.96465	0.89311	0.698304	0.614467	0.753755	0.921945	0.548411
0.912209	0.549282	0.856593	0.648802	0.62765	0.712473	0.595952	0.602615	0.297024
0.930637	0.730014	0.576034	0.954043	0.489793	0.926979	0.684258	0.55168	0.317961
0.948283	0.441491	0.910483	0.37732	0.784596	0.957417	0.552634	0.585088	0.597184
0.961347	0.964919	0.44403	0.463838	0.75549	0.920608	0.1607	0.539592	0.773865
0.969734	0.957276	0.934655	0.836221	0.975256	0.941908	0.71247	0.458646	0.928424
0.977384	0.717973	0.89086	0.829014	0.966331	0.419942	0.847781	0.569446	0.699951
0.965335	0.838685	0.569823	0.636624	0.957903	0.373651	0.677143	0.283993	0.757716
0.987782	0.775321	0.418878	0.89393	0.787069	0.415523	0.947839	0.497392	0.236076
0.951942	0.820669	0.31029	0.83979	0.577241	0.258698	0.955014	0.960713	0.907003
0.963114	0.854388	0.584811	0.718754	0.164583	0.405623	0.948785	0.947822	0.746875
0.988357	0.678157	0.985238	0.746222	0.174351	0.412324	0.890726	0.920857	0.740333
0.943701	0.815028	0.831743	0.400457	0.510216	0.645573	0.394073	0.90122	0.86825
0.962665	0.641723	0.771901	0.445445	0.964516	0.962321	0.563891	0.798307	0.990179
0.982857	0.699336	0.71504	0.397444	0.968807	0.961791	0.837348	0.888931	0.983877
0.97403	0.922906	0.939928	0.828073	0.746487	0.938177	0.866248	0.875295	0.980803
0.906069	0.894924	0.947055	0.15832	0.97202	0.857855	0.948557	0.837208	0.980826
0.914173	0.568406	0.841273	0.306947	0	0.82181	0.864053	0.867429	0.616536
0.988913	0.608037	0.823097	0.48909	0.7791	0.973721	0.879623	0.855787	0.678333
0.981557	0.883637	0.935976	0.779528	0.739924	0.954492	0.910683	0.93134	0.83002
0.919588	0.305984	0.907441	0.80334	0.84675	0.50125	0.859949	0.864387	0.95496
0.984805	0.307401	0.79025	0.473903	0.51359	0.81981	0.985577	0.903257	0.946432
0.939209	0.0867739	0.774979	0.497407	0.308419	0.956769	0.973183	0.848872	0.950846
0.962234	0.673227	0.825392	0.734893	0.468146	0.924197	0.769933	0.895307	0.964498
0.933607	0.868128	0.928394	0.763017	0.531962	0.166092	0.638258	0.901332	0.249421
0.879387	0.923562	0.945561	0.672895	0.377792	0.342473	0.782651	0.912743	0.164323
0.949952	0.689671	0.951892	0.97584	0.48105	0.225621	0.877974	0.404504	0.14669
0.660222	0.231739	0.96423	0.802869	0.3057	0.304358	0.818907	0.715581	0.917432
0.914335	0.873151	0.961791	0.66787	0.588997	0.273171	0.630367	0.751412	0.699459
0.952507	0.879313	0.928997	0.822836	0.785604	0.0943457	0.775976	0.72231	0.86118
0.963664	0.837957	0.927654	0.93227	0.476285	0.933563	0.860977	0.717954	0.838162
0.909978	0.673741	0.883694	0.747678	0.981382	0.955431	0.517096	0	0.76941
0.97926	0.941196	0.724278	0.492178	0.792551	0.921825	0.562761	0	0.748565
0.949226	0.963974	0.575571	0.686654	0.752616	0.858858	0.525214	0	0.8419
0.963172	0.834648	0.93612	0.752598	0.643078	0.865671	0.712007	0	0.727166
0.991111	0.773839	0.891029	0.580148	0.589463	0.888046	0.674575	0	0.781067
0.99073	0.923096	0.419968	0.70733	0.556311	0.291269	0.736026	0	0.862769
0.751871	0.943325	0.566353	0.339106	0.675373	0.656748	0.637433	0	0.901787
0.846586	0.951964	0.961781	0.744952	0.95908	0.874554	0.787145	0	0.70679
0.991454	0.181484	0.79943	0.459717	0.862229	0.364163	0.625519	0	0.880772
0.87567	0.0108879	0.854592	0.485042	0.896915	0.919475	0.621816	0	0.821267
0.867491	0.734406	0.945784	0.603063	0.86089	0.894161	0.760164		0.894511
0.906201	0.528771	0.678696	0.797702	0.880249	0.991363	0.932843		0.667542
0.887968	0.271501	0.494853	0.764144	0.837893	0.846307	0.668575		0.869707
0.884595	0.357699	0.815399	0.597337	0.888071	0.867478	0.83537		0.95033
0.964378	0.257583	0.733706	0.932505	0.197564	0.891233	0.355783		0.962393
0.922712	0.413997	0.977002	0.898599	0.210369	0.738929	0.756635		0.952843
0.964111	0.194921	0.898668	0.329864	0.874	0.391271	0.070711		0.941648
0.927459	0.341748	0.721368	0.279357	0.890595	0.807364	0.759628		0.942161
0.953247	0.830978	0.870645	0.781722	0.566512	0.493429	0.386385		0.615404
0.855176	0.890096	0.412838	0.485549	0.864106	0.827255	0.740174		0.480769
0.951077	0.445906	0.975652	0.814366	0.170162	0.89979	0.872393		0.185107
0.841161	0.658501	0.941466	0.760607	0.187941	0.972919	0.441814		0.969073
0.931668	0.456692	0.936368	0.722712	0.216817	0.964139	0.78312		0.96392
0.97919	0.719226	0.966823	0.681783	0.187232	0.95165	0.788909		0.943065
0.966299	0.906826	0.785242	0.596316	0.130584	0.956165	0.617022		0.968071
0.923479	0.708919	0.94197	0.575977	0.835454	0.980343	0.818255		0.0981681
0.62226	0.754769	0.950987	0.437717	0.134658	0.968164	0.773308		0.968686
0.845625	0.974818	0.956245	0.850971	0.889751	0.893157	0.724578		0.936813
0.515371	0.902946	0.761859	0.666791	0.729401	0.8778	0.5936		0.892055
0.976649	0.800194	0.922762	0.617462	0.893657	0.776049	0.853304		0.95382
0.777633	0.943777	0.969385	0.831371	0.700589	0.861073	0.697256		0.397483
0.984509	0.971615	0.852754	0.918979	0.687147	0.755673	0.887307		0.703945
0.780272	0.736853	0.866919	0.935511	0.702595	0.779334	0.776291		0.809857
0.912475	0.775542	0.834605	0.865702	0.569621	0.914696	0.724964		0.445532
0.967398	0.825909	0.932471	0.352903	0.595058	0.747092	0.668005		0.914918
0.968326	0.869744	0.316886	0.819157	0.721483	0.711438	0.580344		0.758918
0.94872	0.763078	0.809665	0.737874	0.525023	0.277473	0.785205		0.357942
0.978355	0.922848	0.895033	0.724812	0.640145	0.719831	0.758238		0.347709
0.967594	0.543718	0.68778	0.95476	0.620903	0.916577	0.887419		0.915182
0.973045	0.427226	0.912196	0.387714	0.401696	0.935077	0.472595		0.837515
0.967974	0.9463	0.829776	0.385047	0.432287	0.821597	0.897903		0.715183
0.930005	0.511056	0.742662	0.364069	0.855455	0.663429	0.865807		0.922778
0.382226	0.0011503	0.974679	0.627752	0.403104	0.595115	0.819098		0.383992
0.93079	0.83642	0.946675	0.273197	0.550716	0.91513	0.61347		0.938482
0.947694	0.940279	0.943459	0.420946	0.481961	0.332595	0.680012		0.867047
0.688045	0.921307	0.922528	0.164751	0.836816	0.187437	0.894405		0.860009
0.73897	0.475318	0.949253	0.568213	0.817295	0.764518	0.868586		0.938616
0.712839	0.76637	0.957651	0.640752	0.880089	0.837261	0.837105		0.743911
0.866531	0.739005	0.935757	0.793692	0.913031	0.849996	0.964931		0.942343
0.754764	0.893619	0.965305	0.982647	0.0979465	0.878667	0.918791		0.92314
0.90603	0.508148	0.923342	0.392608	0.456701	0.862915	0.812549		0.946881
0.918732	0.901308	0.914481	0.875686	0.486225	0.93356	0.744863		0.824406
0.921549	0.93526	0.417262	0.824765	0.963223	0.949135	0.530338		0.867499
0.561197	0.839685	0.95563	0.382479	0.926429	0.913747	0.837656		0.763293
0.731734	0.821905	0.703439	0.579939	0.461157	0.961949	0.76621		0.93667
0.924557	0.444049	0.630048	0.837937	0.836956	0.909738	0.592411		0.649049
0.69752	0.867747	0.876064	0.890032	0.532834	0.838553	0.766371		0.700147
0.882545	0.131712	0.840458	0.659957	0.368457	0.346983	0.764232		0.820169
0.938474	0.149512	0.927334	0.517582	0.349934	0.852973	0.723145		0.851064
0.951982	0.185292	0.947036	0.722451	0.957403	0.29051	0.717855		0.355144
0.624966	0.928629	0.928944	0.95022	0.482773	0.723354	0.863794		0.953575
0.903309	0.538923	0.863514	0.930074	0.842152	0.606652	0.862364		0.941449
0.713731	0.767459	0.733844	0.717887	0.936371	0.0962964	0.826456		0.923175
0.923992	0.881054	0.953313	0.90394	0.913743	0.117416	0.969366		0.942212
0.846464	0.826889	0.974015	0.661767	0.948804	0.2613	0.89807		0.963584
0.904684	0.174002	0.603334	0.853226	0.682831	0.334698	0.820032		0.914849
0.815639	0.122325	0.928366	0.524929	0.914808	0.711029	0.873227		0.956087
0.943119	0.87574	0.81736	0.755852	0.916264	0.738216	0.863879		0.459369
0.951881	0.901691	0.873836	0.838279	0.852751	0.476838	0.702571		0.996566
0.945415	0.732031	0.76077	0.53665	0.530532	0.694311	0.361558		0.878911
0.87959	0.863103	0.821359	0.857084	0.740938	0.481974	0.73709		0.768863
0.964603	0.819295	0.744575	0.826347	0.825915	0.626059	0.870619		0.92992
0.964081	0.82339	0.777286	0.279692	0.961128	0.626922	0.888518		0.795542
0.968662	0.895969	0.917491	0.310597	0.887833	0.64289	0.969467		0.867777
0.590949	0.850431	0.851642	0.873632	0.954009	0.504707	0.874491		0.729967
0.87485	0.88617	0.802763	0.689417	0.925192	0.539168	0.598883		0.923578
0.94191	0.814288	0.675266	0.74235	0.87986	0.861247	0.781564		0.938041
0.893411	0.840427	0.697553	0.439181	0.759759	0.935858	0.670583		0.760566
0.532879	0.876631	0.654354	0.755814	0.901106	0.91049	0.955761		0.666744
0.910405	0.210629	0.830878	0.705235	0.894172	0.661228	0.956872		0.568695
0.763961	0.225428	0.723573	0.932356	0.806393	0.681544	0.893309		0.752465
0.732158	0.226785	0.750005	0.871728	0.867715	0.803455	0.868213		0.908106
0.610365	0.245883	0.810826	0.409858	0.824966	0.902509	0.844614		0.831223
0.31316	0.248718	0.792155	0.858453	0.824434	0.899055	0.891426		0.943979
0.904294	0.968349	0.861908	0.940424	0.49869	0.9223	0.915348		0.450237
0.939088	0.46944	0.3668	0.670121	0.729732	0.796172	0.945381		0.47085
0.805369	0.508838	0.572628	0.928523	0.847312	0.767274	0.914713		0.861252
0.79028	0.108532	0.919942	0.942106	0.864138	0.916356	0.777645		0.922057
0.805973	0.916875	0.838998	0.908012	0.836899	0.544734	0.858337		0.922982
0.899283	0.934436	0.849445	0.546574	0.769199	0	0.689239		0.952092
0.796683	0.962723	0.616094	0.956843	0.797104	0	0.925345		0.881839
0.969294	0.890281	0.959064	0.158573	0.681972	0	0.899915		0.960134
0.855715	0.946568	0.962107	0.525651	0.872662	0.131267	0.594644		0.969353
0.782224	0.80223	0.971328	0.846572	0.701725	0.933385	0.851782		0.961278
0.883621	0.755402	0.821396	0.501702	0.227264	0.537432	0.826905		0.87712
0.836022	0.19809	0.659006	0.401607	0.929081	0.860011	0.787254		0.740875
0.894064	0.778444	0.789554	0.907333	0.954206	0.751321	0.856331		0.930974
0.934695	0.610748	0.92463	0.644188	0.487229	0.693674	0.981963		0.202761
0.579463	0.869441	0.850174	0.907892	0.225955	0.904522	0.972327		0.958035
0.631625	0.835523	0.852721	0.454559	0.825029	0.364061	0.325678		0.813429
0.911345	0.858021	0.833517	0.625202	0.908566	0.983154	0.766826		0.823631
0.933474	0.285469	0.806404	0.675803	0.955025	0.906331	0.671374		0.96964
0.97765	0.368375	0.949803	0.915073	0.382593	0.931058	0.13572		0.955511
0.955589	0.74047	0.391658	0.564874	0.306727	0.777447	0.813325		0.793759
0.931653	0.36486	0.825937	0.666738	0.775257	0.693202	0.899585		0.802618
0.899781	0.760839	0.851548	0.721281	0.827189	0.893977	0.829043		0.546328
0.960302	0.920116	0.845854	0.884282	0.414895	0.30798	0.891158		0.575382
0.968365	0.794048	0.834028	0.874287	0.47683	0.165673	0.981813		0.375355
0.923492	0.850093	0.394195	0.848142	0.963757	0.752509	0.956362		0.97138
0.972666	0.597397	0.882721	0.888639	0.915117	0.660547	0.973125		0.959759
0.941256	0.785975	0.928302	0.132253	0.963015	0.778485	0.94335		0.878501
0.651019	0.564671	0.945549	0.601518	0.227395	0.395803	0.958244		0.320978
0.849413	0.848217	0.957698	0.698771	0.286185	0.757425	0.915678		0.358661
0.968265	0.871218	0.693378	0.193486	0.22678	0.73623	0.704766		0.860171
0.759795	0.93181	0.708067	0.805822	0.470168	0.926132	0.910138		0.746908
0.968916	0.943369	0.70327	0.857187	0.61563	0.949579	0.972539		0.70515
0.472156	0.834542	0.720714	0.212463	0.739811	0.787494	0.850833		0.642514
0.937188	0.944061	0.571499	0.851272	0.551599	0.689896	0.802671		0.674263
0.29189	0.244557	0.664617	0.862498	0.552909	0.441945	0.802639		0.44884
0.682959	0.958166	0.723825	0.903362	0.670194	0.732828	0.817542		0.967953
0.742849	0.5323	0.0277084	0.342477	0.488387	0.749692	0.854358		0.400842
0.761056	0.865348	0.898036	0.500258	0.651048	0.314656	0.795906		0.580881
0.691885	0.816979	0.79253	0.920196	0.674014	0.343633	0.438958		0.980312
0.827698	0.888995	0.833452	0.870358	0.737543	0.60488	0.778506		0.651955
0.787182	0.373533	0.911591	0.74551	0.918466	0.451597	0.525036		0.652142
0.680729	0.806219	0.949408	0.985423	0.968043	0.64553	0.733187		0.691112
0.909858	0.959924	0.940608	0.923754	0.810308	0.321247	0.610054		0.182832
0.945673	0.154283	0.90105	0.536832	0.728195	0.374719	0.687391		0.759825
0.953626	0.948787	0.193927	0.981169	0.661685	0.920961	0.771329		0.713757
0.409328	0.95678	0.935525	0.904739	0.747664	0.90003	0.731594		0.343035
0.626121	0.92395	0.496221	0.814056	0.693645	0.935024	0.690734		0.53467
0.896144	0.92407	0.949889	0.802225	0.942126	0.735297	0.387317		0.617047
0.495807	0.73582	0.978937	0.698296	0.810234	0.983495	0.834598		0.666851
0.162757	0.753222	0.96131	0.9129	0.907942	0.142326	0.69242		0.67789
0.540466	0.644838	0.902452	0.964585	0.837179	0.649496	0.673626		0.680695
0.672574	0.800139	0.231958	0.865706	0.816012	0.93321	0.649121		0.536473
0.850224	0.806726	0.458449	0.820103	0.535539	0.868156	0.79881		0.787741
0.938753	0.928338	0.920961	0.560736	0.933157	0.906231	0.849129		0.587693
0.874141	0.772374	0.966235	0.830654	0.90519	0.869001	0.500276		0.893184
0.948945	0.912846	0.920186	0.868194	0.562949	0.835985	0.577952		0.695024
0.842323	0.595062	0.923994	0.752181	0.673153	0.806822	0.848255		0.772228
0.972233	0.9487	0.870342	0.452897	0.781247	0.145594	0.89426		0.690593
0.844342	0.774189	0.822411	0.491383	0.778924	0.998524	0.796148		0.72808
0.911843	0.75424	0.930473	0.580887	0.616292	0.739279	0.833154		0.618221
0.920702	0.951586	0.79638	0.736968	0.771509	0.682827	0.838267		0.933752
0.954411	0.349946	0.723596	0.832177	0.24205	0.833702	0.374589		0.645804
0.819697	0.643016	0.815067	0.891574	0.28987	0.91046	0.474899		0.600056
0.921514	0.886768	0.607496	0.662075	0.636204	0.895676	0.679521		0.0157503
0.942563	0.644679	0.931467	0.275	0.796878	0.887631	0.859587		0.805779
0.904601	0.684872	0.849394	0.849539	0.669168	0.958808	0.747633		0.745539
0.766558	0.651305	0.924028	0.927236	0.158057	0.938163	0.747748		0.658239
0.898859	0.808841	0.826126	0.911356	0.259468	0.942339	0.916984		0.957473
0.825042	0.779948	0.954476	0.653967	0.906313	0.767162	0.554773		0.78877
0.809275	0.897963	0.919147	0.774687	0.409277	0.977383	0.865864		0.885398
0.895128	0.94167	0.812455	0.911781	0.932881	0.905054	0.776071		0.746817
0.928599	0.923093	0.905523	0.966891	0.756695	0.954461	0.945028		0.791768
0.885667	0.171383	0.930964	0.887059	0.835948	0.949	0.923181		0.95991
0.577053	0.885747	0.969279	0.846305	0.870164	0.151864	0.734982		0.838713
0.977756	0.746348	0.931121	0.803323	0.841849	0.910871	0.898455		0.625689
0.986815	0.865626	0.917143	0.751792	0.887624	0.873276	0.797708		0.563178
0.566376	0.210084	0.926853	0.851078	0.862789	0.873087	0.567668		0.881448
0.9546	0.629017	0.961625	0.667104	0.909148	0.851742	0.936417		0.774657
0.953601	0.777982	0.883074	0.493538	0.417845	0.797934	0.899215		0.763893
0.763231	0.0978302	0.954095	0.766427	0.603165	0.660136	0.57675		0.617233
0.896404	0.814167	0.782568	0.861972	0.854734	0.679303	0.812252		0.581191
0.922228	0.445743	0.90888	0.520905	0.83774	0.865279	0.439695		0.847348
0.853809	0.874589	0.982948	0.36133	0.849312	0.927486	0.680117		0.742764
0.841054	0.584774	0.985894	0.360703	0.647118	0.83533	0.805276		0.910687
0.890485	0.859412	0.957584	0.809268	0.52905	0.784317	0.852922		0.821595
0.502305	0.884079	0.984384	0.864661	0.620158	0.759586	0		0.954013
0.946495	0.868214	0.970572	0.699498	0.800224	0.794915	0.851601		0.580024
0.951923	0.955678	0.946423	0.455856	0.441254	0.774122	0.842902		0.559678
0.696653	0.926096	0.938878	0.529061	0.574313	0.668572	0.26706		0.988055
0.954597	0.943377	0	0.591763	0.643074	0.431925	0.638129		0.41961
0.970689	0.930477	0.941747	0.804829	0.727744	0.584569	0.907706		0.50677
0.580869	0.916455	0.909876	0.45431	0.55301	0.505956	0.985077		0.903706
0.725241	0.638132	0.848548	0.619578	0.723531	0.595475	0.771854		0.96548
0.860664	0.148396	0.901516	0.475257	0.922456	0.375209	0.832799		0.965155
0.542331	0.57428	0.954009	0.900303	0.886371	0.390078	0.835454		0.899854
0.813023	0.672879	0.94553	0.910508	0.718668	0.805178	0.761207		0.452837
0.711582	0.734772	0.941526	0.898732	0.838553	0.615017	0.749626		0.762031
0.453562	0.697672	0.957313	0.885361	0.744216	0.805515	0.964263		0.770098
0.635408	0.644768	0.862971	0.640588	0.851747	0.803086	0.878778		0.77716
0.750861	0.550266	0.736097	0.68807	0.865401	0.268266	0.836417		0.673413
0.849543	0.749026	0.954588	0.720818	0.740793	0.690205	0.819781		0.845821
0.891034	0.930465	0.823062	0.3647	0.687618	0.755169	0.637815		0.913232
0.967304	0.840501	0.734364	0.909535	0.660154	0.758549	0.623429		0.764504
0.864612	0.762949	0.823689	0.933022	0.500824	0.664366	0.698651		0.943965
0.874282	0.538441	0.933805	0.612164	0.694593	0.129029	0.816304		0.887406
0.698947	0.590349	0.948233	0.755741	0.90174	0.29946	0.0779825		0.838239
0.484723	0.756831	0.812225	0.828653	0.612164	0.647953	0.488432		0.828565
0.969849	0.766411	0.962657	0.801093	0.926286	0.323066	0.371671		0.779955
0.763946	0.623349	0.964335	0.803751	0.55324	0.291742	0.870129		0.793033
0.456888	0.322634	0.901239	0.990507	0.601607	0.303813	0.913387		0.867851
0.756303	0.121793	0.893751	0.146092	0.543438	0.708001	0.904493		0.867519
0.988935	0.403389	0.904683	0.832928	0.795759	0.954449	0.820912		0.770622
0.928852	0.410329	0.814007	0.765233	0.629402	0.950416	0.691638		0.967037
0.897151	0.326741	0.854443	0.927446	0.500829	0.877436	0.443709		0.981506
0.974193	0.404264	0.838055	0.946257	0.880121	0.943676	0.793752		0.69622
0.705874	0.236708	0.718304	0.594557	0.286505	0.636533	0.549543		0.82824
0.884632	0.166331	0.692555	0.595198	0.635274	0.675663	0.687865		0.815243
0.8491	0.251286	0.894146	0.608337	0.897314	0.645585	0.870579		0.889499
0.905419	0.901759	0.764861	0.503409	0.792036	0.782549	0.539805		0.821356
0.908945	0.943579	0.799808	0.937347	0.550216	0.971901	0.810994		0.837884
0.800711	0.398935	0.884681	0.836756	0.421855	0.94707	0.673704		0.898444
0.894978	0.741203	0.933682	0.916163	0.400709	0.956838	0.769331		0.959977
0.686609	0.903109	0.962656	0.629871	0.476845	0.614589	0.844204		0.964191
0.305623	0.913001	0.743337	0.858889	0.635942	0.442903	0.772852		0.366476
0.810924	0.463653	0.894846	0.758105	0.654231	0.491445	0.95697		0.708534
0.868952	0.180231	0.8193	0.774978	0.464878	0.749094	0.865931		0.80866
0.838551	0.836031	0.791261	0.593334	0.583411	0.713837	0.766304		0.887185
0.825617	0.695672	0.933239	0.764525	0.338488	0.420151	0.853245		0.859097
0.934938	0.807042	0.960044	0.61658	0.365655	0.354559	0.769787		0.916302
0.482219	0.816567	0.408386	0.634968	0.704859	0.976738	0.72258		0.498009
0.737921	0.979122	0.745335	0.899121	0.857222	0.894954	0.389356		0.749828
0.919246	0.899855	0.834562	0.926019	0.842272	0.806899	0.260317		0.847906
0.762634	0.518198	0.911314	0.956347	0.689196	0.930726	0.805728		0.516987
0.938606	0.945719	0.638066	0.762743	0.301276	0.849239	0.652516		0.806362
0.933305	0.652056	0.95193	0.114443	0.724465	0.867873	0.468682		0.672301
0.922943	0.872607	0.945579	0.84771	0.549618	0.678351	0.371506		0.563938
0.952426	0.842251	0.887224	0.812063	0.791079	0.648815	0.645011		0.483231
0.659395	0.809317	0.397987	0.48105	0.782504	0.433605	0.77078		0.64687
0.89238	0.803748	0.875359	0.59434	0.856011	0.255472	0.940128		0.844426
0.805177	0.863126	0.967062	0.395359	0.618426	0.276306	0.20378		0.938839
0.899055	0.881231	0.895714	0.813611	0.796524	0.516344	0.575636		0.896012
0.92685	0.802835	0.887075	0.842875	0.870617	0.27478	0.404272		0.294393
0.517643	0.896106	0.979661	0.959931	0.145705	0.196106	0.838578		0.866972
0.82802	0.569095	0.914613	0.850604	0.465518	0.722852	0.935352		0.855391
0.821137	0.400967	0.838617	0.938997	0.464534	0.839395	0.952792		0.712817
0.773174	0.885851	0.891984	0.903567	0.551839	0.499146	0.896655		0.695868
0.980102	0.920505	0.919354	0.927985	0.389711	0.651186	0.948173		0.734689
0.47408	0.885434	0.925574	0.553102	0.413905	0.827753	0.827667		0.363479
0.844946	0.70756	0.858372	0.766063	0.275421	0.776124	0.625473		0.854812
0.858187	0.663429	0.938848	0.646339	0.407042	0.804347	0.784651		0.266812
0.965167	0.606194	0.912374	0.784854	0.365685	0.790319	0.491791		0.705244
0.95686	0.789326	0.856833	0.667313	0.719592	0.78234	0.866874		0.320759
0.744423	0.745805	0.841782	0.26588	0.797518	0.303291	0.808624		0.474012
0.975882	0.738573	0.865537	0.251496	0.348008	0.214263	0.808716		0.460633
0.972131	0.428056	0.972781	0.43313	0.36706	0.0832419	0.752301		0.603025
0.973031	0.792017	0.960503	0.764485	0.904002	0.107933	0.73356		0.946008
0.872186	0.8085	0.957362	0.900004	0.772233	0.295827	0.166102		0.367391
0.889669	0.856821	0.921631	0.109761	0.465498	0.869435	0.542899		0.865964
0.953716	0.78168	0.756574	0.872212	0.386187	0.835043	0.688474		0.947057
0.979633	0.839997	0.966296	0.893703	0.959579	0.937738	0.907822		0.870192
0.942107	0.436737	0.909782	0.556349	0.949357	0.952881	0.809321		0.748177
0.680886	0.54324	0.854754	0.604369	0.712649	0.964566	0.704515		0.928832
0.817715	0.690932	0.782969	0.85003	0.470253	0.349348	0.758301		0.89213
0.768213	0.537177	0.937789	0.712727	0.462282	0.381841	0.827578		0.927256
0.703506	0.87629	0.870839	0.677586	0.510487	0.795457	0.890079		0.638658
0.643843	0.455243	0.821066	0.884118	0.771081	0.875321	0.888481		0.658742
0.587245	0.144389	0.907249	0.639201	0.5001	0.947897	0.679685		0.784172
0.772196	0.8611	0.896592	0.802818	0.745822	0.927183	0.826301		0.884229
0.920416	0.724236	0.90083	0.813856	0.889102	0.964507	0.809318		0.937235
0.882087	0.709758	0.91512	0.865977	0.135444	0.960123	0.628689		0.740793
0.503129	0.747678	0.590392	0.435553	0.11143	0.412838	0.290306		0.587542
0.682101	0.743258	0.762811	0.899743	0.421082	0.472387	0.64281		0.863328
0.942544	0.815695	0.757237	0.913995	0.69052	0.547768	0.922352		0.301054
0.912739	0.748283	0.515731	0.851912	0.741261	0.560323	0.76857		0.909087
0.739796	0.821297	0.939824	0.758589	0.68589	0.389664	0.78939		0.878023
0.781461	0.825688	0.759248	0.610878	0.695736	0.613738	0.732856		0.936497
0.927472	0.812505	0.780467	0.88369	0.568193	0.628767	0.78812		0.773596
0.884617	0.428556	0.893224	0.773925	0.510491	0.536611	0.517873		0.970247
0.849718	0.625237	0.870696	0.605146	0.942707	0.919392	0.926347		0.811857
0.536416	0.651183	0.943186	0.349216	0.739311	0.536654	0.738225		0.8136
0.722593	0.557023	0.631338	0.648567	0.636167	0.430012	0.829858		0.395217
0.829899	0.704384	0.590075	0.0504529	0.871006	0.461333	0.662973		0.858779
0.439534	0.736563	0.866448	0.0868959	0.533896	0.688476	0.580913		0.875738
0.961362	0.826713	0.947241	0.0612184	0.907632	0.67208	0.919234		0.0996833
0.690498	0.576972	0.922336	0.852922	0.532134	0.748493	0.788431		0.202979
0.873743	0.842839	0.666368	0.838635	0.713776	0.652507	0.544689		0.637112
0.874428	0.844289	0.55282	0.925188	0.755381	0.709739	0.756794		0.644232
0.905992	0.779514	0.900455	0.0827169	0.45007	0.706327	0.73015		0.656655
0.934897	0.871193	0.959541	0.858804	0.66789	0.472255	0.741935		0.524112
0.925885	0.945272	0.74201	0.589186	0.832622	0.232127	0.679387		0.670884
0.497639	0.924964	0.924229	0.787506	0.520309	0.779541	0.757551		0.855607
0.841053	0.9308	0.941275	0.761104	0.299084	0.636061	0.894607		0.716468
0.84798	0.930009	0.838564	0.802094	0.0694351	0.758868	0.94345		0.939914
0.905223	0.891249	0.82706	0.698256	0.520112	0.698559	0.882193		0.942514
0.911614	0.89832	0.902735	0.576058	0.846806	0.676789	0.901097		0.587019
0.854822	0.913982	0.911055	0.700392	0.905821	0.294991	0.917235		0.805799
0.965433	0.899073	0.93859	0.802155	0.905439	0.364751	0.414896		0.862951
0.804269	0.83154	0.862185	0.954787	0.853439	0.739833	0.760858		0.789644
0.883069	0.886686	0.779372	0.795172	0.877865	0.816244	0.827776		0.934893
0.793209	0.821576	0.900249	0.605664	0.582051	0.717734	0.183414		0.555709
0.76549	0.647895	0.927136	0.796896	0.503814	0.682143	0.672416		0.96744
0.661537	0.628871	0.831263	0.9383	0.143376	0.917321	0.840185		0.874806
0.88951	0.678545	0.585286	0.931595	0.0293944	0.746276	0.663938		0.981721
0.724382	0.929376	0.911649	0.884303	0.974714	0.808418	0.714344		0.916639
0.952161	0.831246	0.883043	0.435261	0.386122	0.63714	0.585519		0.743174
0.712578	0.423337	0.957556	0.603162	0.444277	0.701642	0.811493		0.751329
0.812061	0.856973	0	0.949253	0.368313	0.770827	0.911329		0.974981
0.91946	0.881891	0.78697	0.849123	0.503553	0.59968	0.940664		0.935208
0.964115	0.929052	0.826363	0.70696	0.468456	0.904151	0.775354		0.795324
0.607796	0.865249	0.736359	0.288388	0.193996	0.751889	0.911058		0.80947
0.6715	0.846729	0.850901	0.888076	0.437952	0.668247	0.701886		0.918538
0.878767	0.64912	0.692516	0.948295	0.602725	0.775283	0.879575		0.671989
0.905534	0.905212	0.642835	0.962788	0.364594	0.820319	0.699762		0.787191
0.891023	0.7348	0.661011	0.887522	0.204797	0.796353	0.842286		0.783345
0.966985	0.922283	0.874402	0.880942	0.365367	0.636626	0.743807		0.804631
0.917756	0	0.84132	0.648491	0.352122	0.916242	0.522437		0.833174
0.919604	0.619274	0.715403	0.790676	0.149366	0.943901	0.71565		0.946274
0.890162	0.665938	0.861108	0.819003	0	0.935607	0.873404		0.900939
0.972758	0.459912	0.881517	0.97985	0.112078	0.468486	0.878781		0.805361
0.946638	0.666199	0.926005	0.444512	0.152188	0.546831	0.624749		0.977398
0.412576	0.609307	0.836315	0.940949	0.413018	0.564311	0.755541		0.456591
0.885633	0.808634	0.895058	0.561842	0.2968	0.519987	0.580963		0.613444
0.681454	0.934919	0.888435	0.304988	0.817468	0.448346	0.931585		0.511652
0.838686	0.900304	0.946281	0.784149	0.810122	0.834591	0.89976		0.947183
0.942659	0.51131	0.923927	0.918584	0.739455	0.780888	0.87891		0.965874
0.930753	0.539774	0.758253	0.944829	0.507035	0.809477	0.912252		0.967817
0.933581	0.461123	0.59811	0.737594	0.766493	0.841295	0.805657		0.936505
0.557461	0.296914	0.795991	0.583671	0.716645	0.880417	0.658647		0.921791
0.839894	0.67463	0.493492	0.571165	0.471189	0.941964	0.558712		0.957349
0.985071	0.176288	0.850892	0.837254	0.635223	0.840944	0.901443		0.944671
0.889839	0.946611	0.970158	0.691531	0.642369	0.898338	0.887866		0.961375
0.849958	0.295915	0.920995	0.848755	0.328046	0.571056	0.958605		0.960142
0.918749	0.647843	0.873998	0.853986	0.784996	0.587968	0.872526		0.945759
0.956914	0.91249	0.805016	0.931508	0.653588	0.688152	0.327355		0.91616
0.911646	0.484683	0.872547	0.861993	0.545637	0.645697	0.719143		0.43069
0.983073	0.566715	0.825103	0.599245	0.443658	0.81945	0.789616		0.927613
0.924028	0.784443	0.804871	0.772267	0.714968	0.817972	0.96404		0.7848
0.689041	0.532726	0.935181	0.4867	0.671975	0.513053	0.760832		0.760136
0.937131	0.440794	0.844292	0.346762	0.85232	0.755978	0.894504		0.926357
0.926656	0.813768	0.803241	0.879957	0.658338	0.983777	0.722564		0.900904
0.883462	0.959902	0.939838	0.896358	0.17511	0.410346	0.72598		0.832415
0.980361	0.833659	0.919538	0.820639	0.180106	0.391878	0.830437		0.917816
0.955924	0.610228	0.828631	0.806092	0.230116	0.476014	0.78754		0.677643
0.975807	0.405672	0.72152	0.814495	0.180931	0.470958	0.876086		0.928522
0.881299	0.700751	0.989019	0.90224	0.188862	0.80923	0.8002		0.723366
0.914125	0.71273	0.863211	0.899317	0.194463	0.918204	0.534162		0.684547
0.968544	0.857571	0.670912	0.751161	0.723215	0.474701	0.884732		0.687164
0.983462	0.822073	0.855083	0.877471	0.734382	0.821456	0.852369		0.869416
0.895027	0.83034	0.851969	0.8206	0.952562	0.644731	0.521468		0.639917
0.587351	0.992135	0.931411	0.94775	0.45988	0.62815	0.608113		0.876413
0.570299	0.766661	0.906934	0.805451	0.412342	0.672324	0.588033		0.913899
0.978154	0.709132	0.640714	0.642318	0.305401	0.718662	0.758264		0.621841
0.661266	0.822399	0.926601	0.803094	0.499945	0.916926	0.972536		0.63795
0.899572	0.758544	0.527892	0.65629	0.130559	0.808155	0.8496		0.874291
0.434532	0.927314	0.955244	0.874453	0.496817	0.520823	0.820742		0.54286
0.898098	0.789138	0.873168	0.712491	0.982496	0.457948	0.931855		0.904618
0.959686	0.959168	0.878466	0.833213	0.820943	0.9018	0.483252		0.197662
0.884022	0.742844	0.841356	0.959313	0.106909	0.921606	0.933684		0.724906
0.84003	0.458274	0.975201	0.562483	0.22462	0.929927	0.208793		0.810765
0.947835	0.607585	0.973843	0.35105	0.0940515	0.937283	0.353393		0.413946
0.643961	0.785154	0.799324	0.610398	0.232258	0.914898	0.913679		0.856763
0.70241	0.477972	0.866649	0.939695	0.668187	0.754555	0.700717		0.761105
0.970061	0.651954	0.800998	0.288156	0.895842	0.342276	0.913691		0.874574
0.936648	0.94063	0.908124	0.546953	0.731596	0.710482	0.408144		0.802642
0.785609	0.952079	0.431241	0.821746	0.827381	0.907967	0.332659		0.874597
0.952888	0.756997	0.500918	0.607809	0.906558	0.919982	0.478692		0.546866
0.951677	0.260093	0.720102	0.790965	0.914263	0.957695	0.963435		0.927743
0.979042	0.6067	0.459787	0.570509	0.699802	0.791507	0.951074		0.970897
0.858443	0.466423	0.601404	0.816619	0.740901	0.593449	0.941288		0.861226
0.740823	0.103932	0.967128	0.58658	0.381351	0.901308	0.864917		0.903478
0.81897	0.17873	0.708534	0.848104	0.893812	0.509181	0.834618		0.792625
0.621426	0.265296	0.611551	0.400349	0.247978	0.528459	0.927743		0.504461
0.87442	0.661012	0.7465	0.92431	0.32704	0.502494	0.588301		0.791392
0.841267	0.906508	0.96884	0.838977	0.90855	0.923685	0.933546		0.639543
0.939729	0.914979	0.912903	0.926517	0.498453	0.905101	0.753955		0.852737
0.885192	0.507877	0.728648	0.842497	0.324632	0.923189	0.9306		0.748192
0.765268	0.32162	0.861031	0.164704	0.918592	0.910696	0.922656		0.941719
0.895427	0.341834	0.862954	0.54683	0.597173	0.68411	0.970868		0.894219
0.449928	0.938133	0.579208	0.804276	0.764466	0.377466	0.90248		0.94471
0.866927	0.780828	0.934263	0.782568	0.394666	0.278797	0.933109		0.915859
0.971739	0.778957	0.954466	0.640635	0.708348	0.98349	0.169028		0.970484
0.959895	0.855933	0.792004	0.264553	0.724424	0.917159	0.675376		0.923302
0.545347	0.734528	0.734963	0.96843	0.548319	0.908078	0.523427		0.982103
0.780123	0.948613	0.798014	0.796319	0.686258	0.919984	0.582019		0.68814
0.845456	0.964632	0.584428	0.687058	0.780788	0.924966	0.563186		0.955005
0.680183	0.944703	0.521392	0.433091	0.785761	0.936352	0.64516		0.978078
0.566878	0.942261	0.532202	0.674974	0.595352	0.891066	0.948889		0.923858
0.834234	0.820641	0.821449	0.364395	0.70588	0.92737	0.579023		0.753791
0.846919	0.389053	0.859496	0.284971	0.15401	0.921215	0.639728		0.769578
0.864701	0.355357	0.900947	0.89065	0.702232	0.913826	0.787434		0.880458
0.839544	0.885153	0.8655	0.845895	0.798124	0.903988	0.812192		0.799041
0.976755	0.89107	0.358989	0.865503	0.848691	0.919819	0.930238		0.961282
0.958812	0.806198	0.682296	0.699836	0.506182	0.503307	0.710984		0.927822
0.796255	0.957741	0.849002	0.902602	0.771563	0.843602	0.744248		0.916099
0.864605	0.811611	0.972092	0.785276	0.539497	0.930653	0.930702		0.868816
0.978267	0.676555	0.906899	0.394315	0.863008	0.271899	0.941916		0.58744
0.941056	0.793483	0.91894	0.327887	0.723255	0.926915	0.584086		0.838029
0.852966	0.814142	0.652934	0.698193	0.498152	0.946504	0.591012		0.807138
0.983557	0.801133	0.55965	0.400783	0.823348	0.979924	0.858862		0.870826
0.975537	0.739953	0.174291	0.324919	0.899899	0.862471	0.796147		0.815103
0.969661	0.780075	0.955695	0.938925	0.383582	0.893862	0.731643		0.85579
0.94239	0.805897	0.884365	0.9269	0.250669	0.26766	0.9728		0.826803
0.82524	0.856454	0.821837	0.616444	0.498544	0.96099	0.509742		0.984457
0.704102	0.840762	0.792209	0.83306	0.456417	0.540055	0.860385		0.952786
0.841635	0.928525	0.945157	0.950853	0.68987	0.522021	0.939987		0.976084
0.907917	0.92986	0.848628	0.396694	0.696777	0.728307	0.683355		0.836808
0.9585	0.325452	0.94473	0.796808	0.738198	0.732035	0.529116		0.913072
0.923983	0.837753	0.527827	0.846026	0.775466	0.627259	0.80146		0.836087
0.926612	0.854117	0.569409	0.380512	0.474447	0.727674	0.792607		0.847051
0.698479	0.915381	0.950568	0.378189	0.851691	0.585989	0.680111		0.96451
0.742795	0.495144	0.947414	0.493741	0.32264	0.812858	0.39739		0.928887
0.981263	0.702345	0.662304	0.890883	0.230213	0.877551	0.417411		0.523635
0.980125	0.696619	0.272601	0.738783	0.982472	0.883712	0.804061		0.805896
0.958572	0.754942	0.799711	0.830268	0.970593	0.707474	0.873367		0.805309
0.15339	0.728983	0.743717	0.944662	0.65752	0.707503	0.979283		0.319451
0.958575	0.956204	0.706324	0.673277	0.709316	0.699813	0.839909		0.930479
0.716166	0.133102	0.941778	0.601805	0.728537	0.696573	0.737767		0.930068
0.929058	0.636777	0.953261	0.941244	0.326423	0.734164	0.840095		0.904391
0.954348	0.937333	0.398165	0.926362	0.660432	0.715333	0.62297		0.935677
0.921786	0.900486	0.931017	0.950545	0.170882	0.720997	0.978611		0.953519
0.970816	0.902385	0.939234	0.742067	0.406986	0.788915	0.889946		0.799492
0.956765	0.937041	0.757508	0.665977	0.920302	0.772714	0.921793		0.401272
0.93125	0.942417	0.907247	0.934796	0.920617	0.717015	0.276773		0.891942
0.668355	0.222451	0.931	0.720055	0.541052	0.771225	0.567158		0.909391
0.63367	0.633434	0.929777	0.863693	0.913791	0.758895	0.765404		0.945698
0.785013	0.849111	0.390634	0.85156	0.970271	0.727327	0.825865		0.764369
0.247908	0.7404	0.906155	0.854948	0.404002	0.735393	0.805012		0.856696
0.486819	0.619931	0.514086	0.863484	0.825388	0.78887	0.933944		0.691159
0.404617	0.472413	0.619301	0.921824	0.928945	0.867605	0.828552		0.723052
0.41954	0.744101	0.357315	0.4411	0.454409	0.700741	0.804323		0.92925
0.895791	0.782158	0.713757	0.333679	0.216799	0.961188	0.918617		0.958124
0.810981	0.792062	0.498589	0.419369	0.266676	0.523101	0.922312		0.976012
0.857505	0.852167	0.906596	0.741593	0.448326	0.82947	0.92842		0.870556
0.924349	0.848864	0.571663	0.570435	0.107937	0.882703	0.812997		0.959052
0.827584	0.775406	0.720277	0.756863	0.274638	0.888504	0.930173		0.84375
0.915877	0.890542	0.95592	0.922175	0.42847	0.831461	0.933982		0.876321
0.81956	0.717764	0.771897	0.87091	0.904546	0.928949	0.667698		0.111902
0.531744	0.836325	0.777059	0.952168	0.878833	0.813561	0.747742		0.200544
0.842362	0.779317	0.665303	0.34823	0.917923	0.836533	0.865391		0.0549994
0.946128	0.723193	0.773866	0.453401	0.918382	0.609275	0.850064		0.093963
0.971934	0.351693	0.957821	0.359593	0.621723	0.437734	0.562783		0.123537
0.213327	0.201929	0.662143	0.861418	0.839869	0.903725	0.74288		0.207055
0.892734	0.659365	0.909316	0.300475	0.971084	0.692578	0.831658		0.0555705
0.741217	0.24741	0.769772	0.772286	0.406524	0.856325	0.621364		0.147995
0.936715	0.880648	0.966532	0.859488	0.156172	0.815892	0.312617		0.160077
0.963434	0.601724	0.964753	0.963941	0.467198	0.766936	0.851397		0.116949
0.701756	0.693681	0.969821	0.750779	0.371093	0.772713	0.539047		0.0963141
0.849027	0.545885	0.976523	0.270038	0.297451	0.752258	0.953081		0.111187
0.931078	0.795404	0.803609	0.772408	0.683735	0.801501	0.894461		0.143586
0.940402	0.900451	0.872598	0.740312	0.175909	0.854966	0.873664		0.167346
0.924292	0.911839	0.512434	0.659557	0.346649	0.759616	0.675714		0.117296
0.789638	0.880186	0.427672	0.698614	0.371329	0.830743	0.584498		0.163155
0.695081	0.740228	0.799132	0.834413	0.500184	0.680705	0.701904		0.102179
0.779341	0.914414	0.584876	0.85977	0.490665	0.750003	0.448523		0.977625
0.895645	0.512425	0.825516	0.696442	0.321066	0.712891	0.458321		0.950827
0.936074	0.914138	0.842158	0.631571	0.46657	0.449642	0.912363		0.956793
0.745162	0.524485	0.838554	0.818784	0.173673	0.788922	0.748551		0.913579
0.504062	0.732034	0.70671	0.447868	0.822937	0.739747	0.883878		0.755378
0.69833	0.326305	0.950162	0.51801	0.863175	0.301893	0.807467		0.92989
0.949033	0.523093	0.739671	0.578895	0.524842	0.553817	0.795079		0.418739
0.56128	0.127705	0.73375	0.774748	0.692972	0.993285	0.835326		0.860252
0.828825	0.697545	0.645669	0.529892	0.716054	0.990618	0.883101		0.935102
0.877501	0.32391	0.82461	0.878469	0.536513	0.874694	0.926506		0.933612
0.840299	0.777728	0.774106	0.472145	0.674528	0.901584	0.935404		0.368675
0.905984	0.85665	0.714536	0.83038	0.866349	0.612178	0.717956		0.815953
0.892633	0.980475	0.703444	0.77489	0.524482	0.661578	0.758938		0.781896
0.953117	0.76513	0.96055	0.694712	0.495115	0.928884	0.541785		0.580568
0.959719	0.540827	0.756157	0.266775	0.619965	0.926167	0.865008		0.465443
0.963352	0.933586	0.921259	0.449691	0.852071	0.53595	0.956936		0.868577
0.808145	0.851193	0.456054	0.608997	0.759283	0.581672	0.857145		0.955073
0.63849	0.287178	0.941497	0.808098	0.559829	0.589589	0.863311		0.740374
0.633584	0.626703	0.803875	0.699178	0.566528	0.82302	0.846802		0.621883
0.767642	0.665163	0.682186	0.804226	0.581897	0.94998	0.780317		0.61625
0.929574	0.28941	0.595619	0.922696	0.469018	0.352785	0.403438		0.8217
0.923415	0.943821	0.509084	0.609561	0.527646	0.439471	0.506698		0.753135
0.408102	0.957373	0.912278	0.931106	0.300376	0.952314	0.864344		0.772946
0.963588	0.214316	0.725623	0.610131	0.668099	0.956607	0.733492		0.944187
0.936928	0.269811	0.520077	0.877817	0.354304	0.853867	0.177207		0.962062
0.770645	0.256084	0.838354	0.984522	0.37908	0.835106	0.971761		0.818408
0.907419	0.732299	0.967435	0.762382	0.0646146	0.776787	0.573726		0.796476
0.921449	0.883827	0.950164	0.751536	0.955577	0.945721	0.638955		0.936136
0.967991	0.911559	0.914613	0.524206	0.962896	0.965816	0.798595		0.934411
0.969423	0.930589	0.845695	0.838513	0.866528	0.904054	0.959906		0.943945
0.854161	0.836674	0.922419	0.596365	0.828368	0.781796	0.0681393		0.470633
0.915357	0.775192	0.904369	0.774228	0.802414	0.426577	0.743801		0.920072
0.867142	0.734863	0.671865	0.916509	0.73179	0.991958	0.781944		0.875649
0.90869	0.591163	0.637654	0.871418	0.808959	0.855214	0.804972		0.702149
0.850455	0.927194	0.444435	0.914987	0.509066	0.898948	0.705013		0.536328
0.933504	0.670925	0.617566	0.442583	0.622705	0.983937	0.135108		0.581114
0.885331	0.885226	0.916806	0.84195	0.606241	0.820061	0.792939		0.500447
0.899218	0.843932	0.907632	0.897975	0.577247	0.784734	0.816852		0.685361
0.871081	0.616341	0.787033	0.914249	0.726412	0.556659	0.826686		0.600644
0.680228	0.905781	0.933406	0.897369	0.816976	0.710803	0.816556		0.720074
0.914238	0.788866	0.844191	0.664046	0.710752	0.865601	0.842677		0.710709
0.944726	0.418459	0.772869	0.904559	0.605099	0.567755	0.970372		0.914786
0.806938	0.862486	0.857357	0.754905	0.87387	0.894078	0.899991		0.873303
0.989917	0.856168	0.940256	0.786111	0.731707	0.925998	0.869189		0.34277
0.632251	0.841916	0.0935701	0.947613	0.818155	0.946774	0.296658		0.737567
0.939469	0.651068	0.879583	0.834537	0.820938	0.930696	0.608286		0.836229
0.885994	0.847451	0.83423	0.769752	0.123293	0.966307	0.762068		0.59581
0.768935	0.931251	0.530965	0.732999	0.767774	0.919776	0.471889		0.593536
0.770521	0.941006	0.684273	0.919754	0.747679	0.646046	0.424924		0.904512
0.567824	0.35415	0.650369	0.257022	0.891923	0.597823	0.434958		0.940328
0.788953	0.32078	0.302854	0.742525	0.912508	0.685619	0.461591		0.921841
0.830672	0.914305	0.552615	0.837139	0.896157	0.849164	0.374824		0.934526
0.797929	0.827604	0.956903	0.892872	0.900186	0.835829	0.551292		0.579314
0.900576	0.781404	0.548799	0.719785	0.890568	0.922738	0.855862		0.87137
0.741541	0.822319	0.763057	0.831314	0.778506	0.864407	0.847513		0.804528
0.879591	0.529728	0.832231	0.648019	0.861313	0.871078	0.859652		0.885958
0.812365	0.263411	0.829154	0.646381	0.839023	0.892461	0.816445		0.882695
0.962669	0.916181	0.653915	0.902984	0.894916	0.891449	0.575533		0.839241
0.860515	0.924392	0.574513	0.934061	0.402337	0.875171	0.793355		0.882714
0.696909	0.921663	0.776145	0.820531	0.53447	0.840095	0.808676		0.949168
0.609751	0.779599	0.865826	0.625924	0.342846	0.882027	0.568587		0.834947
0.954314	0.858088	0.778576	0.794338	0.703606	0.864912	0.919764		0.729466
0.887564	0.657781	0.920735	0.585242	0.279492	0.959049	0.484853		0.331583
0.933709	0.924343	0.434432	0.838018	0.928529	0.542056	0.67443		0.721303
0.912811	0.744801	0.587552	0.992654	0.959261	0.589713	0.742416		0.688924
0.167549	0.961947	0.692678	0.781705	0.512523	0.75243	0.792259		0.276986
0.932183	0.511683	0.927667	0.40925	0.668949	0.725193	0.770503		0.717613
0.600823	0.672038	0.702094	0.848714	0.823698	0.694107	0.799853		0.713629
0.805684	0.737745	0.885394	0.833242	0.571032	0.682304	0.963898		0.714206
0.754791	0.792869	0.725803	0.816837	0.334943	0.660184	0.945082		0.641078
0.925745	0.788571	0.969535	0.900729	0.498577	0.707799	0.746942		0.710575
0.948731	0.927595	0.937503	0.87386	0.534575	0.7255	0.66695		0.288072
0.937759	0.881944	0.926382	0.680842	0.922364	0.55617	0.653456		0.486067
0.94523	0.944412	0.651235	0.95076	0.892839	0.939967	0.539173		0.583502
0.970981	0.142626	0.860892	0.670078	0.933759	0.969583	0.455198		0.557672
0.843846	0.940173	0.902596	0.721607	0.316882	0.980147	0.684838		0.954525
0.447354	0.779074	0.839092	0.878043	0.867386	0.9714	0.849115		0.745421
0.930613	0.720112	0.904659	0.220568	0.905553	0.898556	0.907338		0.703883
0.720474	0.756533	0.964942	0.568383	0.887706	0.856413	0.667952		0.738548
0.748652	0.8274	0.849823	0.72307	0.947749	0.891852	0.696535		0.806457
0.861504	0.881905	0.827896	0.766064	0.330034	0.950635	0.777814		0.609524
0.889465	0.97332	0.945174	0.936682	0.619144	0.87491	0.331591		0.664231
0.898679	0.986289	0.943105	0.748032	0.899498	0.932916	0.898514		0.899765
0.93088	0.947223	0.931931	0.692325	0.85572	0.918717	0.913909		0.875571
0.640297	0.962609	0.97272	0.876059	0.914807	0.842213	0.964181		0.968801
0.970428	0.976496	0.970406	0.798047	0.900435	0.837041	0.913352		0.936733
0.934946	0.954143	0.961202	0.878446	0.815429	0.522225	0.844083		0.236883
0.38511	0.152455	0.882811	0.983744	0.817804	0.656694	0.793764		0.521522
0.341975	0.578634	0.596277	0.878372	0.527655	0.872899	0.819504		0.834993
0.837092	0.828379	0.853298	0.398152	0.586881	0.683298	0.873357		0.861163
0.79072	0.340324	0.202345	0.762049	0.90356	0.87112	0.91916		0.485231
0.793687	0.838136	0.956555	0.542977	0.729626	0.491517	0.486627		0.114582
0.471608	0.929563	0.905952	0.268809	0.956419	0.451674	0.417733		0.215137
0.726462	0.806945	0.923171	0.495749	0.658553	0.255125	0.683773		0.663859
0.754142	0.911171	0.931641	0.840557	0.890647	0.960649	0.224234		0.894302
0.919303	0.81262	0.94206	0.813786	0.885978	0.945747	0.498263		0.559031
0.440523	0.779658	0.986313	0.603325	0.681873	0.961737	0.933847		0.262342
0.693828	0.548498	0.955582	0.771714	0.444601	0.71115	0.83014		0.665357
0.963095	0	0.796593	0.931457	0.761727	0.457339	0.754113		0.49344
0.908119	0.327222	0.831463	0.987727	0.266617	0.313841	0.42885		0.894232
0.943092	0.702638	0.915966	0.670955	0.0777789	0.32553	0.765686		0.823946
0.859416	0.755529	0.927517	0.748194	0.235901	0.494435	0.829828		0.383753
0.94712	0.607572	0.905801	0.552895	0.0959111	0.432566	0.704427		0.35912
0.97359	0.791021	0.952315	0.601886	0.198798	0.483274	0.694586		0.140708
0.943216	0.519527	0.950143	0.779731	0.678838	0.502945	0.823842		0.362282
0.86265	0.788449	0.903366	0.499374	0.902494	0.918656	0.832993		0.105992
0.872936	0.547791	0.910274	0.66747	0.690246	0.793252	0.812261		0.900691
0.969944	0.93441	0.906014	0.209227	0.460242	0.924237	0.175915		0.926065
0.527493	0.92831	0.981044	0.702645	0.445441	0.817248	0.389436		0.69303
0.926487	0.923017	0.927462	0.58728	0.729914	0.513581	0.848056		0.666619
0.920446	0.917116	0.942891	0.940585	0.673414	0.238656	0.90918		0.968062
0.831001	0.967993	0.873856	0.879839	0.790287	0.302173	0.330549		0.309296
0.858493	0.971979	0.977859	0.14485	0.897665	0.541902	0.851072		0.930157
0.862499	0.649914	0.939411	0.217229	0.795129	0.621995	0.468046		0.940922
0.932231	0.734168	0.985911	0.420032	0.664788	0.830722	0.666934		0.0298495
0.912658	0.839381	0.935658	0.49913	0.0176026	0.6436	0.92804		0.720892
0.81501	0.944696	0.96788	0.48133	0.530284	0.804934	0.690903		0.847554
0.936706	0.8029	0.974791	0.439139	0.909112	0.693912	0.981993		0.197391
0.909656	0.702916	0.932264	0.251803	0.945901	0.838368	0.80628		0.101879
0.958157	0.898449	0.928492	0.583162	0.78961	0.523212	0.335803		0.944728
0.878847	0.933201	0.951396	0.806998	0.761958	0.359094	0.863628		0.807369
0.87068	0.979619	0.900797	0.497659	0.163323	0.883536	0.705276		0.972868
0.913014	0.684228	0.98489	0.51647	0.506086	0.897218	0.490871		0.8231
0.160992	0.935483	0.86775	0.611705	0.658019	0.912195	0.573029		0.842961
0.486623	0.92254	0.723995	0.264326	0.677071	0.945466	0.630998		0.451077
0.967064	0.424829	0.973206	0.642945	0.732051	0.81066	0.458961		0.68382
0.334795	0.970994	0.810742	0.914777	0.904055	0.850152	0.3059		0.687383
0.107535	0.227202	0.842892	0.459114	0.780573	0.769524	0.769556		0.610218
0.159818	0.845962	0.736397	0.839355	0.380052	0.792608	0.635199		0.695313
0.92557	0.307694	0.879445	0.714792	0.869081	0.770702	0.919409		0.706379
0.92639	0.76054	0.694352	0.219356	0.420087	0.759404	0.899844		0.373991
0.823257	0.827282	0.949398	0.409345	0.526423	0.832481	0.883105		0.851359
0.936327	0.601594	0.994175	0.853655	0.613339	0.909241	0.939167		0.798987
0.659073	0.918106	0.947974	0.953379	0.468105	0.82305	0.799652		0.901707
0.91665	0.871589	0.846191	0.927505	0.672175	0.542708	0.881931		0.900167
0.850488	0.853404	0.709585	0.864923	0	0.30553	0.9147		0.922761
0.760539	0.943079	0.848656	0.690972	0.701578	0.846549	0.637768		0.813979
0.658646	0.692122	0.958185	0.428603	0.468382	0.330792	0.833895		0.772029
0.9266	0.942261	0.951838	0.786762	0.393739	0.642111	0.869415		0.937293
0.929425	0.961045	0.875624	0.529779	0.369117	0.916564	0.755253		0.680144
0.961228	0.940999	0.843258	0.484151	0.874375	0.450677	0.8179		0.771119
0.697802	0.184575	0.926841	0.499324	0.36581	0.872684	0.74845		0.862817
0.893879	0.872003	0.966691	0.844762	0.332665	0.936707	0.745873		0.633062
0.913075	0	0.886938	0.883377	0.404016	0.843331	0.947751		0.550035
0.928253	0.914674	0.93156	0.543293	0.332296	0.286697	0.834252		0.753051
0.947399	0.922165	0.81274	0.621293	0.909824	0.436981	0.448146		0.838251
0.891457	0.930511	0.84452	0.442837	0.499313	0.959209	0.523696		0.484191
0.790835	0.26833	0.725925	0.748284	0.398191	0.562608	0.744357		0.530733
0.933952	0.772801	0.685856	0.962649	0.564153	0.95738	0.610797		0.448822
0.990604	0.706169	0.83925	0.422615	0.529086	0.760273	0.702026		0.61961
0.70556	0.58435	0.929062	0.778507	0.935235	0.795966	0.808856		0.942664
0.941341	0.92377	0.91204	0.795879	0.834642	0.896094	0.500271		0.99074
0.858101	0.793508	0.853221	0.700201	0.844388	0.884333	0.274286		0.970201
0.966819	0.452451	0.962617	0.665987	0.222042	0.948658	0.798514		0.70186
0.945894	0.630585	0.949749	0.134835	0.259298	0.934896	0.947329		0.648739
0.461643	0.656268	0.957895	0.652011	0.356506	0.950107	0.873115		0.698757
0.981764	0.142164	0.952532	0.719551	0.855769	0.854534	0.372539		0.667974
0.722115	0.920444	0.724839	0.84162	0.809405	0.726987	0.831448		0.909519
0.828424	0.868031	0.5791	0.600894	0.814253	0.930486	0.903526		0.825908
0.824041	0.448954	0.88933	0.831218	0.63242	0.804648	0.770276		0.897031
0.903853	0.587313	0.533692	0.890066	0.207058	0.886361	0.74702		0.875469
0.934481	0.533015	0.604901	0.451813	0.665662	0.984143	0.870447		0.789699
0.92374	0.76816	0.703756	0.559115	0.303559	0.707967	0.713604		0.805266
0.920203	0.851036	0.96646	0.555118	0.365545	0.970664	0.869273		0.754457
0.952736	0.66618	0.939931	0.921795	0.688887	0.774474	0.929888		0.816836
0.933754	0.835897	0.789581	0.867869	0.444487	0.801493	0.974203		0.674978
0.904134	0.915754	0.662319	0.609066	0.453361	0.971602	0.876877		0.936896
0.934186	0.395865	0.859018	0.897886	0.75069	0.857693	0.180845		0.756266
0.903459	0.112807	0.892896	0.979777	0.689089	0.846143	0.932547		0.95306
0.931916	0.894183	0.892252	0.0143121	0.921693	0.972139	0.867714		0.663498
0.947137	0.660212	0.899685	0.31399	0.91897	0.844215	0.860952		0.805711
0.704721	0.773687	0.773864	0.407502	0.635417	0.938701	0.871615		0.653497
0.867333	0.823607	0.824507	0.780231	0.836228	0.918217	0.78626		0.9544
0.898609	0.774977	0.948655	0.79216	0.616634	0.914709	0.0946882		0.98008
0.894922	0.70737	0.771866	0.72589	0.750863	0.900345	0.845862		0.697268
0.87554	0.507419	0.81895	0.376418	0.828622	0.965115	0.953948		0.781446
0.739297	0.425209	0.666907	0.874428	0.817004	0.953742	0.934837		0.72713
0.861602	0.51418	0.961824	0.923702	0.509475	0.523625	0.55558		0.768105
0.832818	0.890753	0.849063	0.760225	0.645793	0.435335	0.85511		0.717914
0.935344	0.542059	0.977703	0.783197	0.919622	0.409658	0.934156		0.754536
0.867162	0.876382	0.920916	0.0770498	0.935138	0.722026	0.209609		0.952082
0.753939	0.892549	0.90204	0.0913391	0.602385	0.70573	0.960734		0.879088
0.942474	0.887786	0.864606	0.918817	0.974396	0.845593	0.917678		0.477685
0.858567	0	0.843198	0.648223	0.856195	0.661061	0.120244		0.886146
0.915503	0.691005	0.764845	0.539012	0.606775	0.612282	0.136225		0.861524
0.847289	0.94642	0.453077	0.498897	0.689803	0.736139	0.939364		0.173282
0.869838	0.310692	0.590727	0.751036	0.631567	0.812536	0.929004		0.705368
0.950374	0.517388	0.939546	0.590728	0.640819	0.875832	0.856408		0.343125
0.871684	0.557943	0.808953	0.449459	0.666333	0.858923	0.89635		0.816143
0.916093	0.950439	0.7339	0.920737	0.658385	0.825788	0.543892		0.768389
0.852994	0.881738	0.537513	0.808072	0.794837	0.86326	0.499034		0.461839
0.963769	0.930161	0.910119	0.951204	0.985567	0.669813	0.823458		0.51704
0.404662	0.305755	0.674959	0.945334	0.0647958	0.952757	0.645213		0.739649
0.814338	0.773306	0.982746	0.974471	0.0439756	0.636903	0.681153		0.870355
0.937028	0.685999	0.773796	0.926022	0.102866	0.528031	0.915779		0.944836
0.448955	0.796775	0.881696	0.864274	0.172183	0.816665	0.920878		0.929438
0.937265	0.848494	0.87835	0.3273	0.063598	0.645134	0.895104		0.922843
0.816141	0.87324	0.836507	0.417107	0.0905938	0.581376	0.917395		0.80225
0.853834	0.922109	0.891625	0.740515	0.149698	0.386913	0.757865		0.645315
0.939703	0.909964	0.920518	0.79139	0.165271	0.322227	0.949278		0.459557
0.852194	0.500713	0.568369	0.546416	0.385725	0.717713	0.26548		0.486305
0.972189	0.39214	0.639137	0.91336	0.4036	0.648897	0.802402		0.806668
0.662821	0.490711	0.947115	0.87101	0.803018	0.6523	0.770927		0.849573
0.943004	0.948658	0.855697	0.918176	0.595181	0.507162	0.533529		0.956918
0.891724	0.887422	0.954778	0.643909	0.517178	0.839051	0.522209		0.914247
0.935999	0.785212	0.931274	0.95999	0.777396	0.855658	0.923389		0.900959
0.865227	0.72735	0.797203	0.931488	0.585223	0.916189	0.936391		0.927891
0.98889	0.746817	0.92403	0.948127	0.589913	0.975266	0.846182		0.875856
0.978541	0.647099	0.850604	0.596099	0.527703	0.49595	0.644743		0.858747
0.955508	0.834625	0.790089	0.656726	0.877957	0.644399	0.812469		0.711866
0.874319	0.874712	0.936548	0.955365	0.901187	0.89467	0.909204		0.856219
0.821157	0.584611	0.949898	0.414379	0.930555	0.906811	0.954887		0.829888
0.903001	0.966148	0.878567	0.960959	0.413478	0.505116	0.94721		0.469717
0.748283	0.665365	0.89199	0.567728	0.431068	0.463142	0.951435		0.51319
0.938914	0.640643	0.725884	0.504807	0.807509	0.45188	0.640567		0.909388
0.761125	0.837097	0.969114	0.949803	0.71865	0.834816	0.479064		0.51845
0.821804	0.848384	0.987312	0.913365	0.339382	0.855958	0.411309		0.942634
0.505191	0.458939	0.983157	0.503134	0.891274	0.692337	0.460477		0.868472
0.967648	0.867696	0.763331	0.509858	0.865312	0.698523	0.624273		0.921741
0.968059	0.955124	0.98752	0.788167	0.910998	0.273396	0.8689		0.930947
0.843536	0.679203	0.864154	0.702178	0.522656	0.438093	0.632978		0.958953
0.741464	0.952183	0.81449	0.654199	0.531442	0.500419	0.703453		0.960245
0.583425	0.634247	0.939835	0.792679	0.533035	0.811454	0.894618		0.902032
0.812338	0.70815	0.97964	0.800442	0.347073	0.88599	0.597153		0.900185
0.957928	0.646768	0.642918	0.726458	0.113852	0.494536	0.629845		0.91963
0.941812	0.495429	0.54727	0.82092	0.880828	0.528706	0.779801		0.875177
0.974458	0.833341	0.951655	0.770985	0.88373	0.541266	0.964629		0.873024
0.834974	0.430825	0.957201	0.880208	0.282226	0.879987	0.95344		0.929413
0.830384	0.880286	0.934664	0.602726	0.227987	0.602629	0.955002		0.962038
0.872251	0.845896	0.885492	0.547261	0.611436	0.825856	0.950892		0.969878
0.904537	0.657921	0.76712	0.590234	0.475798	0.793339	0.696687		0.875832
0.949308	0.812564	0.834778	0.343722	0.571435	0.836006	0.938904		0.891717
0.804729	0.142436	0.920061	0.913483	0.341469	0.849992	0.945693		0.740896
0.915986	0.687371	0.748123	0.894322	0.380689	0.550298	0.954798		0.933766
0.851557	0.694387	0.25547	0.957957	0.958128	0.42022	0.970031		0.826337
0.941124	0.946187	0.640451	0.804199	0.394191	0.439949	0.14913		0.945666
0.928811	0.617608	0.493493	0.628717	0.946005	0.450619	0.477249		0.561017
0.873508	0.957769	0.931759	0.510697	0.407368	0.354523	0.385309		0.756045
0.967317	0.949661	0.917392	0.651081	0.232539	0.0877664	0.894143		0.786017
0.490015	0.709413	0.936772	0.700729	0.303254	0.405218	0.495755		0.861758
0.915319	0.919363	0.943419	0.919106	0.406107	0.394749	0.803888		0.953757
0.918141	0.717265	0.206425	0.307446	0.529057	0.929429	0.711353		0.810555
0.11949	0.486451	0.975446	0.463475	0.761125	0.595537	0.70905		0.969016
0.773667	0.685293	0.561284	0.818426	0.814879	0.679178	0.541073		0.941674
0.908313	0.710964	0.414493	0.825494	0.644311	0.349189	0.589444		0.902534
0.909082	0.963063	0.87478	0.897189	0.774651	0.917753	0.576293		0.963264
0.952917	0.47997	0.800662	0.964175	0.176446	0.889711	0.70954		0.559366
0.804957	0.870524	0.867001	0.565427	0.862623	0.82391	0.66114		0.948789
0.852941	0.899888	0.942331	0.882584	0.778058	0.890154	0.676678		0.969001
0.972166	0.783709	0.913646	0.938187	0.358317	0.776169	0.659783		0.0539713
0.951849	0.788063	0.614093	0.921447	0.843347	0.838199	0.704197		0.431878
0.723551	0.959287	0.76935	0.532032	0.938829	0.762968	0.698767		0.870033
0.672901	0.839334	0.807789	0.348161	0.641239	0.781661	0.59623		0.857587
0.50456	0.898771	0.807765	0.661923	0.427618	0.505744	0.746376		0.932354
0.8155	0.927594	0.500994	0.923827	0.580893	0.690377	0.933762		0.877097
0.940336	0.871251	0.981043	0.969294	0.280922	0.761461	0.851898		0.653746
0.91035	0.900032	0.932577	0.95395	0.342372	0.75267	0.939125		0.790473
0.888872	0.181423	0.923996	0.586384	0.522322	0.554307	0.688604		0.978611
0.96719	0.748456	0.813318	0.415442	0.96565	0.225522	0.545013		0.966243
0.70698	0.810695	0.968551	0.782082	0.664342	0.630891	0.200869		0.850644
0.832385	0.646805	0.855112	0.265443	0.867318	0.205625	0.354681		0.978652
0.914154	0.809331	0.959396	0.635869	0.869166	0.548171	0.961258		0.943389
0.906865	0.638619	0.726199	0.606481	0.51954	0.19991	0.965535		0.813759
0.947088	0.944025	0.502486	0.92378	0.454447	0.634565	0.177073		0.575764
0.960376	0.939394	0.777311	0.617512	0.363127	0.20523	0.966753		0.904321
0.823981	0.929011	0.763903	0.983207	0.938067	0.676093	0.93721		0.584372
0.847086	0.616359	0.887371	0.565679	0.61009	0.223062	0.916519		0.937097
0.945243	0.654233	0.959347	0.448418	0.82662	0.514479	0.443388		0.710244
0.903368	0.88313	0.853799	0.667302	0.934599	0.218985	0.592895		0.904076
0.686578	0.81241	0.903232	0.975192	0.682164	0.240332	0.791238		0.940299
0.916375	0.904821	0.420882	0.970197	0.224958	0.322329	0.908253		0.982041
0.949276	0.872972	0.573249	0.932318	0.717172	0.222133	0.694784		0.938928
0.934457	0.860663	0.733991	0.721094	0.347903	0.607113	0.295346		0.86173
0.674797	0.806355	0.791823	0.956086	0.111346	0.57776	0.308076		0.942408
0.92919	0.905817	0.831614	0.857526	0.411437	0.780852	0.901599		0.866265
0.754576	0.724684	0.910157	0.534668	0.471451	0.871096	0.785202		0.417455
0.884679	0.873957	0.983087	0.521547	0.402165	0.608646	0.688566		0.58306
0.828297	0.853813	0.976485	0.511852	0.655789	0.614569	0.877383		0.897619
0.272534	0.960805	0.477716	0.948081	0.613916	0.573589	0.892354		0.701471
0.385104	0.969386	0.402321	0.735437	0.638734	0.858099	0.894135		0.919664
0.618924	0.835861	0.944848	0.952363	0.606724	0.587378	0.896688		0.821342
0.95124	0.942261	0.587412	0.854043	0.926046	0.904403	0.873194		0.860731
0.812081	0.822692	0.956541	0.7161	0.868988	0.669957	0.8025		0.81975
0.93302	0.348516	0.860148	0.796205	0.56375	0.662952	0.945692		0.936986
0.979002	0.959014	0.676224	0.782856	0.753613	0.856559	0.948416		0.771531
0.720252	0.965036	0.961252	0.5624	0.842727	0.766634	0.963031		0.941513
0.752861	0.959647	0.946327	0.350979	0.493758	0.695069	0.862856		0.663773
0.874216	0.892849	0.895831	0.611455	0.652921	0.950529	0.859307		0.966181
0.968813	0.93421	0.965624	0.724482	0.539121	0.472529	0.95035		0.922637
0.885019	0.710581	0.907707	0.960884	0.81313	0.983656	0.445736		0.924583
0.749631	0.870192	0.407439	0.797384	0.794869	0.713602	0.658108		0.972702
0.979096	0.929099	0.922301	0.57675	0.786375	0.916756	0.842708		0.50267
0.813652	0.670584	0.801101	0.890777	0.839323	0.162635	0.819449		0.734436
0.701015	0.970977	0.83455	0.797509	0.734451	0.912989	0.739616		0.771791
0.801739	0.973176	0.938643	0.964278	0.790871	0.941183	0.943266		0.939881
0.772056	0.897432	0.913694	0.743012	0.649902	0.89486	0.954529		0.702542
0.924438	0.909686	0.886595	0.447188	0.412019	0.257259	0.942224		0.948705
0.893963	0.953607	0.94382	0.944585	0.481115	0.522705	0.953229		0.89486
0.831154	0.830096	0.819384	0.90876	0.433778	0.304306	0.973744		0.934267
0.865222	0.667835	0.786871	0.940399	0.413442	0.3436	0.853141		0.453264
0.800283	0.827522	0.937543	0.89321	0.385141	0.346899	0.901963		0.719513
0.834924	0.771991	0.948965	0.706946	0.930268	0.678812	0.513104		0.908525
0.882389	0.916349	0.884248	0.827732	0.482752	0.471685	0.887281		0.955986
0.843127	0.741273	0.797074	0.286503	0.793707	0.569019	0.696923		0.941197
0.748016	0.899111	0.939822	0.463402	0.94768	0.756739	0.820547		0.938628
0.671479	0.635952	0.878987	0.923515	0.579794	0.297097	0.751073		0.794067
0.452423	0.496008	0.95344	0.973508	0.744872	0.163793	0.796252		0.467418
0.778834	0.821077	0.955382	0.899906	0.824951	0.234512	0.674124		0.840628
0.911212	0.813085	0.782716	0.965911	0.867252	0.250432	0.943299		0.733334
0.795978	0.3302	0.824241	0.841831	0.579303	0.195022	0.956025		0.367621
0.766644	0.82333	0.673358	0.430684	0.414076	0.500135	0.756468		0.699113
0.972676	0.881011	0.867283	0.573195	0.973356	0.410366	0.790813		0.806387
0.812359	0.301423	0.586583	0.430339	0.973825	0.608962	0.894829		0.813646
0.904995	0.571105	0.938422	0.806146	0.687437	0.405329	0.76724		0.969247
0.797129	0.67195	0.939209	0.979848	0.739353	0.860811	0.913807		0.928088
0.95044	0.935802	0.937246	0.563373	0.677362	0.962507	0.807155		0.981184
0.969639	0.964293	0.912057	0.712889	0.705828	0.895869	0.858231		0.464446
0.874497	0.840653	0.901078	0.912224	0.662046	0.780153	0.952753		0.907245
0.946276	0.933792	0.970533	0.844802	0.722054	0.872199	0.975808		0.849383
0.939727	0.92809	0.879156	0.954001	0.606243	0.834912	0.948682		0.707662
0.954508	0.853528	0.837752	0.332638	0.650645	0.691652	0.875619		0.440094
0.839008	0.886224	0.964979	0.892538	0.650835	0.761921	0.955508		0.66159
0.807708	0.953088	0.945887	0.596483	0.867372	0.539416	0.9613		0.692113
0.815413	0.968423	0.902693	0.798138	0.397907	0.561906	0.946302		0.641208
0.736474	0.934856	0.959417	0.31487	0.651815	0.543652	0.641383		0.550453
0.832033	0.914841	0.934052	0.89607	0.696231	0.507712	0.749268		0.626337
0.632941	0.82047	0.91445	0.794832	0.32208	0.517238	0.948429		0.648326
0.919735	0.754214	0.950974	0.666609	0.822866	0.397235	0.793274		0.7413
0.730167	0.797967	0.931714	0.699052	0.275988	0.436936	0.448045		0.911923
0.792127	0.92257	0.928592	0.945785	0.270397	0.510464	0.386644		0.68029
0.607513	0.795896	0.926484	0.805461	0.661812	0.563956	0.943976		0.837719
0.968408	0.793724	0.864529	0.857715	0.634847	0.55028	0.937984		0.676996
0.759271	0.0365884	0.930769	0.896654	0.594385	0.492415	0.841352		0.972251
0.895143	0.916672	0.824196	0.681847	0.214419	0.543303	0.474546		0.785273
0.752865	0.930361	0.916039	0.577354	0.255351	0.568184	0.46914		0.932812
0.735507	0.177305	0.960937	0.507297	0.569296	0.544353	0.575076		0.251067
0.641258	0.915209	0.896809	0.741412	0.852591	0.55661	0.445429		0.919217
0.551749	0.909158	0.98673	0.753466	0.942561	0.934055	0.956158		0.9235
0.689228	0.934807	0.722391	0.508331	0.312596	0.907786	0.972317		0.942032
0.9467	0.934139	0.514951	0.923251	0.408286	0.962967	0.622624		0.630509
0.917814	0.586003	0.39975	0.622481	0.241971	0.509844	0.672633		0.620711
0.73267	0.924494	0.416125	0.837979	0.792435	0.63132	0.38264		0.100464
0.82976	0.923262	0.947641	0.561669	0.732419	0.211836	0.806653		0.979962
0.611137	0.773349	0.917393	0.722428	0.764669	0.840022	0.317252		0.865155
0.748342	0.7808	0.87768	0.672324	0.596728	0.620047	0.789532		0.879978
0.89008	0.766492	0.915637	0.75741	0.773044	0.125614	0.813892		0.877103
0.733553	0.939738	0.85221	0.670847	0.554344	0.927156	0.58287		0.533486
0.962823	0.944951	0.820469	0.850702	0.0714464	0.191445	0.746914		0.504468
0.919626	0.685744	0.941797	0.86179	0.165556	0.731275	0.774017		0.767111
0.961461	0.847492	0.97478	0.811433	0.169765	0.585405	0.828716		0.933577
0.926595	0.557962	0.961204	0.864754	0.953136	0.508581	0.797181		0.957887
0.855101	0.660199	0.892891	0.811373	0.940261	0.793257	0.765108		0.594096
0.948585	0.83699	0.707319	0.926078	0.94233	0.961081	0.713615		0.740316
0.840014	0.812634	0.775286	0.875322	0.968823	0.95399	0.622494		0.885694
0.492296	0.760366	0.767203	0.189471	0.877844	0.919636	0.572251		0.886205
0.753499	0.766988	0.908922	0.305876	0.16912	0.824318	0.846873		0.916105
0.744524	0.831666	0.716648	0.666483	0.839903	0.892705	0.65909		0.48446
0.784145	0.773516	0.755953	0.284342	0.898908	0.878367	0.593341		0.812824
0.967323	0.823125	0.707066	0.886014	0.759397	0.918085	0.659526		0.835325
0.607084	0.807096	0.761123	0.944834	0.370876	0.928305	0.706657		0.926627
0.68174	0.797075	0.82025	0.796035	0.665998	0.80943	0.873416		0.909845
0.630931	0.98597	0.848124	0.715243	0.845719	0.77298	0.686424		0.938092
0.400706	0.896036	0.642877	0.690371	0.650851	0.8083	0.683856		0.875265
0.728396	0.78184	0.864128	0.502104	0.441327	0.833996	0.655116		0.885016
0.921739	0.579626	0.826945	0.891713	0.729147	0.87826	0.820993		0.92337
0.925822	0.915462	0.940434	0.884301	0.200932	0.675434	0.964776		0.948411
0.879377	0.735504	0.903333	0.586149	0.186983	0.458164	0.670651		0.939631
0.784319	0.866003	0.959553	0.959759	0.207785	0.708223	0.689161		0.894383
0.945952	0.290168	0.982602	0.923566	0.0374107	0.857258	0.538083		0.963598
0.653995	0.885815	0.976312	0.696106	0.0905306	0.660767	0.581427		0.725615
0.581129	0.498194	0.495371	0.722588	0.195332	0.54486	0.867034		0.828329
0.818065	0.762347	0.391436	0.92739	0.222125	0.501386	0.754433		0.968328
0.938352	0.658034	0.885765	0.888626	0.203782	0.611686	0.925138		0.608133
0.635516	0.641138	0.571766	0.575765	0.865883	0.4742	0.799483		0.600918
0.766612	0.899678	0.852292	0.637665	0.635322	0.598166	0.975678		0.385682
0.505025	0.879428	0.843775	0.173649	0.407406	0.985653	0.428157		0.616606
0.821202	0.873163	0.879984	0.695965	0.497884	0.984952	0.57115		0.672126
0.946778	0.65685	0.950963	0.600268	0.741713	0.434776	0.898075		0.622191
0.86237	0.483676	0.974403	0.557275	0.577616	0.804905	0.952032		0.66126
0.912621	0.628629	0.890134	0.902983	0.549895	0.745142	0.959382		0.726892
0.827194	0.912764	0.91751	0.895372	0.948298	0.835067	0.558584		0.639205
0.476925	0.614961	0.881948	0.610343	0.925333	0.814864	0.630798		0.620152
0.928207	0.84152	0.960745	0.690748	0.769869	0.912889	0.713973		0.770665
0.820101	0.598285	0.87058	0.705215	0.93283	0.939891	0.664992		0.966461
0.898433	0.477846	0.870242	0.969083	0.326635	0.600957	0.63226		0.37507
0.832095	0.670443	0.94205	0.94831	0.263888	0.877631	0.928252		0.938563
0.941081	0.595915	0.922724	0.923137	0.344206	0.90875	0.841173		0.978779
0.863628	0.910735	0.934342	0.732545	0.57011	0.940322	0.686256		0.875382
0.926531	0.898466	0.752444	0.969114	0.43116	0.322192	0.939598		0.94617
0.898338	0.90033	0.603753	0.707123	0.428205	0.960021	0.693479		0.96419
0.80345	0.827118	0.342258	0.888096	0.962855	0.95496	0.662687		0.976335
0.911022	0.874745	0.483852	0.818881	0.45463	0.948782	0.790043		0.87964
0.967463	0.873101	0.906861	0.822162	0.577235	0.672622	0.804253		0.677729
0.9217	0.927193	0.83555	0.885486	0.469017	0.86046	0.886349		0.700829
0.954015	0.914552	0.475183	0.729732	0.768023	0.803632	0.896185		0.718052
0.700811	0.634865	0.890746	0.709214	0.502798	0.816696	0.881443		0.826255
0.614404	0.771626	0.703373	0.819497	0.338781	0.179154	0.665542		0.420604
0.612061	0.506683	0.895679	0.518847	0.413735	0.620344	0.618619		0.468434
0.979237	0.97969	0.895618	0.958124	0.953251	0.664838	0.8075		0.505134
0.87719	0.807786	0.741115	0.922346	0.487008	0.397619	0.908295		0.44795
0.599669	0.742856	0.932785	0.867503	0.939991	0.367785	0.0043828		0.600039
0.846234	0.77545	0.684354	0.941654	0.715615	0.437623	0.730199		0.445967
0.900032	0.545398	0.695431	0.865653	0.21307	0.729581	0.79403		0.471582
0.765991	0.204723	0.702175	0.666211	0.626407	0.682216	0.435237		0.431599
0.743953	0.928336	0.737261	0.875831	0.56042	0.519175	0.663086		0.54766
0.796335	0.74709	0.903098	0.970607	0.701192	0.49495	0.809538		0.737193
0.965392	0.682414	0.984179	0.849205	0.714412	0.707862	0.358704		0.507799
0.16124	0.212141	0.913926	0.592471	0.84491	0.412654	0.891496		0.472484
0.877137	0.662841	0.841111	0.0252744	0.699696	0.415652	0.564362		0.537841
0.924369	0.858783	0.884636	0.745209	0.790164	0.338966	0.638531		0.490176
0.743537	0.256434	0.853781	0.703065	0.0263014	0.431665	0.584291		0.778914
0.920635	0.755689	0.682595	0.923655	0.565929	0.387089	0.772926		0.873117
0.479665	0.657718	0.862638	0.831476	0.0892413	0.969581	0.893287		0.969366
0.895345	0.900674	0.0890176	0.775914	0.71564	0.730884	0.329023		0.734
0.960666	0.847173	0.766308	0.622036	0.890119	0.9539	0.826815		0.666602
0.729139	0.669508	0.938153	0.760033	0.813507	0.503625	0.88799		0.922741
0.429928	0.8375	0.863275	0.715923	0.933619	0.565347	0.751969		0.956208
0.960539	0.943103	0.824848	0.531114	0	0.585167	0.575325		0.910708
0.874634	0.868229	0.989864	0.740256	0.583419	0.41305	0.531732		0.972263
0.93149	0.885129	0.948623	0.884284	0.924647	0.445664	0.747821		0.98686
0.94567	0.847622	0.615584	0.908561	0.93532	0.520949	0.700757		0.918904
0.972061	0.821704	0.815454	0.924551	0.446654	0.856294	0.324299		0.835496
0.947384	0.85457	0.977451	0.876104	0.951923	0.954281	0.450418		0.423162
0.981085	0.782772	0.721667	0.806694	0.87226	0.5897	0.52183		0.853502
0.742976	0.924203	0.694226	0.649334	0.805775	0.598434	0.591899		0.979635
0.965527	0.804609	0.564032	0.674751	0.737414	0.641513	0.913748		0.983768
0.955323	0.909307	0.927565	0.680461	0.168065	0.577673	0.861713		0.968558
0.846262	0.968414	0.886196	0.287017	0.60303	0.926587	0.729725		0.42966
0.96581	0.965584	0.775892	0.38618	0.692836	0.899327	0.879646		0.527732
0.523042	0.976829	0.770756	0.475505	0.642976	0.877668	0.94073		0.979105
0.980229	0.964731	0.929894	0.926754	0.531733	0.848379	0.875082		0.853582
0.964966	0.960967	0.987683	0.961382	0.684381	0.864886	0.591737		0.920711
0.766754	0.955796	0.980007	0.759911	0.490397	0.912816	0.555172		0.859202
0.967426	0.935824	0.500503	0.30913	0.466577	0.862784	0.962345		0.736326
0.947664	0.890745	0.77894	0.862692	0.158655	0.802783	0.70102		0.487709
0.682386	0.905626	0.909591	0.932676	0.697019	0.851171	0.835757		0.33794
0.89133	0.932362	0.663293	0.627138	0.65664	0.805878	0.888636		0.420026
0.681505	0.674845	0.97315	0.632228	0.822701	0.519074	0.775331		0.71428
0.909293	0.280409	0.975338	0.81616	0.562572	0.906921	0.843309		0.946422
0.983118	0.694988	0.580345	0.976348	0.633345	0.128525	0.746683		0.733437
0.657318	0.814355	0.954796	0.597677	0.517928	0.910964	0.976198		0.89844
0.901618	0.653632	0.928562	0.807865	0.399103	0.791067	0.695783		0.672746
0.98828	0.825852	0.971681	0.662	0.544123	0.92802	0.713318		0.667373
0.982901	0.902574	0.953755	0.909639	0.362048	0.620447	0.676265		0.764608
0.75559	0.718464	0.913918	0.644569	0.529377	0.646351	0.666705		0.570858
0.940301	0.824494	0.95561	0.733115	0.605232	0.497894	0.161851		0.663852
0.916254	0.927852	0.959135	0.611158	0.427569	0.949867	0.235905		0.816271
0.784408	0.777636	0.968431	0.717394	0.314611	0.964213	0.809532		0.847142
0.938895	0.556091	0.949933	0.933239	0.423995	0.537896	0.681336		0.784314
0.960689	0.823437	0.936269	0.583722	0.372654	0.544481	0.552969		0.284361
0.858271	0.200089	0.951834	0.448999	0.449913	0.778007	0.641389		0.630488
0.47855	0.687591	0.729644	0.707764	0.555597	0.60688	0.582287		0.765425
0.781	0.664512	0.934963	0.876202	0.638038	0.768301	0.442371		0.803065
0.900606	0.59504	0.892082	0.722221	0.235296	0.946938	0.94274		0.695101
0.651439	0.589804	0.938794	0.85451	0.228758	0.78536	0.951897		0.742116
0.863036	0.894797	0.948622	0.581882	0.965864	0.795687	0.578629		0.762928
0.939045	0.705661	0.930533	0.623978	0.955286	0.950585	0.878216		0.541066
0.951516	0.763658	0.926777	0.353209	0.509395	0.931061	0.794766		0.271481
0.90933	0.140345	0.979491	0.506983	0.438101	0.83662	0.946131		0.704792
0.917361	0.78454	0.859248	0.488922	0.599584	0.872979	0.65966		0.736955
0.594161	0.863611	0.875124	0.454932	0.543387	0.869354	0.969158		0.662029
0.741803	0.751642	0.839026	0.407395	0.320515	0.821806	0.990464		0.900826
0.900273	0.650353	0.755886	0.774268	0.262511	0.95395	0.626215		0.957225
0.948735	0.603937	0.970841	0.803956	0.248151	0.728674	0.706667		0.877345
0.934157	0.933463	0.946794	0.785445	0.927067	0.934098	0.829747		0.867401
0.9231	0.11262	0.922835	0.296104	0.415568	0.262611	0.33698		0.738515
0.808316	0.49472	0.949875	0.381902	0.952163	0.426747	0.853718		0.677656
0.940148	0.487339	0.724143	0.383314	0.59453	0.309476	0.792541		0.944159
0.910121	0.711789	0.974118	0.411378	0.611768	0.760277	0.680464		0.885998
0.949144	0.924492	0.893978	0.401057	0.669181	0.761064	0.827397		0.896683
0.877967	0.884388	0.800832	0.30528	0.665493	0.735327	0.819139		0.772711
0.967504	0.903868	0.890911	0.733672	0.75403	0.946284	0.839213		0.731341
0.641968	0.939978	0.943606	0.558202	0.740823	0.614765	0.856899		0.746992
0.759311	0.66126	0.943754	0.365801	0.336853	0.663724	0.976622		0.759103
0.904605	0.788281	0.789163	0.858482	0.428607	0.732207	0.847854		0.945776
0.961138	0.963358	0.733325	0.842071	0.779403	0.811467	0.709775		0.795299
0.87865	0.876261	0.748766	0.828476	0.830577	0.780559	0.992918		0.703764
0.897754	0.957504	0.815607	0.94514	0.421422	0.670042	0.607404		0.861115
0.970274	0.737959	0.150604	0.605651	0.918594	0.64191	0.419009		0.70601
0.881718	0.813708	0.165873	0.404312	0.251266	0.677841	0.927942		0.8526
0.911418	0.808183	0.749692	0.273723	0.964953	0.969162	0.952924		0.548862
0.977599	0.577466	0.953982	0.218281	0.955958	0.946369	0.963505		0.851725
0.905037	0.92071	0.787242	0.218717	0.851315	0.937513	0.911269		0.492732
0.589447	0.94443	0.959201	0.241162	0.941988	0.845551	0.891968		0.898602
0.647328	0.968516	0.954748	0.223547	0.462498	0.914679	0.91858		0.556886
0.844625	0.876586	0.4943	0.370577	0.222795	0.916794	0.896455		0.81002
0.985545	0.781804	0.548534	0.536267	0.346657	0.950444	0.913155		0.800251
0.985661	0.740674	0.967952	0.468131	0.851042	0.863653	0.432024		0.934437
0.965573	0.764419	0.929246	0.312934	0.983107	0.444223	0.777041		0.662279
0.61454	0.951513	0.875412	0.85918	0.721228	0.957105	0.735489		0.700915
0.917879	0.875572	0.926192	0.40917	0.210632	0.911692	0.849648		0.867352
0.855007	0.787775	0.859602	0.205939	0.0866692	0.918304	0.934765		0.85671
0.967146	0.79752	0.787417	0.742449	0.887191	0.876738	0.908453		0.570533
0.975472	0.788507	0.948063	0.494654	0.161403	0.931027	0.893092		0.776945
0.974679	0.864344	0.453636	0.497113	0.527188	0.960351	0.655698		0.925209
0.960478	0.658808	0.917626	0.485594	0.547021	0.751359	0.893368		0.965392
0.938944	0.791716	0.901039	0.816918	0.621243	0.943977	0.725148		0.934845
0.637186	0.638425	0.266412	0.628998	0.519455	0.780954	0.677956		0.945356
0.775942	0.382612	0.933818	0.701615	0.251681	0.875316	0.690848		0.920138
0.282177	0.874918	0.787871	0.253011	0.508365	0.868924	0.837278		0.655916
0.839558	0.100169	0.917614	0.421517	0.653165	0.862559	0.454596		0.762369
0.736032	0.932458	0.962969	0.324869	0.7281	0.492521	0.786073		0.83676
0.975842	0.862891	0.968177	0.404865	0.440211	0.806261	0.869324		0.933007
0.805025	0.942728	0.740979	0.466155	0.575472	0.720627	0.7955		0.951263
0.950892	0.414815	0.948221	0.476147	0.688719	0.841394	0.15985		0.599963
0.850856	0.981383	0.959829	0.763693	0.661528	0.656289	0.664429		0.816002
0.862778	0.927174	0.882587	0.282795	0.692658	0.810098	0.85426		0.716012
0.793271	0.777544	0.631443	0.421125	0.898818	0.204843	0.40515		0.548826
0.40382	0.588692	0.537772	0.506887	0.318256	0.34723	0.773415		0.603919
0.909003	0.420227	0.840822	0.331541	0.55277	0.364151	0.836164		0.324071
0.950662	0.891824	0.920952	0.662694	0.70439	0.502854	0.829759		0.130428
0.892795	0.937005	0.91705	0.459801	0.128182	0.517751	0.894921		0.750022
0.890577	0.928281	0.792902	0.351957	0.175122	0.501149	0.414967		0.70092
0.586228	0.775342	0.949193	0.507555	0.159169	0.423257	0.923531		0.713344
0.665281	0.925949	0.811744	0.606559	0.155626	0.467579	0.941176		0.824134
0.737527	0.760166	0.892306	0.253262	0.801476	0.527558	0.860094		0.467415
0.957356	0.607979	0.887195	0.293442	0.931636	0.955423	0.708665		0.688148
0.904912	0.975597	0.834568	0.213697	0.917068	0.705634	0.56656		0.679276
0.918014	0.935117	0.619409	0.733386	0.958526	0.689291	0.875452		0.853558
0.948359	0.652934	0.736646	0.756971	0.969414	0.844919	0.92424		0.663276
0.952683	0.605072	0.963974	0.649349	0.965777	0.795841	0.902219		0.596103
0.832466	0.80192	0.12591	0.894952	0.951952	0.68047	0.966815		0.622082
0.914087	0.946788	0.764567	0.870829	0.87809	0.665856	0.948945		0.590943
0.93145	0.786293	0.51735	0.881905	0.583544	0.437719	0.971962		0.641689
0.962547	0.660671	0.992064	0.688027	0.937398	0.44784	0.691023		0.925796
0.940533	0.917368	0.892737	0.594597	0.541168	0.266867	0.905992		0.716802
0.93564	0.822842	0.762319	0.873508	0.821725	0.379893	0.978782		0.711567
0.965944	0.969508	0.74927	0.565632	0.202997	0.366004	0.894707		0.789757
0.734522	0.853181	0.576909	0.908627	0.787492	0.352773	0.877842		0.648999
0.731504	0.725785	0.791322	0.707237	0.788481	0.406323	0.402867		0.643009
0.958505	0.843031	0.566962	0.807241	0.288381	0.825635	0.932504		0.566278
0.483443	0.787698	0.889402	0.333749	0.231842	0.791044	0.91122		0.521306
0.512023	0.77501	0.869695	0.403192	0.77812	0.420058	0.442438		0.5805
0.880191	0.953388	0.917353	0.471402	0.31157	0.472815	0.837427		0.413813
0.917583	0.967235	0.862085	0.820487	0.306019	0.432329	0.714437		0.489005
0.902241	0.972399	0.298542	0.564601	0.325602	0.601509	0.850957		0.590355
0.961954	0.545864	0.781699	0.802617	0.198707	0.576002	0.847165		0.561507
0.963475	0.867281	0.582608	0.0221117	0.213156	0.602465	0.830285		0.606794
0.788679	0.929486	0.669859	0.712838	0.577801	0.874306	0.984801		0.905198
0.702027	0.951847	0.588352	0.823254	0.951398	0.875228	0.915587		0.832777
0.789057	0.970371	0.80238	0.933258	0.84887	0.887248	0.876325		0.8378
0.91346	0.896909	0.613048	0.710413	0.835011	0.905263	0.869258		0.979044
0.937232	0.762553	0.891952	0.726113	0.845342	0.872688	0.912717		0.962839
0.977123	0.66694	0.924344	0.816905	0.709679	0.47968	0.789791		0.942046
0.872649	0.696998	0.95562	0.555564	0.64784	0.52847	0.752966		0.639108
0.741556	0.601629	0.810303	0.446452	0.649647	0.634949	0.966402		0.482053
0.852919	0.898881	0.712959	0.703411	0.415543	0.6221	0.489148		0.640812
0.771078	0.947051	0.599423	0.89874	0.490485	0.911878	0.773633		0.854009
0.945951	0.880187	0.808273	0.932711	0.0865296	0.923891	0.370811		0.984582
0.916278	0.926487	0.883572	0.684441	0.787543	0.601956	0.934834		0.924743
0.987171	0.613387	0.809028	0.396838	0.418573	0.432344	0.907513		0.918157
0.822672	0.962308	0.885588	0.616281	0.554559	0.745023	0.901676		0.876694
0.931431	0.661534	0.613615	0.769354	0.601244	0.823427	0.929148		0.906908
0.981932	0.979611	0.830518	0.322402	0.496939	0.389629	0.902502		0.183424
0.978959	0.943825	0.963934	0.602012	0.486252	0.501892	0.809134		0.546141
0.931469	0.749492	0.70459	0.62416	0.483529	0.708834	0.341724		0.250316
0.867118	0.631145	0.806708	0.654022	0.928302	0.817451	0.59764		0.342226
0.783656	0.53623	0.816498	0.768882	0.646738	0.488162	0.300218		0.214825
0.93019	0.608698	0.965781	0.615696	0.960444	0.377176	0.613822		0.911912
0.840507	0.70639	0.921328	0.398763	0.921149	0.358665	0.801359		0.774889
0.857234	0.284034	0.945829	0.37686	0.818611	0.446619	0.67673		0.708659
0.949027	0.151019	0.924691	0.506785	0.837374	0.886844	0.722525		0.953534
0.971118	0.930937	0.93599	0.915086	0.590579	0.972023	0.897724		0.782783
0.329885	0.966091	0.757407	0.633999	0.0944951	0.425755	0.879664		0.746383
0.589021	0.136061	0.911195	0.912913	0.202911	0.515554	0.086498		0.841547
0.894573	0.246672	0.910662	0.817761	0.333662	0.944134	0.209207		0.903027
0.699286	0.781654	0.929952	0.799508	0.517541	0.960275	0.180574		0.706309
0.92293	0.940881	0.92714	0.815322	0.45311	0.941844	0.970757		0.587647
0.939859	0.732427	0.921581	0.506483	0.530105	0.868365	0.961115		0.823077
0.9875	0.839596	0.899576	0.879817	0.788895	0.95566	0.749577		0.868596
0.824125	0.831537	0.840418	0.82581	0.174347	0.957284	0.878794		0.763267
0.917832	0.807724	0.495629	0.903771	0.4815	0.968098	0.674696		0.89302
0.904825	0.920583	0.876796	0.23454	0.546233	0.942317	0.955531		0.840906
0.794389	0.808504	0.394603	0.555742	0.91046	0.95265	0.929968		0.780397
0.983962	0.546593	0.988269	0.620729	0.77616	0.948985	0.937814		0.804436
0.888787	0.624135	0.965281	0.582184	0.982937	0.957399	0.581018		0.824025
0.980166	0.776977	0.965426	0.632404	0.920764	0.965139	0.749044		0.743827
0.986952	0.359586	0.94234	0.633387	0.858116	0.957854	0.817359		0.735044
0.93662	0.453005	0.891923	0.21368	0.274783	0.955528	0.553696		0.763396
0.898976	0.431937	0.810707	0.740356	0.809873	0.961478	0.380354		0.465124
0.878625	0.622498	0.926834	0.509002	0.909976	0.954718	0.821053		0.923039
0.805897	0.660214	0.923697	0.561262	0.77357	0.96847	0.964956		0.577223
0.857591	0.677846	0.934925	0.752036	0.929951	0.955614	0.601721		0.636622
0.964282	0.684274	0.955667	0.59312	0.679135	0.963665	0.412133		0.877466
0.473607	0.868209	0.829145	0.787247	0.561422	0.956512	0.600557		0.882837
0.934072	0.799596	0.718894	0.54882	0.477306	0.9584	0.732785		0.718677
0.678799	0.511785	0.932805	0.766332	0.562105	0.957287	0.7236		0.740851
0.974747	0.547483	0.955469	0.867749	0.377873	0.950729	0.827593		0.78879
0.968619	0.307284	0.871454	0.51439	0.271379	0.956664	0.797008		0.958884
0.915528	0.521331	0.97364	0.491971	0.096846	0.945431	0.871793		0.185315
0.958168	0.618783	0.980673	0.908258	0.238004	0.920613	0.800534		0.859683
0.803676	0	0.82867	0.156557	0.40655	0.964418	0.806954		0.814926
0.9573	0.800676	0.830465	0.972688	0.230688	0.953402	0.908111		0.986742
0.706632	0.950053	0.87161	0.387351	0.127566	0.958098	0.904369		0.793464
0.875325	0.952911	0.638888	0.302322	0.0616526	0.952028	0.924805		0.647783
0.979036	0.810906	0.751907	0.25669	0.185866	0.967196	0.463874		0.487453
0.913527	0.333141	0.564601	0.552329	0.74358	0.950786	0.929629		0.950437
0.949721	0.314844	0.809392	0.410596	0.89785	0.957689	0.890418		0.90659
0.884989	0.834003	0.870445	0.240552	0.489949	0.969157	0.709511		0.814597
0.926737	0.808049	0.91126	0.488662	0.869409	0.957871	0.608883		0.732313
0.945155	0.634639	0.782541	0.471593	0.914518	0.888067	0.773354		0.666988
0.918142	0.793561	0.792285	0.860463	0.851985	0.949633	0.942037		0.794562
0.94771	0.671297	0.749219	0.637647	0.853486	0.943003	0.637324		0.899385
0.967012	0.504014	0.697706	0.667452	0.814353	0.946671	0.867367		0.893072
0.861557	0.665993	0.84229	0.537872	0.964097	0.959183	0.544312		0.797121
0.950827	0.66648	0.680925	0.796108	0.91036	0.95409	0.514151		0.719671
0.94543	0.872261	0.239206	0.903925	0.530005	0.940861	0.594321		0.733244
0.81021	0.815227	0.664207	0.507591	0.868273	0.948613	0.91685		0.895053
0.95705	0.305693	0.840852	0.637052	0.514059	0.967794	0.887815		0.846526
0.960587	0.937483	0.968507	0.807503	0.870471	0.92365	0.943692		0.842278
0.732157	0.945462	0.880687	0.354247	0.809928	0.951511	0.833151		0.830819
0.834844	0.922296	0.964379	0.392111	0.99492	0.968542	0.834996		0.789412
0.619841	0.805741	0.0917417	0.909579	0.431845	0.946643	0.937747		0.736597
0.990456	0.954004	0.796592	0.437007	0.853379	0.970992	0.958206		0.662652
0.996732	0.739441	0.713578	0.397072	0.767484	0.882622	0.924312		0.616428
0.993111	0.907005	0.934261	0.784923	0.823429	0.950343	0.701771		0.765551
0.984195	0.826198	0.251701	0.883731	0.989737	0.972849	0.360165		0.727333
0.786136	0.83349	0.538323	0.816507	0.579677	0.962629	0.589532		0.84521
0.508952	0.924164	0.785396	0.818755	0.324362	0.968226	0.588064		0.865176
0.88801	0.842326	0.850215	0.853679	0.0690501	0.96736	0.614273		0.710171
0.887129	0.611153	0.879567	0.703901	0.922492	0.901588	0.451968		0.952698
0.936484	0.79816	0.911278	0.844089	0.951492	0.947683	0.454183		0.803272
0.938129	0.813573	0.893081	0.80369	0.905671	0.952345	0.433283		0.556168
0.674288	0.854109	0.870205	0.532785	0.94069	0.963718	0.645756		0.921952
0.712466	0.837056	0.878529	0.961345	0.960257	0.965304	0.936861		0.687911
0.84894	0.908132	0.582853	0.835216	0.954296	0.94794	0.696374		0.592136
0.894826	0.540065	0.919668	0.890554	0.897122	0.953222	0.720489		0.883343
0.88314	0.842095	0.882523	0.316869	0.658249	0.966432	0.695678		0.571784
0.903548	0.947328	0.87177	0.847285	0.451128	0.956061	0.917257		0.493222
0.860469	0.628705	0.851899	0.314818	0.621624	0.965543	0.909235		0.922734
0.607604	0.00661209	0.513446	0.610005	0.949883	0.911368	0.875734		0.730808
0.93385	0.895785	0.882635	0.702466	0.861722	0.957979	0.854026		0.808396
0.959856	0.920427	0.897368	0.641168	0.934264	0.957916	0.95081		0.9336
0.969305	0.5248	0.870111	0.976964	0.387095	0.956598	0.614807		0.86178
0.921925	0.948163	0.71543	0.940097	0.978824	0.917397	0.598623		0.867864
0.869732	0.72931	0.573301	0.478976	0.832586	0.958523	0.874765		0.795664
0.793055	0.805886	0.937359	0.62985	0.644397	0.8351	0.874926		0.837217
0.868147	0.842144	0.867245	0.686377	0.586613	0.806921	0.397179		0.89486
0.565703	0.774347	0.735067	0.605065	0.6246	0.888597	0.123535		0.918809
0.93457	0.861251	0.235956	0.92274	0.726077	0.848748	0.653171		0.688284
0.775535	0.744168	0.749293	0.203818	0.87924	0.882384	0.585786		0.802517
0.797795	0.773934	0.928743	0.23135	0.286446	0.772216	0.324334		0.629209
0.895726	0.908761	0.852633	0.886247	0.231248	0.836514	0.389771		0.481011
0.851984	0.382892	0.828353	0.469068	0.721184	0.857218	0.763319		0.749804
0.826368	0.951057	0.601952	0.414958	0.900699	0.983655	0.774733		0.825069
0.829835	0.682807	0.644091	0.479251	0.952013	0.976512	0.512649		0.49342
0.772257	0.919881	0.504228	0.896601	0.847937	0.957851	0.444419		0.621472
0.893476	0.834334	0.85296	0.736688	0.902646	0.605871	0.1304		0.873009
0.927764	0.837026	0.930297	0.970777	0.746273	0.938278	0.32177		0.738383
0.820874	0.924331	0.958434	0.860017	0.603392	0.923813	0.0894404		0.738846
0.743782	0.223951	0.899292	0.660392	0.559867	0.920682	0.962446		0.933849
0.852687	0.922896	0.965399	0.343256	0.713775	0.974218	0.920317		0.974693
0.80517	0.822275	0.82343	0.171519	0.419852	0.968933	0.343305		0.347452
0.871338	0.634153	0.507005	0.462849	0.365673	0.951155	0.917177		0.557714
0.692319	0.778594	0.938528	0.703736	0.756414	0.942045	0.960005		0.805245
0.834646	0.815481	0.888499	0.784446	0.988496	0.961866	0.028188		0.662246
0.81987	0.982542	0.636818	0.63829	0.674632	0.978245	0.365537		0.823969
0.914796	0.913928	0.642389	0.462516	0.543834	0.923104	0.370994		0.848319
0.681433	0.698761	0.840494	0.802721	0.953726	0.977767	0.956938		0.826466
0.928569	0.950828	0.730136	0.867736	0.744574	0.96329	0.727323		0.769109
0.791476	0.931114	0.918971	0.475696	0.793024	0.979077	0.797282		0.881233
0.94243	0.945444	0.862879	0.893968	0.388825	0.979658	0.767085		0.893704
0.961664	0.596051	0.480305	0.326462	0.913117	0.957492	0.673262		0.928983
0.847277	0.586536	0.788507	0.145459	0.694518	0.971855	0.636552		0.718313
0.596576	0.349757	0.69882	0.148997	0.508522	0.971429	0.655595		0.838179
0.917139	0.426941	0.845427	0.0994393	0.550297	0.963424	0.58775		0.810564
0.927254	0.952649	0.983063	0.129337	0.647602	0.905548	0.675517		0.562304
0.781047	0.959999	0.826766	0.395261	0.543538	0.967901	0.609808		0.780755
0.807744	0.865054	0.872478	0.687825	0.6345	0.968617	0.702053		0.774647
0.90388	0.228628	0.752126	0.896655	0.685158	0.958268	0.822415		0.839504
0.958865	0.131249	0.704191	0.846484	0.632416	0.859864	0.884433		0.898325
0.95911	0.208465	0.858217	0.875741	0.451112	0.921235	0.823227		0.833779
0.554818	0.252082	0.742248	0.744506	0.882132	0.973966	0.631149		0.94208
0.566044	0.424085	0.764992	0.812272	0.755958	0.980393	0.796934		0.729476
0.923483	0.377457	0.474326	0.899224	0.737933	0.842761	0.68135		0.718537
0.938671	0.82073	0.756759	0.884174	0.354157	0.931878	0.612318		0.567411
0.838544	0.890878	0.813794	0.364474	0.372848	0.156234	0.699622		0.364758
0.832653	0.353563	0.860063	0.84708	0.172466	0.174748	0.835671		0.546635
0.932992	0.942098	0.826799	0.885775	0.788625	0.903012	0.572688		0.972059
0.799265	0.868005	0.806732	0.949158	0.409798	0.884903	0.565205		0.502991
0.932205	0.829866	0.748029	0.978138	0.754148	0.301606	0.574507		0.979354
0.91626	0.652771	0.857036	0.560074	0.955376	0.903732	0.56764		0.431177
0.902076	0.717448	0.921523	0.60372	0.786566	0.251935	0.929466		0.567189
0.68061	0.892723	0.880349	0.339632	0.770422	0.806501	0.954708		0.813581
0.831504	0.684333	0.842664	0.947515	0.813146	0.917785	0.966486		0.921754
0.523661	0.753218	0.900821	0.315144	0.79433	0.861174	0.768574		0.571717
0.580772	0.722105	0.574908	0.70237	0.899068	0.432024	0.498047		0.74613
0.915609	0.472482	0.591002	0.628388	0.843565	0.651471	0.579014		0.827152
0.575014	0.673218	0.864645	0.639237	0.832533	0.85442	0.851805		0.916683
0.990732	0.480719	0.928569	0.457258	0.897547	0.687258	0.789885		0.896821
0.709919	0.661148	0.765886	0.68629	0.893602	0.855107	0.898045		0.593583
0.954222	0.696973	0.840271	0.412564	0.894145	0.789769	0.845674		0.496498
0.969292	0.726188	0.72675	0.27962	0.860891	0.890107	0.729841		0.728227
0.635483	0.743121	0.734141	0.113763	0.965824	0.905871	0.649532		0.650838
0.941103	0.95601	0.569353	0.762438	0.619205	0.977984	0.949839		0.810041
0.960592	0.865024	0.930271	0.388493	0.422907	0.932334	0.769383		0.783943
0.696166	0.991815	0.966745	0.81421	0.675338	0.973344	0.967722		0.907259
0.809678	0.720453	0.968417	0.465168	0.724011	0.963515	0.653548		0.544583
0.955947	0.903465	0.844784	0.556473	0.783343	0.961741	0.79983		0.389081
0.959809	0.965582	0.604978	0.334021	0.818008	0.946929	0.724218		0.45038
0.911806	0.862266	0.656988	0.240217	0.810594	0.966467	0.937836		0.767908
0.970247	0.915044	0.94212	0.828944	0.562484	0.728374	0.969896		0.889187
0.591639	0.561893	0.454707	0.597356	0.968774	0.688715	0.698548		0.84876
0.984507	0.47756	0.801475	0.478525	0.541802	0.964974	0.623499		0.711356
0.848554	0.589455	0.786412	0.773631	0.767503	0.968684	0.615227		0
0.560775	0.486128	0.820026	0.606935	0.201431	0.816449	0.55293		0.208668
0.957631	0.849813	0.904395	0.67996	0.441922	0.958505	0.914249		0.296434
0.949635	0.885954	0.945694	0.951939	0.266534	0.75185	0.857839		0.782492
0.877845	0.921215	0.895377	0.835901	0.847115	0.692636	0.428052		0.540733
0.743688	0.540317	0.622691	0.675046	0.597084	0.431041	0.754697		0.652589
0.292473	0.815781	0.931442	0.376603	0.723254	0.585229	0.809426		0.383998
0.604752	0.856278	0.848842	0.583083	0.452192	0.607362	0.184766		0.933311
0.971228	0.750296	0.626339	0.310263	0.523942	0.980588	0.651485		0.932966
0.795001	0.805801	0.702584	0.425508	0.525518	0.698187	0.384998		0.932741
0.705454	0.752668	0.884833	0.743449	0.758672	0.748613	0.706575		0.939323
0.959632	0.668683	0.896857	0.834622	0.362128	0.732588	0.662965		0.830304
0.934448	0.840844	0.894811	0.631174	0.836919	0.723467	0.548322		0.881852
0.946722	0.615606	0.760749	0.645991	0.924588	0.701873	0.480131		0.909842
0.83408	0.608389	0.653344	0.685412	0.910133	0.854498	0.842839		0.849042
0.878968	0.975492	0.940014	0.124332	0.943376	0.970496	0.834083		0.700199
0.883271	0.944243	0.95939	0.813953	0.878339	0.978206	0.869922		0.899353
0.894053	0.952507	0.894332	0.326226	0.617612	0.78841	0.866722		0.336487
0.97853	0.426349	0.808131	0.811062	0.78452	0.94412	0.865566		0.100192
0.951804	0.583416	0.920584	0.322392	0.621045	0.507131	0.614107		0.736726
0.771527	0.890851	0.590763	0.733707	0.94909	0.525257	0.523884		0.458369
0.9441	0.839136	0.911178	0.877195	0.925929	0.955484	0.765408		0.839351
0.967698	0.688785	0.769253	0.475501	0.887885	0.869423	0.811253		0.850146
0.814852	0.713857	0.863481	0.937159	0.797033	0.970796	0.973345		0.885152
0.900538	0.962094	0.833409	0.945703	0.902468	0.993965	0.881692		0.898142
0.931392	0.9462	0.867104	0.563107	0.803182	0.75984	0.873352		0.814799
0.964626	0.880676	0.916114	0.169833	0.871535	0.944763	0.892972		0.892898
0.773641	0.522809	0.398985	0.937004	0.252706	0.947106	0.88849		0.889042
0.838302	0.650982	0.620481	0.814518	0.352205	0.898475	0.777916		0.879681
0.523496	0.0809742	0.867733	0.42017	0.514986	0.855195	0.761301		0.904245
0.955057	0.870286	0.450751	0.66161	0.452805	0.91312	0.882856		0.935269
0.863518	0.838401	0.732427	0.459419	0.341602	0.892762	0.490701		0.904007
0.588008	0.941557	0.176768	0.752919	0.212602	0.904998	0.671311		0.931422
0.834666	0.847402	0.502755	0.64525	0.638677	0.904607	0.918618		0.89598
0.571725	0.809388	0.948649	0.626448	0.277221	0.901368	0.970407		0.897943
0.761183	0.867333	0.922995	0.693148	0.317626	0.936276	0.964531		0.930055
0.958915	0.906471	0.895789	0.793485	0.972616	0.91782	0.893111		0.949725
0.820108	0.954385	0.945454	0.771032	0.878536	0.936533	0.969145		0.942677
0.578266	0.840852	0.880399	0.951588	0.831087	0.904049	0.950452		0.939289
0.980372	0.729973	0.939287	0.42995	0.901368	0.12568	0.912085		0.702459
0.81715	0.822727	0.777296	0.920181	0.941647	0.24174	0.929557		0.927154
0.985089	0.709761	0.736562	0.791544	0.237413	0.473733	0.844545		0.921738
0.914631	0.451242	0.950378	0.934901	0.864674	0.820632	0.652916		0.289585
0.930767	0.716108	0.400759	0.875076	0.337716	0.791382	0.896531		0.258207
0.295071	0.653657	0.616405	0.622034	0.776411	0.954423	0.94627		0.422426
0.826291	0.954143	0.919241	0.731273	0.632445	0.842596	0.946026		0.227857
0.809742	0.400703	0.952997	0.356924	0.451804	0.908337	0.939089		0.747467
0.987904	0.447006	0.971695	0.898587	0.525205	0.945653	0.83303		0.364972
0.991672	0.598379	0.928946	0.883767	0.687562	0.924233	0.929773		0.633748
0.930773	0.930769	0.66099	0.783436	0.583784	0.908635	0.839988		0.436788
0.91957	0.651586	0.744319	0.537011	0.641857	0.911322	0.927844		0.599575
0.381222	0.603397	0.984897	0.976008	0.757077	0.883739	0.839423		0.530167
0.40708	0.609324	0.987734	0.944609	0.775068	0.967743	0.911528		0.604585
0.908852	0.589992	0.959296	0.741184	0.835461	0.924294	0.967709		0.558482
0.976809	0.925794	0.914873	0.689485	0.882986	0.950599	0.792108		0.562797
0.976053	0.90379	0.533345	0.455377	0.11779	0.937504	0.959974		0.674324
0.972227	0.910403	0.75383	0.771234	0.421738	0.906707	0.925141		0.835378
0.880821	0.853717	0.687924	0.655593	0.946483	0.124597	0.553307		0.788464
0.976885	0.56984	0.445498	0.43174	0.386086	0.717637	0.905847		0.836986
0.971139	0.633707	0.298555	0.628683	0.421024	0.483866	0.641623		0.916307
0.914418	0.614603	0.460608	0.744431	0.287417	0.769637	0.879573		0.893367
0.960091	0.545514	0.439867	0.675486	0.334971	0.489767	0.943624		0.424789
0.983632	0.753271	0.943101	0.855969	0.293525	0.838736	0.706737		0.940968
0.863421	0.748421	0.957209	0.15796	0.422643	0.829347	0.940174		0.932629
0.770996	0.798549	0.758715	0.271593	0.980737	0.134726	0.955522		0.946791
0.946799	0.718868	0.940382	0.4895	0.431272	0.834284	0.778669		0.928352
0.968219	0.767155	0.713319	0.366723	0.981084	0.762056	0.95181		0.52871
0.824937	0.804645	0.778575	0.385409	0.189246	0.86933	0.936166		0.520021
0.976637	0.906723	0.908809	0.442047	0.958383	0.866045	0.794541		0.412774
0.940607	0.833373	0.980826	0.467224	0.957794	0.563161	0.905126		0.61004
0.958991	0.857506	0.895386	0.562607	0.458347	0.57787	0.596714		0.625565
0.349442	0.888364	0.648902	0.352077	0.642997	0.499189	0.961063		0.873951
0.951979	0.865858	0.926549	0.773367	0.50581	0.560164	0.566324		0.94189
0.929588	0.831434	0.922296	0.716637	0.976979	0.527011	0.884262		0.919336
0.960477	0.917393	0.85343	0.965043	0.900152	0.878087	0.93232		0.785232
0.962033	0.891866	0.864007	0.78556	0.238425	0.619555	0.979466		0.86903
0.914633	0.920397	0.896489	0.729939	0.21832	0.786341	0.926801		0.625066
0.971738	0.93043	0.615415	0.593917	0.254056	0.874781	0.847886		0.793153
0.946228	0.858684	0.840181	0.233462	0.554557	0.888589	0.938077		0.802618
0.888748	0.528825	0.857598	0.632446	0.437293	0.758474	0.815981		0.252428
0.74003	0.800463	0.915907	0.673544	0.955686	0.91397	0.418603		0.44259
0.918209	0.61409	0.888212	0.889055	0.71629	0.542366	0.572591		0.191944
0.930407	0.942457	0.885437	0.876637	0.806316	0.411893	0.88514		0.826734
0.966873	0.954803	0.555098	0.803938	0.638027	0.954534	0.922053		0.184865
0.924254	0.949219	0.586086	0.499704	0.785572	0.380968	0.735435		0.273195
0.56359	0.963696	0.745182	0.94977	0.870663	0.411257	0.736919		0.397996
0.509469	0.970389	0.599895	0.965963	0.445197	0.489202	0.950807		0.860707
0.778567	0.807518	0.713642	0.465852	0.84391	0.484112	0.816463		0.950944
0.883542	0.720661	0.514327	0.91676	0.411679	0.684949	0.651709		0.9223
0.220772	0.858376	0.86534	0.600918	0.773386	0.242646	0.968882		0.66666
0.921667	0.831499	0.796399	0.680592	0.861454	0.579345	0.807304		0.389627
0.913599	0.679832	0.887439	0.858312	0.720627	0.657761	0.855039		0.651852
0.889908	0.641802	0.871699	0.548291	0.68635	0.827937	0.980095		0.920738
0.901958	0.726661	0.73143	0.736806	0.923566	0.976182	0.827569		0.71813
0.986269	0.590877	0.872069	0.512185	0.878941	0.932026	0.627111		0.622762
0.882786	0.8497	0.920541	0.649013	0.88538	0.742799	0.674366		0.643087
0.940922	0.915671	0.687251	0.217536	0.590615	0.472298	0.620336		0.7773
0.797059	0.873302	0.74105	0.606959	0.758172	0.283192	0.868095		0.431198
0.81384	0.55872	0.835238	0.948968	0.929387	0.600008	0.479535		0.437495
0.952589	0.902688	0.495792	0.897331	0.77192	0.942031	0.658754		0.824921
0.953236	0.849343	0.972792	0.958904	0.936387	0.864801	0.91638		0.410676
0.867075	0.636923	0.496319	0.261913	0.9261	0.794212	0.954082		0.59242
0.900227	0.76597	0.891028	0.255894	0.683151	0.623288	0.948242		0.759732
0.670793	0.857851	0.749411	0.599448	0.848844	0.699334	0.75512		0.875264
0.948783	0.887741	0.845292	0.687981	0.941305	0.66737	0.744348		0.909981
0.888991	0.894678	0.970907	0.525196	0.807875	0.916149	0.507692		0.978213
0.884788	0.927564	0.946916	0.608345	0.432345	0.903731	0.854884		0.322079
0.762718	0.819314	0.916647	0.405187	0.66065	0.66479	0.819586		0.943642
0.954478	0.81199	0.904964	0.487404	0.656938	0.527194	0.842637		0.337148
0.934416	0.794271	0.71394	0.902525	0.794656	0.470927	0.674007		0.808595
0.88946	0.685458	0.940364	0.523857	0.933096	0.553314	0.950939		0.834367
0.44433	0.834336	0.953984	0.904604	0.708076	0.634555	0.954102		0.803254
0.5708	0.806971	0.481928	0.863363	0.846939	0.159136	0.94941		0.896782
0.938838	0.928985	0.899944	0.727417	0.532284	0.531235	0.579177		0.578371
0.936286	0.779144	0.945423	0.802844	0.669178	0.213382	0.868787		0.531828
0.800675	0.902642	0.815821	0.756722	0.810524	0.673644	0.874258		0.598564
0.772384	0.661507	0.771398	0.811176	0.508143	0.884877	0.537868		0.564593
0.871148	0.942834	0.801155	0.712771	0.515072	0.696855	0.847898		0.577644
0.791386	0.866282	0.810515	0.65808	0.628145	0.574812	0.404872		0.397651
0.969948	0.866451	0.93237	0.95998	0.558438	0.869535	0.952782		0.34608
0.822174	0.757141	0.519239	0.941544	0.823495	0.673349	0.803375		0.603494
0.802044	0.703194	0.878591	0.817764	0.726148	0.770031	0.888015		0.92454
0.962808	0.6669	0.84141	0.68815	0.953381	0.601576	0.888246		0.865623
0.614877	0.718311	0.783582	0.870079	0.871497	0.627691	0.850406		0.769704
0.924838	0.697712	0.841016	0.751028	0.61103	0.893196	0.914035		0.816117
0.976586	0.685414	0.871782	0.901553	0.777652	0.945576	0.528655		0.889237
0.86959	0.934755	0.956829	0.890884	0.735214	0.247215	0.529495		0.834309
0.843907	0.910929	0.944876	0.903503	0.726394	0.851327	0.223669		0.70655
0.822159	0.685909	0.946588	0.70313	0.311353	0.766215	0.969255		0.378723
0.884246	0.897915	0.8728	0.985275	0.717007	0.908109	0.868711		0.298349
0.768766	0.697612	0.829865	0.706289	0.307069	0.878433	0.872669		0.147023
0.769225	0.953603	0.732008	0.904072	0.359248	0.854731	0.838561		0.139181
0.67876	0.95707	0.762703	0.782126	0.313919	0.909654	0.465296		0.943277
0.84966	0.721753	0.961406	0.649818	0.551507	0.682859	0.482996		0.962593
0.662159	0.7773	0.896658	0.914219	0.941975	0.576988	0.72326		0.988419
0.61578	0.88571	0.842812	0.86049	0.183427	0.37517	0.958483		0.889061
0.880863	0.916914	0.764984	0.721097	0.599109	0.917691	0.974163		0.602918
0.65461	0.952198	0.936489	0.765768	0.251526	0.37226	0.678346		0.815274
0.887225	0.939963	0.941551	0.420812	0.568383	0.203622	0.788438		0.766456
0.925033	0.886736	0.970715	0.857678	0.608432	0.532501	0.858969		0.837539
0.735872	0.814772	0.974401	0.987899	0.722498	0.369181	0.895094		0.675155
0.801689	0.801875	0.906708	0.661776	0.741458	0.567959	0.579007		0.178498
0.884358	0.699302	0.548781	0.57575	0.827949	0.869267	0.797743		0.383121
0.75734	0.525192	0.536595	0.642791	0.106707	0.871949	0.805484		0.172418
0.901138	0.73803	0.937611	0.579356	0.263168	0.746657	0.916197		0.154329
0.939561	0.789423	0.977776	0.115607	0.38324	0.881972	0.903029		0.470498
0.913504	0.0320937	0.970483	0.470041	0.773943	0.869685	0.924356		0.70198
0.779427	0.93898	0.984169	0.954399	0.496494	0.839466	0.827831		0.046679
0.456109	0.814292	0.905198	0.220604	0.655909	0.785343	0.897626		0.381867
0.357952	0.927343	0.74066	0.182459	0.751566	0.683661	0.911751		0.694835
0.975341	0.943484	0.799944	0.399763	0.751496	0.644254	0.775148		0.488177
0.983002	0.95025	0.838403	0.873755	0.349158	0.675403	0.687717		0.405291
0.96757	0.938371	0.736044	0.883455	0.928831	0.726838	0.942508		0.329168
0.941384	0.884155	0.949008	0.50075	0.556925	0.678344	0.627398		0.0885905
0.974294	0.838096	0.904344	0.842112	0.789543	0.666019	0.740078		0.0492002
0.952809	0.700648	0.817799	0.666083	0.784876	0.722036	0.964619		0.619916
0.911183	0.959191	0.920723	0.435067	0.277592	0.697069	0.450932		0.531006
0.951346	0.147461	0.832264	0.793148	0.749756	0.923895	0.380578		0.676902
0.86421	0.783284	0.866102	0.397436	0.75137	0.862797	0.446154		0.651239
0.787315	0.465107	0.86672	0.667913	0.796565	0.866863	0.411801		0.581352
0.61955	0.896052	0.655686	0.939343	0.654599	0.878203	0.57062		0.879396
0.662199	0.881922	0.495784	0.625955	0.660925	0.508321	0.676049		0.952276
0.680161	0.903472	0.740867	0.813109	0.333152	0.926061	0.435172		0.943516
0.590742	0.856295	0.957378	0.84094	0.34628	0.921438	0.477768		0.938204
0.779359	0.653614	0.866762	0.893167	0.484542	0.851985	0.794308		0.881032
0.802958	0.922031	0.556091	0.835476	0.759981	0.508333	0.822932		0.918331
0.446291	0.884228	0.294711	0.975056	0.235866	0.513605	0.826205		0.870797
0.843042	0.904661	0.860945	0.63892	0.344599	0.25083	0.971822		0.870027
0.787226	0.592951	0.76691	0.5491	0.629556	0.900559	0.883225		0.79135
0.889193	0.593503	0.962666	0.550877	0.210527	0.851112	0.903416		0.716625
0.892165	0.612593	0.726032	0.919883	0.721646	0.858989	0.949174		0.708288
0.617929	0.922714	0.754745	0.648131	0.695444	0.782429	0.785508		0.855866
0.438361	0.864614	0.631486	0.719139	0.872377	0.769656	0.617376		0.835286
0.652774	0.859463	0.974333	0.927881	0.200848	0.682832	0.693473		0.869332
0.705462	0.871063	0.936614	0.411812	0.243167	0.401096	0.54304		0.959777
0.33006	0.957392	0.948955	0.63239	0.964387	0.52188	0.76385		0.948761
0.889321	0.807851	0.871409	0.355347	0.841154	0.925277	0.349446		0.48388
0.753069	0.903047	0.800962	0.742004	0.860645	0.914175	0.457767		0.714974
0.429183	0.831804	0.959735	0.287791	0.715111	0.841054	0.641085		0.789184
0.527977	0.492759	0.919874	0.477102	0.600975	0.835645	0.691808		0.824453
0.8728	0.85781	0.902215	0.845282	0.660897	0.747756	0.811181		0.854758
0.645769	0.895417	0.668487	0.852269	0.720246	0.967956	0.409924		0.748627
0.546241	0.588959	0.832398	0.517047	0.699899	0.945654	0.404184		0.564122
0.62102	0.594296	0.861577	0.826951	0.577624	0.864392	0.315206		0.955
0.898604	0.649119	0.83396	0.790123	0.577075	0.342233	0.846059		0.709675
0.560377	0.156332	0.734371	0.772048	0.133482	0.430822	0.908173		0
0.84731	0.917958	0.923786	0.703473	0.2905	0.42504	0.919692		0.308304
0.872977	0.811325	0.933457	0.80298	0.36756	0.0997985	0.629614		0.0272513
0.735862	0.917577	0.972376	0.829996	0.501926	0.46937	0.869124		0.0325902
0.857937	0.947806	0.960244	0.91715	0.728038	0.381442	0.97164		0.143523
0.921233	0.730276	0.888298	0.959922	0.599472	0.463183	0.954672		0.144737
0.626905	0.873173	0.920577	0.0835864	0.595893	0.934845	0.980455		0.116437
0.392922	0.593613	0.869743	0.341005	0.791223	0.945782	0.989194		0.511067
0.481741	0.652045	0.826979	0.467304	0.886163	0.942949	0.894131		0.810259
0.178529	0.917642	0.62866	0.741195	0.862636	0.947942	0.611915		0.788375
0.489617	0.881128	0.893933	0.737871	0.91088	0.924464	0.847007		0.7128
0.630558	0.631641	0.92345	0.364329	0.900302	0.952424	0.970184		0.753077
0.778691	0.46881	0.833141	0.576906	0.934775	0.938628	0.980987		0.409007
0.575047	0.573175	0.945526	0.935957	0.53211	0.924743	0.961708		0.414264
0.959354	0.900659	0.945784	0.946097	0.877634	0.936868	0.676647		0.447336
0.774042	0.918048	0.250059	0.486854	0.931423	0.330541	0.982519		0.460841
0.935633	0.763798	0.233597	0.425071	0.736112	0.836321	0.776137		0.926443
0.775295	0.942298	0.75686	0.855334	0.807324	0.844274	0.881364		0.642875
0.900165	0.955521	0.871138	0.383035	0.545693	0.836944	0.394952		0.850733
0.388769	0.886981	0.784234	0.581065	0.55299	0.934346	0.671545		0.858874
0.896676	0.82329	0.937377	0.872334	0.83924	0.807814	0.649814		0.949013
0.902521	0.815282	0.967802	0.44512	0.892685	0.792643	0.937839		0.937424
0.817308	0.511353	0.947454	0.278772	0.761462	0.923255	0.613669		0.908799
0.587258	0.775785	0.95143	0.514875	0.747552	0.967384	0.794654		0.552597
0.882939	0.952819	0.946298	0.628739	0.72755	0.964313	0.590375		0.938529
0.790483	0.93918	0.682623	0.892741	0.58538	0.851285	0.581571		0.936222
0.730092	0.0634531	0.908417	0.59287	0.926676	0.748876	0.697127		0.804212
0.830291	0.768849	0.833036	0.836399	0.738293	0.929476	0.667326		0.950085
0.910156	0.754305	0.924959	0.643826	0.914879	0.891791	0.626422		0.959689
0.857072	0.912713	0.836696	0.755837	0.485153	0.906516	0.769244		0.771612
0.768147	0.868456	0.876357	0.90226	0.663129	0.408156	0.849452		0.722769
0.543712	0.92946	0.736055	0.510844	0.675263	0.929634	0.761864		0.658783
0.554843	0.934565	0.885067	0.334085	0.569466	0.880609	0.669484		0.696821
0.499694	0.933994	0.971534	0.918093	0.540551	0.90529	0.813584		0.907577
0.836786	0.929392	0.938333	0.933898	0.7604	0.876801	0.860636		0.866488
0.440626	0.9281	0.891556	0.36557	0.57342	0.96867	0.841058		0.828162
0.821127	0.629817	0.859755	0.777009	0.345891	0.904022	0.482656		0.67125
0.97037	0.644246	0.914472	0.77234	0.310839	0.956717	0.683158		0.650183
0.966103	0	0.933621	0.624461	0.587054	0.712739	0.720732		0.73458
0.911927	0	0.512267	0.860532	0.557226	0.955422	0.638801		0.97885
0.86433	0	0.893944	0.894189	0.879315	0.696507	0.927092		0.904166
0.974096	0	0.960146	0.680008	0.42664	0.749353	0.951418		0.920673
0.859916	0	0.430574	0.701672	0.549811	0.946075	0.875377		0.904166
0.994859	0	0.236382	0.783584	0.787156	0.901869	0.919017		0.720858
0.959564	0	0.297006	0.74494	0.0821115	0.953993	0.611286		0.857458
0.755809	0	0.20564	0.670362	0.725064	0.936867	0.690661		0.805349
0.958506	0	0.252894	0.873389	0.429487	0.939206	0.938548		0.839324
0.788302	0	0.226197	0.839766	0.929459	0.937556	0.926128		0.271785
0.930546	0	0.974325	0.527468	0.127199	0.884537	0.949609		0.632006
0.973564	0	0.79921	0.500008	0.666915	0.944225	0.592781		0.105642
0.948688	0	0.838606	0.140346	0.799125	0.975284	0.677236		0.60591
0.833629	0	0.641321	0.201045	0.697768	0.862934	0.699227		0.630129
0.889609	0	0.437649	0.718011	0.815421	0.722297	0.747239		0.9389
0.909226	0	0.646953	0.35877	0.845492	0.572976	0.935228		0.408152
0.430744	0	0.71731	0.719813	0.544767	0.863563	0.766892		0.6074
0.926903	0	0.934706	0.614747	0.918884	0.589122	0.555514		0.401551
0.456241	0	0.531896	0.731917	0.836168	0.965943	0.766964		0.526343
0.924272	0	0.841872	0.328319	0.626802	0.916077	0.847573		0.564012
0.281296	0	0.903024	0.773716	0.450508	0.63837	0.806581		0.744405
0.401725	0	0.703515	0.534559	0.527102	0.847034	0.835737		0.555715
0.716018	0	0.740849	0.56738	0.313979	0.820901	0.757553		0.452419
0.900064	0	0.871047	0.423879	0.389996	0.917271	0.641538		0.924582
0.8887	0	0.816334	0.42108	0.764336	0.934045	0.927926		0.826601
0.83923		0.879044	0.884867	0.833805	0.945938	0.329523		0.830836
0.893376		0.624204	0.898126	0.992951	0.476142	0.852002		0.516457
0.593691		0.933596	0.333337	0.0114277	0.82241	0.762737		0.843261
0.761638		0.931681	0.71515	0.970247	0.923134	0.496822		0.0380401
0.922629		0.746862	0.716436	0.879328	0.801357	0.709121		0.00609265
0.956101		0.993829	0.791671	0.590827	0.80268	0.851003		0
0.931535		0.955668	0.684952	0.75631	0.314569	0.890669		0.194326
0.724627		0.882338	0.793785	0.799329	0.671493	0.838338		0.0514464
0.415521		0.744417	0.454877	0.758659	0.630308	0.942375		0.0413038
0.946966		0.841025	0.940305	0.810619	0.916817	0.947775		0.0414207
0.955071		0.72096	0.902657	0.836187	0.827316	0.740336		0.952197
0.742916		0.909711	0.959758	0.221962	0.717259	0.58063		0.455616
0.856781		0.988637	0.14837	0.12846	0.775685	0.845832		0.36355
0.846134		0.863147	0.896107	0.200557	0.843741	0.912869		0.984445
0.894045		0.81352	0.714478	0.873825	0.821892	0.600009		0.977283
0.851331		0.866835	0.596508	0.809076	0.951634	0.767124		0.966809
0.904644		0.977525	0.983224	0.982408	0.903671	0.499248		0.408762
0.965775		0.971566	0.576129	0.472692	0.987298	0.488345		0.931623
0.567525		0.969219	0.947506	0.884849	0.948363	0.786662		0.941047
0.971975		0.812746	0.625237	0.797954	0.51609	0.73383		0.920801
0.976263		0.711931	0.837113	0.149957	0.703151	0.795508		0.929664
0.948703		0.5058	0.928851	0.945471	0.930626	0.703618		0.949373
0.797692		0.594066	0.548061	0.431677	0.933468	0.690427		0.0594253
0.801618		0.95324	0.581878	0	0.519391	0.919203		0.0980968
0.783163		0.819146	0.392281	0.958187	0.654218	0.828953		0.223002
0.574635		0.703059	0.603857	0.7425	0.912679	0.729328		0.399848
0.97586		0.77784	0.861718	0.335218	0.744338	0.226516		0.26912
0.541514		0.991033	0.886656	0.221965	0.713326	0.284269		0.286732
0.838446		0.946309	0.855235	0.617577	0.983124	0.527941		0.145158
0.864822		0.832472	0.499064	0.884791	0.98245	0.916301		0.281914
0.825436		0.851407	0.915642	0.864117	0.936647	0.670071		0.9524
0.833366		0.952491	0.812579	0.883941	0.980718	0.85941		0.48441
0.818225		0.734241	0.874485	0.51756	0.985224	0.904727		0.9171
0.88567		0.784885	0.729099	0.634068	0.988918	0.889831		0.758582
0.958187		0.921806	0.881415	0.59436	0.983481	0.655489		0.659577
0.670953		0.94218	0.324227	0.566471	0.976153	0.479432		0.836532
0.749281		0.936767	0.834893	0.815654	0.983157	0.777303		0.413434
0.950243		0.910191	0.307597	0.882933	0.978324	0.888816		0.365972
0.919352		0.845425	0.389089	0.779534	0.984268	0.990086		0.434999
0.901064		0.950577	0.715912	0.786422	0.522312	0.860695		0.311039
0.897756		0.95599	0.651562	0.810091	0.338782	0.882343		0.504742
0.788403		0.800554	0.657518	0.791499	0.524108	0.857824		0.165824
0.925701		0.92978	0.870362	0.868138	0.848668	0.894349		0.408778
0.973382		0.985279	0.933895	0.86268	0.780039	0.513218		0.464372
[truncated: 11,908 more rows]

## Sheet: Fig1d
H. sapiens_monophos_CS	H. sapiens_multiphos_CS	M. musculus_monophos_CS	M. musculus_multiphos_CS	A. thaliana_monophos_CS	A. thaliana_multiphos_CS
0.719063	0.688385	0.777227	0.766097	0.889228	0.635687
0.955138	0.653268	0.582383	0.809937	0.56907	0.709612
0.88825	0.809627	0.377578	0.92752	0.741849	0.879874
0.799213	0.584004	0.696828	0.821023	0.720332	0.871664
0.84834	0.738091	0.624711	0.857173	0.591938	0.505784
0.790347	0.84171	0.921246	0.62602	0.878231	0.941274
0.954889	0.822766	0.931591	0.894496	0.882227	0.921391
0.925228	0.464352	0.90139	0.824103	0.774483	0.661046
0.910438	0.80941	0.89624	0.663276	0.841776	0.927048
0.766031	0.821395	0.533107	0.443909	0.928954	0.91124
0.865994	0.760215	0.828076	0.725006	0.832248	0.906065
0.966562	0.914805	0.863647	0.739256	0.684752	0.812323
0.801114	0.770481	0.429777	0.682721	0.532983	0.842065
0.899919	0.720288	0.753038	0.475084	0.87901	0.69144
0.94838	0.853817	0.6389	0.734489	0.632228	0.946656
0.898559	0.795559	0.565465	0.855983	0.562304	0.94669
0.858693	0.862135	0.73484	0.723803	0.559502	0.889323
0.912401	0.89554	0.53692	0.693276	0.747804	0.84496
0.873102	0.532197	0.811345	0.652458	0.625172	0.705785
0.704599	0.395652	0.738024	0.858224	0.721421	0.809309
0.943176	0.681558	0.753872	0.755637	0.858412	0.946213
0.719814	0.45374	0.715322	0.924957	0.277295	0.590151
0.762418	0.75339	0.904589	0.40839	0.935449	0.562302
0.747682	0.457422	0.799998	0.921863	0.769636	0.91256
0.92712	0.722677	0.440014	0.595978	0.76816	0.880249
0.79025	0.644805	0.959947	0.780479	0.768827	0.943749
0.919176	0.768625	0.954691	0.921172	0.958632	0.747975
0.815139	0.442406	0.722991	0.813276	0.761067	0.910712
0.70495	0.955412	0.83844	0.685471	0.804799	0.669695
0.729055	0.624298	0.796088	0.820401	0.828079	0.885377
0.8259	0.79177	0.820365	0.675764	0.826182	0.543647
0.824383	0.672861	0.699663	0.956399	0.749913	0.918433
0.792549	0.598366	0.700572	0.850621	0.80475	0.883413
0.941237	0.854752	0.798577	0.957272	0.899584	0.934223
0.87638	0.359817	0.942057	0.901215	0.767547	0.948796
0.159298	0.842257	0.862974	0.950108	0.950654	0.811017
0.720355	0.887145	0.759645	0.762582	0.798024	0.75097
0.892206	0.874795	0.854369	0.786935	0.586004	0.795621
0.478442	0.931329	0.893864	0.768925	0.684594	0.848129
0.595738	0.706903	0.797538	0.951546	0.843905	0.655543
0.905473	0.922841	0.697567	0.624223	0.770445	0.683756
0.936612	0.886517	0.837699	0.901921	0.859949	0.928319
0.632748	0.377592	0.424796	0.789734	0.808916	0.631423
0.162819	0.612602	0.582266	0.759253	0.883395	0.901504
0.400706	0.89943	0.927089	0.855129	0.940717	0.640697
0.310265	0.690867	0.908426	0.798912	0.891044	0.570464
0.599722	0.81607	0.90871	0.801674	0.326551	0.6084
0.69009	0.669595	0.685553	0.774327	0.582647	0.751881
0.937536	0.816396	0.786965	0.620543	0.784214	0.85023
0.956972	0.861192	0.823246	0.871656	0.805506	0.792614
0.801038	0.767565	0.36798	0.674258	0.878415	0.846967
0.862337	0.889713	0.901084	0.796882	0.942927	0.855952
0.618119	0.827438	0.703625	0.783855	0.941676	0.826119
0.825526	0.24369	0.87189	0.309403	0.831349	0.886879
0.90951	0.72334	0.870474	0.735227	0.709473	0.859214
0.965828	0.452024	0.887818	0.635311	0.384765	0.801301
0.970399	0.792714	0.476523	0.605309	0.561811	0.650687
0.959094	0.810415	0.790255	0.651503	0.870524	0.89258
0.901093	0.707079	0.874292	0.88396	0.873559	0.785328
0.616633	0.747115	0.70869	0.378702	0.935513	0.671374
0.977394	0.637602	0.649795	0.852506	0.834949	0.899671
0.395775	0.220567	0.890689	0.729525	0.594594	0.749897
0.491305	0.958037	0.835735	0.752469	0.787317	0.735826
0.714054	0.914788	0.890404	0.672583	0.975878	0.701845
0.715835	0.925936	0.884453	0.900349	0.782415	0.813363
0.887286	0.703946	0.541269	0.76675	0.910912	0.492327
0.838	0.74862	0.826489	0.913118	0.640695	0.666887
0.658209	0.644371	0.702977	0.837697	0.78063	0.815316
0.881336	0.892261	0.887163	0.981238	0.566455	0.69133
0.881866	0.813503	0.921404	0.562413	0.510401	0.907482
0.931886	0.0950033	0.634439	0.531128	0.837843	0.717135
0.3437	0.107244	0.630472	0.831267	0.790556	0.739033
0.827381	0.537073	0.795728	0.590867	0.781328	0.806412
0.646773	0.89601	0.921669	0.906987	0.520881	0.641934
0.703302	0.148373	0.860355	0.659228	0.954999	0.809513
0.886653	0.506853	0.721052	0.911731	0.828999	0.513256
0.383728	0.843306	0.875252	0.687115	0.766538	0.814382
0.86393	0.532004	0.80056	0.935936	0.892041	0.498996
0.720315	0.266857	0.499627	0.971599	0.638831	0.54554
0.900982	0.780023	0.630304	0.768482	0.841579	0.549472
0.870489	0.704383	0.623433	0.718848	0.899932	0.766537
0.88265	0.458539	0.79284	0.768461	0.925088	0.825973
0.519884	0.752243	0.939896	0.759224	0.560362	0.816005
0.516232	0.82445	0.845767	0.93401	0.642315	0.787583
0.45291	0.575744	0.849187	0.741984	0.965762	0.830769
0.319167	0.731192	0.744653	0.964074	0.968088	0.755143
0.5573	0.436772	0.592473	0.669406	0.967825	0.869419
0.841529	0.566883	0.70774	0.793485	0.796485	0.905212
0.447666	0.334703	0.913007	0.571189	0.946796	0.85982
0.237896	0.686167	0.80193	0.786815	0.630404	0.191187
0.761338	0.185648	0.551608	0.568852	0.80086	0.345031
0.935894	0.817106	0.921208	0.892383	0.548306	0.774156
0.740959	0.314539	0.597411	0.760436	0.978931	0.686019
0.953634	0.298508	0.870195	0.645915	0.954287	0.678803
0.946356	0.50154	0.559276	0.829895	0.724592	0.749196
0.896628	0.339668	0.427007	0.834356	0.682385	0.794312
0.900338	0.80621	0.861655	0.734735	0.809418	0.687438
0.615632	0.950689	0.776857	0.606125	0.904406	0.590475
0.954137	0.888409	0.875226	0.70626	0.280383	0.639241
0.961866	0.663556	0.861373	0.95798	0.902973	0.355169
0.860214	0.836234	0.43907	0.920037	0.950801	0.394159
0.776966	0.930966	0.908523	0.777553	0.750986	0.889702
0.770412	0.396959	0.512874	0.975522	0.893239	0.525744
0.751657	0.879524	0.694384	0.961811	0.915175	0.714709
0.553837	0.691213	0.499934	0.653616	0.728447	0.563585
0.793013	0.800537	0.963811	0.861629	0.827075	0.540133
0.894164	0.849864	0.565037	0.858783	0.711693	0.777272
0.826231	0.747978	0.954699	0.888978	0.587292	0.697433
0.603102	0.923251	0.812596	0.669144	0.267273	0.558166
0.866874	0.926806	0.767279	0.694181	0.693935	0.527036
0.977106	0.726281	0.850044	0.683663	0.727071	0.706922
0.362493	0.842271	0.4076	0.940801	0.841688	0.851719
0.753255	0.614802	0.919461	0.886593	0.922371	0.606829
0.851242	0.889743	0.714361	0.898469	0.911553	0.821986
0.952104	0.547004	0.672698	0.834515	0.732659	0.545931
0.858044	0.708136	0.385756	0.905671	0.914086	0.446204
0.97354	0.593791	0.453339	0.900859	0.82562	0.720265
0.864563	0.842093	0.900203	0.914288	0.733501	0.33456
0.831756	0.962987	0.529622	0.720225	0.714595	0.883152
0.887446	0.910702	0.471637	0.777896	0.933327	0.684912
0.429194	0.876346	0.729176	0.898399	0.864225	0.272178
0.920266	0.750654	0.659002	0.9501	0.92285	0.209616
0.783253	0.919333	0.956696	0.749962	0.722766	0.730665
0.46693	0.732469	0.746228	0.677239	0.49606	0.675696
0.941959	0.752911	0.906567	0.861855	0.923245	0.694719
0.897288	0.430396	0.848471	0.822845	0.780285	0.519099
0.816136	0.931888	0.830355	0.557339	0.962366	0.537288
0.925099	0.826188	0.716716	0.975159	0.979869	0.50748
0.803263	0.781304	0.936873	0.488917	0.776984	0.929971
0.893717	0.623651	0.823822	0.636553	0.937297	0.479438
0.952926	0.491937	0.897795	0.924129	0.971669	0.709599
0.715535	0.861289	0.510544	0.942598	0.958567	0.354594
0.482202	0.683374	0.573264	0.855745	0.958727	0.786049
0.658398	0.97848	0.846902	0.955206	0.829891	0.299424
0.952507	0.787555	0.881267	0.874351	0.803974	0.7606
0.813977	0.722157	0.904359	0.809968	0.850982	0.667495
0.895002	0.907575	0.61103	0.712246	0.858359	0.809135
0.857161	0.752206	0.661373	0.906619	0.7024	0.896842
0.722073	0.515528	0.871067	0.892638	0.869746	0.769499
0.890657	0.895403	0.754788	0.58127	0.87983	0.904651
0.830706	0.861693	0.262802	0.661172	0.790029	0.749069
0.818599	0.824856	0.109694	0.910109	0.895584	0.62674
0.67008	0.862402	0.92728	0.644102	0.583345	0.910202
0.717596	0.443664	0.453665	0.645971	0.972273	0.938385
0.944143	0.81851	0.450333	0.70023	0.717825	0.950351
0.816619	0.586919	0.736292	0.846009	0.956793	0.713105
0.934129	0.105907	0.753806	0.905622	0.923131	0.946265
0.933486	0.868003	0.878464	0.949204	0.924704	0.877985
0.80297	0.911449	0.750795	0.964694	0.844009	0.668082
0.544022	0.863518	0.812755	0.854526	0.958447	0.756905
0.960313	0.943185	0.863514	0.407049	0.92064	0.85133
0.945499	0.687506	0.983225	0.873552	0.807259	0.729765
0.764321	0.932336	0.976782	0.826798	0.949799	0.816923
0.842676	0.776544	0.23626	0.726449	0.953334	0.719253
0.935465	0.436387	0.432622	0.406238	0.828299	0.834332
0.963277	0.613039	0.907395	0.954265	0.832193	0.422309
0.765538	0.718226	0.930297	0.976147	0.820107	0.120951
0.803273	0.318262	0.878494	0.903785	0.966543	0.662407
0.900034	0.756297	0.909749	0.571389	0.977489	0.727955
0.458319	0.749075	0.923991	0.923231	0.860383	0.33263
0.910132	0.803411	0.62728	0.809603	0.63177	0.943094
0.896735	0.909285	0.618192	0.39115	0.856554	0.323831
0.915814	0.405413	0.921039	0.599805	0.805455	0.76806
0.869034	0.852063	0.522245	0.161051	0.792774	0.976258
0.803116	0.720666	0.753556	0.831476	0.734294	0.73162
0.957015	0.771536	0.906883	0.867936	0.723206	0.540178
0.908772	0.959248	0.658686	0.893212	0.885942	0.322164
0.859614	0.802299	0.912196	0.55554	0.846672	0.0976869
0.944107	0.381338	0.521434	0.538493	0.857755	0.843515
0.638525	0.658112	0.909735	0.537406	0.881476	0.9341
0.640713	0.797439	0.763133	0.82231	0.709405	0.846807
0.717756	0.840435	0.909668	0.782771	0.870293	0.821114
0.929613	0.875188	0.843149	0.7879	0.75706	0.5529
0.959452	0.903652	0.626728	0.753865	0.886432	0.603173
0.957485	0.484756	0.745574	0.840686	0.950046	0.680897
0.950642	0.8346	0.646894	0.853198	0.796068	0.491581
0.636917	0.67461	0.846013	0.947452	0.94054	0.867911
0.758625	0.828103	0.782263	0.729564	0.853207	0.119575
0.621401	0.827814	0.891824	0.496468	0.903917	0.692181
0.833074	0.226168	0.365961	0.492909	0.882299	0.729942
0.935246	0.371514	0.692164	0.737911	0.855842	0.787036
0.644388	0.809013	0.4637	0.688154	0.883294	0.683795
0.954465	0.672686	0.589318	0.610502	0.82567	0.603895
0.787878	0.613828	0.915577	0.684396	0.839478	0.892206
0.649315	0.84973	0.969242	0.458144	0.872532	0.732487
0.891228	0.600985	0.532159	0.169097	0.693343	0.466559
0.88505	0.921109	0.873418	0.734896	0.942913	0.690336
0.950284	0.803752	0.508319	0.836841	0.770774	0.70109
0.947447	0.376982	0.715347	0.890053	0.715252	0.899148
0.729985	0.519083	0.858054	0.937142	0.829819	0.897208
0.731945	0.855181	0.762178	0.871649	0.889589	0.873243
0.873374	0.711419	0.839486	0.884535	0.839329	0.781909
0.934677	0.938901	0.621975	0.83593	0.809325	0.731231
0.480565	0.877541	0.875324	0.181052	0.829368	0.911593
0.967182	0.573535	0.692104	0.834717	0.942774	0.862244
0.777082	0.98976	0.736753	0.768041	0.575986	0.537216
0.320238	0.843362	0.898442	0.704998	0.900614	0.890862
0.39266	0.880148	0.971274	0.709951	0.67399	0.473712
0.316196	0.950168	0.694751	0.590944	0.906409	0.853291
0.832909	0.962792	0.713021	0.480018	0.654602	0.826146
0.876165	0.808436	0.892348	0.415774	0.461705	0.915147
0.928116	0.722566	0.769029	0.829412	0.887537	0.555659
0.963739	0.82116	0.464699	0.524985	0.58629	0.649153
0.713966	0.518923	0.328933	0.558174	0.819354	0.672151
0.751984	0.624195	0.808897	0.567862	0.960027	0.576558
0.910006	0.834971	0.79799	0.933882	0.546301	0.781232
0.919623	0.914339	0.915377	0.665804	0.45985	0.313542
0.90468	0.552157	0.634212	0.684413	0.734194	0.841487
0.937726	0.844669	0.959109	0.716984	0.891986	0.799649
0.61078	0.936741	0.370241	0.573283	0.741966	0.652348
0.358763	0.915942	0.301132	0.524265	0.941206	0.876317
0.97701	0.730604	0.867118	0.512895	0.618729	0.719765
0.902155	0.848615	0.882321	0.22691	0.891029	0.844906
0.867165	0.524797	0.963437	0.104034	0.844464	0.732013
0.725797	0.78615	0.744975	0.9461	0.46088	0.909724
0.96118	0.83194	0.687736	0.493809	0.916843	0.851913
0.936205	0.84174	0.629622	0.835506	0.945325	0.82426
0.962548	0.665033	0.947666	0.675433	0.578462	0.878035
0.54013	0.798837	0.920857	0.691553	0.971503	0.617952
0.63639	0.910719	0.844643	0.537204	0.958303	0.52664
0.900217	0.385934	0.952757	0.495007	0.780949	0.857369
0.697125	0.572986	0.930859	0.257234	0.881134	0.257607
0.886123	0.575854	0.906286	0.507508	0.933435	0.265031
0.937453	0.831146	0.878496	0.465252	0.49026	0.667905
0.973607	0.927222	0.963914	0.846622	0.535566	0.621555
0.947712	0.91796	0.905542	0.699367	0.947851	0.175436
0.84404	0.274081	0.922012	0.909279	0.928055	0.56137
0.715614	0.657134	0.211262	0.888542	0.330765	0.593905
0.940737	0.710706	0.566945	0.74504	0.870124	0.816039
0.910545	0.91048	0.853389	0.445472	0.88537	0.812511
0.810298	0.765886	0.748174	0.503182	0.920625	0.539665
0.793177	0.835377	0.572286	0.582584	0.748961	0.699792
0.879337	0.0726283	0.838365	0.788796	0.680782	0.873233
0.284941	0.941005	0.805267	0.948087	0.907258	0.155447
0.894096	0.877441	0.860117	0.774245	0.828865	0.508302
0.878856	0.893768	0.909309	0.82162	0.778631	0.328472
0.545836	0.324349	0.829576	0.820031	0.884347	0.742495
0.420827	0.840605	0.935024	0.717775	0.520521	0.818895
0.861751	0.946616	0.801031	0.557939	0.901339	0.78869
0.730517	0.389425	0.840741	0.901333	0.658346	0.682902
0.981399	0.740947	0.858174	0.79665	0.720954	0.807293
0.549338	0.780343	0.620332	0.807308	0.280675	0.920218
0.734242	0.773779	0.637483	0.827882	0.680808	0.857487
0.838854	0.874191	0.692902	0.804191	0.714306	0.879341
0.749279	0.857538	0.788296	0.791593	0.979232	0.762933
0.781461	0.980553	0.933697	0.849693	0.704015	0.763556
0.867321	0.858188	0.851912	0.861456	0.760397	0.936205
0.87212	0.923535	0.67304	0.735441	0.964109	0.678486
0.846502	0.836271	0.585651	0.58448	0.811835	0.233773
0.717458	0.949802	0.847005	0.770428	0.740405	0.878413
0.957303	0.441642	0.845487	0.975931	0.947494	0.847064
0.974391	0.536079	0.922242	0.879209	0.786307	0.770932
0.94869	0.285004	0.98197	0.788791	0.981133	0.671983
0.846985	0.45796	0.770731	0.968258	0.406935	0.576323
0.777113	0.630187	0.754233	0.630436	0.851209	0.893358
0.870281	0.77617	0.451502	0.736591	0.780982	0.563977
0.671513	0.261917	0.710743	0.664509	0.826889	0.899395
0.85937	0.968783	0.986073	0.780403	0.961663	0.82541
0.579022	0.70894	0.731042	0.957987	0.877651	0.858421
0.910254	0.839479	0.626507	0.976989	0.900069	0.389386
0.756501	0.597299	0.126012	0.83222	0.891877	0.887736
0.887795	0.658264	0.69385	0.711462	0.675146	0.546414
0.897826	0.709083	0.650927	0.815187	0.799401	0.456737
0.400808	0.768018	0.658216	0.752214	0.768154	0.43735
0.878641	0.454844	0.66712	0.812799	0.813679	0.860888
0.534134	0.845972	0.931496	0.482841	0.854934	0.440994
0.87121	0.570398	0.503417	0.692319	0.900148	0.580802
0.835903	0.900518	0.923951	0.48652	0.707017	0.363545
0.688926	0.571085	0.840617	0.643637	0.74396	0.805172
0.929333	0.525294	0.862046	0.750953	0.80557	0.797158
0.73482	0.864808	0.940608	0.759229	0.385245	0.863714
0.871791	0.948479	0.402071	0.818195	0.307905	0.542235
0.565422	0.238325	0.906506	0.860764	0.849197	0.571387
0.621145	0.665831	0.805786	0.975905	0.71557	0.556561
0.578971	0.658961	0.862496	0.740726	0.563155	0.531033
0.781395	0.660338	0.613499	0.62459	0.931725	0.451341
0.548602	0.482737	0.912949	0.703929	0.626573	0.518799
0.627034	0.567513	0.647144	0.720174	0.78836	0.737483
0.758744	0.861021	0.693073	0.219849	0.798989	0.905682
0.862042	0.42188	0.951371	0.710051	0.670764	0.519637
0.923537	0.517977	0.294198	0.607334	0.626009	0.760053
0.929656	0.824553	0.601671	0.518272	0.905671	0.557788
0.605466	0.78266	0.753926	0.573078	0.311004	0.478282
0.657576	0.759322	0.865768	0.777524	0.877241	0.628483
0.583917	0.945316	0.846586	0.693554	0.844421	0.41761
0.980706	0.908792	0.477186	0.951626	0.914859	0.581306
0.927468	0.882623	0.547767	0.485765	0.597427	0.626283
0.883243	0.778472	0.654905	0.659431	0.879075	0.543034
0.808327	0.907429	0.828895	0.704738	0.933126	0.537015
0.648757	0.739467	0.962766	0.574942	0.563277	0.559876
0.939759	0.89728	0.966051	0.788728	0.794017	0.148794
0.832272	0.822385	0.7992	0.447725	0.762149	0.304206
0.733961	0.747848	0.79458	0.827697	0.354964	0.379629
0.861309	0.815434	0.68365	0.545071	0.678712	0.528387
0.968843	0.846853	0.827185	0.93318	0.885671	0.397029
0.967732	0.796538	0.945052	0.354631	0.928975	0.838179
0.977157	0.821945	0.553628	0.96428	0.803557	0.518218
0.763578	0.320385	0.899543	0.574954	0.810332	0.46772
0.904731	0.678648	0.294915	0.734676	0.926815	0.747495
0.531599	0.923393	0.930277	0.723631	0.645561	0.589664
0.415726	0.577972	0.922165	0.600018	0.757596	0.920478
0.600095	0.913267	0.903361	0.771165	0.895501	0.384262
0.587499	0.929146	0.919258	0.59079	0.936815	0.537584
0.862505	0.7158	0.575824	0.725563	0.869837	0.158379
0.950051	0.706945	0.975981	0.594175	0.666991	0.653926
0.950564	0.262299	0.654244	0.898858	0.684908	0.690878
0.577308	0.787716	0.154965	0.805739	0.84479	0.595725
0.838073	0.800713	0.980309	0.779342	0.845686	0.681427
0.936312	0.890776	0.835101	0.650454	0.672691	0.720984
0.925492	0.465682	0.363543	0.77496	0.799229	0.599571
0.942637	0.896106	0.942266	0.940889	0.210808	0.596812
0.981259	0.89834	0.866149	0.700813	0.145587	0.0869171
0.868254	0.861789	0.861229	0.583829	0.603491	0.486089
0.928986	0.511502	0.170164	0.959485	0.671234	0.660331
0.885358	0.806358	0.94811	0.961233	0.5081	0.724318
0.655427	0.567798	0.698439	0.75877	0.846314	0.500812
0.851797	0.702489	0.596482	0.857152	0.882637	0.328995
0.58784	0.942547	0.759066	0.169845	0.296732	0.554191
0.746966	0.40196	0.796206	0.766029	0.289297	0.81301
0.661291	0.385518	0.398608	0.851523	0.459077	0.697377
0.709547	0.806815	0.728314	0.28567	0.882226	0.18037
0.711671	0.94266	0.874106	0.650285	0.554805	0.853626
0.965606	0.610098	0.7562	0.57516	0.747517	0.445099
0.579998	0.518536	0.830976	0.297952	0.844253	0.45034
0.714494	0.594006	0.860124	0.865838	0.864939	0.509549
0.944933	0.848271	0.631171	0.547696	0.697554	0.797425
0.8887	0.802786	0.676833	0.676297	0.801602	0.870326
0.896872	0.926182	0.46969	0.833005	0.393764	0.982006
0.492825	0.787562	0.90748	0.619567	0.892103	0.986847
0.373025	0.88335	0.811238	0.741001	0.866669	0.773723
0.817907	0.623887	0.849809	0.679728	0.787382	0.825967
0.733911	0.833	0.260006	0.978441	0.920986	0.737266
0.950155	0.702949	0.614866	0.754303	0.685085	0.645418
0.959575	0.877061	0.837248	0.832588	0.938868	0.579561
0.886008	0.468402	0.884326	0.65163	0.935659	0.635488
0.958994	0.588748	0.789512	0.539461	0.647399	0.855428
0.946551	0.760673	0.969705	0.659101	0.820064	0.762508
0.945559	0.976619	0.925262	0.76431	0.870197	0.843131
0.916578	0.306076	0.749218	0.851962	0.941531	0.774548
0.967157	0.811769	0.317219	0.774265	0.454108	0.848165
0.889907	0.691046	0.392098	0.526783	0.802846	0.870605
0.39398	0.704128	0.848932	0.804185	0.417591	0.92138
0.665712	0.929764	0.551085	0.843084	0.78716	0.725623
0.825451	0.836123	0.895545	0.949093	0.595203	0.646018
0.766659	0.864966	0.855207	0.549164	0.760282	0.657093
0.893475	0.461877	0.327138	0.657542	0.851771	0.586295
0.934328	0.424862	0.435266	0.977963	0.650127	0.794558
0.473656	0.715402	0.917474	0.933521	0.713137	0.881601
0.774986	0.81415	0.946605	0.326632	0.808233	0.832465
0.933088	0.991517	0.722646	0.812776	0.245542	0.772254
0.683374	0.908561	0.597505	0.360286	0.887836	0.816745
0.922854	0.843233	0.832004	0.846968	0.953516	0.490716
0.683885	0.879848	0.718324	0.935135	0.309252	0.839734
0.914323	0.522756	0.853441	0.899232	0.478234	0.581836
0.958797	0.73725	0.835091	0.487702	0.827504	0.412498
0.89855	0.819796	0.919705	0.90226	0.721772	0.77425
0.958384	0.680068	0.802307	0.748854	0.636021	0.524258
0.58919	0.750578	0.969544	0.448281	0.91559	0.756765
0.627322	0.723288	0.736129	0.779896	0.789537	0.556359
0.659608	0.906857	0.971848	0.572097	0.81494	0.669141
0.807023	0.687394	0.95055	0.695178	0.825594	0.645125
0.819141	0.91587	0.871813	0.81262	0.582247	0.792638
0.779541	0.517336	0.786263	0.862619	0.463986	0.738193
0.917123	0.184355	0.84681	0.735264	0.85983	0.743309
0.748549	0.675384	0.948054	0.621952	0.653803	0.608159
0.822105	0.73021	0.936157	0.348978	0.601261	0.683311
0.960093	0.750095	0.764893	0.93623	0.42515	0.642302
0.940626	0.800216	0.802005	0.445763	0.951434	0.947505
0.914154	0.689619	0.485342	0.174775	0.211759	0.6312
0.916339	0.725058	0.646601	0.945329	0.921073	0.557932
0.745382	0.924669	0.592902	0.564183	0.602616	0.626198
0.935778	0.590711	0.984155	0.632034	0.818926	0.631792
0.952592	0.522505	0.96727	0.672506	0.576813	0.887839
0.923288	0.818602	0.84569	0.7994	0.90236	0.615879
0.954323	0.691334	0.967788	0.715973	0.709596	0.754624
0.560639	0.715683	0.658563	0.836032	0.72765	0.887597
0.593808	0.828146	0.386725	0.352182	0.535898	0.861435
0.770043	0.795169	0.950852	0.883751	0.731903	0.871665
0.979048	0.698179	0.916194	0.89183	0.700929	0.914743
0.849015	0.821408	0.813863	0.913803	0.985075	0.802456
0.868098	0.751024	0.879429	0.91219	0.700296	0.686573
0.966422	0.887887	0.980794	0.829596	0.753821	0.559919
0.765756	0.856661	0.817988	0.483876	0.893238	0.920028
0.927908	0.793466	0.719435	0.854419	0.765482	0.973391
0.323479	0.643054	0.9418	0.581327	0.919141	0.911618
0.748635	0.754782	0.815958	0.71218	0.916993	0.539396
0.900096	0.847789	0.728184	0.328087	0.943024	0.71779
0.978536	0.725599	0.775375	0.799743	0.901528	0.624948
0.913184	0.599969	0.600261	0.885388	0.749009	0.80041
0.95186	0.714793	0.701105	0.831476	0.45926	0.846243
0.932342	0.810784	0.805103	0.842771	0.918347	0.9024
0.425033	0.730697	0.778917	0.611082	0.884296	0.812596
0.847913	0.690682	0.880796	0.480047	0.910488	0.834624
0.946055	0.879575	0.900816	0.685952	0.748409	0.796682
0.720534	0.516182	0.877056	0.828959	0.671281	0.896312
0.282881	0.574765	0.928175	0.830334	0.642316	0.641665
0.458306	0.810714	0.558788	0.96025	0.896959	0.720741
0.971173	0.211092	0.704358	0.547928	0.896813	0.635972
0.728315	0.179902	0.960305	0.739132	0.69075	0.779687
0.468104	0.317895	0.826671	0.487801	0.955263	0.733799
0.96333	0.687711	0.465513	0.391443	0.874203	0.615289
0.560602	0.87139	0.906868	0.878981	0.910414	0.938872
0.102472	0.850834	0.826044	0.939931	0.905929	0.918237
0.911093	0.928113	0.79384	0.917091	0.926098	0.914935
0.84855	0.928389	0.7602	0.925654	0.923493	0.906725
0.56557	0.700573	0.801874	0.89487	0.843951	0.796889
0.817924	0.7898	0.894437	0.817986	0.607844	0.799723
0.580624	0.861015	0.932788	0.840274	0.956684	0.89198
0.302321	0.369761	0.94478	0.54554	0.779156	0.882553
0.824778	0.761174	0.961431	0.210654	0.851249	0.876135
0.965549	0.606178	0.257449	0.859563	0.745	0.874002
0.934724	0.598479	0.606083	0.447478	0.829913	0.725557
0.832079	0.83461	0.278739	0.728086	0.753486	0.82459
0.357642	0.687993	0.610343	0.914663	0.883139	0.829123
0.876217	0.900263	0.892485	0.737892	0.931547	0.7248
0.878244	0.755517	0.441688	0.56286	0.928117	0.697711
0.844601	0.856312	0.63118	0.796159	0.911213	0.864812
0.949597	0.266996	0.684793	0.282938	0.808752	0.830378
0.660209	0.785712	0.817854	0.595975	0.958626	0.833992
0.864961	0.758094	0.88221	0.687309	0.982522	0.636887
0.820843	0.70452	0.849106	0.828331	0.660846	0.796902
0.649244	0.443458	0.90374	0.815569	0.88627	0.939878
0.596905	0.823393	0.850165	0.914829	0.842584	0.638835
0.967908	0.366869	0.948838	0.246303	0.916514	0.359435
0.949841	0.256806	0.911131	0.776172	0.931074	0.805213
0.772203	0.787064	0.957074	0.868949	0.955093	0.68986
0.961315	0.804914	0.908226	0.642265	0.843563	0.854036
0.929607	0.763106	0.646163	0.932324	0.796511	0.801423
0.685356	0.881121	0.707236	0.932909	0.939867	0.510913
0.327287	0.597322	0.899402	0.938959	0.900667	0.641115
0.282946	0.889126	0.452219	0.928485	0.802519	0.762623
0.853926	0.812929	0.84385	0.79256	0.939343	0.855001
0.506237	0.496569	0.882485	0.72646	0.640751	0.755474
0.916074	0.374557	0.721273	0.920151	0.910058	0.90378
0.979595	0.699922	0.915957	0.663627	0.199534	0.798197
0.686325	0.835949	0.610626	0.527881	0.943335	0.842426
0.944355	0.840726	0.905574	0.807676	0.969317	0.741606
0.668447	0.886415	0.380764	0.760712	0.892572	0.713947
0.372345	0.836142	0.881909	0.343073	0.43069	0.753087
0.724904	0.742352	0.865887	0.717888	0.595805	0.702067
0.864181	0.652983	0.835591	0.542063	0.512664	0.962784
0.982964	0.435535	0.775916	0.918926	0.899193	0.747199
0.907077	0.81736	0.859842	0.899609	0.914432	0.754347
0.930617	0.511149	0.491847	0.791586	0.848893	0.818488
0.695537	0.831226	0.51259	0.775023	0.916177	0.606785
0.596055	0.471914	0.392146	0.444132	0.888978	0.834077
0.674933	0.814748	0.919257	0.622173	0.723787	0.833507
0.932765	0.893653	0.650538	0.761853	0.611683	0.798952
0.889582	0.495745	0.796477	0.861795	0.862064	0.89583
0.742466	0.832165	0.725005	0.86423	0.854523	0.941225
0.917988	0.76366	0.869571	0.669475	0.658808	0.948547
0.958027	0.413703	0.514034	0.856664	0.654179	0.951998
0.944912	0.366949	0.884489	0.901025	0.932067	0.943006
0.793889	0.930926	0.924087	0.728189	0.886771	0.501194
0.615995	0.824041	0.903353	0.838616	0.682583	0.946778
0.372142	0.909333	0.969361	0.641194	0.891426	0.962378
0.933272	0.910826	0.934113	0.77666	0.82235	0.803847
0.467787	0.712627	0.808205	0.752166	0.768759	0.775717
0.326558	0.780845	0.952685	0.801753	0.831411	0.964596
0.429106	0.732073	0.841	0.312697	0.905419	0.966594
0.472813	0.898263	0.753616	0.64892	0.640519	0.847323
0.73178	0.78888	0.800071	0.323094	0.926077	0.877466
0.757901	0.41376	0.709949	0.547081	0.455749	0.72157
0.823379	0.605922	0.82952	0.786519	0.845957	0.83205
0.895739	0.303056	0.771775	0.818481	0.57679	0.963653
0.648725	0.837443	0.813398	0.837087	0.641372	0.749039
0.262024	0.791087	0.585984	0.959988	0.644126	0.758769
0.323769	0.916624	0.951256	0.902321	0.618164	0.852469
0.88294	0.687258	0.817286	0.888717	0.667742	0.545546
0.942135	0.733375	0.36984	0.91319	0.809262	0.857609
0.924916	0.840582	0.590848	0.411634	0.928639	0.835459
0.250332	0.923666	0.80922	0.673957	0.965321	0.832325
0.90758	0.906725	0.824751	0.932917	0.818425	0.803584
0.716197	0.925583	0.669233	0.535756	0.910897	0.870536
0.798932	0.787783	0.843924	0.939679	0.965111	0.679524
0.748782	0.971344	0.382094	0.858728	0.687836	0.759006
0.971491	0.689109	0.897313	0.758489	0.597466	0.709352
0.990741	0.585823	0.894971	0.947801	0.965609	0.802332
0.922011	0.992076	0.558357	0.832771	0.94783	0.952234
0.933975	0.858996	0.440075	0.915001	0.752613	0.410134
0.936314	0.885344	0.82789	0.748365	0.804196	0.739896
0.905153	0.834164	0.739914	0.751625	0.623301	0.437097
0.789764	0.908995	0.622839	0.941742	0.848458	0.44768
0.467023	0.869387	0.787381	0.866425	0.937194	0.660808
0.379278	0.797982	0.771485	0.702059	0.796349	0.830623
0.699115	0.781514	0.638782	0.182684	0.912894	0.805865
0.851321	0.915344	0.954148	0.786036	0.836778	0.43021
0.49864	0.845042	0.239265	0.833474	0.674424	0.789709
0.927933	0.769889	0.755237	0.967085	0.966535	0.805351
0.907831	0.892859	0.670826	0.772294	0.952097	0.655843
0.897387	0.711608	0.861992	0.915789	0.92907	0.497905
0.735945	0.911435	0.888555	0.897211	0.867851	0.195997
0.953709	0.860268	0.324053	0.916269	0.885042	0.38296
0.707173	0.426456	0.4124	0.714547	0.884383	0.631579
0.592214	0.757399	0.878393	0.864059	0.926146	0.852054
0.820292	0.673607	0.49228	0.89861	0.878916	0.627182
0.658972	0.828405	0.829046	0.847481	0.864241	0.844198
0.915347	0.816041	0.901563	0.895635	0.957481	0.569197
0.922945	0.8675	0.810199	0.669626	0.893183	0.789662
0.844967	0.613221	0.831025	0.898607	0.724406	0.764651
0.991171	0.798165	0.948862	0.218411	0.630444	0.821304
0.618876	0.623373	0.830402	0.763603	0.698366	0.782791
0.337161	0.881388	0.875941	0.74429	0.955178	0.679352
0.663808	0.845944	0.722303	0.879273	0.933153	0.631047
0.845257	0.918677	0.762765	0.336559	0.951665	0.848041
0.975957	0.834167	0.866103	0.39146	0.888789	0.776367
0.457061	0.716455	0.920823	0.150896	0.712425	0.804631
0.805087	0.781518	0.548439	0.926167	0.728549	0.801737
0.870571	0.972968	0.523877	0.959135	0.538692	0.922522
0.889762	0.519544	0.581304	0.568829	0.712279	0.835119
0.793076	0.687624	0.839763	0.439442	0.76836	0.835897
0.823345	0.845795	0.704529	0.555213	0.823931	0.92848
0.86261	0.808952	0.945839	0.232513	0.831216	0.929164
0.814325	0.787193	0.955254	0.870621	0.843775	0.818661
0.928341	0.798676	0.737029	0.840982	0.875461	0.776283
0.775744	0.508785	0.93474	0.86832	0.763572	0.833012
0.921571	0.899371	0.724081	0.501506	0.790226	0.853615
0.378462	0.655042	0.810216	0.746043	0.846084	0.61111
0.797268	0.885966	0.983895	0.978577	0.940267	0.84878
0.81103	0.861996	0.854133	0.684202	0.645261	0.921795
0.867268	0.432481	0.823867	0.649027	0.904985	0.961158
0.496049	0.964598	0.751028	0.202516	0.783785	0.964608
0.524268	0.686077	0.802366	0.783508	0.972512	0.819275
0.899556	0.811089	0.837941	0.655492	0.952638	0.737612
0.687181	0.649144	0.778261	0.632743	0.87287	0.820134
0.871431	0.935313	0.201516	0.755051	0.967775	0.465365
0.807606	0.821128	0.967921	0.635622	0.944963	0.889722
0.848775	0.777468	0.824871	0.671387	0.637194	0.904436
0.716252	0.850652	0.737215	0.928685	0.498018	0.845906
0.952608	0.693022	0.739989	0.889103	0.618332	0.88104
0.831172	0.847208	0.953937	0.794069	0.762121	0.888417
0.894552	0.902162	0.800204	0.942356	0.96832	0.910633
0.920703	0.872767	0.556532	0.448723	0.865862	0.942109
0.744667	0.706335	0.356088	0.933753	0.426101	0.953554
0.919136	0.72423	0.675575	0.909235	0.795322	0.819565
0.886157	0.573144	0.167204	0.616307	0.911261	0.986133
0.815672	0.910835	0.869905	0.506568	0.706061	0.75673
0.815285	0.228873	0.911465	0.836386	0.903609	0.491064
0.839729	0.930183	0.981851	0.749981	0.910611	0.790923
0.838174	0.574258	0.515845	0.615342	0.938955	0.552975
0.901348	0.927029	0.968594	0.897489	0.848481	0.900353
0.234568	0.948303	0.919472	0.825319	0.759041	0.836961
0.90358	0.939648	0.655089	0.678747	0.797612	0.418277
0.179367	0.751072	0.823072	0.867343	0.889125	0.481968
0.566708	0.634201	0.580214	0.765651	0.787529	0.337811
0.38894	0.861535	0.954547	0.640319	0.74974	0.693189
0.427722	0.848213	0.946835	0.758562	0.87865	0.9945
0.803264	0.933373	0.681484	0.682589	0.788448	0.407753
0.970843	0.789879	0.978087	0.75583	0.882206	0.223894
0.74338	0.617752	0.619488	0.842977	0.851391	0.486413
0.623713	0.861787	0.953206	0.843474	0.798428	0.823229
0.93086	0.773033	0.945711	0.50485	0.688817	0.716928
0.697127	0.277239	0.728833	0.718786	0.827632	0.744496
0.87101	0.477538	0.450608	0.906747	0.928081	0.850755
0.335566	0.682458	0.611128	0.826953	0.927718	0.641984
0.304827	0.645872	0.795032	0.954349	0.959869	0.8792
0.816735	0.889755	0.310986	0.674402	0.966957	0.61561
0.971885	0.678971	0.742814	0.942522	0.961338	0.901272
0.878748	0.825015	0.865994	0.676158	0.965957	0.889246
0.56852	0.782702	0.846408	0.67719	0.685704	0.129802
0.8287	0.792251	0.788241	0.696125	0.882054	0.674421
0.897637	0.669572	0.821745	0.167153	0.707662	0.908122
0.339121	0.859875	0.971607	0.902113	0.89173	0.732276
0.955195	0.827558	0.966385	0.476764	0.926103	0.823737
0.544423	0.39304	0.494165	0.510441	0.941579	0.733545
0.808332	0.524391	0.837041	0.922767	0.907186	0.929246
0.967044	0.631021	0.696374	0.93307	0.517502	0.941275
0.960924	0.980229	0.819555	0.674005	0.868884	0.661651
0.959127	0.786704	0.0979089	0.908383	0.898439	0.616416
0.817936	0.697649	0.951247	0.701763	0.702936	0.683077
0.89724	0.840623	0.972413	0.695329	0.733081	0.733473
0.950947	0.949743	0.824224	0.614283	0.702829	0.738184
0.970086	0.844506	0.40391	0.620847	0.938154	0.785646
0.681134	0.839704	0.781922	0.636364	0.791856	0.756151
0.758523	0.856916	0.979651	0.622127	0.863375	0.966928
0.869716	0.808035	0.420952	0.415596	0.657292	0.96128
0.5619	0.928405	0.888871	0.834829	0.946332
0.997103	0.677548	0.449011	0.92637	0.916771
0.901487	0.604763	0.727141	0.830095	0.471138
0.832162	0.618106	0.554458	0.657069	0.798581
0.826115	0.882135	0.626616	0.768229	0.922394
0.721193	0.910847	0.86613	0.892185	0.944288
0.841619	0.501895	0.980321	0.891503	0.513822
0.799523	0.914993	0.97903	0.794949	0.875982
0.558285	0.938181	0.562149	0.484133	0.919846
0.616875	0.7742	0.826277	0.438403	0.961814
0.86628	0.582242	0.466875	0.764127	0.95072
0.629596	0.931681	0.442648	0.596695	0.927929
0.722579	0.825004	0.86275	0.836309	0.826303
0.963582	0.689675	0.449144	0.532311	0.901615
0.3971	0.725392	0.901069	0.864674	0.8047
0.94736	0.573182	0.908474	0.864549	0.640614
0.947931	0.925002	0.972415	0.906836	0.771496
0.930884	0.940905	0.946058	0.868092	0.875496
0.546827	0.962172	0.903485	0.837021	0.721899
0.700135	0.869988	0.9699	0.620438	0.718798
0.38693	0.605868	0.804205	0.66396	0.616447
0.71877	0.672955	0.936342	0.724187	0.701841
0.815103	0.81518	0.637239	0.905931	0.602842
0.847323	0.853283	0.815366	0.930173	0.955499
0.889283	0.594143	0.752801	0.958025	0.427438
0.517069	0.947442	0.970737	0.936866	0.933519
0.898713	0.9257	0.940886	0.951614	0.607776
0.747545	0.948011	0.859499	0.794663	0.741497
0.91824	0.855444	0.773133	0.958784	0.749583
0.968765	0.794367	0.822171	0.934592	0.405214
0.855091	0.93604	0.529581	0.808733	0.756643
0.81662	0.979049	0.776529	0.942571	0.976491
0.860862	0.91608	0.817874	0.897096	0.521726
0.778446	0.973212	0.730232	0.970033	0.964994
0.699465	0.834403	0.388807	0.900507	0.615227
0.587779	0.965746	0.842008	0.862464	0.826653
0.861807	0.786473	0.953109	0.852581	0.833728
0.97455	0.560147	0.95451	0.881997	0.816964
0.82832	0.686781	0.69441	0.664611	0.353308
0.570702	0.922901	0.943979	0.891928	0.687377
0.922495	0.704765	0.872119	0.632203	0.894558
0.94426	0.941955	0.890489	0.660693	0.739542
0.896706	0.970882	0.887259	0.852012	0.756856
0.853381	0.935628	0.909184	0.646831	0.788813
0.761231	0.917607	0.921093	0.861183	0.875071
0.566845	0.906273	0.65759	0.858255	0.984008
0.258282	0.719914	0.917987	0.836404	0.357151
0.933684	0.912067	0.892523	0.858767	0.763313
0.887383	0.728966	0.494124	0.957889	0.556163
0.866444	0.884127	0.87153	0.934816	0.638501
0.856104	0.875767	0.896264	0.728581	0.710449
0.862188	0.664865	0.820143	0.760332	0.707625
0.728547	0.908727	0.811399	0.931494	0.551314
0.887529	0.894369	0.821407	0.915603	0.884701
0.884774	0.848929	0.85355	0.806489	0.856665
0.879548	0.819311	0.860086	0.939452	0.730811
0.930774	0.687347	0.744013	0.964836	0.836533
0.666605	0.810607	0.859768	0.863085	0.899395
0.956827	0.243043	0.821955	0.966933	0.96733
0.73428	0.558839	0.682621	0.776175	0.934947
0.893106	0.872224	0.652782	0.926812	0.813526
0.750685	0.856202	0.857904	0.803161	0.535541
0.907564	0.965453	0.912234	0.893437	0.920057
0.289858	0.946225	0.673889	0.942577	0.861289
0.395875	0.712208	0.922861	0.887649	0.966319
0.968782	0.941048	0.90947	0.847379	0.853367
0.423769	0.917089	0.857769	0.865595	0.820972
0.887202	0.78047	0.753431	0.827126	0.794203
0.891603	0.843766	0.625055	0.698954	0.591582
0.531669	0.870671	0.578884	0.946041	0.879996
0.649609	0.906432	0.793727	0.924114	0.602839
0.824328	0.981377	0.751774	0.838005	0.710433
0.946686	0.853564	0.856404	0.656814	0.415911
0.830672	0.94293	0.65999	0.631876	0.933851
0.704699	0.83649	0.829172	0.898967	0.709161
0.906025	0.890671	0.744941	0.858582	0.733724
0.886034	0.824027	0.958706	0.946191	0.732512
0.602274	0.874534	0.795759	0.734562	0.0407192
0.931442	0.525271	0.840395	0.812423	0.879774
0.880219	0.674999	0.605428	0.816692	0.950647
0.0324466	0.84703	0.8822	0.896279	0.927924
0.91227	0.913867	0.689543	0.6089	0.769386
0.915904	0.942364	0.85027	0.737168	0.86276
0.901962	0.784909	0.536712	0.776159	0.518943
0.843477	0.974943	0.887517	0.816539	0.966122
0.976554	0.728599	0.854966	0.727669	0.898164
0.858397	0.954827	0.901418	0.912066	0.805978
0.753833	0.473312	0.8788	0.860527	0.929664
0.968846	0.873497	0.952325	0.409543	0.945475
0.704245	0.833317	0.779929	0.917182	0.901072
0.717358	0.828173	0.769126	0.794681	0.808669
0.565492	0.828107	0.908748	0.961683	0.445655
0.883605	0.886698	0.90433	0.758321	0.831683
0.910202	0.822078	0.755618	0.833758	0.899156
0.587837	0.954124	0.970112	0.908317	0.644533
0.981546	0.738721	0.913487	0.744312	0.350772
0.930956	0.919748	0.899403	0.977217	0.946736
0.903682	0.230962	0.970934	0.891885	0.395913
0.860231	0.846392	0.754428	0.770743	0.499324
0.949012	0.956536	0.5963	0.852291	0.360029
0.688154	0.946646	0.908051	0.566006	0.361119
0.576146	0.938296	0.833557	0.254809	0.591068
0.453328	0.903085	0.658754	0.40121	0.536598
0.910466	0.265459	0.698993	0.854871	0.545284
0.939177	0.568715	0.881603	0.832402	0.713626
0.863469	0.950165	0.399436	0.664626	0.620302
0.896642	0.810814	0.64931	0.691364	0.709264
0.910083	0.594897	0.653942	0.935599	0.51187
0.93698	0.940106	0.930322	0.56004	0.533493
0.847252	0.955857	0.936644	0.540926	0.558959
0.941682	0.931853	0.871547	0.538678	0.510502
0.848503	0.884935	0.637147	0.823173	0.682469
0.874502	0.754904	0.948683	0.708896	0.807898
0.827119	0.984019	0.604289	0.970604	0.736734
0.936176	0.789227	0.680723	0.622037	0.810943
0.922264	0.90973	0.862977	0.129875	0.834367
0.642009	0.506797	0.807971	0.888553	0.95371
0.874295	0.884173	0.837978	0.837197	0.971523
0.969316	0.534434	0.874453	0.886214	0.706956
0.707938	0.839111	0.858851	0.88021	0.810699
0.768231	0.884206	0.775277	0.808446	0.72222
0.878468	0.835228	0.830157	0.824537	0.681083
0.658269	0.800567	0.899129	0.685474	0.822858
0.80619	0.752967	0.970938	0.966881	0.579505
0.926609	0.865993	0.899299	0.8876	0.698502
0.884745	0.843308	0.925343	0.846064	0.771971
0.883576	0.728514	0.902877	0.97691	0.480812
0.876202	0.723101	0.819899	0.507883	0.911795
0.947623	0.381367	0.86373	0.834755	0.697533
0.837855	0.714704	0.887747	0.929166	0.6431
0.934225	0.917161	0.492222	0.683045	0.235805
0.679851	0.813394	0.868475	0.805865	0.334771
0.898005	0.596892	0.938662	0.643612	0.341389
0.963438	0.56264	0.667794	0.628034	0.920322
0.751028	0.904339	0.803518	0.755729	0.764064
0.78684	0.741329	0.947584	0.657265	0.970834
0.885627	0.839666	0.686324	0.944485	0.743009
0.85832	0.909422	0.894686	0.577481	0.890663
0.85554	0.530196	0.889991	0.593342	0.618328
0.857041	0.874764	0.87564	0.208344	0.336524
0.946911	0.51344	0.890594	0.547663	0.368411
0.657145	0.353874	0.877844	0.880336	0.744926
0.853821	0.320314	0.808084	0.885196	0.907343
0.901103	0.861153	0.901022	0.783862	0.744162
0.964177	0.839481	0.911896	0.683843	0.834258
0.953697	0.580128	0.877263	0.764719	0.832795
0.724975	0.719899	0.972934	0.986704	0.884531
0.898227	0.882942	0.37938	0.970915	0.517156
0.901466	0.763375	0.71347	0.82224	0.670512
0.652438	0.805436	0.88064	0.72152	0.845146
0.734605	0.670647	0.742834	0.926731	0.457138
0.853681	0.89052	0.792424	0.979981	0.865614
0.873252	0.935288	0.8154	0.814393	0.953495
0.863377	0.304667	0.645892	0.835413	0.906817
0.68329	0.356486	0.927691	0.808777	0.603773
0.8723	0.821635	0.799211	0.974999	0.595521
0.714649	0.909735	0.725795	0.880746	0.617951
0.924469	0.936045	0.830833	0.889686	0.800448
0.784793	0.79125	0.88958	0.510242	0.799729
0.778759	0.923298	0.944568	0.930642	0.588896
0.731466	0.911458	0.613575	0.421736	0.974022
0.520972	0.908373	0.695734	0.712978	0.853675
0.967295	0.901755	0.870988	0.912842	0.591083
0.842119	0.894385	0.973785	0.619627	0.822486
0.971117	0.674881	0.677085	0.97329	0.517917
0.91423	0.748809	0.943861	0.854589	0.677903
0.910355	0.96822	0.906231	0.785222	0.972368
0.453788	0.766537	0.711802	0.757138	0.830716
0.645155	0.412251	0.538969	0.836472	0.98049
0.650601	0.845314	0.862504	0.853573	0.140126
0.876191	0.922292	0.842556	0.659271	0.927614
0.70778	0.609403	0.712337	0.929756	0.919617
0.638229	0.592622	0.891669	0.894801	0.853765
0.874481	0.608466	0.799333	0.591651	0.749275
0.910301	0.685978	0.821204	0.325316	0.830106
0.949836	0.717076	0.854442	0.933796	0.926595
0.66859	0.848459	0.886131	0.905107	0.723839
0.918519	0.905607	0.919739	0.808158	0.432094
0.937762	0.779006	0.647371	0.240397	0.706575
0.940226	0.925332	0.918653	0.829263	0.928042
0.75514	0.930226	0.656409	0.920882	0.9435
0.976702	0.607349	0.912851	0.89186	0.948339
0.814781	0.929329	0.750771	0.598663	0.847095
0.934211	0.895212	0.965371	0.626073	0.741099
0.765807	0.743408	0.87612	0.784464	0.904303
0.917215	0.893381	0.69885	0.433083	0.766826
0.938176	0.954688	0.818239	0.35513	0.936965
0.898059	0.675237	0.850641	0.905386	0.682366
0.881991	0.745301	0.807163	0.856445	0.577458
0.688698	0.770942	0.915392	0.839057	0.763566
0.874068	0.834739	0.64383	0.830114	0.471627
0.947648	0.894723	0.423405	0.943756	0.726923
0.902804	0.937947	0.899536	0.95884	0.201555
0.42653	0.791831	0.603312	0.782902	0.792786
0.529918	0.293027	0.913237	0.517865	0.758537
0.78381	0.870932	0.298076	0.885701	0.880401
0.947902	0.724015	0.690625	0.955171	0.884419
0.95415	0.917192	0.769892	0.855978	0.850507
0.599148	0.723348	0.658454	0.786193	0.849028
0.888813	0.710622	0.779707	0.825465	0.82281
0.86098	0.952886	0.927276	0.622696	0.962281
0.844477	0.738043	0.812958	0.840571	0.825085
0.657249	0.677324	0.846038	0.769278	0.75925
0.928202	0.899329	0.938769	0.830234	0.527449
0.926799	0.787241	0.906688	0.784274	0.492997
0.956959	0.878107	0.882323	0.643955	0.487275
0.956504	0.895086	0.801201	0.952689	0.905593
0.909803	0.832666	0.88198	0.680088	0.94536
0.925182	0.845315	0.957178	0.845602	0.907094
0.946597	0.327432	0.827825	0.724156	0.956221
0.834297	0.964303	0.791334	0.562626	0.785435
0.915607	0.706423	0.953324	0.928813	0.897891
0.904456	0.808031	0.733686	0.617369	0.873175
0.892172	0.602297	0.348804	0.827956	0.740037
0.831495	0.862652	0.443952	0.733616	0.830563
0.760735	0.875534	0.954047	0.79795	0.897145
0.932514	0.908823	0.902915	0.747491	0.885469
0.76956	0.665264	0.521127	0.40607	0.516941
0.928885	0.563804	0.783452	0.894009	0.791873
0.842179	0.313405	0.752462	0.779811	0.905615
0.665648	0.932931	0.916016	0.658237	0.880921
0.799948	0.594273	0.820677	0.876567	0.73193
0.877068	0.434786	0.777948	0.618352	0.456897
0.900469	0.969087	0.919453	0.871476	0.823463
0.816198	0.888699	0.973257	0.737678	0.93595
0.73971	0.743245	0.715479	0.697421	0.958317
0.795933	0.379342	0.690586	0.787358	0.821655
0.895474	0.841576	0.677593	0.879104	0.80691
0.869574	0.869329	0.931521	0.964957	0.824148
0.845305	0.851698	0.232947	0.961611	0.942975
0.747267	0.921558	0.914752	0.330311	0.95566
0.909283	0.776965	0.94243	0.311663	0.953787
0.901507	0.909771	0.810189	0.89317	0.753312
0.851646	0.668398	0.949107	0.786517	0.956448
0.357564	0.507527	0.642236	0.532678	0.933078
0.783487	0.928326	0.703387	0.789803	0.961887
0.925895	0.966406	0.87381	0.350604	0.947493
0.698045	0.337797	0.882025	0.879849	0.95151
0.752364	0.520527	0.975178	0.540554	0.916292
0.739931	0.746715	0.870237	0.896983	0.675417
0.826154	0.701608	0.883288	0.761562	0.928078
0.546473	0.741575	0.602044	0.664815	0.9241
0.641326	0.971275	0.817046	0.618178	0.787149
0.904573	0.90463	0.936777	0.545056	0.885294
0.94011	0.681622	0.934488	0.875612	0.908641
0.951825	0.907967	0.900702	0.886746	0.700052
0.80714	0.904733	0.960208	0.83009	0.928117
0.643581	0.647348	0.861127	0.833726	0.900628
0.723275	0.837167	0.802947	0.844649	0.694897
0.925145	0.66649	0.510563	0.731877	0.580779
0.902061	0.793331	0.78156	0.711327	0.755825
0.937196	0.768815	0.781958	0.888635	0.800548
0.958151	0.980869	0.917097	0.692655	0.593989
0.921838	0.0497048	0.511724	0.816126	0.713473
0.714644	0.66553	0.572089	0.702845	0.392225
0.836746	0.632761	0.652381	0.741291	0.766948
0.891093	0.549431	0.403699	0.562597	0.828377
0.895127	0.937507	0.88474	0.482435	0.778307
0.785531	0.768541	0.682221	0.652662	0.797803
0.556686	0.617537	0.396077	0.803773	0.843775
0.830689	0.606704	0.526049	0.817415	0.980872
0.871346	0.82432	0.734655	0.326801	0.972027
0.852949	0.773523	0.741822	0.891046	0.9722
0.86161	0.930357	0.581255	0.751103	0.97024
0.864536	0.967287	0.596063	0.397927	0.901929
0.363734	0.572323	0.614533	0.842163	0.930149
0.735602	0.745542	0.815799	0.320816	0.935928
0.790732	0.810878	0.797073	0.818246	0.938563
0.922723	0.736361	0.861233	0.71868	0.941554
0.874074	0.343756	0.557579	0.31713	0.831951
0.91613	0.920668	0.77014	0.868755	0.510558
0.916432	0.868722	0.980074	0.858432	0.973551
0.873161	0.750327	0.344459	0.656771	0.868295
0.813641	0.830209	0.467784	0.348666	0.912198
0.930226	0.576686	0.821249	0.547534	0.965821
0.957101	0.389078	0.356941	0.789683	0.914517
0.845203	0.761306	0.583168	0.739361	0.910486
0.823523	0.867271	0.975872	0.976661	0.885937
0.870808	0.831683	0.979914	0.432692	0.974113
0.934	0.69313	0.92925	0.757935	0.840516
0.67592	0.823175	0.778204	0.826424	0.918698
0.523241	0.799792	0.935383	0.788804	0.902673
0.849224	0.433042	0.812352	0.271152	0.922403
0.892827	0.867402	0.787545	0.79403	0.833594
0.914417	0.6005	0.890285	0.808157	0.926776
0.734654	0.718908	0.884046	0.571394	0.93794
0.768456	0.634152	0.83755	0.853222	0.856108
0.976879	0.737246	0.846778	0.951087	0.716386
0.722224	0.709904	0.909872	0.979468	0.729294
0.984739	0.797081	0.851355	0.973617	0.94602
0.776937	0.85468	0.759242	0.859073	0.738874
0.885572	0.51716	0.934829	0.901361	0.831147
0.912215	0.772978	0.924297	0.941891	0.813034
0.943185	0.731251	0.904122	0.83045	0.96191
0.971891	0.657186	0.778363	0.906496	0.983117
0.954275	0.78642	0.895674	0.939088	0.961162
0.886822	0.781397	0.877709	0.432595	0.890682
0.975114	0.881947	0.89914	0.84857	0.940997
0.840234	0.539997	0.968403	0.79169	0.95329
0.926601	0.757719	0.672319	0.656116	0.904045
0.908087	0.872661	0.875628	0.791299	0.957277
0.880863	0.881195	0.875882	0.803245	0.754329
0.935	0.795505	0.916181	0.564884	0.727512
0.777049	0.415432	0.785699	0.880446	0.954714
0.864759	0.776103	0.516292	0.835905	0.855758
0.828878	0.897031	0.580401	0.714352	0.824424
0.831122	0.745222	0.614192	0.261753	0.974208
0.734341	0.874668	0.874444	0.820742	0.875044
0.775167	0.969578	0.5129	0.929392	0.771612
0.745097	0.847694	0.854433	0.778678	0.835261
0.817588	0.754258	0.791497	0.613642	0.386185
0.829639	0.672314	0.325796	0.016273	0.572744
0.946804	0.603625	0.7455	0.452279	0.814658
0.960652	0.354084	0.640238	0.428721	0.486896
0.854807	0.770369	0.900585	0.837772	0.887429
0.954816	0.753922	0.66399	0.808256	0.774059
0.780584	0.941593	0.880585	0.882917	0.766687
0.765914	0.880254	0.926121	0.965803	0.602836
0.838559	0.776028	0.791865	0.978914	0.57852
0.755225	0.663294	0.817412	0.67601	0.474714
0.907381	0.43621	0.861046	0.834795	0.649568
0.899295	0.90942	0.66633	0.624294	0.757268
0.762053	0.725746	0.747649	0.602126	0.0503036
0.91726	0.612519	0.526213	0.292803	0.97915
0.838431	0.853798	0.859078	0.635483	0.670338
0.864208	0.610988	0.581652	0.803868	0.749825
0.858105	0.611406	0.836183	0.815598	0.369087
0.945253	0.605953	0.896377	0.608627	0.712485
0.838222	0.933475	0.819481	0.754205	0.384163
0.976358	0.95556	0.425875	0.903614	0.698995
0.890131	0.61403	0.787183	0.352753	0.780143
0.944571	0.605511	0.733164	0.888284	0.840243
0.978695	0.855874	0.45992	0.847654	0.725912
0.743075	0.872656	0.906181	0.926306	0.66431
0.652372	0.659942	0.899313	0.695666	0.416333
0.774792	0.826918	0.836089	0.300166	0.767108
0.652501	0.822895	0.699064	0.608322	0.764318
0.902253	0.552839	0.522648	0.68641	0.916905
0.371165	0.814872	0.58275	0.939299	0.583284
0.937794	0.548712	0.606004	0.924879	0.564431
0.866373	0.703104	0.736038	0.909377	0.751685
0.877302	0.591534	0.874974	0.965319	0.837571
0.820636	0.78773	0.434687	0.882579	0.76635
0.928059	0.590958	0.936787	0.784523	0.756391
0.750044	0.500687	0.612766	0.895231	0.758931
0.814377	0.719786	0.944667	0.813973	0.800049
0.964506	0.862178	0.976828	0.886365	0.335312
0.837109	0.613802	0.767075	0.59998	0.912408
0.148548	0.932995	0.975939	0.661223	0.744519
0.974856	0.93332	0.958667	0.532436	0.555796
0.63568	0.534952	0.574289	0.693237	0.373151
0.759465	0.719005	0.313463	0.623553	0.601601
0.61157	0.617968	0.88648	0.832808	0.798012
0.973509	0.819051	0.956501	0.905675	0.539429
0.800277	0.565014	0.873396	0.874333	0.7613
0.883299	0.734777	0.793262	0.787305	0.604262
0.9348	0.88225	0.884635	0.553894	0.582531
0.990637	0.678076	0.831989	0.940387	0.927959
0.776117	0.48413	0.793201	0.811816	0.891591
0.759983	0.943255	0.966917	0.500562	0.468048
0.750451	0.534882	0.734994	0.927384	0.714533
0.812987	0.737731	0.912282	0.721895	0.641717
0.597884	0.744931	0.749797	0.400704	0.674353
0.96692	0.880916	0.906643	0.839685	0.510941
0.512839	0.393931	0.817784	0.68146	0.566895
0.899569	0.787234	0.848905	0.724362	0.962874
0.618274	0.664635	0.54873	0.880539	0.867671
0.886284	0.729397	0.83226	0.933305	0.725664
0.83387	0.432908	0.575552	0.47037	0.351006
0.951677	0.891705	0.790156	0.735246	0.758743
0.789918	0.843731	0.816124	0.87953	0.393731
0.341771	0.841485	0.500766	0.789697	0.797644
0.954726	0.947321	0.712326	0.841081	0.904187
0.826524	0.85975	0.876295	0.893638	0.816807
0.970532	0.826158	0.652141	0.945772	0.729768
0.95337	0.684833	0.420007	0.896716	0.533289
0.872028	0.527979	0.823017	0.652082	0.808951
0.670568	0.897975	0.504216	0.78466	0.747881
0.737583	0.872989	0.347313	0.972561	0.791775
0.899958	0.847561	0.94585	0.979464	0.826261
0.835821	0.815244	0.687955	0.830263	0.764971
0.937616	0.860171	0.912168	0.83314	0.416854
0.906674	0.657866	0.718551	0.447091	0.764033
0.910865	0.918585	0.853162	0.604159	0.935072
0.840675	0.884937	0.932193	0.386557	0.855058
0.918959	0.974863	0.948831	0.823204	0.722861
0.801051	0.12969	0.928825	0.679931	0.707604
0.83744	0.484244	0.716193	0.567945	0.729605
0.812595	0.4532	0.958786	0.82964	0.628153
0.587083	0.73921	0.882168	0.171122	0.739858
0.916914	0.781371	0.346636	0.9515	0.0151639
0.964915	0.673117	0.893643	0.926104	0.458103
0.913227	0.912168	0.876402	0.876521	0.63641
0.939725	0.754518	0.672608	0.387951	0.497806
0.907652	0.947315	0.498538	0.698483	0.711789
0.695458	0.928622	0.881579	0.899901	0.569921
0.720473	0.91008	0.793533	0.329681	0.6601
0.808645	0.429729	0.685085	0.857801	0.8019
0.948965	0.312646	0.805097	0.361705	0.785107
0.925889	0.880418	0.94036	0.958515	0.762266
0.939916	0.769546	0.866058	0.318933	0.944767
0.912381	0.878195	0.731766	0.681788	0.781982
0.641723	0.65339	0.897325	0.948284	0.635034
0.764744	0.808845	0.736401	0.695422	0.531622
0.977668	0.768452	0.729582	0.934711	0.801379
0.907005	0.517848	0.800288	0.360355	0.752003
0.955504	0.638683	0.757447	0.895495	0.835304
0.919902	0.969007	0.87223	0.870879	0.670353
0.937309	0.799068	0.819058	0.945628	0.59599
0.936906	0.860531	0.373164	0.852782	0.882614
0.946453	0.698792	0.896483	0.890668	0.906602
0.84657	0.948505	0.710055	0.892553	0.593413
0.924861	0.914923	0.875444	0.608436	0.804192
0.755551	0.863599	0.940705	0.0385519	0.834883
0.893051	0.880824	0.915908	0.784927	0.725101
0.949893	0.863925	0.977221	0.338088	0.594913
0.958724	0.804983	0.704659	0.907845	0.89553
0.856422	0.858621	0.916169	0.847069	0.832635
0.964065	0.66935	0.861737	0.75335	0.419274
0.945365	0.701513	0.925644	0.412464	0.764459
0.930769	0.620477	0.743186	0.753653	0.958424
0.78696	0.97271	0.913854	0.945348	0.755236
0.887974	0.9659	0.860098	0.738872	0.90964
0.956704	0.630582	0.921815	0.859854	0.7305
0.915604	0.965343	0.713171	0.839762	0.839843
0.954242	0.474172	0.626688	0.933392	0.604466
0.961601	0.925217	0.820677	0.83215	0.409165
0.932192	0.718606	0.787471	0.627441	0.783829
0.813006	0.859459	0.856552	0.910583	0.955659
0.778715	0.852003	0.714708	0.87876	0.715195
0.57921	0.904533	0.774924	0.818833	0.845664
0.949133	0.886589	0.873001	0.645655	0.983411
0.939865	0.62937	0.91404	0.641458	0.387333
0.874605	0.746167	0.778332	0.814609	0.598206
0.675245	0.780253	0.298186	0.499763	0.748152
0.957997	0.922828	0.712406	0.765611	0.657368
0.720136	0.849945	0.895437	0.856541	0.830058
0.98625	0.884471	0.592373	0.915132	0.713715
0.83497	0.741394	0.732811	0.776886	0.814297
0.897834	0.568083	0.46093	0.921132	0.789366
0.730671	0.445535	0.847328	0.977832	0.332296
0.914335	0.89007	0.425788	0.884393	0.423951
0.932962	0.826716	0.653599	0.852303	0.865665
0.926397	0.547684	0.847634	0.961464	0.82215
0.851948	0.890655	0.888437	0.833339	0.829105
0.854613	0.82618	0.950637	0.877458	0.919839
0.891911	0.90524	0.580102	0.951154	0.422691
0.942474	0.896946	0.905389	0.668242	0.963179
0.960833	0.885681	0.911357	0.424325	0.566012
0.854669	0.90248	0.971909	0.118028	0.32862
0.912419	0.877261	0.684895	0.788466	0.717977
0.889363	0.9306	0.829477	0.840436	0.674495
0.925136	0.736461	0.883396	0.418108	0.772139
0.695667	0.547042	0.880405	0.499889	0.855381
0.956854	0.81901	0.899851	0.519394	0.642156
0.458988	0.876271	0.53899	0.196265	0.879087
0.850635	0.25843	0.970119	0.647389	0.882438
0.743718	0.798844	0.849086	0.970207	0.74786
0.865695	0.9301	0.865608	0.958508	0.968076
0.521576	0.588678	0.923025	0.498088	0.820638
0.801359	0.89774	0.762724	0.906601	0.988335
0.856521	0.815271	0.762835	0.677222	0.607737
0.972122	0.84473	0.940136	0.87601	0.91022
0.751369	0.46421	0.89377	0.435887	0.92991
0.971413	0.608407	0.548766	0.539809	0.957934
0.850548	0.834616	0.871064	0.797941	0.841178
0.867713	0.935006	0.868445	0.583792	0.810361
0.797057	0.638947	0.813827	0.590687	0.850514
0.81229	0.52056	0.609388	0.530898	0.826319
0.83471	0.562309	0.436751	0.677506	0.495572
0.891667	0.601183	0.72569	0.461129	0.828787
0.720466	0.589291	0.768617	0.865947	0.938566
0.853012	0.680448	0.94161	0.68508	0.976214
0.951007	0.614881	0.901826	0.673513	0.265921
0.858069	0.730987	0.71314	0.806831	0.702181
0.934049	0.958075	0.918675	0.755096	0.914316
0.899313	0.953273	0.948371	0.921015	0.860787
0.912315	0.680297	0.81359	0.920392	0.57771
0.796403	0.679263	0.588443	0.81401	0.675371
0.677012	0.803701	0.360465	0.913833	0.513522
0.737052	0.842924	0.585398	0.972957	0.408142
0.669479	0.824144	0.334722	0.918245	0.792021
0.744992	0.848844	0.846224	0.80267	0.729338
0.805935	0.956261	0.57864	0.823919	0.733906
0.925768	0.949091	0.668961	0.901012	0.914635
0.794216	0.706301	0.510356	0.644049	0.790667
0.787962	0.560194	0.827839	0.819299	0.814732
0.839594	0.926715	0.556985	0.711603	0.885758
0.955914	0.856493	0.671962	0.767771	0.792955
0.878342	0.773503	0.512684	0.907926	0.797748
0.907745	0.629384	0.892632	0.973507	0.590072
0.839638	0.912099	0.602817	0.983011	0.411155
0.925806	0.814051	0.916508	0.353507	0.957463
0.90587	0.656329	0.654083	0.967408	0.788642
0.894147	0.759551	0.806604	0.961352	0.782519
0.927913	0.818717	0.890089	0.144883	0.608933
0.716666	0.632527	0.645107	0.42573	0.700581
0.941168	0.752516	0.769397	0.422322	0.607921
0.933427	0.596736	0.818117	0.861748	0.773252
0.935219	0.819988	0.784682	0.321177	0.858838
0.911294	0.898503	0.610674	0.138914	0.565904
0.8149	0.606373	0.94534	0.288278	0.872849
0.824765	0.651181	0.812454	0.762261	0.844014
0.663742	0.904776	0.89705	0.916609	0.971041
0.940304	0.739014	0.920115	0.926474	0.97538
0.958456	0.740137	0.903292	0.940225	0.735773
0.847164	0.544409	0.540663	0.931049	0.947737
0.87173	0.734674	0.347756	0.82052	0.653532
0.828111	0.699832	0.922438	0.868972	0.637854
0.598061	0.684718	0.365155	0.910981	0.951117
0.922543	0.725935	0.776804	0.782922	0.892989
0.911507	0.696145	0.903712	0.860776	0.935029
0.938887	0.861212	0.893408	0.394335	0.508565
0.92692	0.690396	0.771339	0.87646	0.597235
0.78265	0.831274	0.957921	0.904799	0.780381
0.831442	0.939542	0.864814	0.913476	0.68099
0.924512	0.876223	0.881606	0.838833	0.724536
0.773085	0.833499	0.770881	0.963722	0.657439
0.793793	0.898705	0.886902	0.959389	0.95409
0.894224	0.796517	0.296271	0.810946	0.798123
0.853047	0.828377	0.750187	0.889907	0.735385
0.789482	0.880321	0.628773	0.836432	0.302923
0.859896	0.847347	0.765512	0.83302	0.968549
0.882899	0.852349	0.911777	0.624831	0.8229
0.67478	0.746457	0.416526	0.556747	0.556077
0.883581	0.755228	0.908085	0.56467	0.65474
0.663385	0.77931	0.934115	0.293554	0.450047
0.84937	0.804761	0.8655	0.744312	0.71014
0.829418	0.877201	0.957959	0.848915	0.87517
0.802859	0.48863	0.174748	0.834696	0.757636
0.857453	0.620962	0.939943	0.864191	0.876164
0.876056	0.530059	0.605957	0.871056	0.842432
0.940044	0.484442	0.890445	0.242056	0.930239
0.835273	0.518514	0.836252	0.806041	0.862445
0.93746	0.955186	0.887766	0.830417	0.820992
0.882575	0.823784	0.798642	0.863113	0.818112
0.692362	0.817089	0.823723	0.695654	0.975043
0.919501	0.827687	0.748607	0.341955	0.127171
0.957407	0.85745	0.378934	0.868305	0.855455
0.885816	0.867959	0.903051	0.604479	0.276919
0.598793	0.81708	0.787738	0.603046	0.914233
0.890623	0.272725	0.835766	0.206423	0.97996
0.886231	0.913348	0.912297	0.601514	0.74195
0.839626	0.722908	0.95258	0.935257	0.442396
0.895435	0.857009	0.945298	0.698729	0.748628
0.91031	0.816653	0.918695	0.920304	0.828219
0.949765	0.889603	0.767638	0.900905	0.561998
0.900228	0.884619	0.836273	0.327904	0.951151
0.882267	0.815706	0.990875	0.20521	0.834647
0.934124	0.856081	0.990899	0.239916	0.429324
0.820785	0.570341	0.655761	0.198525	0.906427
0.836545	0.709633	0.782147	0.90694	0.91028
0.909362	0.385424	0.918685	0.938211	0.734442
0.958075	0.886328	0.805068	0.923914	0.789417
0.568908	0.960379	0.92359	0.950514	0.601051
0.930024	0.492049	0.792057	0.578727	0.718163
0.953506	0.712007	0.647122	0.463759	0.561156
0.684355	0.967812	0.956454	0.511991	0.859046
0.855435	0.943533	0.928255	0.803766	0.916885
0.879815	0.700586	0.881865	0.931935	0.933262
0.949291	0.894713	0.942804	0.840147	0.946185
0.830927	0.728172	0.786947	0.799884	0.884459
0.77436	0.897211	0.937484	0.760018	0.752078
0.963809	0.496195	0.838135	0.943286	0.735384
0.760533	0.919916	0.889236	0.927227	0.868632
0.958506	0.94218	0.747978	0.844963	0.751993
0.843066	0.851377	0.832852	0.845612	0.871417
0.88546	0.778307	0.557324	0.596614	0.505921
0.894406	0.730265	0.634432	0.609366	0.634927
0.955495	0.734503	0.912145	0.713731	0.458851
0.643843	0.820154	0.905331	0.839553	0.92892
0.493518	0.85436	0.84725	0.900884	0.95841
0.914718	0.924269	0.890944	0.647363	0.9294
0.903287	0.731625	0.821939	0.519707	0.890674
0.786708	0.755963	0.862246	0.719362	0.862308
0.915537	0.919678	0.938714	0.770461	0.43949
0.852032	0.854841	0.962933	0.423176	0.850999
0.93232	0.855394	0.847981	0.962875	0.812741
0.921296	0.754792	0.925876	0.0714658	0.822822
0.862489	0.661329	0.892736	0.856367	0.919616
0.874396	0.735332	0.751353	0.650574	0.870514
0.920586	0.594893	0.789906	0.615166	0.924232
0.886131	0.726647	0.834352	0.973053	0.788046
0.810739	0.713913	0.801716	0.856593	0.960578
0.734099	0.849411	0.90092	0.576347	0.893503
0.940381	0.877404	0.94616	0.888339	0.919608
0.696229	0.718562	0.905616	0.454218	0.865945
0.855442	0.66895	0.805599	0.376227	0.616035
0.918965	0.770392	0.705073	0.1955	0.896883
0.927329	0.97129	0.701651	0.251535	0.917693
0.898301	0.964893	0.955785	0.922778	0.913117
0.930819	0.802329	0.951067	0.943074	0.941312
0.882572	0.956793	0.825317	0.931327	0.862916
0.942796	0.908397	0.963049	0.93163	0.871037
0.640259	0.8849	0.948064	0.927963	0.938468
0.935197	0.926923	0.8011	0.630714	0.884382
0.941502	0.966966	0.664604	0.67694	0.924536
0.893709	0.894909	0.676757	0.632118	0.913912
0.886506	0.657716	0.709027	0.320686	0.698146
0.795183	0.948213	0.952039	0.898752	0.90936
0.759371	0.904558	0.86683	0.85343	0.953086
0.888703	0.449348	0.808691	0.936684	0.929346
0.921152	0.827374	0.909124	0.753169	0.892644
[truncated: 12,728 more rows]

## Sheet: Fig2
FLR				PSM
[truncated: 311 more rows]

## Sheet: Fig4b
EGF_01	EGF_02	EGF_03	No_Treatment_01	No_Treatment_02	No_Treatment_03	Cobimetinib_0.5uM_01	Cobimetinib_0.5uM_02	Cobimetinib_0.5uM_03	PD0325901_5uM_02	PD0325901_5uM_03	Cobimetinib_5uM_01	Cobimetinib_5uM_02	Cobimetinib_5uM_03	PD0325901_0.5uM_01	PD0325901_0.5uM_02	PD0325901_0.5uM_03	DeepFLR_proteinsite
[truncated: 186 more rows]

[truncated: 21 more sheets: Fig4c, Fig5bc, Fig5e, FigS1, FigS2, FigS3, FigS4, FigS5, FigS6, FigS7a, FigS7b, FigS7c, FigS8, FigS9, FigS11, FigS12, FigS13, FigS17, FigS18, FigS19 …]
